# Supplementary material for: An integrative multitiered computational analysis for better understanding the structure and function of 85 miniproteins
Source: NAR Genom Bioinform. 2025 Dec 3;7(4):lqaf178. doi: 10.1093/nargab/lqaf178 (PMC12673850; doi:10.1093/nargab/lqaf178)
Supplement: lqaf178_Supplemental_Files [file lqaf178_supplemental_files.zip]

Archive with 2,212 entries (2,133 files):
- YX002/
- YX002/msa.pickle
- YX002/msa_coverage.png
- YX002/predicted_alignment_error.png
- YX002/predicted_contacts.png
- YX002/predicted_distogram.png
- YX002/predicted_LDDT.png
- YX002/rank_1_model_1_ptm_seed_0.png
- YX002/rank_1_model_1_ptm_seed_0.raw.txt
- YX002/rank_1_model_1_ptm_seed_0_pae.json
- YX002/rank_2_model_2_ptm_seed_0.png
- YX002/rank_2_model_2_ptm_seed_0.raw.txt
- YX002/rank_2_model_2_ptm_seed_0_pae.json
- YX002/rank_3_model_4_ptm_seed_0.png
- YX002/rank_3_model_4_ptm_seed_0.raw.txt
- YX002/rank_3_model_4_ptm_seed_0_pae.json
- YX002/rank_4_model_5_ptm_seed_0.png
- YX002/rank_4_model_5_ptm_seed_0.raw.txt
- YX002/rank_4_model_5_ptm_seed_0_pae.json
- YX002/rank_5_model_3_ptm_seed_0.png
- YX002/rank_5_model_3_ptm_seed_0.raw.txt
- YX002/rank_5_model_3_ptm_seed_0_pae.json
- YX002/settings.txt
- YX002/YX002_AF1.pdb
- YX002/YX002_AF2.pdb
- YX002/YX002_AF3.pdb
- YX002/YX002_AF4.pdb
- YX002/YX002_AF5.pdb
- BAGE1/
- BAGE1/BAGE1_AF1.pdb
- BAGE1/BAGE1_AF2.pdb
- BAGE1/BAGE1_AF3.pdb
- BAGE1/BAGE1_AF4.pdb
- BAGE1/BAGE1_AF5.pdb
- BAGE1/msa.pickle
- BAGE1/msa_coverage.png
- BAGE1/predicted_alignment_error.png
- BAGE1/predicted_contacts.png
- BAGE1/predicted_distogram.png
- BAGE1/predicted_LDDT.png
- BAGE1/rank_1_model_4_ptm_seed_0.png
- BAGE1/rank_1_model_4_ptm_seed_0.raw.txt
- BAGE1/rank_1_model_4_ptm_seed_0_pae.json
- BAGE1/rank_2_model_5_ptm_seed_0.png
- BAGE1/rank_2_model_5_ptm_seed_0.raw.txt
- BAGE1/rank_2_model_5_ptm_seed_0_pae.json
- BAGE1/rank_3_model_3_ptm_seed_0.png
- BAGE1/rank_3_model_3_ptm_seed_0.raw.txt
- BAGE1/rank_3_model_3_ptm_seed_0_pae.json
- BAGE1/rank_4_model_1_ptm_seed_0.png
- BAGE1/rank_4_model_1_ptm_seed_0.raw.txt
- BAGE1/rank_4_model_1_ptm_seed_0_pae.json
- BAGE1/rank_5_model_2_ptm_seed_0.png
- BAGE1/rank_5_model_2_ptm_seed_0.raw.txt
- BAGE1/rank_5_model_2_ptm_seed_0_pae.json
- BAGE1/settings.txt
- BAGE4/
- BAGE4/BAGE4_AF1.pdb
- BAGE4/BAGE4_AF2.pdb
- BAGE4/BAGE4_AF3.pdb
- BAGE4/BAGE4_AF4.pdb
- BAGE4/BAGE4_AF5.pdb
- BAGE4/msa.pickle
- BAGE4/msa_coverage.png
- BAGE4/predicted_alignment_error.png
- BAGE4/predicted_contacts.png
- BAGE4/predicted_distogram.png
- BAGE4/predicted_LDDT.png
- BAGE4/rank_1_model_3_ptm_seed_0.png
- BAGE4/rank_1_model_3_ptm_seed_0.raw.txt
- BAGE4/rank_1_model_3_ptm_seed_0_pae.json
- BAGE4/rank_2_model_4_ptm_seed_0.png
- BAGE4/rank_2_model_4_ptm_seed_0.raw.txt
- BAGE4/rank_2_model_4_ptm_seed_0_pae.json
- BAGE4/rank_3_model_1_ptm_seed_0.png
- BAGE4/rank_3_model_1_ptm_seed_0.raw.txt
- BAGE4/rank_3_model_1_ptm_seed_0_pae.json
- BAGE4/rank_4_model_2_ptm_seed_0.png
- BAGE4/rank_4_model_2_ptm_seed_0.raw.txt
- BAGE4/rank_4_model_2_ptm_seed_0_pae.json
- BAGE4/rank_5_model_5_ptm_seed_0.png
- BAGE4/rank_5_model_5_ptm_seed_0.raw.txt
- BAGE4/rank_5_model_5_ptm_seed_0_pae.json
- BAGE4/settings.txt
- BAGE5/
- BAGE5/BAGE5_AF1.pdb
- BAGE5/BAGE5_AF2.pdb
- BAGE5/BAGE5_AF3.pdb
- BAGE5/BAGE5_AF4.pdb
- BAGE5/BAGE5_AF5.pdb
- BAGE5/msa.pickle
- BAGE5/msa_coverage.png
- BAGE5/predicted_alignment_error.png
- BAGE5/predicted_contacts.png
- BAGE5/predicted_distogram.png
- BAGE5/predicted_LDDT.png
- BAGE5/rank_1_model_4_ptm_seed_0.png
- BAGE5/rank_1_model_4_ptm_seed_0.raw.txt
- BAGE5/rank_1_model_4_ptm_seed_0_pae.json
- BAGE5/rank_2_model_1_ptm_seed_0.png
- BAGE5/rank_2_model_1_ptm_seed_0.raw.txt
- BAGE5/rank_2_model_1_ptm_seed_0_pae.json
- BAGE5/rank_3_model_2_ptm_seed_0.png
- BAGE5/rank_3_model_2_ptm_seed_0.raw.txt
- BAGE5/rank_3_model_2_ptm_seed_0_pae.json
- BAGE5/rank_4_model_5_ptm_seed_0.png
- BAGE5/rank_4_model_5_ptm_seed_0.raw.txt
- BAGE5/rank_4_model_5_ptm_seed_0_pae.json
- BAGE5/rank_5_model_3_ptm_seed_0.png
- BAGE5/rank_5_model_3_ptm_seed_0.raw.txt
- BAGE5/rank_5_model_3_ptm_seed_0_pae.json
- BAGE5/settings.txt
- CT18/
- CT18/CT18_AF1.pdb
- CT18/CT18_AF2.pdb
- CT18/CT18_AF3.pdb
- CT18/CT18_AF4.pdb
- CT18/CT18_AF5.pdb
- CT18/msa.pickle
- CT18/msa_coverage.png
- CT18/predicted_alignment_error.png
- CT18/predicted_contacts.png
- CT18/predicted_distogram.png
- CT18/predicted_LDDT.png
- CT18/rank_1_model_1_ptm_seed_0.png
- CT18/rank_1_model_1_ptm_seed_0.raw.txt
- CT18/rank_1_model_1_ptm_seed_0_pae.json
- CT18/rank_2_model_3_ptm_seed_0.png
- CT18/rank_2_model_3_ptm_seed_0.raw.txt
- CT18/rank_2_model_3_ptm_seed_0_pae.json
- CT18/rank_3_model_2_ptm_seed_0.png
- CT18/rank_3_model_2_ptm_seed_0.raw.txt
- CT18/rank_3_model_2_ptm_seed_0_pae.json
- CT18/rank_4_model_4_ptm_seed_0.png
- CT18/rank_4_model_4_ptm_seed_0.raw.txt
- CT18/rank_4_model_4_ptm_seed_0_pae.json
- CT18/rank_5_model_5_ptm_seed_0.png
- CT18/rank_5_model_5_ptm_seed_0.raw.txt
- CT18/rank_5_model_5_ptm_seed_0_pae.json
- CT18/settings.txt
- DWORF/
- DWORF/DWORF_AF1.pdb
- DWORF/DWORF_AF2.pdb
- DWORF/DWORF_AF3.pdb
- DWORF/DWORF_AF4.pdb
- DWORF/DWORF_AF5.pdb
- DWORF/msa.pickle
- DWORF/msa_coverage.png
- DWORF/predicted_alignment_error.png
- DWORF/predicted_contacts.png
- DWORF/predicted_distogram.png
- DWORF/predicted_LDDT.png
- DWORF/rank_1_model_5_ptm_seed_0.png
- DWORF/rank_1_model_5_ptm_seed_0.raw.txt
- DWORF/rank_1_model_5_ptm_seed_0_pae.json
- DWORF/rank_2_model_3_ptm_seed_0.png
- DWORF/rank_2_model_3_ptm_seed_0.raw.txt
- DWORF/rank_2_model_3_ptm_seed_0_pae.json
- DWORF/rank_3_model_4_ptm_seed_0.png
- DWORF/rank_3_model_4_ptm_seed_0.raw.txt
- DWORF/rank_3_model_4_ptm_seed_0_pae.json
- DWORF/rank_4_model_1_ptm_seed_0.png
- DWORF/rank_4_model_1_ptm_seed_0.raw.txt
- DWORF/rank_4_model_1_ptm_seed_0_pae.json
- DWORF/rank_5_model_2_ptm_seed_0.png
- DWORF/rank_5_model_2_ptm_seed_0.raw.txt
- DWORF/rank_5_model_2_ptm_seed_0_pae.json
- DWORF/settings.txt
- F86JP/
- F86JP/F86JP_AF1.pdb
- F86JP/F86JP_AF2.pdb
- F86JP/F86JP_AF3.pdb
- F86JP/F86JP_AF4.pdb
- F86JP/F86JP_AF5.pdb
- F86JP/msa.pickle
- F86JP/msa_coverage.png
- F86JP/predicted_alignment_error.png
- F86JP/predicted_contacts.png
- F86JP/predicted_distogram.png
- F86JP/predicted_LDDT.png
- F86JP/rank_1_model_2_ptm_seed_0.png
- F86JP/rank_1_model_2_ptm_seed_0.raw.txt
- F86JP/rank_1_model_2_ptm_seed_0_pae.json
- F86JP/rank_2_model_4_ptm_seed_0.png
- F86JP/rank_2_model_4_ptm_seed_0.raw.txt
- F86JP/rank_2_model_4_ptm_seed_0_pae.json
- F86JP/rank_3_model_1_ptm_seed_0.png
- F86JP/rank_3_model_1_ptm_seed_0.raw.txt
- F86JP/rank_3_model_1_ptm_seed_0_pae.json
- F86JP/rank_4_model_3_ptm_seed_0.png
- F86JP/rank_4_model_3_ptm_seed_0.raw.txt
- F86JP/rank_4_model_3_ptm_seed_0_pae.json
- F86JP/rank_5_model_5_ptm_seed_0.png
- F86JP/rank_5_model_5_ptm_seed_0.raw.txt
- F86JP/rank_5_model_5_ptm_seed_0_pae.json
- F86JP/settings.txt
- FA66E/
- FA66E/FA66E_AF1.pdb
- FA66E/FA66E_AF2.pdb
- FA66E/FA66E_AF3.pdb
- FA66E/FA66E_AF4.pdb
- FA66E/FA66E_AF5.pdb
- FA66E/msa.pickle
- FA66E/msa_coverage.png
- FA66E/predicted_alignment_error.png
- FA66E/predicted_contacts.png
- FA66E/predicted_distogram.png
- FA66E/predicted_LDDT.png
- FA66E/rank_1_model_3_ptm_seed_0.png
- FA66E/rank_1_model_3_ptm_seed_0.raw.txt
- FA66E/rank_1_model_3_ptm_seed_0_pae.json
- FA66E/rank_2_model_2_ptm_seed_0.png
- FA66E/rank_2_model_2_ptm_seed_0.raw.txt
- FA66E/rank_2_model_2_ptm_seed_0_pae.json
- FA66E/rank_3_model_1_ptm_seed_0.png
- FA66E/rank_3_model_1_ptm_seed_0.raw.txt
- FA66E/rank_3_model_1_ptm_seed_0_pae.json
- FA66E/rank_4_model_5_ptm_seed_0.png
- FA66E/rank_4_model_5_ptm_seed_0.raw.txt
- FA66E/rank_4_model_5_ptm_seed_0_pae.json
- FA66E/rank_5_model_4_ptm_seed_0.png
- FA66E/rank_5_model_4_ptm_seed_0.raw.txt
- FA66E/rank_5_model_4_ptm_seed_0_pae.json
- FA66E/settings.txt
- GAJU/
- GAJU/GAJU_AF1.pdb
- GAJU/GAJU_AF2.pdb
- GAJU/GAJU_AF3.pdb
- GAJU/GAJU_AF4.pdb
- GAJU/GAJU_AF5.pdb
- GAJU/msa.pickle
- GAJU/msa_coverage.png
- GAJU/predicted_alignment_error.png
- GAJU/predicted_contacts.png
- GAJU/predicted_distogram.png
- GAJU/predicted_LDDT.png
- GAJU/rank_1_model_4_ptm_seed_0.png
- GAJU/rank_1_model_4_ptm_seed_0.raw.txt
- GAJU/rank_1_model_4_ptm_seed_0_pae.json
- GAJU/rank_2_model_5_ptm_seed_0.png
- GAJU/rank_2_model_5_ptm_seed_0.raw.txt
- GAJU/rank_2_model_5_ptm_seed_0_pae.json
- GAJU/rank_3_model_1_ptm_seed_0.png
- GAJU/rank_3_model_1_ptm_seed_0.raw.txt
- GAJU/rank_3_model_1_ptm_seed_0_pae.json
- GAJU/rank_4_model_3_ptm_seed_0.png
- GAJU/rank_4_model_3_ptm_seed_0.raw.txt
- GAJU/rank_4_model_3_ptm_seed_0_pae.json
- GAJU/rank_5_model_2_ptm_seed_0.png
- GAJU/rank_5_model_2_ptm_seed_0.raw.txt
- GAJU/rank_5_model_2_ptm_seed_0_pae.json
- GAJU/settings.txt
- GC224/
- GC224/GC224_AF1.pdb
- GC224/GC224_AF2.pdb
- GC224/GC224_AF3.pdb
- GC224/GC224_AF4.pdb
- GC224/GC224_AF5.pdb
- GC224/msa.pickle
- GC224/msa_coverage.png
- GC224/predicted_alignment_error.png
- GC224/predicted_contacts.png
- GC224/predicted_distogram.png
- GC224/predicted_LDDT.png
- GC224/rank_1_model_3_ptm_seed_0.png
- GC224/rank_1_model_3_ptm_seed_0.raw.txt
- GC224/rank_1_model_3_ptm_seed_0_pae.json
- GC224/rank_2_model_5_ptm_seed_0.png
- GC224/rank_2_model_5_ptm_seed_0.raw.txt
- GC224/rank_2_model_5_ptm_seed_0_pae.json
- GC224/rank_3_model_4_ptm_seed_0.png
- GC224/rank_3_model_4_ptm_seed_0.raw.txt
- GC224/rank_3_model_4_ptm_seed_0_pae.json
- GC224/rank_4_model_1_ptm_seed_0.png
- GC224/rank_4_model_1_ptm_seed_0.raw.txt
- GC224/rank_4_model_1_ptm_seed_0_pae.json
- GC224/rank_5_model_2_ptm_seed_0.png
- GC224/rank_5_model_2_ptm_seed_0.raw.txt
- GC224/rank_5_model_2_ptm_seed_0_pae.json
- GC224/settings.txt
- GLCM1/
- GLCM1/GLCM1_AF1.pdb
- GLCM1/GLCM1_AF2.pdb
- GLCM1/GLCM1_AF3.pdb
- GLCM1/GLCM1_AF4.pdb
- GLCM1/GLCM1_AF5.pdb
- GLCM1/msa.pickle
- GLCM1/msa_coverage.png
- GLCM1/predicted_alignment_error.png
- GLCM1/predicted_contacts.png
- GLCM1/predicted_distogram.png
- GLCM1/predicted_LDDT.png
- GLCM1/rank_1_model_1_ptm_seed_0.png
- GLCM1/rank_1_model_1_ptm_seed_0.raw.txt
- GLCM1/rank_1_model_1_ptm_seed_0_pae.json
- GLCM1/rank_2_model_3_ptm_seed_0.png
- GLCM1/rank_2_model_3_ptm_seed_0.raw.txt
- GLCM1/rank_2_model_3_ptm_seed_0_pae.json
- GLCM1/rank_3_model_5_ptm_seed_0.png
- GLCM1/rank_3_model_5_ptm_seed_0.raw.txt
[truncated: 1,912 more entries]
