# Supplementary material for: An integrative multitiered computational analysis for better understanding the structure and function of 85 miniproteins
Source: NAR Genom Bioinform. 2025 Dec 3;7(4):lqaf178. doi: 10.1093/nargab/lqaf178 (PMC12673850; doi:10.1093/nargab/lqaf178)
Supplement: lqaf178_Supplemental_Files [file lqaf178_supplemental_files.zip › YX002/rank_3_model_4_ptm_seed_0.raw.txt]

i	j	aa_i	aa_j	p(cbcb<8)	maxdistbin
0	1	M	E	1.000	5.44
0	2	M	G	0.982	6.69
0	3	M	G	0.298	9.19
0	4	M	M	0.174	13.56
0	5	M	A	0.100	15.44
0	6	M	A	0.067	17.94
0	7	M	Y	0.030	>21.69
0	8	M	P	0.032	>21.69
0	9	M	V	0.042	>21.69
0	10	M	A	0.022	>21.69
0	11	M	T	0.022	>21.69
0	12	M	R	0.018	>21.69
0	13	M	E	0.014	>21.69
0	14	M	S	0.011	>21.69
0	15	M	R	0.005	>21.69
0	16	M	C	0.008	>21.69
0	17	M	R	0.007	>21.69
0	18	M	R	0.005	>21.69
0	19	M	G	0.005	>21.69
0	20	M	R	0.004	>21.69
0	21	M	I	0.006	>21.69
0	22	M	G	0.004	>21.69
0	23	M	V	0.004	>21.69
0	24	M	Q	0.003	>21.69
0	25	M	P	0.002	>21.69
0	26	M	S	0.004	>21.69
0	27	M	P	0.002	>21.69
0	28	M	E	0.003	>21.69
0	29	M	R	0.002	>21.69
0	30	M	R	0.002	>21.69
0	31	M	S	0.003	>21.69
0	32	M	E	0.002	>21.69
0	33	M	V	0.002	>21.69
0	35	M	G	0.001	>21.69
0	38	M	P	0.001	>21.69
0	39	M	L	0.002	>21.69
0	40	M	A	0.001	>21.69
0	41	M	R	0.001	>21.69
0	42	M	S	0.002	>21.69
0	43	M	L	0.003	>21.69
0	44	M	S	0.002	>21.69
1	2	E	G	1.000	4.50
1	3	E	G	0.971	6.69
1	4	E	M	0.236	10.44
1	5	E	A	0.123	13.25
1	6	E	A	0.075	15.75
1	7	E	Y	0.032	17.94
1	8	E	P	0.022	>21.69
1	9	E	V	0.035	>21.69
1	10	E	A	0.020	>21.69
1	11	E	T	0.024	>21.69
1	12	E	R	0.018	>21.69
1	13	E	E	0.013	>21.69
1	14	E	S	0.010	>21.69
1	15	E	R	0.006	>21.69
1	16	E	C	0.006	>21.69
1	17	E	R	0.007	>21.69
1	18	E	R	0.005	>21.69
1	19	E	G	0.004	>21.69
1	20	E	R	0.005	>21.69
1	21	E	I	0.004	>21.69
1	22	E	G	0.003	>21.69
1	23	E	V	0.003	>21.69
1	24	E	Q	0.004	>21.69
1	25	E	P	0.002	>21.69
1	26	E	S	0.004	>21.69
1	27	E	P	0.003	>21.69
1	28	E	E	0.004	>21.69
1	29	E	R	0.003	>21.69
1	30	E	R	0.003	>21.69
1	31	E	S	0.002	>21.69
1	32	E	E	0.002	>21.69
1	33	E	V	0.001	>21.69
1	35	E	G	0.001	>21.69
1	36	E	P	0.001	>21.69
1	37	E	F	0.002	>21.69
1	38	E	P	0.001	>21.69
1	39	E	L	0.002	>21.69
1	40	E	A	0.002	>21.69
1	41	E	R	0.003	>21.69
1	42	E	S	0.002	>21.69
1	43	E	L	0.003	>21.69
1	44	E	S	0.002	>21.69
2	3	G	G	1.000	3.56
2	4	G	M	0.952	7.31
2	5	G	A	0.223	10.12
2	6	G	A	0.137	12.94
2	7	G	Y	0.044	15.75
2	8	G	P	0.027	19.19
2	9	G	V	0.037	>21.69
2	10	G	A	0.021	>21.69
2	11	G	T	0.019	>21.69
2	12	G	R	0.019	>21.69
2	13	G	E	0.014	>21.69
2	14	G	S	0.008	>21.69
2	15	G	R	0.005	>21.69
2	16	G	C	0.005	>21.69
2	17	G	R	0.004	>21.69
2	18	G	R	0.004	>21.69
2	19	G	G	0.003	>21.69
2	20	G	R	0.003	>21.69
2	21	G	I	0.004	>21.69
2	22	G	G	0.002	>21.69
2	23	G	V	0.003	>21.69
2	24	G	Q	0.004	>21.69
2	25	G	P	0.003	>21.69
2	26	G	S	0.004	>21.69
2	27	G	P	0.002	>21.69
2	28	G	E	0.002	>21.69
2	29	G	R	0.002	>21.69
2	30	G	R	0.002	>21.69
2	31	G	S	0.002	>21.69
2	32	G	E	0.002	>21.69
2	33	G	V	0.002	>21.69
2	36	G	P	0.001	>21.69
2	37	G	F	0.002	>21.69
2	38	G	P	0.002	>21.69
2	39	G	L	0.002	>21.69
2	40	G	A	0.002	>21.69
2	41	G	R	0.002	>21.69
2	42	G	S	0.002	>21.69
2	43	G	L	0.002	>21.69
2	44	G	S	0.002	>21.69
3	4	G	M	1.000	4.50
3	5	G	A	0.961	7.31
3	6	G	A	0.215	9.50
3	7	G	Y	0.112	13.25
3	8	G	P	0.033	16.06
3	9	G	V	0.036	17.94
3	10	G	A	0.019	>21.69
3	11	G	T	0.015	>21.69
3	12	G	R	0.013	>21.69
3	13	G	E	0.010	>21.69
3	14	G	S	0.006	>21.69
3	15	G	R	0.004	>21.69
3	16	G	C	0.005	>21.69
3	17	G	R	0.004	>21.69
3	18	G	R	0.003	>21.69
3	19	G	G	0.003	>21.69
3	20	G	R	0.003	>21.69
3	21	G	I	0.004	>21.69
3	22	G	G	0.002	>21.69
3	23	G	V	0.003	>21.69
3	24	G	Q	0.004	>21.69
3	25	G	P	0.002	>21.69
3	26	G	S	0.004	>21.69
3	27	G	P	0.002	>21.69
3	28	G	E	0.003	>21.69
3	29	G	R	0.002	>21.69
3	30	G	R	0.001	>21.69
3	31	G	S	0.002	>21.69
3	32	G	E	0.002	>21.69
3	33	G	V	0.001	>21.69
3	34	G	V	0.001	>21.69
3	36	G	P	0.001	>21.69
3	37	G	F	0.001	>21.69
3	38	G	P	0.001	>21.69
3	39	G	L	0.002	>21.69
3	40	G	A	0.002	>21.69
3	41	G	R	0.002	>21.69
3	42	G	S	0.002	>21.69
3	43	G	L	0.002	>21.69
3	44	G	S	0.002	>21.69
4	5	M	A	1.000	5.44
4	6	M	A	0.839	7.00
4	7	M	Y	0.188	10.44
4	8	M	P	0.082	13.88
4	9	M	V	0.072	15.44
4	10	M	A	0.042	17.94
4	11	M	T	0.040	>21.69
4	12	M	R	0.016	>21.69
4	13	M	E	0.020	>21.69
4	14	M	S	0.011	>21.69
4	15	M	R	0.005	>21.69
4	16	M	C	0.007	>21.69
4	17	M	R	0.005	>21.69
4	18	M	R	0.003	>21.69
4	19	M	G	0.003	>21.69
4	20	M	R	0.004	>21.69
4	21	M	I	0.005	>21.69
4	22	M	G	0.004	>21.69
4	23	M	V	0.006	>21.69
4	24	M	Q	0.004	>21.69
4	25	M	P	0.004	>21.69
4	26	M	S	0.007	>21.69
4	27	M	P	0.003	>21.69
4	28	M	E	0.003	>21.69
4	29	M	R	0.002	>21.69
4	30	M	R	0.002	>21.69
4	31	M	S	0.004	>21.69
4	32	M	E	0.002	>21.69
4	33	M	V	0.002	>21.69
4	34	M	V	0.002	>21.69
4	35	M	G	0.002	>21.69
4	36	M	P	0.002	>21.69
4	37	M	F	0.003	>21.69
4	38	M	P	0.002	>21.69
4	39	M	L	0.004	>21.69
4	40	M	A	0.003	>21.69
4	41	M	R	0.002	>21.69
4	42	M	S	0.002	>21.69
4	43	M	L	0.002	>21.69
4	44	M	S	0.002	>21.69
5	6	A	A	1.000	5.44
5	7	A	Y	0.838	7.00
5	8	A	P	0.147	11.06
5	9	A	V	0.135	12.94
5	10	A	A	0.036	16.38
5	11	A	T	0.026	18.88
5	12	A	R	0.012	>21.69
5	13	A	E	0.015	>21.69
5	14	A	S	0.010	>21.69
5	15	A	R	0.005	>21.69
5	16	A	C	0.005	>21.69
5	17	A	R	0.004	>21.69
5	18	A	R	0.003	>21.69
5	19	A	G	0.003	>21.69
5	20	A	R	0.005	>21.69
5	21	A	I	0.006	>21.69
5	22	A	G	0.004	>21.69
5	23	A	V	0.006	>21.69
5	24	A	Q	0.006	>21.69
5	25	A	P	0.005	>21.69
5	26	A	S	0.005	>21.69
5	27	A	P	0.004	>21.69
5	28	A	E	0.004	>21.69
5	29	A	R	0.003	>21.69
5	30	A	R	0.002	>21.69
5	31	A	S	0.004	>21.69
5	32	A	E	0.003	>21.69
5	33	A	V	0.003	>21.69
5	34	A	V	0.003	>21.69
5	35	A	G	0.002	>21.69
5	36	A	P	0.004	>21.69
5	37	A	F	0.004	>21.69
5	38	A	P	0.004	>21.69
5	39	A	L	0.003	>21.69
5	40	A	A	0.003	>21.69
5	41	A	R	0.002	>21.69
5	42	A	S	0.002	>21.69
5	43	A	L	0.002	>21.69
5	44	A	S	0.002	>21.69
6	7	A	Y	1.000	5.44
6	8	A	P	0.668	7.94
6	9	A	V	0.177	10.12
6	10	A	A	0.041	13.56
6	11	A	T	0.023	14.50
6	12	A	R	0.010	19.19
6	13	A	E	0.014	>21.69
6	14	A	S	0.011	>21.69
6	15	A	R	0.006	>21.69
6	16	A	C	0.005	>21.69
6	17	A	R	0.005	>21.69
6	18	A	R	0.003	>21.69
6	19	A	G	0.003	>21.69
6	20	A	R	0.005	>21.69
6	21	A	I	0.004	>21.69
6	22	A	G	0.004	>21.69
6	23	A	V	0.007	>21.69
6	24	A	Q	0.007	>21.69
6	25	A	P	0.006	>21.69
6	26	A	S	0.004	>21.69
6	27	A	P	0.006	>21.69
6	28	A	E	0.004	>21.69
6	29	A	R	0.003	>21.69
6	30	A	R	0.004	>21.69
6	31	A	S	0.004	>21.69
6	32	A	E	0.003	>21.69
6	33	A	V	0.003	>21.69
6	34	A	V	0.004	>21.69
6	35	A	G	0.003	>21.69
6	36	A	P	0.005	>21.69
6	37	A	F	0.004	>21.69
6	38	A	P	0.004	>21.69
6	39	A	L	0.003	>21.69
6	40	A	A	0.004	>21.69
6	41	A	R	0.003	>21.69
6	42	A	S	0.002	>21.69
6	43	A	L	0.002	>21.69
6	44	A	S	0.001	>21.69
7	8	Y	P	1.000	5.44
7	9	Y	V	0.932	7.31
7	10	Y	A	0.143	10.12
7	11	Y	T	0.082	12.94
7	12	Y	R	0.018	17.00
7	13	Y	E	0.022	17.00
7	14	Y	S	0.040	12.94
7	15	Y	R	0.012	15.75
7	16	Y	C	0.007	>21.69
7	17	Y	R	0.007	>21.69
7	18	Y	R	0.010	>21.69
7	19	Y	G	0.005	>21.69
7	20	Y	R	0.007	>21.69
7	21	Y	I	0.014	>21.69
7	22	Y	G	0.009	>21.69
7	23	Y	V	0.009	>21.69
7	24	Y	Q	0.007	>21.69
7	25	Y	P	0.008	>21.69
7	26	Y	S	0.007	>21.69
7	27	Y	P	0.006	>21.69
7	28	Y	E	0.004	>21.69
7	29	Y	R	0.005	>21.69
7	30	Y	R	0.004	>21.69
7	31	Y	S	0.006	>21.69
7	32	Y	E	0.005	>21.69
7	33	Y	V	0.008	>21.69
7	34	Y	V	0.008	>21.69
7	35	Y	G	0.008	>21.69
7	36	Y	P	0.008	>21.69
7	37	Y	F	0.011	>21.69
7	38	Y	P	0.006	>21.69
7	39	Y	L	0.005	>21.69
7	40	Y	A	0.004	>21.69
7	41	Y	R	0.003	>21.69
7	42	Y	S	0.003	>21.69
7	43	Y	L	0.002	>21.69
7	44	Y	S	0.002	>21.69
8	9	P	V	1.000	5.75
8	10	P	A	0.866	7.31
8	11	P	T	0.208	9.81
8	12	P	R	0.036	13.88
8	13	P	E	0.040	12.94
8	14	P	S	0.184	9.50
8	15	P	R	0.021	12.94
8	16	P	C	0.008	>21.69
8	17	P	R	0.012	>21.69
8	18	P	R	0.014	>21.69
8	19	P	G	0.006	>21.69
8	20	P	R	0.010	>21.69
8	21	P	I	0.018	>21.69
8	22	P	G	0.009	>21.69
8	23	P	V	0.011	>21.69
8	24	P	Q	0.006	>21.69
8	25	P	P	0.006	>21.69
8	26	P	S	0.005	>21.69
8	27	P	P	0.004	>21.69
8	28	P	E	0.003	>21.69
8	29	P	R	0.003	>21.69
8	30	P	R	0.003	>21.69
8	31	P	S	0.007	>21.69
8	32	P	E	0.005	>21.69
8	33	P	V	0.007	>21.69
8	34	P	V	0.009	>21.69
8	35	P	G	0.005	>21.69
8	36	P	P	0.006	>21.69
8	37	P	F	0.005	>21.69
8	38	P	P	0.004	>21.69
8	39	P	L	0.003	>21.69
8	40	P	A	0.003	>21.69
8	41	P	R	0.002	>21.69
8	42	P	S	0.002	>21.69
8	43	P	L	0.002	>21.69
9	10	V	A	1.000	5.44
9	11	V	T	0.881	7.00
9	12	V	R	0.039	10.75
9	13	V	E	0.073	11.69
9	14	V	S	0.247	8.88
9	15	V	R	0.051	11.06
9	16	V	C	0.014	14.50
9	17	V	R	0.014	>21.69
9	18	V	R	0.014	>21.69
9	19	V	G	0.007	>21.69
9	20	V	R	0.008	>21.69
9	21	V	I	0.015	>21.69
9	22	V	G	0.011	>21.69
9	23	V	V	0.012	>21.69
9	24	V	Q	0.007	>21.69
9	25	V	P	0.009	>21.69
9	26	V	S	0.005	>21.69
9	27	V	P	0.006	>21.69
9	28	V	E	0.003	>21.69
9	29	V	R	0.004	>21.69
9	30	V	R	0.005	>21.69
9	31	V	S	0.011	>21.69
9	32	V	E	0.005	>21.69
9	33	V	V	0.008	>21.69
9	34	V	V	0.009	>21.69
9	35	V	G	0.005	>21.69
9	36	V	P	0.006	>21.69
9	37	V	F	0.006	>21.69
9	38	V	P	0.003	>21.69
9	39	V	L	0.003	>21.69
9	40	V	A	0.003	>21.69
9	41	V	R	0.002	>21.69
9	42	V	S	0.003	>21.69
9	43	V	L	0.003	>21.69
9	44	V	S	0.003	>21.69
10	11	A	T	1.000	5.75
10	12	A	R	0.492	8.25
10	13	A	E	0.133	9.19
10	14	A	S	0.681	4.81
10	15	A	R	0.610	5.75
10	16	A	C	0.030	10.12
10	17	A	R	0.028	10.12
10	18	A	R	0.098	>21.69
10	19	A	G	0.016	>21.69
10	20	A	R	0.015	>21.69
10	21	A	I	0.038	>21.69
10	22	A	G	0.015	>21.69
10	23	A	V	0.015	>21.69
10	24	A	Q	0.008	>21.69
10	25	A	P	0.006	>21.69
10	26	A	S	0.004	>21.69
10	27	A	P	0.004	>21.69
10	28	A	E	0.003	>21.69
10	29	A	R	0.002	>21.69
10	30	A	R	0.003	>21.69
10	31	A	S	0.004	>21.69
10	32	A	E	0.004	>21.69
10	33	A	V	0.006	>21.69
10	34	A	V	0.008	>21.69
10	35	A	G	0.004	>21.69
10	36	A	P	0.006	>21.69
10	37	A	F	0.004	>21.69
10	38	A	P	0.004	>21.69
10	39	A	L	0.005	>21.69
10	40	A	A	0.003	>21.69
10	41	A	R	0.003	>21.69
10	42	A	S	0.004	>21.69
10	43	A	L	0.004	>21.69
10	44	A	S	0.002	>21.69
11	12	T	R	1.000	5.12
11	13	T	E	0.946	4.50
11	14	T	S	0.829	4.50
11	15	T	R	0.623	6.69
11	16	T	C	0.042	8.88
11	17	T	R	0.016	9.19
11	18	T	R	0.017	10.75
11	19	T	G	0.005	>21.69
11	20	T	R	0.007	>21.69
11	21	T	I	0.016	>21.69
11	22	T	G	0.005	>21.69
11	23	T	V	0.007	>21.69
11	24	T	Q	0.005	>21.69
11	25	T	P	0.005	>21.69
11	26	T	S	0.004	>21.69
11	27	T	P	0.006	>21.69
11	28	T	E	0.004	>21.69
11	29	T	R	0.003	>21.69
11	30	T	R	0.004	>21.69
11	31	T	S	0.005	>21.69
11	32	T	E	0.005	>21.69
11	33	T	V	0.005	>21.69
11	34	T	V	0.006	>21.69
11	35	T	G	0.004	>21.69
11	36	T	P	0.004	>21.69
11	37	T	F	0.003	>21.69
11	38	T	P	0.003	>21.69
11	39	T	L	0.004	>21.69
11	40	T	A	0.003	>21.69
11	41	T	R	0.003	>21.69
11	42	T	S	0.002	>21.69
11	43	T	L	0.003	>21.69
11	44	T	S	0.001	>21.69
12	13	R	E	1.000	5.12
12	14	R	S	0.954	7.31
12	15	R	R	0.787	5.44
12	16	R	C	0.559	6.06
12	17	R	R	0.033	9.81
12	18	R	R	0.031	10.75
12	19	R	G	0.013	>21.69
12	20	R	R	0.014	>21.69
12	21	R	I	0.016	>21.69
12	22	R	G	0.015	>21.69
12	23	R	V	0.011	>21.69
12	24	R	Q	0.015	>21.69
12	25	R	P	0.009	>21.69
12	26	R	S	0.007	>21.69
12	27	R	P	0.007	>21.69
12	28	R	E	0.008	>21.69
12	29	R	R	0.003	>21.69
12	30	R	R	0.005	>21.69
12	31	R	S	0.006	>21.69
12	32	R	E	0.007	>21.69
12	33	R	V	0.004	>21.69
12	34	R	V	0.004	>21.69
12	35	R	G	0.004	>21.69
12	36	R	P	0.003	>21.69
12	37	R	F	0.003	>21.69
12	38	R	P	0.003	>21.69
12	39	R	L	0.003	>21.69
12	40	R	A	0.003	>21.69
12	41	R	R	0.003	>21.69
12	42	R	S	0.004	>21.69
12	43	R	L	0.003	>21.69
12	44	R	S	0.003	>21.69
13	14	E	S	1.000	5.12
13	15	E	R	0.934	7.00
13	16	E	C	0.654	5.44
13	17	E	R	0.489	6.06
13	18	E	R	0.063	9.81
13	19	E	G	0.020	11.06
13	20	E	R	0.021	>21.69
13	21	E	I	0.020	>21.69
13	22	E	G	0.009	>21.69
13	23	E	V	0.010	>21.69
13	24	E	Q	0.010	>21.69
13	25	E	P	0.006	>21.69
13	26	E	S	0.008	>21.69
13	27	E	P	0.005	>21.69
13	28	E	E	0.004	>21.69
13	29	E	R	0.005	>21.69
13	30	E	R	0.004	>21.69
13	31	E	S	0.005	>21.69
13	32	E	E	0.003	>21.69
13	33	E	V	0.004	>21.69
13	34	E	V	0.005	>21.69
13	35	E	G	0.004	>21.69
13	36	E	P	0.003	>21.69
13	37	E	F	0.003	>21.69
13	38	E	P	0.003	>21.69
13	39	E	L	0.003	>21.69
13	40	E	A	0.004	>21.69
13	41	E	R	0.003	>21.69
13	42	E	S	0.003	>21.69
13	43	E	L	0.003	>21.69
13	44	E	S	0.002	>21.69
14	15	S	R	1.000	5.12
14	16	S	C	0.941	7.00
14	17	S	R	0.548	5.44
14	18	S	R	0.357	6.06
14	19	S	G	0.040	9.50
14	20	S	R	0.030	10.75
14	21	S	I	0.056	>21.69
14	22	S	G	0.019	>21.69
14	23	S	V	0.021	>21.69
14	24	S	Q	0.011	>21.69
14	25	S	P	0.007	>21.69
14	26	S	S	0.006	>21.69
14	27	S	P	0.005	>21.69
14	28	S	E	0.003	>21.69
14	29	S	R	0.003	>21.69
14	30	S	R	0.003	>21.69
14	31	S	S	0.006	>21.69
14	32	S	E	0.005	>21.69
14	33	S	V	0.007	>21.69
14	34	S	V	0.007	>21.69
14	35	S	G	0.004	>21.69
14	36	S	P	0.006	>21.69
14	37	S	F	0.005	>21.69
14	38	S	P	0.005	>21.69
14	39	S	L	0.005	>21.69
14	40	S	A	0.004	>21.69
14	41	S	R	0.004	>21.69
14	42	S	S	0.004	>21.69
14	43	S	L	0.005	>21.69
14	44	S	S	0.003	>21.69
15	16	R	C	1.000	5.12
15	17	R	R	0.883	7.31
15	18	R	R	0.424	10.44
15	19	R	G	0.297	11.38
15	20	R	R	0.107	9.81
15	21	R	I	0.099	13.56
15	22	R	G	0.049	>21.69
15	23	R	V	0.042	>21.69
15	24	R	Q	0.026	>21.69
15	25	R	P	0.013	>21.69
15	26	R	S	0.008	>21.69
15	27	R	P	0.005	>21.69
15	28	R	E	0.004	>21.69
15	29	R	R	0.004	>21.69
15	30	R	R	0.004	>21.69
15	31	R	S	0.007	>21.69
15	32	R	E	0.005	>21.69
15	33	R	V	0.006	>21.69
15	34	R	V	0.005	>21.69
15	35	R	G	0.004	>21.69
15	36	R	P	0.004	>21.69
15	37	R	F	0.004	>21.69
15	38	R	P	0.003	>21.69
15	39	R	L	0.004	>21.69
15	40	R	A	0.004	>21.69
15	41	R	R	0.004	>21.69
15	42	R	S	0.005	>21.69
15	43	R	L	0.005	>21.69
15	44	R	S	0.004	>21.69
16	17	C	R	1.000	5.12
16	18	C	R	0.901	7.31
16	19	C	G	0.393	9.19
16	20	C	R	0.251	12.94
16	21	C	I	0.097	10.75
16	22	C	G	0.067	13.56
16	23	C	V	0.050	>21.69
16	24	C	Q	0.040	>21.69
16	25	C	P	0.028	>21.69
16	26	C	S	0.017	>21.69
16	27	C	P	0.011	>21.69
16	28	C	E	0.006	>21.69
16	29	C	R	0.006	>21.69
16	30	C	R	0.005	>21.69
16	31	C	S	0.006	>21.69
16	32	C	E	0.005	>21.69
16	33	C	V	0.005	>21.69
16	34	C	V	0.006	>21.69
16	35	C	G	0.005	>21.69
16	36	C	P	0.004	>21.69
16	37	C	F	0.005	>21.69
16	38	C	P	0.005	>21.69
16	39	C	L	0.005	>21.69
16	40	C	A	0.005	>21.69
16	41	C	R	0.005	>21.69
16	42	C	S	0.005	>21.69
16	43	C	L	0.006	>21.69
16	44	C	S	0.004	>21.69
17	18	R	R	1.000	5.12
17	19	R	G	0.982	6.69
17	20	R	R	0.346	10.75
17	21	R	I	0.212	12.94
17	22	R	G	0.076	9.50
17	23	R	V	0.058	15.44
17	24	R	Q	0.034	>21.69
17	25	R	P	0.019	>21.69
17	26	R	S	0.011	>21.69
17	27	R	P	0.006	>21.69
17	28	R	E	0.006	>21.69
17	29	R	R	0.004	>21.69
17	30	R	R	0.003	>21.69
17	31	R	S	0.006	>21.69
17	32	R	E	0.005	>21.69
17	33	R	V	0.006	>21.69
17	34	R	V	0.007	>21.69
17	35	R	G	0.004	>21.69
17	36	R	P	0.005	>21.69
17	37	R	F	0.005	>21.69
17	38	R	P	0.004	>21.69
17	39	R	L	0.004	>21.69
17	40	R	A	0.005	>21.69
17	41	R	R	0.006	>21.69
17	42	R	S	0.004	>21.69
17	43	R	L	0.004	>21.69
17	44	R	S	0.004	>21.69
18	19	R	G	1.000	4.50
18	20	R	R	0.781	7.31
18	21	R	I	0.342	10.44
18	22	R	G	0.208	12.00
18	23	R	V	0.110	14.50
18	24	R	Q	0.068	15.75
18	25	R	P	0.031	>21.69
18	26	R	S	0.016	>21.69
18	27	R	P	0.008	>21.69
18	28	R	E	0.008	>21.69
18	29	R	R	0.008	>21.69
18	30	R	R	0.006	>21.69
18	31	R	S	0.006	>21.69
18	32	R	E	0.005	>21.69
18	33	R	V	0.005	>21.69
18	34	R	V	0.007	>21.69
18	35	R	G	0.004	>21.69
18	36	R	P	0.006	>21.69
18	37	R	F	0.007	>21.69
18	38	R	P	0.005	>21.69
18	39	R	L	0.007	>21.69
18	40	R	A	0.007	>21.69
18	41	R	R	0.007	>21.69
18	42	R	S	0.006	>21.69
18	43	R	L	0.007	>21.69
18	44	R	S	0.005	>21.69
19	20	G	R	1.000	4.50
19	21	G	I	0.985	7.00
19	22	G	G	0.401	8.88
19	23	G	V	0.238	12.00
19	24	G	Q	0.117	14.50
19	25	G	P	0.046	16.06
19	26	G	S	0.019	>21.69
19	27	G	P	0.012	>21.69
19	28	G	E	0.010	>21.69
19	29	G	R	0.006	>21.69
19	30	G	R	0.005	>21.69
19	31	G	S	0.006	>21.69
19	32	G	E	0.006	>21.69
19	33	G	V	0.005	>21.69
19	34	G	V	0.006	>21.69
19	35	G	G	0.004	>21.69
19	36	G	P	0.005	>21.69
19	37	G	F	0.003	>21.69
19	38	G	P	0.005	>21.69
19	39	G	L	0.006	>21.69
19	40	G	A	0.005	>21.69
19	41	G	R	0.007	>21.69
19	42	G	S	0.008	>21.69
19	43	G	L	0.007	>21.69
19	44	G	S	0.007	>21.69
20	21	R	I	1.000	5.44
20	22	R	G	0.984	6.69
20	23	R	V	0.326	10.44
20	24	R	Q	0.198	11.38
20	25	R	P	0.056	13.88
20	26	R	S	0.019	17.31
20	27	R	P	0.015	>21.69
20	28	R	E	0.010	>21.69
20	29	R	R	0.006	>21.69
20	30	R	R	0.005	>21.69
20	31	R	S	0.009	>21.69
20	32	R	E	0.007	>21.69
20	33	R	V	0.007	>21.69
20	34	R	V	0.010	>21.69
20	35	R	G	0.005	>21.69
20	36	R	P	0.008	>21.69
20	37	R	F	0.006	>21.69
20	38	R	P	0.008	>21.69
20	39	R	L	0.008	>21.69
20	40	R	A	0.009	>21.69
20	41	R	R	0.008	>21.69
20	42	R	S	0.008	>21.69
20	43	R	L	0.008	>21.69
20	44	R	S	0.007	>21.69
21	22	I	G	1.000	4.50
21	23	I	V	0.744	7.31
21	24	I	Q	0.228	10.44
21	25	I	P	0.080	13.25
21	26	I	S	0.030	15.75
21	27	I	P	0.011	19.19
21	28	I	E	0.015	>21.69
21	29	I	R	0.011	>21.69
21	30	I	R	0.009	>21.69
21	31	I	S	0.012	>21.69
21	32	I	E	0.010	>21.69
21	33	I	V	0.011	>21.69
21	34	I	V	0.018	>21.69
21	35	I	G	0.014	>21.69
21	36	I	P	0.012	>21.69
21	37	I	F	0.015	>21.69
21	38	I	P	0.012	>21.69
21	39	I	L	0.014	>21.69
21	40	I	A	0.013	>21.69
21	41	I	R	0.012	>21.69
21	42	I	S	0.009	>21.69
21	43	I	L	0.010	>21.69
21	44	I	S	0.008	>21.69
22	23	G	V	1.000	4.50
22	24	G	Q	0.972	6.69
22	25	G	P	0.126	9.81
22	26	G	S	0.055	12.94
22	27	G	P	0.017	15.75
22	28	G	E	0.014	17.62
22	29	G	R	0.012	>21.69
22	30	G	R	0.009	>21.69
22	31	G	S	0.016	>21.69
22	32	G	E	0.013	>21.69
22	33	G	V	0.012	>21.69
22	34	G	V	0.016	>21.69
22	35	G	G	0.011	>21.69
22	36	G	P	0.008	>21.69
22	37	G	F	0.009	>21.69
22	38	G	P	0.009	>21.69
22	39	G	L	0.009	>21.69
22	40	G	A	0.009	>21.69
22	41	G	R	0.008	>21.69
22	42	G	S	0.009	>21.69
22	43	G	L	0.008	>21.69
22	44	G	S	0.008	>21.69
23	24	V	Q	1.000	5.44
23	25	V	P	0.798	7.62
23	26	V	S	0.140	10.12
23	27	V	P	0.038	13.56
23	28	V	E	0.026	15.12
23	29	V	R	0.028	17.31
23	30	V	R	0.017	>21.69
23	31	V	S	0.023	>21.69
23	32	V	E	0.016	>21.69
23	33	V	V	0.018	>21.69
23	34	V	V	0.022	>21.69
23	35	V	G	0.011	>21.69
23	36	V	P	0.012	>21.69
23	37	V	F	0.015	>21.69
23	38	V	P	0.013	>21.69
23	39	V	L	0.015	>21.69
23	40	V	A	0.013	>21.69
23	41	V	R	0.011	>21.69
23	42	V	S	0.011	>21.69
23	43	V	L	0.012	>21.69
23	44	V	S	0.010	>21.69
24	25	Q	P	1.000	5.44
24	26	Q	S	0.853	7.62
24	27	Q	P	0.161	10.12
24	28	Q	E	0.119	12.00
24	29	Q	R	0.069	14.50
24	30	Q	R	0.056	15.75
24	31	Q	S	0.033	>21.69
24	32	Q	E	0.022	>21.69
24	33	Q	V	0.024	>21.69
24	34	Q	V	0.021	>21.69
24	35	Q	G	0.018	>21.69
24	36	Q	P	0.014	>21.69
24	37	Q	F	0.010	>21.69
24	38	Q	P	0.013	>21.69
24	39	Q	L	0.015	>21.69
24	40	Q	A	0.015	>21.69
24	41	Q	R	0.014	>21.69
24	42	Q	S	0.014	>21.69
24	43	Q	L	0.015	>21.69
24	44	Q	S	0.011	>21.69
25	26	P	S	1.000	5.44
25	27	P	P	0.802	7.62
25	28	P	E	0.227	9.81
25	29	P	R	0.261	12.31
25	30	P	R	0.165	14.50
25	31	P	S	0.056	13.56
25	32	P	E	0.043	>21.69
25	33	P	V	0.041	>21.69
25	34	P	V	0.025	>21.69
25	35	P	G	0.014	>21.69
25	36	P	P	0.015	>21.69
25	37	P	F	0.014	>21.69
25	38	P	P	0.013	>21.69
25	39	P	L	0.015	>21.69
25	40	P	A	0.011	>21.69
25	41	P	R	0.013	>21.69
25	42	P	S	0.011	>21.69
25	43	P	L	0.016	>21.69
25	44	P	S	0.008	>21.69
26	27	S	P	1.000	5.44
26	28	S	E	0.937	4.81
26	29	S	R	0.437	9.50
26	30	S	R	0.227	10.75
26	31	S	S	0.087	13.88
26	32	S	E	0.057	13.56
26	33	S	V	0.033	>21.69
26	34	S	V	0.022	>21.69
26	35	S	G	0.020	>21.69
26	36	S	P	0.018	>21.69
26	37	S	F	0.014	>21.69
26	38	S	P	0.016	>21.69
26	39	S	L	0.021	>21.69
26	40	S	A	0.014	>21.69
26	41	S	R	0.016	>21.69
26	42	S	S	0.011	>21.69
26	43	S	L	0.016	>21.69
26	44	S	S	0.010	>21.69
27	28	P	E	1.000	5.44
27	29	P	R	0.842	7.31
27	30	P	R	0.372	10.44
27	31	P	S	0.184	12.00
27	32	P	E	0.071	13.88
27	33	P	V	0.052	15.75
27	34	P	V	0.043	>21.69
27	35	P	G	0.027	>21.69
27	36	P	P	0.020	>21.69
27	37	P	F	0.016	>21.69
27	38	P	P	0.017	>21.69
27	39	P	L	0.022	>21.69
27	40	P	A	0.018	>21.69
27	41	P	R	0.017	>21.69
27	42	P	S	0.021	>21.69
27	43	P	L	0.023	>21.69
27	44	P	S	0.014	>21.69
28	29	E	R	1.000	5.44
28	30	E	R	0.824	7.31
28	31	E	S	0.244	10.44
28	32	E	E	0.196	13.56
28	33	E	V	0.084	15.75
28	34	E	V	0.048	17.31
28	35	E	G	0.030	>21.69
28	36	E	P	0.017	>21.69
28	37	E	F	0.016	>21.69
28	38	E	P	0.016	>21.69
28	39	E	L	0.023	>21.69
28	40	E	A	0.019	>21.69
28	41	E	R	0.020	>21.69
28	42	E	S	0.020	>21.69
28	43	E	L	0.022	>21.69
28	44	E	S	0.013	>21.69
29	30	R	R	1.000	5.44
29	31	R	S	0.877	7.31
29	32	R	E	0.331	10.44
29	33	R	V	0.191	12.00
29	34	R	V	0.062	15.44
29	35	R	G	0.023	17.31
29	36	R	P	0.020	>21.69
29	37	R	F	0.015	>21.69
29	38	R	P	0.016	>21.69
29	39	R	L	0.020	>21.69
29	40	R	A	0.018	>21.69
29	41	R	R	0.026	>21.69
29	42	R	S	0.026	>21.69
29	43	R	L	0.023	>21.69
29	44	R	S	0.017	>21.69
30	31	R	S	1.000	5.44
30	32	R	E	0.802	7.31
30	33	R	V	0.340	10.44
30	34	R	V	0.155	12.94
30	35	R	G	0.043	15.75
30	36	R	P	0.035	19.19
30	37	R	F	0.029	>21.69
30	38	R	P	0.022	>21.69
30	39	R	L	0.023	>21.69
30	40	R	A	0.019	>21.69
30	41	R	R	0.027	>21.69
30	42	R	S	0.024	>21.69
30	43	R	L	0.025	>21.69
30	44	R	S	0.025	>21.69
31	32	S	E	1.000	5.44
31	33	S	V	0.861	7.31
31	34	S	V	0.277	10.44
31	35	S	G	0.156	12.94
31	36	S	P	0.049	16.38
31	37	S	F	0.055	15.75
31	38	S	P	0.049	>21.69
31	39	S	L	0.039	>21.69
31	40	S	A	0.033	>21.69
31	41	S	R	0.028	>21.69
31	42	S	S	0.033	>21.69
31	43	S	L	0.021	>21.69
31	44	S	S	0.025	>21.69
32	33	E	V	1.000	5.44
32	34	E	V	0.826	7.31
32	35	E	G	0.186	10.12
32	36	E	P	0.078	13.88
32	37	E	F	0.074	13.88
32	38	E	P	0.053	17.62
32	39	E	L	0.047	>21.69
32	40	E	A	0.047	>21.69
32	41	E	R	0.044	>21.69
32	42	E	S	0.037	>21.69
32	43	E	L	0.031	>21.69
32	44	E	S	0.031	>21.69
33	34	V	V	1.000	5.75
33	35	V	G	0.978	6.69
33	36	V	P	0.145	11.06
33	37	V	F	0.201	11.69
33	38	V	P	0.083	15.75
33	39	V	L	0.065	17.31
33	40	V	A	0.063	>21.69
33	41	V	R	0.038	>21.69
33	42	V	S	0.038	>21.69
33	43	V	L	0.029	>21.69
33	44	V	S	0.030	>21.69
34	35	V	G	1.000	4.50
34	36	V	P	0.394	8.25
34	37	V	F	0.281	10.44
34	38	V	P	0.114	13.25
34	39	V	L	0.081	15.75
34	40	V	A	0.073	15.75
34	41	V	R	0.048	>21.69
34	42	V	S	0.035	>21.69
34	43	V	L	0.031	>21.69
34	44	V	S	0.029	>21.69
35	36	G	P	1.000	4.50
35	37	G	F	0.990	6.69
35	38	G	P	0.192	9.81
35	39	G	L	0.155	12.00
35	40	G	A	0.104	15.75
35	41	G	R	0.060	17.31
35	42	G	S	0.040	>21.69
35	43	G	L	0.034	>21.69
35	44	G	S	0.038	>21.69
36	37	P	F	1.000	5.44
36	38	P	P	0.753	7.62
36	39	P	L	0.250	10.44
36	40	P	A	0.182	13.25
36	41	P	R	0.088	15.75
36	42	P	S	0.052	17.94
36	43	P	L	0.050	>21.69
36	44	P	S	0.046	>21.69
37	38	F	P	1.000	5.44
37	39	F	L	0.937	7.31
37	40	F	A	0.291	10.12
37	41	F	R	0.164	12.94
37	42	F	S	0.054	15.75
37	43	F	L	0.038	17.31
37	44	F	S	0.035	>21.69
38	39	P	L	1.000	5.44
38	40	P	A	0.877	7.31
38	41	P	R	0.353	10.44
38	42	P	S	0.208	12.94
38	43	P	L	0.080	9.81
38	44	P	S	0.048	17.94
39	40	L	A	1.000	5.44
39	41	L	R	0.829	7.31
39	42	L	S	0.252	10.44
39	43	L	L	0.194	13.56
39	44	L	S	0.046	15.75
40	41	A	R	1.000	5.44
40	42	A	S	0.797	7.31
40	43	A	L	0.277	10.44
40	44	A	S	0.141	13.25
41	42	R	S	1.000	5.44
41	43	R	L	0.788	7.31
41	44	R	S	0.184	10.44
42	43	S	L	1.000	5.44
42	44	S	S	0.856	7.00
43	44	L	S	1.000	5.44
