# Supplementary material for: An integrative multitiered computational analysis for better understanding the structure and function of 85 miniproteins
Source: NAR Genom Bioinform. 2025 Dec 3;7(4):lqaf178. doi: 10.1093/nargab/lqaf178 (PMC12673850; doi:10.1093/nargab/lqaf178)
Supplement: lqaf178_Supplemental_Files [file lqaf178_supplemental_files.zip › YX002/rank_4_model_5_ptm_seed_0.raw.txt]

i	j	aa_i	aa_j	p(cbcb<8)	maxdistbin
0	1	M	E	1.000	5.44
0	2	M	G	0.979	6.69
0	3	M	G	0.308	9.19
0	4	M	M	0.177	13.25
0	5	M	A	0.115	15.75
0	6	M	A	0.093	17.62
0	7	M	Y	0.050	>21.69
0	8	M	P	0.058	>21.69
0	9	M	V	0.060	>21.69
0	10	M	A	0.032	>21.69
0	11	M	T	0.033	>21.69
0	12	M	R	0.024	>21.69
0	13	M	E	0.017	>21.69
0	14	M	S	0.014	>21.69
0	15	M	R	0.005	>21.69
0	16	M	C	0.007	>21.69
0	17	M	R	0.005	>21.69
0	18	M	R	0.004	>21.69
0	19	M	G	0.002	>21.69
0	20	M	R	0.002	>21.69
0	21	M	I	0.003	>21.69
0	22	M	G	0.001	>21.69
0	23	M	V	0.001	>21.69
0	24	M	Q	0.001	>21.69
0	26	M	S	0.001	>21.69
0	43	M	L	0.002	>21.69
0	44	M	S	0.001	>21.69
1	2	E	G	1.000	4.50
1	3	E	G	0.975	6.69
1	4	E	M	0.249	10.75
1	5	E	A	0.129	13.25
1	6	E	A	0.072	15.44
1	7	E	Y	0.034	17.62
1	8	E	P	0.033	>21.69
1	9	E	V	0.037	>21.69
1	10	E	A	0.023	>21.69
1	11	E	T	0.032	>21.69
1	12	E	R	0.021	>21.69
1	13	E	E	0.015	>21.69
1	14	E	S	0.012	>21.69
1	15	E	R	0.006	>21.69
1	16	E	C	0.006	>21.69
1	17	E	R	0.005	>21.69
1	18	E	R	0.003	>21.69
1	19	E	G	0.002	>21.69
1	20	E	R	0.002	>21.69
1	21	E	I	0.002	>21.69
1	22	E	G	0.001	>21.69
1	23	E	V	0.001	>21.69
1	24	E	Q	0.001	>21.69
2	3	G	G	1.000	3.56
2	4	G	M	0.936	7.62
2	5	G	A	0.229	9.81
2	6	G	A	0.145	12.62
2	7	G	Y	0.051	15.75
2	8	G	P	0.038	18.56
2	9	G	V	0.043	>21.69
2	10	G	A	0.023	>21.69
2	11	G	T	0.022	>21.69
2	12	G	R	0.020	>21.69
2	13	G	E	0.011	>21.69
2	14	G	S	0.008	>21.69
2	15	G	R	0.005	>21.69
2	16	G	C	0.003	>21.69
2	17	G	R	0.003	>21.69
2	18	G	R	0.002	>21.69
2	19	G	G	0.001	>21.69
2	21	G	I	0.001	>21.69
3	4	G	M	1.000	4.50
3	5	G	A	0.959	7.00
3	6	G	A	0.262	9.50
3	7	G	Y	0.142	13.25
3	8	G	P	0.034	16.06
3	9	G	V	0.041	17.62
3	10	G	A	0.022	>21.69
3	11	G	T	0.021	>21.69
3	12	G	R	0.021	>21.69
3	13	G	E	0.010	>21.69
3	14	G	S	0.009	>21.69
3	15	G	R	0.004	>21.69
3	16	G	C	0.003	>21.69
3	17	G	R	0.002	>21.69
3	18	G	R	0.002	>21.69
3	21	G	I	0.001	>21.69
4	5	M	A	1.000	5.44
4	6	M	A	0.817	7.00
4	7	M	Y	0.219	10.44
4	8	M	P	0.091	13.56
4	9	M	V	0.072	15.44
4	10	M	A	0.044	17.94
4	11	M	T	0.058	>21.69
4	12	M	R	0.031	>21.69
4	13	M	E	0.021	>21.69
4	14	M	S	0.011	>21.69
4	15	M	R	0.006	>21.69
4	16	M	C	0.005	>21.69
4	17	M	R	0.004	>21.69
4	18	M	R	0.002	>21.69
4	19	M	G	0.002	>21.69
4	20	M	R	0.002	>21.69
4	21	M	I	0.002	>21.69
4	22	M	G	0.002	>21.69
4	23	M	V	0.001	>21.69
4	24	M	Q	0.001	>21.69
4	25	M	P	0.001	>21.69
4	26	M	S	0.001	>21.69
4	27	M	P	0.001	>21.69
4	39	M	L	0.001	>21.69
4	40	M	A	0.001	>21.69
4	41	M	R	0.001	>21.69
5	6	A	A	1.000	5.44
5	7	A	Y	0.814	7.00
5	8	A	P	0.164	10.44
5	9	A	V	0.151	13.25
5	10	A	A	0.035	16.06
5	11	A	T	0.032	17.94
5	12	A	R	0.017	>21.69
5	13	A	E	0.016	>21.69
5	14	A	S	0.009	>21.69
5	15	A	R	0.004	>21.69
5	16	A	C	0.004	>21.69
5	17	A	R	0.003	>21.69
5	18	A	R	0.002	>21.69
5	19	A	G	0.002	>21.69
5	20	A	R	0.002	>21.69
5	21	A	I	0.002	>21.69
5	22	A	G	0.001	>21.69
5	23	A	V	0.001	>21.69
5	24	A	Q	0.001	>21.69
6	7	A	Y	1.000	5.44
6	8	A	P	0.609	7.62
6	9	A	V	0.193	10.12
6	10	A	A	0.037	13.56
6	11	A	T	0.029	15.44
6	12	A	R	0.015	19.19
6	13	A	E	0.008	>21.69
6	14	A	S	0.008	>21.69
6	15	A	R	0.004	>21.69
6	16	A	C	0.003	>21.69
6	17	A	R	0.002	>21.69
6	18	A	R	0.002	>21.69
6	19	A	G	0.002	>21.69
6	20	A	R	0.002	>21.69
6	21	A	I	0.001	>21.69
7	8	Y	P	1.000	5.44
7	9	Y	V	0.956	6.69
7	10	Y	A	0.148	10.12
7	11	Y	T	0.116	12.62
7	12	Y	R	0.033	16.69
7	13	Y	E	0.024	17.00
7	14	Y	S	0.030	13.25
7	15	Y	R	0.011	16.06
7	16	Y	C	0.008	>21.69
7	17	Y	R	0.004	>21.69
7	18	Y	R	0.004	>21.69
7	19	Y	G	0.002	>21.69
7	20	Y	R	0.002	>21.69
7	21	Y	I	0.002	>21.69
7	22	Y	G	0.001	>21.69
7	23	Y	V	0.001	>21.69
7	37	Y	F	0.001	>21.69
8	9	P	V	1.000	5.75
8	10	P	A	0.851	7.31
8	11	P	T	0.206	9.81
8	12	P	R	0.072	13.88
8	13	P	E	0.044	13.56
8	14	P	S	0.123	9.50
8	15	P	R	0.022	12.94
8	16	P	C	0.015	>21.69
8	17	P	R	0.011	>21.69
8	18	P	R	0.010	>21.69
8	19	P	G	0.003	>21.69
8	20	P	R	0.006	>21.69
8	21	P	I	0.006	>21.69
8	22	P	G	0.003	>21.69
8	23	P	V	0.002	>21.69
8	24	P	Q	0.001	>21.69
9	10	V	A	1.000	5.44
9	11	V	T	0.888	7.00
9	12	V	R	0.083	10.75
9	13	V	E	0.116	12.00
9	14	V	S	0.225	8.88
9	15	V	R	0.051	11.06
9	16	V	C	0.022	14.50
9	17	V	R	0.013	>21.69
9	18	V	R	0.009	>21.69
9	19	V	G	0.004	>21.69
9	20	V	R	0.003	>21.69
9	21	V	I	0.004	>21.69
9	22	V	G	0.003	>21.69
9	23	V	V	0.002	>21.69
10	11	A	T	1.000	5.44
10	12	A	R	0.499	8.25
10	13	A	E	0.154	9.50
10	14	A	S	0.581	5.12
10	15	A	R	0.429	5.44
10	16	A	C	0.048	10.44
10	17	A	R	0.023	10.44
10	18	A	R	0.054	>21.69
10	19	A	G	0.010	>21.69
10	20	A	R	0.008	>21.69
10	21	A	I	0.015	>21.69
10	22	A	G	0.005	>21.69
10	23	A	V	0.003	>21.69
10	24	A	Q	0.002	>21.69
10	25	A	P	0.001	>21.69
10	34	A	V	0.001	>21.69
10	36	A	P	0.001	>21.69
11	12	T	R	1.000	5.12
11	13	T	E	0.930	4.50
11	14	T	S	0.768	4.50
11	15	T	R	0.555	6.69
11	16	T	C	0.070	8.88
11	17	T	R	0.023	9.50
11	18	T	R	0.015	>21.69
11	19	T	G	0.005	>21.69
11	20	T	R	0.006	>21.69
11	21	T	I	0.008	>21.69
11	22	T	G	0.002	>21.69
11	23	T	V	0.002	>21.69
11	24	T	Q	0.001	>21.69
12	13	R	E	1.000	5.12
12	14	R	S	0.925	7.00
12	15	R	R	0.696	5.44
12	16	R	C	0.527	6.06
12	17	R	R	0.062	9.50
12	18	R	R	0.029	10.75
12	19	R	G	0.010	>21.69
12	20	R	R	0.009	>21.69
12	21	R	I	0.012	>21.69
12	22	R	G	0.007	>21.69
12	23	R	V	0.004	>21.69
12	24	R	Q	0.005	>21.69
12	25	R	P	0.002	>21.69
12	26	R	S	0.002	>21.69
12	28	R	E	0.001	>21.69
12	30	R	R	0.001	>21.69
12	31	R	S	0.001	>21.69
12	32	R	E	0.001	>21.69
12	34	R	V	0.001	>21.69
13	14	E	S	1.000	5.12
13	15	E	R	0.936	7.00
13	16	E	C	0.618	5.44
13	17	E	R	0.397	6.38
13	18	E	R	0.041	9.81
13	19	E	G	0.012	11.06
13	20	E	R	0.013	>21.69
13	21	E	I	0.014	>21.69
13	22	E	G	0.005	>21.69
13	23	E	V	0.004	>21.69
13	24	E	Q	0.003	>21.69
13	25	E	P	0.001	>21.69
13	26	E	S	0.002	>21.69
14	15	S	R	1.000	5.12
14	16	S	C	0.939	7.00
14	17	S	R	0.405	5.44
14	18	S	R	0.270	13.25
14	19	S	G	0.034	9.50
14	20	S	R	0.027	17.94
14	21	S	I	0.043	>21.69
14	22	S	G	0.013	>21.69
14	23	S	V	0.009	>21.69
14	24	S	Q	0.004	>21.69
14	25	S	P	0.002	>21.69
14	26	S	S	0.001	>21.69
14	44	S	S	0.001	>21.69
15	16	R	C	1.000	5.12
15	17	R	R	0.895	7.00
15	18	R	R	0.407	10.44
15	19	R	G	0.282	12.00
15	20	R	R	0.087	15.12
15	21	R	I	0.083	15.12
15	22	R	G	0.024	>21.69
15	23	R	V	0.014	>21.69
15	24	R	Q	0.008	>21.69
15	25	R	P	0.003	>21.69
15	26	R	S	0.002	>21.69
15	29	R	R	0.001	>21.69
15	34	R	V	0.001	>21.69
15	40	R	A	0.001	>21.69
15	41	R	R	0.001	>21.69
15	43	R	L	0.001	>21.69
15	44	R	S	0.002	>21.69
16	17	C	R	1.000	5.44
16	18	C	R	0.882	7.31
16	19	C	G	0.359	9.50
16	20	C	R	0.212	12.94
16	21	C	I	0.109	13.88
16	22	C	G	0.052	13.88
16	23	C	V	0.027	>21.69
16	24	C	Q	0.020	>21.69
16	25	C	P	0.008	>21.69
16	26	C	S	0.005	>21.69
16	27	C	P	0.002	>21.69
16	28	C	E	0.002	>21.69
16	29	C	R	0.001	>21.69
16	31	C	S	0.001	>21.69
16	34	C	V	0.001	>21.69
16	40	C	A	0.002	>21.69
16	41	C	R	0.002	>21.69
16	42	C	S	0.001	>21.69
16	43	C	L	0.003	>21.69
16	44	C	S	0.003	>21.69
17	18	R	R	1.000	5.44
17	19	R	G	0.991	6.69
17	20	R	R	0.341	10.75
17	21	R	I	0.245	12.31
17	22	R	G	0.062	14.50
17	23	R	V	0.039	15.12
17	24	R	Q	0.019	>21.69
17	25	R	P	0.010	>21.69
17	26	R	S	0.004	>21.69
17	27	R	P	0.002	>21.69
17	28	R	E	0.002	>21.69
17	29	R	R	0.002	>21.69
17	30	R	R	0.001	>21.69
17	31	R	S	0.001	>21.69
17	32	R	E	0.001	>21.69
17	34	R	V	0.002	>21.69
17	36	R	P	0.001	>21.69
17	38	R	P	0.001	>21.69
17	40	R	A	0.001	>21.69
17	41	R	R	0.002	>21.69
17	42	R	S	0.002	>21.69
17	43	R	L	0.002	>21.69
17	44	R	S	0.002	>21.69
18	19	R	G	1.000	4.50
18	20	R	R	0.818	7.31
18	21	R	I	0.386	10.44
18	22	R	G	0.205	12.31
18	23	R	V	0.070	15.12
18	24	R	Q	0.039	16.06
18	25	R	P	0.020	>21.69
18	26	R	S	0.008	>21.69
18	27	R	P	0.003	>21.69
18	28	R	E	0.003	>21.69
18	29	R	R	0.002	>21.69
18	30	R	R	0.003	>21.69
18	31	R	S	0.002	>21.69
18	32	R	E	0.002	>21.69
18	33	R	V	0.001	>21.69
18	34	R	V	0.002	>21.69
18	35	R	G	0.001	>21.69
18	36	R	P	0.002	>21.69
18	37	R	F	0.001	>21.69
18	38	R	P	0.002	>21.69
18	39	R	L	0.002	>21.69
18	40	R	A	0.003	>21.69
18	41	R	R	0.003	>21.69
18	42	R	S	0.002	>21.69
18	43	R	L	0.003	>21.69
18	44	R	S	0.003	>21.69
19	20	G	R	1.000	4.50
19	21	G	I	0.988	6.69
19	22	G	G	0.411	9.19
19	23	G	V	0.234	12.62
19	24	G	Q	0.081	14.50
19	25	G	P	0.031	16.06
19	26	G	S	0.010	>21.69
19	27	G	P	0.004	>21.69
19	28	G	E	0.004	>21.69
19	29	G	R	0.002	>21.69
19	30	G	R	0.002	>21.69
19	31	G	S	0.002	>21.69
19	32	G	E	0.001	>21.69
19	33	G	V	0.001	>21.69
19	34	G	V	0.001	>21.69
19	36	G	P	0.001	>21.69
19	38	G	P	0.002	>21.69
19	39	G	L	0.001	>21.69
19	40	G	A	0.003	>21.69
19	41	G	R	0.003	>21.69
19	42	G	S	0.003	>21.69
19	43	G	L	0.003	>21.69
19	44	G	S	0.004	>21.69
20	21	R	I	1.000	5.44
20	22	R	G	0.988	6.69
20	23	R	V	0.381	10.44
20	24	R	Q	0.177	11.38
20	25	R	P	0.042	16.06
20	26	R	S	0.011	17.62
20	27	R	P	0.006	>21.69
20	28	R	E	0.004	>21.69
20	29	R	R	0.002	>21.69
20	30	R	R	0.003	>21.69
20	31	R	S	0.003	>21.69
20	32	R	E	0.002	>21.69
20	33	R	V	0.002	>21.69
20	34	R	V	0.002	>21.69
20	35	R	G	0.002	>21.69
20	36	R	P	0.003	>21.69
20	37	R	F	0.002	>21.69
20	38	R	P	0.003	>21.69
20	39	R	L	0.002	>21.69
20	40	R	A	0.004	>21.69
20	41	R	R	0.003	>21.69
20	42	R	S	0.003	>21.69
20	43	R	L	0.003	>21.69
20	44	R	S	0.005	>21.69
21	22	I	G	1.000	4.50
21	23	I	V	0.778	7.31
21	24	I	Q	0.220	10.44
21	25	I	P	0.063	13.25
21	26	I	S	0.025	16.06
21	27	I	P	0.009	18.88
21	28	I	E	0.008	>21.69
21	29	I	R	0.008	>21.69
21	30	I	R	0.007	>21.69
21	31	I	S	0.006	>21.69
21	32	I	E	0.006	>21.69
21	33	I	V	0.005	>21.69
21	34	I	V	0.007	>21.69
21	35	I	G	0.007	>21.69
21	36	I	P	0.006	>21.69
21	37	I	F	0.004	>21.69
21	38	I	P	0.005	>21.69
21	39	I	L	0.004	>21.69
21	40	I	A	0.007	>21.69
21	41	I	R	0.006	>21.69
21	42	I	S	0.005	>21.69
21	43	I	L	0.006	>21.69
21	44	I	S	0.008	>21.69
22	23	G	V	1.000	4.50
22	24	G	Q	0.980	6.69
22	25	G	P	0.105	9.81
22	26	G	S	0.056	12.62
22	27	G	P	0.007	16.06
22	28	G	E	0.009	17.62
22	29	G	R	0.007	>21.69
22	30	G	R	0.007	>21.69
22	31	G	S	0.007	>21.69
22	32	G	E	0.007	>21.69
22	33	G	V	0.006	>21.69
22	34	G	V	0.007	>21.69
22	35	G	G	0.004	>21.69
22	36	G	P	0.006	>21.69
22	37	G	F	0.004	>21.69
22	38	G	P	0.005	>21.69
22	39	G	L	0.003	>21.69
22	40	G	A	0.006	>21.69
22	41	G	R	0.005	>21.69
22	42	G	S	0.004	>21.69
22	43	G	L	0.005	>21.69
22	44	G	S	0.005	>21.69
23	24	V	Q	1.000	5.44
23	25	V	P	0.765	7.62
23	26	V	S	0.145	9.81
23	27	V	P	0.029	13.56
23	28	V	E	0.018	15.44
23	29	V	R	0.018	18.56
23	30	V	R	0.016	>21.69
23	31	V	S	0.013	>21.69
23	32	V	E	0.009	>21.69
23	33	V	V	0.008	>21.69
23	34	V	V	0.008	>21.69
23	35	V	G	0.005	>21.69
23	36	V	P	0.005	>21.69
23	37	V	F	0.007	>21.69
23	38	V	P	0.006	>21.69
23	39	V	L	0.004	>21.69
23	40	V	A	0.008	>21.69
23	41	V	R	0.007	>21.69
23	42	V	S	0.007	>21.69
23	43	V	L	0.007	>21.69
23	44	V	S	0.008	>21.69
24	25	Q	P	1.000	5.75
24	26	Q	S	0.901	7.62
24	27	Q	P	0.127	10.12
24	28	Q	E	0.091	12.62
24	29	Q	R	0.075	15.75
24	30	Q	R	0.045	16.06
24	31	Q	S	0.024	>21.69
24	32	Q	E	0.014	>21.69
24	33	Q	V	0.011	>21.69
24	34	Q	V	0.011	>21.69
24	35	Q	G	0.008	>21.69
24	36	Q	P	0.008	>21.69
24	37	Q	F	0.005	>21.69
24	38	Q	P	0.007	>21.69
24	39	Q	L	0.006	>21.69
24	40	Q	A	0.011	>21.69
24	41	Q	R	0.009	>21.69
24	42	Q	S	0.010	>21.69
24	43	Q	L	0.010	>21.69
24	44	Q	S	0.011	>21.69
25	26	P	S	1.000	5.44
25	27	P	P	0.790	7.62
25	28	P	E	0.235	9.81
25	29	P	R	0.195	12.62
25	30	P	R	0.103	14.50
25	31	P	S	0.039	15.75
25	32	P	E	0.026	>21.69
25	33	P	V	0.023	>21.69
25	34	P	V	0.015	>21.69
25	35	P	G	0.007	>21.69
25	36	P	P	0.005	>21.69
25	37	P	F	0.007	>21.69
25	38	P	P	0.008	>21.69
25	39	P	L	0.008	>21.69
25	40	P	A	0.012	>21.69
25	41	P	R	0.013	>21.69
25	42	P	S	0.009	>21.69
25	43	P	L	0.012	>21.69
25	44	P	S	0.010	>21.69
26	27	S	P	1.000	5.44
26	28	S	E	0.918	5.12
26	29	S	R	0.354	10.12
26	30	S	R	0.201	12.62
26	31	S	S	0.070	15.12
26	32	S	E	0.036	17.62
26	33	S	V	0.017	>21.69
26	34	S	V	0.015	>21.69
26	35	S	G	0.011	>21.69
26	36	S	P	0.008	>21.69
26	37	S	F	0.008	>21.69
26	38	S	P	0.008	>21.69
26	39	S	L	0.008	>21.69
26	40	S	A	0.011	>21.69
26	41	S	R	0.015	>21.69
26	42	S	S	0.011	>21.69
26	43	S	L	0.016	>21.69
26	44	S	S	0.015	>21.69
27	28	P	E	1.000	5.44
27	29	P	R	0.820	7.31
27	30	P	R	0.343	9.50
27	31	P	S	0.172	12.94
27	32	P	E	0.055	15.75
27	33	P	V	0.025	16.06
27	34	P	V	0.020	>21.69
27	35	P	G	0.012	>21.69
27	36	P	P	0.008	>21.69
27	37	P	F	0.008	>21.69
27	38	P	P	0.007	>21.69
27	39	P	L	0.010	>21.69
27	40	P	A	0.014	>21.69
27	41	P	R	0.015	>21.69
27	42	P	S	0.015	>21.69
27	43	P	L	0.016	>21.69
27	44	P	S	0.019	>21.69
28	29	E	R	1.000	5.44
28	30	E	R	0.813	7.31
28	31	E	S	0.218	10.75
28	32	E	E	0.142	13.56
28	33	E	V	0.047	15.75
28	34	E	V	0.023	17.62
28	35	E	G	0.015	>21.69
28	36	E	P	0.008	>21.69
28	37	E	F	0.007	>21.69
28	38	E	P	0.007	>21.69
28	39	E	L	0.008	>21.69
28	40	E	A	0.013	>21.69
28	41	E	R	0.014	>21.69
28	42	E	S	0.019	>21.69
28	43	E	L	0.026	>21.69
28	44	E	S	0.021	>21.69
29	30	R	R	1.000	5.44
29	31	R	S	0.853	7.31
29	32	R	E	0.289	10.44
29	33	R	V	0.127	12.62
29	34	R	V	0.043	15.75
29	35	R	G	0.010	18.56
29	36	R	P	0.007	>21.69
29	37	R	F	0.008	>21.69
29	38	R	P	0.008	>21.69
29	39	R	L	0.010	>21.69
29	40	R	A	0.018	>21.69
29	41	R	R	0.021	>21.69
29	42	R	S	0.030	>21.69
29	43	R	L	0.025	>21.69
29	44	R	S	0.032	>21.69
30	31	R	S	1.000	5.44
30	32	R	E	0.751	7.31
30	33	R	V	0.269	10.75
30	34	R	V	0.103	13.25
30	35	R	G	0.020	15.75
30	36	R	P	0.012	19.19
30	37	R	F	0.014	>21.69
30	38	R	P	0.016	>21.69
30	39	R	L	0.021	>21.69
30	40	R	A	0.028	>21.69
30	41	R	R	0.038	>21.69
30	42	R	S	0.042	>21.69
30	43	R	L	0.038	>21.69
30	44	R	S	0.038	>21.69
31	32	S	E	1.000	5.44
31	33	S	V	0.866	7.31
31	34	S	V	0.214	10.12
31	35	S	G	0.082	13.25
31	36	S	P	0.018	16.38
31	37	S	F	0.031	15.75
31	38	S	P	0.048	>21.69
31	39	S	L	0.038	>21.69
31	40	S	A	0.040	>21.69
31	41	S	R	0.046	>21.69
31	42	S	S	0.048	>21.69
31	43	S	L	0.036	>21.69
31	44	S	S	0.036	>21.69
32	33	E	V	1.000	5.44
32	34	E	V	0.870	7.00
32	35	E	G	0.123	10.12
32	36	E	P	0.030	14.19
32	37	E	F	0.051	13.88
32	38	E	P	0.092	17.62
32	39	E	L	0.113	>21.69
32	40	E	A	0.107	>21.69
32	41	E	R	0.093	>21.69
32	42	E	S	0.090	>21.69
32	43	E	L	0.051	>21.69
32	44	E	S	0.057	>21.69
33	34	V	V	1.000	5.75
33	35	V	G	0.989	6.69
33	36	V	P	0.100	10.44
33	37	V	F	0.230	11.69
33	38	V	P	0.148	15.12
33	39	V	L	0.135	13.56
33	40	V	A	0.116	>21.69
33	41	V	R	0.080	>21.69
33	42	V	S	0.066	>21.69
33	43	V	L	0.033	>21.69
33	44	V	S	0.042	>21.69
34	35	V	G	1.000	4.50
34	36	V	P	0.380	8.25
34	37	V	F	0.331	10.44
34	38	V	P	0.183	11.38
34	39	V	L	0.177	10.75
34	40	V	A	0.122	10.75
34	41	V	R	0.091	>21.69
34	42	V	S	0.064	>21.69
34	43	V	L	0.040	>21.69
34	44	V	S	0.037	>21.69
35	36	G	P	1.000	4.50
35	37	G	F	0.994	6.69
35	38	G	P	0.205	9.50
35	39	G	L	0.216	9.81
35	40	G	A	0.157	14.19
35	41	G	R	0.103	15.12
35	42	G	S	0.056	13.56
35	43	G	L	0.043	>21.69
35	44	G	S	0.050	>21.69
36	37	P	F	1.000	5.12
36	38	P	P	0.544	8.56
36	39	P	L	0.225	10.44
36	40	P	A	0.203	13.56
36	41	P	R	0.108	16.06
36	42	P	S	0.069	13.56
36	43	P	L	0.065	>21.69
36	44	P	S	0.070	>21.69
37	38	F	P	1.000	5.44
37	39	F	L	0.955	7.00
37	40	F	A	0.251	9.50
37	41	F	R	0.178	12.62
37	42	F	S	0.060	15.12
37	43	F	L	0.039	15.12
37	44	F	S	0.045	>21.69
38	39	P	L	1.000	5.44
38	40	P	A	0.869	7.31
38	41	P	R	0.361	10.12
38	42	P	S	0.238	12.31
38	43	P	L	0.101	9.81
38	44	P	S	0.046	17.62
39	40	L	A	1.000	5.44
39	41	L	R	0.865	7.31
39	42	L	S	0.311	10.44
39	43	L	L	0.227	13.25
39	44	L	S	0.053	15.75
40	41	A	R	1.000	5.44
40	42	A	S	0.839	7.31
40	43	A	L	0.331	10.12
40	44	A	S	0.155	13.25
41	42	R	S	1.000	5.44
41	43	R	L	0.822	7.31
41	44	R	S	0.228	10.44
42	43	S	L	1.000	5.44
42	44	S	S	0.865	7.00
43	44	L	S	1.000	5.44
