# Supplementary material for: An integrative multitiered computational analysis for better understanding the structure and function of 85 miniproteins
Source: NAR Genom Bioinform. 2025 Dec 3;7(4):lqaf178. doi: 10.1093/nargab/lqaf178 (PMC12673850; doi:10.1093/nargab/lqaf178)
Supplement: lqaf178_Supplemental_Files [file lqaf178_supplemental_files.zip › YX002/YX002_AF1.pdb]

MODEL     1
ATOM      1  N   MET A   1      38.949  12.841  -8.433  1.00 45.50           N  
ATOM      2  CA  MET A   1      37.994  12.891  -7.330  1.00 45.50           C  
ATOM      3  C   MET A   1      36.577  13.117  -7.847  1.00 45.50           C  
ATOM      4  CB  MET A   1      38.372  13.994  -6.340  1.00 45.50           C  
ATOM      5  O   MET A   1      36.235  14.223  -8.268  1.00 45.50           O  
ATOM      6  CG  MET A   1      39.545  13.636  -5.441  1.00 45.50           C  
ATOM      7  SD  MET A   1      39.155  13.844  -3.660  1.00 45.50           S  
ATOM      8  CE  MET A   1      40.832  13.916  -2.972  1.00 45.50           C  
ATOM      9  N   GLU A   2      36.132  12.057  -8.680  1.00 47.63           N  
ATOM     10  CA  GLU A   2      34.863  12.027  -9.401  1.00 47.63           C  
ATOM     11  C   GLU A   2      33.772  11.358  -8.570  1.00 47.63           C  
ATOM     12  CB  GLU A   2      35.023  11.303 -10.740  1.00 47.63           C  
ATOM     13  O   GLU A   2      33.920  10.207  -8.153  1.00 47.63           O  
ATOM     14  CG  GLU A   2      35.164  12.238 -11.932  1.00 47.63           C  
ATOM     15  CD  GLU A   2      35.502  11.515 -13.226  1.00 47.63           C  
ATOM     16  OE1 GLU A   2      35.526  12.164 -14.296  1.00 47.63           O  
ATOM     17  OE2 GLU A   2      35.744  10.289 -13.169  1.00 47.63           O  
ATOM     18  N   GLY A   3      33.420  12.039  -7.381  1.00 45.44           N  
ATOM     19  CA  GLY A   3      32.120  12.328  -6.796  1.00 45.44           C  
ATOM     20  C   GLY A   3      31.008  11.460  -7.353  1.00 45.44           C  
ATOM     21  O   GLY A   3      30.621  11.607  -8.514  1.00 45.44           O  
ATOM     22  N   GLY A   4      31.079  10.128  -7.065  1.00 48.17           N  
ATOM     23  CA  GLY A   4      30.110   9.045  -7.130  1.00 48.17           C  
ATOM     24  C   GLY A   4      28.750   9.427  -6.578  1.00 48.17           C  
ATOM     25  O   GLY A   4      28.619   9.735  -5.392  1.00 48.17           O  
ATOM     26  N   MET A   5      28.075  10.476  -7.221  1.00 56.41           N  
ATOM     27  CA  MET A   5      26.674  10.872  -7.109  1.00 56.41           C  
ATOM     28  C   MET A   5      25.775   9.650  -6.949  1.00 56.41           C  
ATOM     29  CB  MET A   5      26.243  11.681  -8.333  1.00 56.41           C  
ATOM     30  O   MET A   5      25.859   8.705  -7.735  1.00 56.41           O  
ATOM     31  CG  MET A   5      25.392  12.895  -7.997  1.00 56.41           C  
ATOM     32  SD  MET A   5      25.742  14.325  -9.092  1.00 56.41           S  
ATOM     33  CE  MET A   5      24.704  15.590  -8.308  1.00 56.41           C  
ATOM     34  N   ALA A   6      25.543   9.079  -5.756  1.00 55.44           N  
ATOM     35  CA  ALA A   6      24.512   8.152  -5.296  1.00 55.44           C  
ATOM     36  C   ALA A   6      23.222   8.328  -6.091  1.00 55.44           C  
ATOM     37  CB  ALA A   6      24.246   8.349  -3.805  1.00 55.44           C  
ATOM     38  O   ALA A   6      22.690   9.437  -6.185  1.00 55.44           O  
ATOM     39  N   ALA A   7      23.241   7.875  -7.340  1.00 58.60           N  
ATOM     40  CA  ALA A   7      22.114   7.737  -8.258  1.00 58.60           C  
ATOM     41  C   ALA A   7      20.872   7.228  -7.531  1.00 58.60           C  
ATOM     42  CB  ALA A   7      22.476   6.800  -9.408  1.00 58.60           C  
ATOM     43  O   ALA A   7      20.944   6.261  -6.770  1.00 58.60           O  
ATOM     44  N   TYR A   8      20.126   8.051  -6.799  1.00 59.99           N  
ATOM     45  CA  TYR A   8      18.771   7.760  -6.347  1.00 59.99           C  
ATOM     46  C   TYR A   8      17.997   6.986  -7.407  1.00 59.99           C  
ATOM     47  CB  TYR A   8      18.029   9.055  -6.001  1.00 59.99           C  
ATOM     48  O   TYR A   8      18.160   7.228  -8.605  1.00 59.99           O  
ATOM     49  CG  TYR A   8      18.555   9.744  -4.765  1.00 59.99           C  
ATOM     50  CD1 TYR A   8      18.143   9.348  -3.495  1.00 59.99           C  
ATOM     51  CD2 TYR A   8      19.464  10.792  -4.865  1.00 59.99           C  
ATOM     52  CE1 TYR A   8      18.623   9.981  -2.353  1.00 59.99           C  
ATOM     53  CE2 TYR A   8      19.950  11.432  -3.730  1.00 59.99           C  
ATOM     54  OH  TYR A   8      20.004  11.650  -1.353  1.00 59.99           O  
ATOM     55  CZ  TYR A   8      19.525  11.020  -2.480  1.00 59.99           C  
ATOM     56  N   PRO A   9      17.593   5.757  -7.158  1.00 60.38           N  
ATOM     57  CA  PRO A   9      16.921   5.015  -8.227  1.00 60.38           C  
ATOM     58  C   PRO A   9      15.803   5.817  -8.890  1.00 60.38           C  
ATOM     59  CB  PRO A   9      16.359   3.788  -7.506  1.00 60.38           C  
ATOM     60  O   PRO A   9      15.017   6.473  -8.201  1.00 60.38           O  
ATOM     61  CG  PRO A   9      16.240   4.207  -6.076  1.00 60.38           C  
ATOM     62  CD  PRO A   9      17.073   5.439  -5.869  1.00 60.38           C  
ATOM     63  N   VAL A  10      16.022   6.569  -9.952  1.00 63.14           N  
ATOM     64  CA  VAL A  10      15.008   7.161 -10.819  1.00 63.14           C  
ATOM     65  C   VAL A  10      14.095   6.067 -11.368  1.00 63.14           C  
ATOM     66  CB  VAL A  10      15.646   7.954 -11.981  1.00 63.14           C  
ATOM     67  O   VAL A  10      14.570   5.073 -11.923  1.00 63.14           O  
ATOM     68  CG1 VAL A  10      14.569   8.554 -12.882  1.00 63.14           C  
ATOM     69  CG2 VAL A  10      16.563   9.049 -11.438  1.00 63.14           C  
ATOM     70  N   ALA A  11      13.012   5.797 -10.670  1.00 61.49           N  
ATOM     71  CA  ALA A  11      11.959   4.853 -11.037  1.00 61.49           C  
ATOM     72  C   ALA A  11      11.709   4.867 -12.542  1.00 61.49           C  
ATOM     73  CB  ALA A  11      10.671   5.174 -10.283  1.00 61.49           C  
ATOM     74  O   ALA A  11      11.481   5.927 -13.130  1.00 61.49           O  
ATOM     75  N   THR A  12      12.514   4.130 -13.342  1.00 64.27           N  
ATOM     76  CA  THR A  12      12.312   3.840 -14.757  1.00 64.27           C  
ATOM     77  C   THR A  12      10.966   3.158 -14.982  1.00 64.27           C  
ATOM     78  CB  THR A  12      13.440   2.950 -15.311  1.00 64.27           C  
ATOM     79  O   THR A  12      10.386   2.595 -14.052  1.00 64.27           O  
ATOM     80  CG2 THR A  12      14.801   3.618 -15.143  1.00 64.27           C  
ATOM     81  OG1 THR A  12      13.444   1.701 -14.609  1.00 64.27           O  
ATOM     82  N   ARG A  13      10.188   3.661 -16.044  1.00 60.17           N  
ATOM     83  CA  ARG A  13       8.895   3.117 -16.446  1.00 60.17           C  
ATOM     84  C   ARG A  13       8.840   1.610 -16.220  1.00 60.17           C  
ATOM     85  CB  ARG A  13       8.610   3.437 -17.915  1.00 60.17           C  
ATOM     86  O   ARG A  13       7.797   1.071 -15.845  1.00 60.17           O  
ATOM     87  CG  ARG A  13       7.979   4.802 -18.137  1.00 60.17           C  
ATOM     88  CD  ARG A  13       7.466   4.961 -19.562  1.00 60.17           C  
ATOM     89  NE  ARG A  13       6.630   6.150 -19.704  1.00 60.17           N  
ATOM     90  NH1 ARG A  13       6.899   6.319 -21.992  1.00 60.17           N  
ATOM     91  NH2 ARG A  13       5.605   7.843 -20.870  1.00 60.17           N  
ATOM     92  CZ  ARG A  13       6.380   6.768 -20.855  1.00 60.17           C  
ATOM     93  N   GLU A  14       9.955   1.032 -16.428  1.00 58.89           N  
ATOM     94  CA  GLU A  14      10.132  -0.403 -16.224  1.00 58.89           C  
ATOM     95  C   GLU A  14      10.148  -0.751 -14.739  1.00 58.89           C  
ATOM     96  CB  GLU A  14      11.421  -0.886 -16.892  1.00 58.89           C  
ATOM     97  O   GLU A  14       9.702  -1.831 -14.344  1.00 58.89           O  
ATOM     98  CG  GLU A  14      11.293  -1.101 -18.393  1.00 58.89           C  
ATOM     99  CD  GLU A  14      12.524  -1.743 -19.015  1.00 58.89           C  
ATOM    100  OE1 GLU A  14      12.417  -2.310 -20.126  1.00 58.89           O  
ATOM    101  OE2 GLU A  14      13.603  -1.679 -18.385  1.00 58.89           O  
ATOM    102  N   SER A  15      10.604   0.217 -13.917  1.00 57.32           N  
ATOM    103  CA  SER A  15      10.697   0.117 -12.464  1.00 57.32           C  
ATOM    104  C   SER A  15       9.363   0.444 -11.801  1.00 57.32           C  
ATOM    105  CB  SER A  15      11.784   1.050 -11.931  1.00 57.32           C  
ATOM    106  O   SER A  15       9.100   0.010 -10.678  1.00 57.32           O  
ATOM    107  OG  SER A  15      11.569   2.379 -12.375  1.00 57.32           O  
ATOM    108  N   ARG A  16       8.451   1.207 -12.424  1.00 54.87           N  
ATOM    109  CA  ARG A  16       7.086   1.538 -12.028  1.00 54.87           C  
ATOM    110  C   ARG A  16       6.151   0.352 -12.241  1.00 54.87           C  
ATOM    111  CB  ARG A  16       6.579   2.752 -12.809  1.00 54.87           C  
ATOM    112  O   ARG A  16       5.175   0.184 -11.507  1.00 54.87           O  
ATOM    113  CG  ARG A  16       7.038   4.085 -12.241  1.00 54.87           C  
ATOM    114  CD  ARG A  16       6.402   5.259 -12.973  1.00 54.87           C  
ATOM    115  NE  ARG A  16       7.409   6.122 -13.583  1.00 54.87           N  
ATOM    116  NH1 ARG A  16       5.952   7.861 -14.020  1.00 54.87           N  
ATOM    117  NH2 ARG A  16       8.163   8.039 -14.601  1.00 54.87           N  
ATOM    118  CZ  ARG A  16       7.172   7.339 -14.067  1.00 54.87           C  
ATOM    119  N   CYS A  17       6.542  -0.566 -13.150  1.00 57.78           N  
ATOM    120  CA  CYS A  17       5.719  -1.691 -13.579  1.00 57.78           C  
ATOM    121  C   CYS A  17       6.034  -2.940 -12.764  1.00 57.78           C  
ATOM    122  CB  CYS A  17       5.932  -1.975 -15.066  1.00 57.78           C  
ATOM    123  O   CYS A  17       5.194  -3.833 -12.639  1.00 57.78           O  
ATOM    124  SG  CYS A  17       4.545  -1.475 -16.109  1.00 57.78           S  
ATOM    125  N   ARG A  18       7.192  -2.886 -12.065  1.00 57.83           N  
ATOM    126  CA  ARG A  18       7.619  -4.013 -11.241  1.00 57.83           C  
ATOM    127  C   ARG A  18       7.187  -3.826  -9.791  1.00 57.83           C  
ATOM    128  CB  ARG A  18       9.137  -4.190 -11.317  1.00 57.83           C  
ATOM    129  O   ARG A  18       7.074  -4.798  -9.041  1.00 57.83           O  
ATOM    130  CG  ARG A  18       9.582  -5.281 -12.278  1.00 57.83           C  
ATOM    131  CD  ARG A  18      11.072  -5.569 -12.153  1.00 57.83           C  
ATOM    132  NE  ARG A  18      11.608  -6.175 -13.369  1.00 57.83           N  
ATOM    133  NH1 ARG A  18      13.815  -6.071 -12.695  1.00 57.83           N  
ATOM    134  NH2 ARG A  18      13.277  -6.957 -14.739  1.00 57.83           N  
ATOM    135  CZ  ARG A  18      12.899  -6.400 -13.598  1.00 57.83           C  
ATOM    136  N   ARG A  19       6.732  -2.488  -9.442  1.00 57.53           N  
ATOM    137  CA  ARG A  19       6.165  -2.198  -8.129  1.00 57.53           C  
ATOM    138  C   ARG A  19       4.677  -2.530  -8.090  1.00 57.53           C  
ATOM    139  CB  ARG A  19       6.384  -0.730  -7.760  1.00 57.53           C  
ATOM    140  O   ARG A  19       3.988  -2.201  -7.123  1.00 57.53           O  
ATOM    141  CG  ARG A  19       7.047  -0.526  -6.407  1.00 57.53           C  
ATOM    142  CD  ARG A  19       7.192   0.950  -6.066  1.00 57.53           C  
ATOM    143  NE  ARG A  19       8.403   1.521  -6.649  1.00 57.53           N  
ATOM    144  NH1 ARG A  19       8.612   3.206  -5.083  1.00 57.53           N  
ATOM    145  NH2 ARG A  19      10.143   3.015  -6.778  1.00 57.53           N  
ATOM    146  CZ  ARG A  19       9.050   2.579  -6.169  1.00 57.53           C  
ATOM    147  N   GLY A  20       4.113  -3.121  -9.100  1.00 56.10           N  
ATOM    148  CA  GLY A  20       2.728  -3.537  -9.255  1.00 56.10           C  
ATOM    149  C   GLY A  20       2.546  -5.041  -9.186  1.00 56.10           C  
ATOM    150  O   GLY A  20       1.418  -5.538  -9.223  1.00 56.10           O  
ATOM    151  N   ARG A  21       3.645  -5.784  -8.841  1.00 56.66           N  
ATOM    152  CA  ARG A  21       3.607  -7.240  -8.742  1.00 56.66           C  
ATOM    153  C   ARG A  21       3.879  -7.699  -7.314  1.00 56.66           C  
ATOM    154  CB  ARG A  21       4.624  -7.870  -9.697  1.00 56.66           C  
ATOM    155  O   ARG A  21       4.063  -8.892  -7.064  1.00 56.66           O  
ATOM    156  CG  ARG A  21       4.061  -8.187 -11.074  1.00 56.66           C  
ATOM    157  CD  ARG A  21       5.070  -8.932 -11.937  1.00 56.66           C  
ATOM    158  NE  ARG A  21       4.792  -8.759 -13.360  1.00 56.66           N  
ATOM    159  NH1 ARG A  21       6.874  -9.469 -14.064  1.00 56.66           N  
ATOM    160  NH2 ARG A  21       5.299  -8.825 -15.600  1.00 56.66           N  
ATOM    161  CZ  ARG A  21       5.656  -9.018 -14.338  1.00 56.66           C  
ATOM    162  N   ILE A  22       4.016  -6.626  -6.299  1.00 56.04           N  
ATOM    163  CA  ILE A  22       3.881  -6.947  -4.882  1.00 56.04           C  
ATOM    164  C   ILE A  22       2.406  -6.923  -4.486  1.00 56.04           C  
ATOM    165  CB  ILE A  22       4.689  -5.969  -4.001  1.00 56.04           C  
ATOM    166  O   ILE A  22       1.789  -5.857  -4.433  1.00 56.04           O  
ATOM    167  CG1 ILE A  22       6.160  -5.952  -4.431  1.00 56.04           C  
ATOM    168  CG2 ILE A  22       4.555  -6.339  -2.521  1.00 56.04           C  
ATOM    169  CD1 ILE A  22       6.956  -4.783  -3.869  1.00 56.04           C  
ATOM    170  N   GLY A  23       1.510  -7.318  -5.390  1.00 53.26           N  
ATOM    171  CA  GLY A  23       0.077  -7.464  -5.186  1.00 53.26           C  
ATOM    172  C   GLY A  23      -0.389  -8.907  -5.243  1.00 53.26           C  
ATOM    173  O   GLY A  23      -0.486  -9.491  -6.324  1.00 53.26           O  
ATOM    174  N   VAL A  24       0.518  -9.896  -4.765  1.00 55.26           N  
ATOM    175  CA  VAL A  24      -0.185 -11.088  -4.302  1.00 55.26           C  
ATOM    176  C   VAL A  24      -1.636 -10.740  -3.978  1.00 55.26           C  
ATOM    177  CB  VAL A  24       0.504 -11.709  -3.066  1.00 55.26           C  
ATOM    178  O   VAL A  24      -1.902  -9.796  -3.231  1.00 55.26           O  
ATOM    179  CG1 VAL A  24      -0.089 -13.080  -2.750  1.00 55.26           C  
ATOM    180  CG2 VAL A  24       2.011 -11.813  -3.292  1.00 55.26           C  
ATOM    181  N   GLN A  25      -2.502 -10.564  -4.936  1.00 57.68           N  
ATOM    182  CA  GLN A  25      -3.938 -10.776  -5.080  1.00 57.68           C  
ATOM    183  C   GLN A  25      -4.605 -10.970  -3.721  1.00 57.68           C  
ATOM    184  CB  GLN A  25      -4.216 -11.983  -5.977  1.00 57.68           C  
ATOM    185  O   GLN A  25      -4.171 -11.805  -2.924  1.00 57.68           O  
ATOM    186  CG  GLN A  25      -3.939 -11.729  -7.453  1.00 57.68           C  
ATOM    187  CD  GLN A  25      -4.779 -12.601  -8.367  1.00 57.68           C  
ATOM    188  NE2 GLN A  25      -4.235 -13.750  -8.754  1.00 57.68           N  
ATOM    189  OE1 GLN A  25      -5.908 -12.247  -8.721  1.00 57.68           O  
ATOM    190  N   PRO A  26      -5.210  -9.867  -3.118  1.00 58.25           N  
ATOM    191  CA  PRO A  26      -5.983 -10.317  -1.959  1.00 58.25           C  
ATOM    192  C   PRO A  26      -6.836 -11.548  -2.259  1.00 58.25           C  
ATOM    193  CB  PRO A  26      -6.865  -9.109  -1.633  1.00 58.25           C  
ATOM    194  O   PRO A  26      -7.314 -11.713  -3.384  1.00 58.25           O  
ATOM    195  CG  PRO A  26      -6.835  -8.270  -2.869  1.00 58.25           C  
ATOM    196  CD  PRO A  26      -5.703  -8.739  -3.737  1.00 58.25           C  
ATOM    197  N   SER A  27      -6.486 -12.740  -2.062  1.00 59.05           N  
ATOM    198  CA  SER A  27      -7.468 -13.818  -2.007  1.00 59.05           C  
ATOM    199  C   SER A  27      -8.812 -13.316  -1.490  1.00 59.05           C  
ATOM    200  CB  SER A  27      -6.965 -14.957  -1.120  1.00 59.05           C  
ATOM    201  O   SER A  27      -8.872 -12.617  -0.476  1.00 59.05           O  
ATOM    202  OG  SER A  27      -5.860 -15.612  -1.720  1.00 59.05           O  
ATOM    203  N   PRO A  28      -9.825 -13.156  -2.395  1.00 60.08           N  
ATOM    204  CA  PRO A  28     -11.092 -12.870  -1.718  1.00 60.08           C  
ATOM    205  C   PRO A  28     -11.556 -14.019  -0.825  1.00 60.08           C  
ATOM    206  CB  PRO A  28     -12.068 -12.651  -2.877  1.00 60.08           C  
ATOM    207  O   PRO A  28     -11.912 -15.089  -1.325  1.00 60.08           O  
ATOM    208  CG  PRO A  28     -11.390 -13.250  -4.067  1.00 60.08           C  
ATOM    209  CD  PRO A  28     -10.034 -13.738  -3.647  1.00 60.08           C  
ATOM    210  N   GLU A  29     -10.710 -14.640   0.014  1.00 57.94           N  
ATOM    211  CA  GLU A  29     -11.344 -15.696   0.797  1.00 57.94           C  
ATOM    212  C   GLU A  29     -11.104 -15.497   2.291  1.00 57.94           C  
ATOM    213  CB  GLU A  29     -10.830 -17.071   0.361  1.00 57.94           C  
ATOM    214  O   GLU A  29     -11.550 -16.303   3.110  1.00 57.94           O  
ATOM    215  CG  GLU A  29     -11.630 -17.696  -0.772  1.00 57.94           C  
ATOM    216  CD  GLU A  29     -10.958 -17.559  -2.129  1.00 57.94           C  
ATOM    217  OE1 GLU A  29     -11.558 -17.967  -3.149  1.00 57.94           O  
ATOM    218  OE2 GLU A  29      -9.820 -17.040  -2.172  1.00 57.94           O  
ATOM    219  N   ARG A  30     -11.255 -14.238   2.814  1.00 58.25           N  
ATOM    220  CA  ARG A  30     -11.577 -14.171   4.236  1.00 58.25           C  
ATOM    221  C   ARG A  30     -12.472 -12.974   4.538  1.00 58.25           C  
ATOM    222  CB  ARG A  30     -10.299 -14.095   5.074  1.00 58.25           C  
ATOM    223  O   ARG A  30     -12.087 -11.828   4.298  1.00 58.25           O  
ATOM    224  CG  ARG A  30     -10.323 -14.973   6.315  1.00 58.25           C  
ATOM    225  CD  ARG A  30      -9.067 -14.795   7.156  1.00 58.25           C  
ATOM    226  NE  ARG A  30      -9.011 -15.759   8.251  1.00 58.25           N  
ATOM    227  NH1 ARG A  30     -10.028 -14.376   9.796  1.00 58.25           N  
ATOM    228  NH2 ARG A  30      -9.366 -16.485  10.401  1.00 58.25           N  
ATOM    229  CZ  ARG A  30      -9.469 -15.538   9.480  1.00 58.25           C  
ATOM    230  N   ARG A  31     -13.611 -12.989   3.946  1.00 58.96           N  
ATOM    231  CA  ARG A  31     -14.816 -12.248   4.307  1.00 58.96           C  
ATOM    232  C   ARG A  31     -14.861 -11.971   5.806  1.00 58.96           C  
ATOM    233  CB  ARG A  31     -16.068 -13.016   3.878  1.00 58.96           C  
ATOM    234  O   ARG A  31     -14.978 -12.898   6.610  1.00 58.96           O  
ATOM    235  CG  ARG A  31     -16.331 -12.978   2.381  1.00 58.96           C  
ATOM    236  CD  ARG A  31     -17.608 -13.722   2.014  1.00 58.96           C  
ATOM    237  NE  ARG A  31     -18.374 -13.007   0.997  1.00 58.96           N  
ATOM    238  NH1 ARG A  31     -19.911 -14.701   0.670  1.00 58.96           N  
ATOM    239  NH2 ARG A  31     -20.073 -12.754  -0.528  1.00 58.96           N  
ATOM    240  CZ  ARG A  31     -19.451 -13.489   0.382  1.00 58.96           C  
ATOM    241  N   SER A  32     -13.797 -11.216   6.411  1.00 60.37           N  
ATOM    242  CA  SER A  32     -14.083 -10.728   7.756  1.00 60.37           C  
ATOM    243  C   SER A  32     -15.371  -9.912   7.786  1.00 60.37           C  
ATOM    244  CB  SER A  32     -12.922  -9.881   8.278  1.00 60.37           C  
ATOM    245  O   SER A  32     -15.634  -9.123   6.875  1.00 60.37           O  
ATOM    246  OG  SER A  32     -12.701  -8.760   7.441  1.00 60.37           O  
ATOM    247  N   GLU A  33     -16.559 -10.512   7.925  1.00 59.02           N  
ATOM    248  CA  GLU A  33     -17.820  -9.950   8.400  1.00 59.02           C  
ATOM    249  C   GLU A  33     -17.600  -8.607   9.091  1.00 59.02           C  
ATOM    250  CB  GLU A  33     -18.518 -10.924   9.353  1.00 59.02           C  
ATOM    251  O   GLU A  33     -16.823  -8.513  10.044  1.00 59.02           O  
ATOM    252  CG  GLU A  33     -18.933 -12.233   8.699  1.00 59.02           C  
ATOM    253  CD  GLU A  33     -19.919 -13.035   9.533  1.00 59.02           C  
ATOM    254  OE1 GLU A  33     -20.637 -13.891   8.968  1.00 59.02           O  
ATOM    255  OE2 GLU A  33     -19.976 -12.804  10.762  1.00 59.02           O  
ATOM    256  N   VAL A  34     -17.012  -7.592   8.423  1.00 55.36           N  
ATOM    257  CA  VAL A  34     -17.149  -6.283   9.052  1.00 55.36           C  
ATOM    258  C   VAL A  34     -18.510  -6.179   9.737  1.00 55.36           C  
ATOM    259  CB  VAL A  34     -16.980  -5.140   8.027  1.00 55.36           C  
ATOM    260  O   VAL A  34     -19.545  -6.441   9.119  1.00 55.36           O  
ATOM    261  CG1 VAL A  34     -17.612  -3.850   8.547  1.00 55.36           C  
ATOM    262  CG2 VAL A  34     -15.501  -4.924   7.709  1.00 55.36           C  
ATOM    263  N   VAL A  35     -18.627  -6.653  10.908  1.00 60.53           N  
ATOM    264  CA  VAL A  35     -19.415  -6.397  12.109  1.00 60.53           C  
ATOM    265  C   VAL A  35     -20.132  -5.055  11.980  1.00 60.53           C  
ATOM    266  CB  VAL A  35     -18.535  -6.411  13.379  1.00 60.53           C  
ATOM    267  O   VAL A  35     -19.504  -4.034  11.689  1.00 60.53           O  
ATOM    268  CG1 VAL A  35     -19.371  -6.095  14.618  1.00 60.53           C  
ATOM    269  CG2 VAL A  35     -17.839  -7.762  13.530  1.00 60.53           C  
ATOM    270  N   GLY A  36     -21.269  -4.917  11.112  1.00 65.13           N  
ATOM    271  CA  GLY A  36     -22.481  -4.125  11.251  1.00 65.13           C  
ATOM    272  C   GLY A  36     -22.290  -2.889  12.110  1.00 65.13           C  
ATOM    273  O   GLY A  36     -21.216  -2.682  12.679  1.00 65.13           O  
ATOM    274  N   PRO A  37     -22.838  -1.649  11.728  1.00 66.28           N  
ATOM    275  CA  PRO A  37     -22.617  -0.377  12.420  1.00 66.28           C  
ATOM    276  C   PRO A  37     -22.254  -0.562  13.892  1.00 66.28           C  
ATOM    277  CB  PRO A  37     -23.961   0.341  12.276  1.00 66.28           C  
ATOM    278  O   PRO A  37     -22.664  -1.545  14.514  1.00 66.28           O  
ATOM    279  CG  PRO A  37     -24.955  -0.750  12.040  1.00 66.28           C  
ATOM    280  CD  PRO A  37     -24.226  -1.953  11.513  1.00 66.28           C  
ATOM    281  N   PHE A  38     -20.948  -0.560  14.309  1.00 60.11           N  
ATOM    282  CA  PHE A  38     -20.638  -0.333  15.716  1.00 60.11           C  
ATOM    283  C   PHE A  38     -21.867   0.164  16.468  1.00 60.11           C  
ATOM    284  CB  PHE A  38     -19.492   0.673  15.859  1.00 60.11           C  
ATOM    285  O   PHE A  38     -22.472   1.168  16.084  1.00 60.11           O  
ATOM    286  CG  PHE A  38     -18.781   0.598  17.183  1.00 60.11           C  
ATOM    287  CD1 PHE A  38     -19.052   1.520  18.187  1.00 60.11           C  
ATOM    288  CD2 PHE A  38     -17.840  -0.395  17.424  1.00 60.11           C  
ATOM    289  CE1 PHE A  38     -18.395   1.453  19.413  1.00 60.11           C  
ATOM    290  CE2 PHE A  38     -17.179  -0.468  18.647  1.00 60.11           C  
ATOM    291  CZ  PHE A  38     -17.457   0.457  19.640  1.00 60.11           C  
ATOM    292  N   PRO A  39     -22.773  -0.642  17.108  1.00 62.43           N  
ATOM    293  CA  PRO A  39     -23.784   0.047  17.913  1.00 62.43           C  
ATOM    294  C   PRO A  39     -23.180   1.084  18.857  1.00 62.43           C  
ATOM    295  CB  PRO A  39     -24.442  -1.090  18.700  1.00 62.43           C  
ATOM    296  O   PRO A  39     -22.126   0.844  19.451  1.00 62.43           O  
ATOM    297  CG  PRO A  39     -23.531  -2.260  18.516  1.00 62.43           C  
ATOM    298  CD  PRO A  39     -22.469  -1.886  17.522  1.00 62.43           C  
ATOM    299  N   LEU A  40     -22.905   2.340  18.428  1.00 59.29           N  
ATOM    300  CA  LEU A  40     -22.942   3.566  19.217  1.00 59.29           C  
ATOM    301  C   LEU A  40     -23.470   3.294  20.621  1.00 59.29           C  
ATOM    302  CB  LEU A  40     -23.812   4.621  18.528  1.00 59.29           C  
ATOM    303  O   LEU A  40     -24.608   2.847  20.786  1.00 59.29           O  
ATOM    304  CG  LEU A  40     -23.203   5.309  17.305  1.00 59.29           C  
ATOM    305  CD1 LEU A  40     -24.292   5.995  16.487  1.00 59.29           C  
ATOM    306  CD2 LEU A  40     -22.135   6.310  17.731  1.00 59.29           C  
ATOM    307  N   ALA A  41     -22.711   2.295  21.445  1.00 62.76           N  
ATOM    308  CA  ALA A  41     -23.169   2.242  22.831  1.00 62.76           C  
ATOM    309  C   ALA A  41     -23.377   3.645  23.394  1.00 62.76           C  
ATOM    310  CB  ALA A  41     -22.172   1.469  23.692  1.00 62.76           C  
ATOM    311  O   ALA A  41     -22.496   4.501  23.287  1.00 62.76           O  
ATOM    312  N   ARG A  42     -24.370   4.416  22.982  1.00 58.32           N  
ATOM    313  CA  ARG A  42     -25.220   5.349  23.716  1.00 58.32           C  
ATOM    314  C   ARG A  42     -24.772   5.472  25.168  1.00 58.32           C  
ATOM    315  CB  ARG A  42     -26.683   4.905  23.655  1.00 58.32           C  
ATOM    316  O   ARG A  42     -24.595   4.465  25.856  1.00 58.32           O  
ATOM    317  CG  ARG A  42     -27.363   5.205  22.328  1.00 58.32           C  
ATOM    318  CD  ARG A  42     -28.834   4.814  22.347  1.00 58.32           C  
ATOM    319  NE  ARG A  42     -29.686   5.941  22.716  1.00 58.32           N  
ATOM    320  NH1 ARG A  42     -31.674   4.805  22.408  1.00 58.32           N  
ATOM    321  NH2 ARG A  42     -31.693   6.994  23.088  1.00 58.32           N  
ATOM    322  CZ  ARG A  42     -31.016   5.911  22.736  1.00 58.32           C  
ATOM    323  N   SER A  43     -23.637   6.323  25.512  1.00 48.98           N  
ATOM    324  CA  SER A  43     -23.323   7.092  26.711  1.00 48.98           C  
ATOM    325  C   SER A  43     -24.451   7.008  27.733  1.00 48.98           C  
ATOM    326  CB  SER A  43     -23.054   8.555  26.354  1.00 48.98           C  
ATOM    327  O   SER A  43     -25.618   7.217  27.396  1.00 48.98           O  
ATOM    328  OG  SER A  43     -24.087   9.070  25.531  1.00 48.98           O  
ATOM    329  N   LEU A  44     -24.613   5.922  28.437  1.00 53.46           N  
ATOM    330  CA  LEU A  44     -25.553   6.017  29.549  1.00 53.46           C  
ATOM    331  C   LEU A  44     -24.997   6.908  30.655  1.00 53.46           C  
ATOM    332  CB  LEU A  44     -25.866   4.626  30.107  1.00 53.46           C  
ATOM    333  O   LEU A  44     -23.826   6.790  31.023  1.00 53.46           O  
ATOM    334  CG  LEU A  44     -26.749   3.730  29.236  1.00 53.46           C  
ATOM    335  CD1 LEU A  44     -26.696   2.290  29.734  1.00 53.46           C  
ATOM    336  CD2 LEU A  44     -28.184   4.244  29.222  1.00 53.46           C  
ATOM    337  N   SER A  45     -25.238   8.214  30.763  1.00 39.70           N  
ATOM    338  CA  SER A  45     -25.657   9.019  31.906  1.00 39.70           C  
ATOM    339  C   SER A  45     -25.007   8.530  33.195  1.00 39.70           C  
ATOM    340  CB  SER A  45     -27.179   8.994  32.051  1.00 39.70           C  
ATOM    341  O   SER A  45     -24.944   7.325  33.446  1.00 39.70           O  
ATOM    342  OG  SER A  45     -27.595   9.814  33.129  1.00 39.70           O  
TER     343      SER A  45
ENDMDL
END
