# Supplementary material for: An integrative multitiered computational analysis for better understanding the structure and function of 85 miniproteins
Source: NAR Genom Bioinform. 2025 Dec 3;7(4):lqaf178. doi: 10.1093/nargab/lqaf178 (PMC12673850; doi:10.1093/nargab/lqaf178)
Supplement: lqaf178_Supplemental_Files [file lqaf178_supplemental_files.zip › YX002/YX002_AF2.pdb]

MODEL     1
ATOM      1  N   MET A   1      29.900  -5.162 -29.396  1.00 45.57           N  
ATOM      2  CA  MET A   1      29.766  -4.984 -27.953  1.00 45.57           C  
ATOM      3  C   MET A   1      28.864  -3.797 -27.633  1.00 45.57           C  
ATOM      4  CB  MET A   1      31.138  -4.789 -27.305  1.00 45.57           C  
ATOM      5  O   MET A   1      29.176  -2.660 -27.991  1.00 45.57           O  
ATOM      6  CG  MET A   1      31.668  -6.030 -26.606  1.00 45.57           C  
ATOM      7  SD  MET A   1      33.111  -5.670 -25.532  1.00 45.57           S  
ATOM      8  CE  MET A   1      33.145  -7.180 -24.525  1.00 45.57           C  
ATOM      9  N   GLU A   2      27.519  -3.997 -27.903  1.00 45.50           N  
ATOM     10  CA  GLU A   2      26.216  -3.423 -27.578  1.00 45.50           C  
ATOM     11  C   GLU A   2      26.207  -2.838 -26.169  1.00 45.50           C  
ATOM     12  CB  GLU A   2      25.115  -4.478 -27.717  1.00 45.50           C  
ATOM     13  O   GLU A   2      26.481  -3.544 -25.196  1.00 45.50           O  
ATOM     14  CG  GLU A   2      24.567  -4.613 -29.130  1.00 45.50           C  
ATOM     15  CD  GLU A   2      23.253  -5.374 -29.194  1.00 45.50           C  
ATOM     16  OE1 GLU A   2      22.592  -5.356 -30.258  1.00 45.50           O  
ATOM     17  OE2 GLU A   2      22.880  -5.992 -28.172  1.00 45.50           O  
ATOM     18  N   GLY A   3      26.953  -1.741 -25.903  1.00 51.45           N  
ATOM     19  CA  GLY A   3      26.826  -0.760 -24.836  1.00 51.45           C  
ATOM     20  C   GLY A   3      25.387  -0.512 -24.423  1.00 51.45           C  
ATOM     21  O   GLY A   3      24.552  -0.147 -25.253  1.00 51.45           O  
ATOM     22  N   GLY A   4      24.675  -1.478 -23.809  1.00 54.57           N  
ATOM     23  CA  GLY A   4      23.519  -1.555 -22.930  1.00 54.57           C  
ATOM     24  C   GLY A   4      23.110  -0.210 -22.361  1.00 54.57           C  
ATOM     25  O   GLY A   4      23.922   0.480 -21.739  1.00 54.57           O  
ATOM     26  N   MET A   5      22.510   0.677 -23.140  1.00 50.55           N  
ATOM     27  CA  MET A   5      21.762   1.836 -22.661  1.00 50.55           C  
ATOM     28  C   MET A   5      20.945   1.482 -21.423  1.00 50.55           C  
ATOM     29  CB  MET A   5      20.842   2.374 -23.758  1.00 50.55           C  
ATOM     30  O   MET A   5      20.219   0.486 -21.417  1.00 50.55           O  
ATOM     31  CG  MET A   5      20.566   3.865 -23.650  1.00 50.55           C  
ATOM     32  SD  MET A   5      20.285   4.648 -25.286  1.00 50.55           S  
ATOM     33  CE  MET A   5      20.336   6.400 -24.815  1.00 50.55           C  
ATOM     34  N   ALA A   6      21.366   1.569 -20.158  1.00 61.91           N  
ATOM     35  CA  ALA A   6      20.590   1.510 -18.922  1.00 61.91           C  
ATOM     36  C   ALA A   6      19.297   2.311 -19.048  1.00 61.91           C  
ATOM     37  CB  ALA A   6      21.419   2.025 -17.748  1.00 61.91           C  
ATOM     38  O   ALA A   6      19.322   3.489 -19.412  1.00 61.91           O  
ATOM     39  N   ALA A   7      18.293   1.726 -19.656  1.00 62.41           N  
ATOM     40  CA  ALA A   7      16.902   2.158 -19.765  1.00 62.41           C  
ATOM     41  C   ALA A   7      16.347   2.572 -18.405  1.00 62.41           C  
ATOM     42  CB  ALA A   7      16.045   1.049 -20.371  1.00 62.41           C  
ATOM     43  O   ALA A   7      16.546   1.874 -17.408  1.00 62.41           O  
ATOM     44  N   TYR A   8      16.657   3.717 -17.897  1.00 60.51           N  
ATOM     45  CA  TYR A   8      15.940   4.265 -16.750  1.00 60.51           C  
ATOM     46  C   TYR A   8      14.439   4.045 -16.890  1.00 60.51           C  
ATOM     47  CB  TYR A   8      16.236   5.760 -16.595  1.00 60.51           C  
ATOM     48  O   TYR A   8      13.887   4.162 -17.986  1.00 60.51           O  
ATOM     49  CG  TYR A   8      17.674   6.062 -16.251  1.00 60.51           C  
ATOM     50  CD1 TYR A   8      18.127   5.985 -14.936  1.00 60.51           C  
ATOM     51  CD2 TYR A   8      18.583   6.424 -17.240  1.00 60.51           C  
ATOM     52  CE1 TYR A   8      19.451   6.264 -14.614  1.00 60.51           C  
ATOM     53  CE2 TYR A   8      19.909   6.706 -16.929  1.00 60.51           C  
ATOM     54  OH  TYR A   8      21.645   6.900 -15.302  1.00 60.51           O  
ATOM     55  CZ  TYR A   8      20.333   6.623 -15.615  1.00 60.51           C  
ATOM     56  N   PRO A   9      13.795   3.290 -15.953  1.00 57.82           N  
ATOM     57  CA  PRO A   9      12.374   2.995 -16.147  1.00 57.82           C  
ATOM     58  C   PRO A   9      11.543   4.247 -16.419  1.00 57.82           C  
ATOM     59  CB  PRO A   9      11.964   2.345 -14.823  1.00 57.82           C  
ATOM     60  O   PRO A   9      11.780   5.294 -15.811  1.00 57.82           O  
ATOM     61  CG  PRO A   9      13.001   2.791 -13.842  1.00 57.82           C  
ATOM     62  CD  PRO A   9      14.218   3.234 -14.603  1.00 57.82           C  
ATOM     63  N   VAL A  10      11.191   4.606 -17.654  1.00 60.00           N  
ATOM     64  CA  VAL A  10      10.195   5.621 -17.983  1.00 60.00           C  
ATOM     65  C   VAL A  10       8.843   5.229 -17.394  1.00 60.00           C  
ATOM     66  CB  VAL A  10      10.073   5.822 -19.511  1.00 60.00           C  
ATOM     67  O   VAL A  10       8.385   4.098 -17.571  1.00 60.00           O  
ATOM     68  CG1 VAL A  10       9.018   6.878 -19.833  1.00 60.00           C  
ATOM     69  CG2 VAL A  10      11.424   6.213 -20.107  1.00 60.00           C  
ATOM     70  N   ALA A  11       8.539   5.742 -16.241  1.00 57.69           N  
ATOM     71  CA  ALA A  11       7.299   5.552 -15.494  1.00 57.69           C  
ATOM     72  C   ALA A  11       6.087   5.600 -16.421  1.00 57.69           C  
ATOM     73  CB  ALA A  11       7.169   6.608 -14.400  1.00 57.69           C  
ATOM     74  O   ALA A  11       5.931   6.542 -17.200  1.00 57.69           O  
ATOM     75  N   THR A  12       5.710   4.484 -17.082  1.00 61.81           N  
ATOM     76  CA  THR A  12       4.479   4.319 -17.847  1.00 61.81           C  
ATOM     77  C   THR A  12       3.258   4.550 -16.961  1.00 61.81           C  
ATOM     78  CB  THR A  12       4.399   2.919 -18.482  1.00 61.81           C  
ATOM     79  O   THR A  12       3.363   4.536 -15.733  1.00 61.81           O  
ATOM     80  CG2 THR A  12       5.599   2.656 -19.385  1.00 61.81           C  
ATOM     81  OG1 THR A  12       4.369   1.931 -17.445  1.00 61.81           O  
ATOM     82  N   ARG A  13       2.199   5.301 -17.463  1.00 58.57           N  
ATOM     83  CA  ARG A  13       0.936   5.588 -16.791  1.00 58.57           C  
ATOM     84  C   ARG A  13       0.496   4.412 -15.925  1.00 58.57           C  
ATOM     85  CB  ARG A  13      -0.153   5.922 -17.813  1.00 58.57           C  
ATOM     86  O   ARG A  13      -0.042   4.606 -14.833  1.00 58.57           O  
ATOM     87  CG  ARG A  13      -0.083   7.345 -18.346  1.00 58.57           C  
ATOM     88  CD  ARG A  13      -1.313   7.700 -19.169  1.00 58.57           C  
ATOM     89  NE  ARG A  13      -1.408   9.138 -19.402  1.00 58.57           N  
ATOM     90  NH1 ARG A  13      -3.184   8.991 -20.873  1.00 58.57           N  
ATOM     91  NH2 ARG A  13      -2.293  11.036 -20.345  1.00 58.57           N  
ATOM     92  CZ  ARG A  13      -2.295   9.719 -20.206  1.00 58.57           C  
ATOM     93  N   GLU A  14       0.740   3.225 -16.359  1.00 57.98           N  
ATOM     94  CA  GLU A  14       0.445   1.984 -15.650  1.00 57.98           C  
ATOM     95  C   GLU A  14       1.344   1.819 -14.428  1.00 57.98           C  
ATOM     96  CB  GLU A  14       0.602   0.781 -16.584  1.00 57.98           C  
ATOM     97  O   GLU A  14       0.895   1.356 -13.378  1.00 57.98           O  
ATOM     98  CG  GLU A  14      -0.645   0.467 -17.398  1.00 57.98           C  
ATOM     99  CD  GLU A  14      -0.486  -0.748 -18.297  1.00 57.98           C  
ATOM    100  OE1 GLU A  14      -1.494  -1.212 -18.875  1.00 57.98           O  
ATOM    101  OE2 GLU A  14       0.657  -1.242 -18.422  1.00 57.98           O  
ATOM    102  N   SER A  15       2.571   2.262 -14.533  1.00 57.46           N  
ATOM    103  CA  SER A  15       3.557   2.283 -13.458  1.00 57.46           C  
ATOM    104  C   SER A  15       3.235   3.367 -12.434  1.00 57.46           C  
ATOM    105  CB  SER A  15       4.961   2.503 -14.021  1.00 57.46           C  
ATOM    106  O   SER A  15       3.471   3.188 -11.238  1.00 57.46           O  
ATOM    107  OG  SER A  15       5.472   3.763 -13.621  1.00 57.46           O  
ATOM    108  N   ARG A  16       2.654   4.447 -12.850  1.00 56.58           N  
ATOM    109  CA  ARG A  16       2.225   5.545 -11.990  1.00 56.58           C  
ATOM    110  C   ARG A  16       1.019   5.143 -11.149  1.00 56.58           C  
ATOM    111  CB  ARG A  16       1.892   6.783 -12.825  1.00 56.58           C  
ATOM    112  O   ARG A  16       0.893   5.560  -9.996  1.00 56.58           O  
ATOM    113  CG  ARG A  16       3.094   7.663 -13.129  1.00 56.58           C  
ATOM    114  CD  ARG A  16       2.686   8.961 -13.811  1.00 56.58           C  
ATOM    115  NE  ARG A  16       2.765   8.854 -15.265  1.00 56.58           N  
ATOM    116  NH1 ARG A  16       2.692  11.132 -15.643  1.00 56.58           N  
ATOM    117  NH2 ARG A  16       2.842   9.677 -17.408  1.00 56.58           N  
ATOM    118  CZ  ARG A  16       2.766   9.888 -16.102  1.00 56.58           C  
ATOM    119  N   CYS A  17       0.127   4.272 -11.705  1.00 59.92           N  
ATOM    120  CA  CYS A  17      -1.110   3.850 -11.059  1.00 59.92           C  
ATOM    121  C   CYS A  17      -0.837   2.793  -9.995  1.00 59.92           C  
ATOM    122  CB  CYS A  17      -2.095   3.304 -12.092  1.00 59.92           C  
ATOM    123  O   CYS A  17      -1.532   2.733  -8.980  1.00 59.92           O  
ATOM    124  SG  CYS A  17      -2.918   4.587 -13.061  1.00 59.92           S  
ATOM    125  N   ARG A  18       0.274   2.026 -10.130  1.00 57.86           N  
ATOM    126  CA  ARG A  18       0.658   1.001  -9.165  1.00 57.86           C  
ATOM    127  C   ARG A  18       1.391   1.615  -7.977  1.00 57.86           C  
ATOM    128  CB  ARG A  18       1.537  -0.062  -9.829  1.00 57.86           C  
ATOM    129  O   ARG A  18       1.232   1.161  -6.841  1.00 57.86           O  
ATOM    130  CG  ARG A  18       1.187  -1.487  -9.431  1.00 57.86           C  
ATOM    131  CD  ARG A  18       2.120  -2.499 -10.081  1.00 57.86           C  
ATOM    132  NE  ARG A  18       1.551  -3.844 -10.064  1.00 57.86           N  
ATOM    133  NH1 ARG A  18       3.201  -4.781 -11.382  1.00 57.86           N  
ATOM    134  NH2 ARG A  18       1.478  -6.075 -10.602  1.00 57.86           N  
ATOM    135  CZ  ARG A  18       2.078  -4.897 -10.683  1.00 57.86           C  
ATOM    136  N   ARG A  19       2.117   2.755  -8.247  1.00 56.27           N  
ATOM    137  CA  ARG A  19       2.837   3.465  -7.194  1.00 56.27           C  
ATOM    138  C   ARG A  19       1.878   4.255  -6.311  1.00 56.27           C  
ATOM    139  CB  ARG A  19       3.887   4.401  -7.797  1.00 56.27           C  
ATOM    140  O   ARG A  19       2.198   4.570  -5.163  1.00 56.27           O  
ATOM    141  CG  ARG A  19       5.237   4.342  -7.101  1.00 56.27           C  
ATOM    142  CD  ARG A  19       6.243   5.290  -7.740  1.00 56.27           C  
ATOM    143  NE  ARG A  19       7.198   4.575  -8.582  1.00 56.27           N  
ATOM    144  NH1 ARG A  19       8.618   6.376  -8.858  1.00 56.27           N  
ATOM    145  NH2 ARG A  19       9.104   4.365  -9.846  1.00 56.27           N  
ATOM    146  CZ  ARG A  19       8.304   5.107  -9.094  1.00 56.27           C  
ATOM    147  N   GLY A  20       0.718   4.680  -6.817  1.00 57.57           N  
ATOM    148  CA  GLY A  20      -0.269   5.374  -6.005  1.00 57.57           C  
ATOM    149  C   GLY A  20      -1.003   4.457  -5.045  1.00 57.57           C  
ATOM    150  O   GLY A  20      -1.698   4.924  -4.140  1.00 57.57           O  
ATOM    151  N   ARG A  21      -0.799   3.130  -5.162  1.00 56.75           N  
ATOM    152  CA  ARG A  21      -1.449   2.141  -4.308  1.00 56.75           C  
ATOM    153  C   ARG A  21      -0.474   1.584  -3.276  1.00 56.75           C  
ATOM    154  CB  ARG A  21      -2.028   1.002  -5.150  1.00 56.75           C  
ATOM    155  O   ARG A  21      -0.875   0.854  -2.367  1.00 56.75           O  
ATOM    156  CG  ARG A  21      -3.520   1.128  -5.414  1.00 56.75           C  
ATOM    157  CD  ARG A  21      -4.080  -0.116  -6.090  1.00 56.75           C  
ATOM    158  NE  ARG A  21      -4.829   0.218  -7.299  1.00 56.75           N  
ATOM    159  NH1 ARG A  21      -4.585  -1.862  -8.274  1.00 56.75           N  
ATOM    160  NH2 ARG A  21      -5.746  -0.211  -9.360  1.00 56.75           N  
ATOM    161  CZ  ARG A  21      -5.052  -0.619  -8.308  1.00 56.75           C  
ATOM    162  N   ILE A  22       0.835   1.921  -3.483  1.00 57.75           N  
ATOM    163  CA  ILE A  22       1.884   1.407  -2.610  1.00 57.75           C  
ATOM    164  C   ILE A  22       2.048   2.326  -1.402  1.00 57.75           C  
ATOM    165  CB  ILE A  22       3.227   1.267  -3.363  1.00 57.75           C  
ATOM    166  O   ILE A  22       2.744   1.983  -0.443  1.00 57.75           O  
ATOM    167  CG1 ILE A  22       3.079   0.300  -4.543  1.00 57.75           C  
ATOM    168  CG2 ILE A  22       4.334   0.804  -2.411  1.00 57.75           C  
ATOM    169  CD1 ILE A  22       4.265   0.305  -5.499  1.00 57.75           C  
ATOM    170  N   GLY A  23       1.014   3.136  -1.080  1.00 53.66           N  
ATOM    171  CA  GLY A  23       1.028   3.909   0.152  1.00 53.66           C  
ATOM    172  C   GLY A  23      -0.312   3.923   0.863  1.00 53.66           C  
ATOM    173  O   GLY A  23      -0.519   4.704   1.794  1.00 53.66           O  
ATOM    174  N   VAL A  24      -1.258   3.131   0.269  1.00 54.50           N  
ATOM    175  CA  VAL A  24      -2.448   3.070   1.111  1.00 54.50           C  
ATOM    176  C   VAL A  24      -2.309   1.933   2.121  1.00 54.50           C  
ATOM    177  CB  VAL A  24      -3.730   2.881   0.269  1.00 54.50           C  
ATOM    178  O   VAL A  24      -2.110   0.777   1.740  1.00 54.50           O  
ATOM    179  CG1 VAL A  24      -4.962   2.809   1.169  1.00 54.50           C  
ATOM    180  CG2 VAL A  24      -3.872   4.013  -0.747  1.00 54.50           C  
ATOM    181  N   GLN A  25      -1.346   2.066   3.019  1.00 59.89           N  
ATOM    182  CA  GLN A  25      -1.415   1.290   4.253  1.00 59.89           C  
ATOM    183  C   GLN A  25      -2.862   1.070   4.684  1.00 59.89           C  
ATOM    184  CB  GLN A  25      -0.634   1.985   5.369  1.00 59.89           C  
ATOM    185  O   GLN A  25      -3.672   1.999   4.655  1.00 59.89           O  
ATOM    186  CG  GLN A  25       0.873   1.787   5.280  1.00 59.89           C  
ATOM    187  CD  GLN A  25       1.557   1.866   6.632  1.00 59.89           C  
ATOM    188  NE2 GLN A  25       2.137   3.022   6.937  1.00 59.89           N  
ATOM    189  OE1 GLN A  25       1.562   0.897   7.398  1.00 59.89           O  
ATOM    190  N   PRO A  26      -3.506  -0.131   4.550  1.00 57.93           N  
ATOM    191  CA  PRO A  26      -4.764  -0.242   5.293  1.00 57.93           C  
ATOM    192  C   PRO A  26      -4.690   0.398   6.678  1.00 57.93           C  
ATOM    193  CB  PRO A  26      -4.978  -1.754   5.400  1.00 57.93           C  
ATOM    194  O   PRO A  26      -3.616   0.445   7.283  1.00 57.93           O  
ATOM    195  CG  PRO A  26      -3.640  -2.351   5.105  1.00 57.93           C  
ATOM    196  CD  PRO A  26      -2.787  -1.307   4.445  1.00 57.93           C  
ATOM    197  N   SER A  27      -5.102   1.602   6.892  1.00 59.30           N  
ATOM    198  CA  SER A  27      -5.504   2.233   8.145  1.00 59.30           C  
ATOM    199  C   SER A  27      -5.390   1.262   9.315  1.00 59.30           C  
ATOM    200  CB  SER A  27      -6.937   2.758   8.045  1.00 59.30           C  
ATOM    201  O   SER A  27      -5.677   0.072   9.171  1.00 59.30           O  
ATOM    202  OG  SER A  27      -6.988   3.934   7.256  1.00 59.30           O  
ATOM    203  N   PRO A  28      -4.490   1.449  10.324  1.00 59.70           N  
ATOM    204  CA  PRO A  28      -4.541   0.613  11.525  1.00 59.70           C  
ATOM    205  C   PRO A  28      -5.964   0.403  12.038  1.00 59.70           C  
ATOM    206  CB  PRO A  28      -3.706   1.401  12.538  1.00 59.70           C  
ATOM    207  O   PRO A  28      -6.806   1.295  11.915  1.00 59.70           O  
ATOM    208  CG  PRO A  28      -3.519   2.747  11.915  1.00 59.70           C  
ATOM    209  CD  PRO A  28      -4.133   2.727  10.544  1.00 59.70           C  
ATOM    210  N   GLU A  29      -6.833  -0.372  11.412  1.00 56.59           N  
ATOM    211  CA  GLU A  29      -7.896  -0.837  12.298  1.00 56.59           C  
ATOM    212  C   GLU A  29      -7.869  -0.092  13.630  1.00 56.59           C  
ATOM    213  CB  GLU A  29      -7.777  -2.344  12.536  1.00 56.59           C  
ATOM    214  O   GLU A  29      -6.862  -0.116  14.341  1.00 56.59           O  
ATOM    215  CG  GLU A  29      -8.495  -3.190  11.494  1.00 56.59           C  
ATOM    216  CD  GLU A  29      -8.051  -4.644  11.491  1.00 56.59           C  
ATOM    217  OE1 GLU A  29      -8.912  -5.542  11.628  1.00 56.59           O  
ATOM    218  OE2 GLU A  29      -6.831  -4.886  11.352  1.00 56.59           O  
ATOM    219  N   ARG A  30      -7.937   1.280  13.632  1.00 54.66           N  
ATOM    220  CA  ARG A  30      -8.518   1.942  14.796  1.00 54.66           C  
ATOM    221  C   ARG A  30      -9.062   0.923  15.791  1.00 54.66           C  
ATOM    222  CB  ARG A  30      -9.630   2.903  14.370  1.00 54.66           C  
ATOM    223  O   ARG A  30     -10.006   0.191  15.485  1.00 54.66           O  
ATOM    224  CG  ARG A  30      -9.674   4.191  15.176  1.00 54.66           C  
ATOM    225  CD  ARG A  30     -10.783   5.118  14.698  1.00 54.66           C  
ATOM    226  NE  ARG A  30     -10.797   6.372  15.446  1.00 54.66           N  
ATOM    227  NH1 ARG A  30     -12.541   5.765  16.834  1.00 54.66           N  
ATOM    228  NH2 ARG A  30     -11.557   7.823  17.055  1.00 54.66           N  
ATOM    229  CZ  ARG A  30     -11.632   6.650  16.443  1.00 54.66           C  
ATOM    230  N   ARG A  31      -8.301  -0.017  16.299  1.00 62.18           N  
ATOM    231  CA  ARG A  31      -8.670  -0.687  17.542  1.00 62.18           C  
ATOM    232  C   ARG A  31      -8.982   0.326  18.639  1.00 62.18           C  
ATOM    233  CB  ARG A  31      -7.552  -1.626  17.999  1.00 62.18           C  
ATOM    234  O   ARG A  31      -8.076   0.965  19.177  1.00 62.18           O  
ATOM    235  CG  ARG A  31      -7.498  -2.939  17.233  1.00 62.18           C  
ATOM    236  CD  ARG A  31      -6.360  -3.827  17.716  1.00 62.18           C  
ATOM    237  NE  ARG A  31      -6.743  -5.236  17.725  1.00 62.18           N  
ATOM    238  NH1 ARG A  31      -4.712  -5.996  18.521  1.00 62.18           N  
ATOM    239  NH2 ARG A  31      -6.401  -7.480  18.076  1.00 62.18           N  
ATOM    240  CZ  ARG A  31      -5.951  -6.234  18.107  1.00 62.18           C  
ATOM    241  N   SER A  32      -9.748   1.255  18.357  1.00 62.98           N  
ATOM    242  CA  SER A  32     -10.358   1.768  19.579  1.00 62.98           C  
ATOM    243  C   SER A  32     -11.650   1.027  19.906  1.00 62.98           C  
ATOM    244  CB  SER A  32     -10.638   3.266  19.451  1.00 62.98           C  
ATOM    245  O   SER A  32     -12.610   1.072  19.134  1.00 62.98           O  
ATOM    246  OG  SER A  32     -11.465   3.529  18.330  1.00 62.98           O  
ATOM    247  N   GLU A  33     -11.553  -0.171  20.486  1.00 57.66           N  
ATOM    248  CA  GLU A  33     -12.751  -0.417  21.283  1.00 57.66           C  
ATOM    249  C   GLU A  33     -12.460  -0.272  22.775  1.00 57.66           C  
ATOM    250  CB  GLU A  33     -13.315  -1.810  20.991  1.00 57.66           C  
ATOM    251  O   GLU A  33     -11.669  -1.034  23.335  1.00 57.66           O  
ATOM    252  CG  GLU A  33     -14.511  -1.803  20.050  1.00 57.66           C  
ATOM    253  CD  GLU A  33     -15.061  -3.193  19.769  1.00 57.66           C  
ATOM    254  OE1 GLU A  33     -16.095  -3.307  19.072  1.00 57.66           O  
ATOM    255  OE2 GLU A  33     -14.454  -4.175  20.251  1.00 57.66           O  
ATOM    256  N   VAL A  34     -12.007   0.824  23.260  1.00 58.34           N  
ATOM    257  CA  VAL A  34     -12.407   1.171  24.620  1.00 58.34           C  
ATOM    258  C   VAL A  34     -13.896   1.510  24.649  1.00 58.34           C  
ATOM    259  CB  VAL A  34     -11.580   2.354  25.170  1.00 58.34           C  
ATOM    260  O   VAL A  34     -14.338   2.451  23.987  1.00 58.34           O  
ATOM    261  CG1 VAL A  34     -12.239   2.940  26.418  1.00 58.34           C  
ATOM    262  CG2 VAL A  34     -10.151   1.908  25.476  1.00 58.34           C  
ATOM    263  N   VAL A  35     -14.751   0.519  24.867  1.00 57.58           N  
ATOM    264  CA  VAL A  35     -16.081   0.788  25.403  1.00 57.58           C  
ATOM    265  C   VAL A  35     -16.444  -0.272  26.441  1.00 57.58           C  
ATOM    266  CB  VAL A  35     -17.147   0.825  24.285  1.00 57.58           C  
ATOM    267  O   VAL A  35     -16.384  -1.471  26.161  1.00 57.58           O  
ATOM    268  CG1 VAL A  35     -18.530   1.110  24.867  1.00 57.58           C  
ATOM    269  CG2 VAL A  35     -16.780   1.871  23.234  1.00 57.58           C  
ATOM    270  N   GLY A  36     -16.077  -0.194  27.796  1.00 61.86           N  
ATOM    271  CA  GLY A  36     -16.953  -0.121  28.954  1.00 61.86           C  
ATOM    272  C   GLY A  36     -18.121  -1.087  28.880  1.00 61.86           C  
ATOM    273  O   GLY A  36     -18.675  -1.318  27.804  1.00 61.86           O  
ATOM    274  N   PRO A  37     -18.703  -1.662  29.900  1.00 57.96           N  
ATOM    275  CA  PRO A  37     -18.527  -2.164  31.265  1.00 57.96           C  
ATOM    276  C   PRO A  37     -18.123  -3.636  31.303  1.00 57.96           C  
ATOM    277  CB  PRO A  37     -19.906  -1.960  31.896  1.00 57.96           C  
ATOM    278  O   PRO A  37     -18.288  -4.352  30.312  1.00 57.96           O  
ATOM    279  CG  PRO A  37     -20.874  -2.187  30.781  1.00 57.96           C  
ATOM    280  CD  PRO A  37     -20.105  -2.305  29.497  1.00 57.96           C  
ATOM    281  N   PHE A  38     -16.855  -3.888  31.511  1.00 60.48           N  
ATOM    282  CA  PHE A  38     -16.669  -5.095  32.307  1.00 60.48           C  
ATOM    283  C   PHE A  38     -18.005  -5.616  32.821  1.00 60.48           C  
ATOM    284  CB  PHE A  38     -15.723  -4.826  33.481  1.00 60.48           C  
ATOM    285  O   PHE A  38     -18.688  -4.936  33.590  1.00 60.48           O  
ATOM    286  CG  PHE A  38     -14.838  -5.993  33.828  1.00 60.48           C  
ATOM    287  CD1 PHE A  38     -15.156  -6.833  34.888  1.00 60.48           C  
ATOM    288  CD2 PHE A  38     -13.688  -6.249  33.093  1.00 60.48           C  
ATOM    289  CE1 PHE A  38     -14.338  -7.913  35.212  1.00 60.48           C  
ATOM    290  CE2 PHE A  38     -12.866  -7.327  33.410  1.00 60.48           C  
ATOM    291  CZ  PHE A  38     -13.193  -8.158  34.471  1.00 60.48           C  
ATOM    292  N   PRO A  39     -18.623  -6.693  32.372  1.00 57.26           N  
ATOM    293  CA  PRO A  39     -19.377  -7.345  33.445  1.00 57.26           C  
ATOM    294  C   PRO A  39     -18.609  -8.496  34.091  1.00 57.26           C  
ATOM    295  CB  PRO A  39     -20.632  -7.857  32.734  1.00 57.26           C  
ATOM    296  O   PRO A  39     -18.107  -9.378  33.389  1.00 57.26           O  
ATOM    297  CG  PRO A  39     -20.190  -8.138  31.334  1.00 57.26           C  
ATOM    298  CD  PRO A  39     -18.766  -7.683  31.183  1.00 57.26           C  
ATOM    299  N   LEU A  40     -17.475  -8.247  34.897  1.00 58.30           N  
ATOM    300  CA  LEU A  40     -17.034  -9.336  35.762  1.00 58.30           C  
ATOM    301  C   LEU A  40     -18.200  -9.897  36.568  1.00 58.30           C  
ATOM    302  CB  LEU A  40     -15.929  -8.856  36.706  1.00 58.30           C  
ATOM    303  O   LEU A  40     -18.995  -9.138  37.128  1.00 58.30           O  
ATOM    304  CG  LEU A  40     -14.575  -8.547  36.065  1.00 58.30           C  
ATOM    305  CD1 LEU A  40     -13.673  -7.819  37.056  1.00 58.30           C  
ATOM    306  CD2 LEU A  40     -13.912  -9.829  35.573  1.00 58.30           C  
ATOM    307  N   ALA A  41     -19.158 -10.431  35.882  1.00 59.83           N  
ATOM    308  CA  ALA A  41     -19.964 -11.483  36.495  1.00 59.83           C  
ATOM    309  C   ALA A  41     -19.912 -11.396  38.018  1.00 59.83           C  
ATOM    310  CB  ALA A  41     -19.492 -12.857  36.027  1.00 59.83           C  
ATOM    311  O   ALA A  41     -18.830 -11.326  38.605  1.00 59.83           O  
ATOM    312  N   ARG A  42     -20.614 -10.407  38.653  1.00 58.29           N  
ATOM    313  CA  ARG A  42     -21.295 -10.558  39.935  1.00 58.29           C  
ATOM    314  C   ARG A  42     -21.567 -12.027  40.241  1.00 58.29           C  
ATOM    315  CB  ARG A  42     -22.607  -9.770  39.943  1.00 58.29           C  
ATOM    316  O   ARG A  42     -22.352 -12.676  39.548  1.00 58.29           O  
ATOM    317  CG  ARG A  42     -22.435  -8.291  40.249  1.00 58.29           C  
ATOM    318  CD  ARG A  42     -23.755  -7.539  40.159  1.00 58.29           C  
ATOM    319  NE  ARG A  42     -24.174  -7.027  41.460  1.00 58.29           N  
ATOM    320  NH1 ARG A  42     -25.721  -5.538  40.607  1.00 58.29           N  
ATOM    321  NH2 ARG A  42     -25.403  -5.696  42.872  1.00 58.29           N  
ATOM    322  CZ  ARG A  42     -25.098  -6.088  41.644  1.00 58.29           C  
ATOM    323  N   SER A  43     -20.596 -12.869  40.636  1.00 53.10           N  
ATOM    324  CA  SER A  43     -21.094 -13.914  41.524  1.00 53.10           C  
ATOM    325  C   SER A  43     -20.043 -14.312  42.555  1.00 53.10           C  
ATOM    326  CB  SER A  43     -21.522 -15.142  40.720  1.00 53.10           C  
ATOM    327  O   SER A  43     -18.978 -14.820  42.198  1.00 53.10           O  
ATOM    328  OG  SER A  43     -20.458 -15.607  39.907  1.00 53.10           O  
ATOM    329  N   LEU A  44     -19.850 -13.522  43.572  1.00 54.20           N  
ATOM    330  CA  LEU A  44     -19.468 -14.318  44.733  1.00 54.20           C  
ATOM    331  C   LEU A  44     -20.435 -14.090  45.890  1.00 54.20           C  
ATOM    332  CB  LEU A  44     -18.041 -13.977  45.171  1.00 54.20           C  
ATOM    333  O   LEU A  44     -20.524 -12.980  46.421  1.00 54.20           O  
ATOM    334  CG  LEU A  44     -16.914 -14.518  44.289  1.00 54.20           C  
ATOM    335  CD1 LEU A  44     -15.605 -13.804  44.606  1.00 54.20           C  
ATOM    336  CD2 LEU A  44     -16.767 -16.024  44.474  1.00 54.20           C  
ATOM    337  N   SER A  45     -21.605 -14.673  45.873  1.00 46.59           N  
ATOM    338  CA  SER A  45     -22.171 -15.095  47.150  1.00 46.59           C  
ATOM    339  C   SER A  45     -21.705 -16.498  47.524  1.00 46.59           C  
ATOM    340  CB  SER A  45     -23.699 -15.054  47.099  1.00 46.59           C  
ATOM    341  O   SER A  45     -21.659 -17.390  46.675  1.00 46.59           O  
ATOM    342  OG  SER A  45     -24.256 -15.587  48.288  1.00 46.59           O  
TER     343      SER A  45
ENDMDL
END
