# Supplementary material for: An integrative multitiered computational analysis for better understanding the structure and function of 85 miniproteins
Source: NAR Genom Bioinform. 2025 Dec 3;7(4):lqaf178. doi: 10.1093/nargab/lqaf178 (PMC12673850; doi:10.1093/nargab/lqaf178)
Supplement: lqaf178_Supplemental_Files [file lqaf178_supplemental_files.zip › YX002/YX002_AF3.pdb]

MODEL     1
ATOM      1  N   MET A   1      39.022  -4.119 -14.087  1.00 43.85           N  
ATOM      2  CA  MET A   1      38.252  -5.073 -13.294  1.00 43.85           C  
ATOM      3  C   MET A   1      37.321  -4.350 -12.325  1.00 43.85           C  
ATOM      4  CB  MET A   1      39.184  -6.009 -12.522  1.00 43.85           C  
ATOM      5  O   MET A   1      37.779  -3.739 -11.358  1.00 43.85           O  
ATOM      6  CG  MET A   1      39.408  -7.349 -13.204  1.00 43.85           C  
ATOM      7  SD  MET A   1      40.558  -8.430 -12.268  1.00 43.85           S  
ATOM      8  CE  MET A   1      39.980 -10.061 -12.814  1.00 43.85           C  
ATOM      9  N   GLU A   2      36.396  -3.546 -12.812  1.00 46.44           N  
ATOM     10  CA  GLU A   2      35.547  -2.717 -11.962  1.00 46.44           C  
ATOM     11  C   GLU A   2      34.244  -3.434 -11.617  1.00 46.44           C  
ATOM     12  CB  GLU A   2      35.246  -1.379 -12.642  1.00 46.44           C  
ATOM     13  O   GLU A   2      33.477  -3.803 -12.509  1.00 46.44           O  
ATOM     14  CG  GLU A   2      36.240  -0.278 -12.299  1.00 46.44           C  
ATOM     15  CD  GLU A   2      35.805   1.095 -12.785  1.00 46.44           C  
ATOM     16  OE1 GLU A   2      36.439   2.104 -12.400  1.00 46.44           O  
ATOM     17  OE2 GLU A   2      34.821   1.163 -13.555  1.00 46.44           O  
ATOM     18  N   GLY A   3      34.347  -4.586 -10.948  1.00 50.03           N  
ATOM     19  CA  GLY A   3      33.409  -5.366 -10.156  1.00 50.03           C  
ATOM     20  C   GLY A   3      32.262  -4.539  -9.605  1.00 50.03           C  
ATOM     21  O   GLY A   3      32.481  -3.594  -8.844  1.00 50.03           O  
ATOM     22  N   GLY A   4      31.437  -4.012 -10.443  1.00 53.53           N  
ATOM     23  CA  GLY A   4      30.117  -3.422 -10.282  1.00 53.53           C  
ATOM     24  C   GLY A   4      29.388  -3.918  -9.048  1.00 53.53           C  
ATOM     25  O   GLY A   4      29.319  -5.125  -8.804  1.00 53.53           O  
ATOM     26  N   MET A   5      29.758  -3.453  -7.861  1.00 58.06           N  
ATOM     27  CA  MET A   5      29.060  -3.525  -6.581  1.00 58.06           C  
ATOM     28  C   MET A   5      27.549  -3.489  -6.783  1.00 58.06           C  
ATOM     29  CB  MET A   5      29.492  -2.377  -5.667  1.00 58.06           C  
ATOM     30  O   MET A   5      27.028  -2.592  -7.447  1.00 58.06           O  
ATOM     31  CG  MET A   5      29.469  -2.729  -4.188  1.00 58.06           C  
ATOM     32  SD  MET A   5      31.126  -2.608  -3.410  1.00 58.06           S  
ATOM     33  CE  MET A   5      30.654  -2.545  -1.659  1.00 58.06           C  
ATOM     34  N   ALA A   6      26.876  -4.530  -7.074  1.00 60.54           N  
ATOM     35  CA  ALA A   6      25.432  -4.749  -7.037  1.00 60.54           C  
ATOM     36  C   ALA A   6      24.789  -3.977  -5.889  1.00 60.54           C  
ATOM     37  CB  ALA A   6      25.124  -6.239  -6.910  1.00 60.54           C  
ATOM     38  O   ALA A   6      25.225  -4.083  -4.740  1.00 60.54           O  
ATOM     39  N   ALA A   7      24.636  -2.715  -6.015  1.00 66.20           N  
ATOM     40  CA  ALA A   7      23.984  -1.770  -5.113  1.00 66.20           C  
ATOM     41  C   ALA A   7      22.599  -2.264  -4.708  1.00 66.20           C  
ATOM     42  CB  ALA A   7      23.885  -0.393  -5.765  1.00 66.20           C  
ATOM     43  O   ALA A   7      21.824  -2.720  -5.552  1.00 66.20           O  
ATOM     44  N   TYR A   8      22.505  -3.130  -3.767  1.00 62.97           N  
ATOM     45  CA  TYR A   8      21.214  -3.429  -3.157  1.00 62.97           C  
ATOM     46  C   TYR A   8      20.511  -2.151  -2.715  1.00 62.97           C  
ATOM     47  CB  TYR A   8      21.389  -4.369  -1.961  1.00 62.97           C  
ATOM     48  O   TYR A   8      21.151  -1.225  -2.213  1.00 62.97           O  
ATOM     49  CG  TYR A   8      21.862  -5.751  -2.340  1.00 62.97           C  
ATOM     50  CD1 TYR A   8      20.961  -6.726  -2.762  1.00 62.97           C  
ATOM     51  CD2 TYR A   8      23.210  -6.086  -2.275  1.00 62.97           C  
ATOM     52  CE1 TYR A   8      21.392  -8.002  -3.110  1.00 62.97           C  
ATOM     53  CE2 TYR A   8      23.653  -7.359  -2.620  1.00 62.97           C  
ATOM     54  OH  TYR A   8      23.169  -9.570  -3.380  1.00 62.97           O  
ATOM     55  CZ  TYR A   8      22.737  -8.308  -3.036  1.00 62.97           C  
ATOM     56  N   PRO A   9      19.342  -1.930  -3.319  1.00 64.65           N  
ATOM     57  CA  PRO A   9      18.649  -0.700  -2.931  1.00 64.65           C  
ATOM     58  C   PRO A   9      18.509  -0.553  -1.417  1.00 64.65           C  
ATOM     59  CB  PRO A   9      17.276  -0.844  -3.594  1.00 64.65           C  
ATOM     60  O   PRO A   9      18.211  -1.529  -0.724  1.00 64.65           O  
ATOM     61  CG  PRO A   9      17.108  -2.313  -3.809  1.00 64.65           C  
ATOM     62  CD  PRO A   9      18.469  -2.946  -3.864  1.00 64.65           C  
ATOM     63  N   VAL A  10      19.348   0.169  -0.786  1.00 67.72           N  
ATOM     64  CA  VAL A  10      19.182   0.623   0.591  1.00 67.72           C  
ATOM     65  C   VAL A  10      17.870   1.392   0.726  1.00 67.72           C  
ATOM     66  CB  VAL A  10      20.366   1.505   1.044  1.00 67.72           C  
ATOM     67  O   VAL A  10      17.554   2.245  -0.107  1.00 67.72           O  
ATOM     68  CG1 VAL A  10      20.171   1.973   2.485  1.00 67.72           C  
ATOM     69  CG2 VAL A  10      21.683   0.745   0.899  1.00 67.72           C  
ATOM     70  N   ALA A  11      16.879   0.782   1.300  1.00 64.99           N  
ATOM     71  CA  ALA A  11      15.588   1.378   1.636  1.00 64.99           C  
ATOM     72  C   ALA A  11      15.766   2.777   2.220  1.00 64.99           C  
ATOM     73  CB  ALA A  11      14.829   0.488   2.616  1.00 64.99           C  
ATOM     74  O   ALA A  11      16.573   2.977   3.131  1.00 64.99           O  
ATOM     75  N   THR A  12      15.644   3.811   1.380  1.00 66.21           N  
ATOM     76  CA  THR A  12      15.654   5.225   1.737  1.00 66.21           C  
ATOM     77  C   THR A  12      14.381   5.603   2.488  1.00 66.21           C  
ATOM     78  CB  THR A  12      15.800   6.116   0.489  1.00 66.21           C  
ATOM     79  O   THR A  12      13.399   4.857   2.471  1.00 66.21           O  
ATOM     80  CG2 THR A  12      17.051   5.751  -0.304  1.00 66.21           C  
ATOM     81  OG1 THR A  12      14.650   5.947  -0.349  1.00 66.21           O  
ATOM     82  N   ARG A  13      14.555   6.428   3.564  1.00 64.68           N  
ATOM     83  CA  ARG A  13      13.458   7.010   4.330  1.00 64.68           C  
ATOM     84  C   ARG A  13      12.252   7.285   3.438  1.00 64.68           C  
ATOM     85  CB  ARG A  13      13.908   8.302   5.017  1.00 64.68           C  
ATOM     86  O   ARG A  13      11.111   7.050   3.839  1.00 64.68           O  
ATOM     87  CG  ARG A  13      12.956   8.789   6.097  1.00 64.68           C  
ATOM     88  CD  ARG A  13      13.487  10.031   6.799  1.00 64.68           C  
ATOM     89  NE  ARG A  13      12.500  10.598   7.713  1.00 64.68           N  
ATOM     90  NH1 ARG A  13      14.025  11.848   8.916  1.00 64.68           N  
ATOM     91  NH2 ARG A  13      11.802  11.901   9.471  1.00 64.68           N  
ATOM     92  CZ  ARG A  13      12.778  11.447   8.698  1.00 64.68           C  
ATOM     93  N   GLU A  14      12.491   7.740   2.228  1.00 62.94           N  
ATOM     94  CA  GLU A  14      11.444   8.025   1.251  1.00 62.94           C  
ATOM     95  C   GLU A  14      10.736   6.746   0.812  1.00 62.94           C  
ATOM     96  CB  GLU A  14      12.026   8.749   0.035  1.00 62.94           C  
ATOM     97  O   GLU A  14       9.521   6.742   0.608  1.00 62.94           O  
ATOM     98  CG  GLU A  14      12.281  10.232   0.265  1.00 62.94           C  
ATOM     99  CD  GLU A  14      12.696  10.972  -0.996  1.00 62.94           C  
ATOM    100  OE1 GLU A  14      12.428  12.191  -1.100  1.00 62.94           O  
ATOM    101  OE2 GLU A  14      13.294  10.329  -1.887  1.00 62.94           O  
ATOM    102  N   SER A  15      11.480   5.664   0.669  1.00 59.98           N  
ATOM    103  CA  SER A  15      10.906   4.373   0.307  1.00 59.98           C  
ATOM    104  C   SER A  15      10.078   3.796   1.450  1.00 59.98           C  
ATOM    105  CB  SER A  15      12.007   3.387  -0.084  1.00 59.98           C  
ATOM    106  O   SER A  15       9.069   3.127   1.217  1.00 59.98           O  
ATOM    107  OG  SER A  15      12.796   3.041   1.042  1.00 59.98           O  
ATOM    108  N   ARG A  16      10.541   3.997   2.668  1.00 58.07           N  
ATOM    109  CA  ARG A  16       9.771   3.526   3.815  1.00 58.07           C  
ATOM    110  C   ARG A  16       8.407   4.205   3.874  1.00 58.07           C  
ATOM    111  CB  ARG A  16      10.537   3.775   5.116  1.00 58.07           C  
ATOM    112  O   ARG A  16       7.419   3.589   4.278  1.00 58.07           O  
ATOM    113  CG  ARG A  16      11.692   2.813   5.345  1.00 58.07           C  
ATOM    114  CD  ARG A  16      12.287   2.968   6.738  1.00 58.07           C  
ATOM    115  NE  ARG A  16      13.023   4.221   6.873  1.00 58.07           N  
ATOM    116  NH1 ARG A  16      13.725   3.815   9.036  1.00 58.07           N  
ATOM    117  NH2 ARG A  16      14.325   5.758   7.977  1.00 58.07           N  
ATOM    118  CZ  ARG A  16      13.690   4.595   7.962  1.00 58.07           C  
ATOM    119  N   CYS A  17       8.416   5.502   3.509  1.00 60.37           N  
ATOM    120  CA  CYS A  17       7.179   6.270   3.602  1.00 60.37           C  
ATOM    121  C   CYS A  17       6.203   5.867   2.503  1.00 60.37           C  
ATOM    122  CB  CYS A  17       7.471   7.767   3.513  1.00 60.37           C  
ATOM    123  O   CYS A  17       4.987   5.928   2.694  1.00 60.37           O  
ATOM    124  SG  CYS A  17       8.362   8.421   4.942  1.00 60.37           S  
ATOM    125  N   ARG A  18       6.745   5.383   1.333  1.00 58.09           N  
ATOM    126  CA  ARG A  18       5.840   4.916   0.288  1.00 58.09           C  
ATOM    127  C   ARG A  18       5.265   3.546   0.634  1.00 58.09           C  
ATOM    128  CB  ARG A  18       6.559   4.856  -1.061  1.00 58.09           C  
ATOM    129  O   ARG A  18       4.130   3.233   0.268  1.00 58.09           O  
ATOM    130  CG  ARG A  18       6.597   6.186  -1.798  1.00 58.09           C  
ATOM    131  CD  ARG A  18       7.110   6.026  -3.222  1.00 58.09           C  
ATOM    132  NE  ARG A  18       7.541   7.302  -3.786  1.00 58.09           N  
ATOM    133  NH1 ARG A  18       8.912   6.365  -5.393  1.00 58.09           N  
ATOM    134  NH2 ARG A  18       8.712   8.644  -5.237  1.00 58.09           N  
ATOM    135  CZ  ARG A  18       8.387   7.434  -4.804  1.00 58.09           C  
ATOM    136  N   ARG A  19       5.931   2.807   1.533  1.00 57.18           N  
ATOM    137  CA  ARG A  19       5.335   1.537   1.936  1.00 57.18           C  
ATOM    138  C   ARG A  19       4.246   1.750   2.982  1.00 57.18           C  
ATOM    139  CB  ARG A  19       6.407   0.589   2.481  1.00 57.18           C  
ATOM    140  O   ARG A  19       3.414   0.869   3.208  1.00 57.18           O  
ATOM    141  CG  ARG A  19       7.173  -0.159   1.402  1.00 57.18           C  
ATOM    142  CD  ARG A  19       8.014  -1.286   1.986  1.00 57.18           C  
ATOM    143  NE  ARG A  19       9.297  -0.799   2.483  1.00 57.18           N  
ATOM    144  NH1 ARG A  19      10.542  -2.505   1.546  1.00 57.18           N  
ATOM    145  NH2 ARG A  19      11.576  -0.860   2.762  1.00 57.18           N  
ATOM    146  CZ  ARG A  19      10.469  -1.389   2.262  1.00 57.18           C  
ATOM    147  N   GLY A  20       4.222   2.863   3.635  1.00 56.38           N  
ATOM    148  CA  GLY A  20       3.139   3.091   4.577  1.00 56.38           C  
ATOM    149  C   GLY A  20       1.865   3.581   3.916  1.00 56.38           C  
ATOM    150  O   GLY A  20       0.838   3.745   4.578  1.00 56.38           O  
ATOM    151  N   ARG A  21       1.963   3.845   2.574  1.00 56.40           N  
ATOM    152  CA  ARG A  21       0.714   4.254   1.940  1.00 56.40           C  
ATOM    153  C   ARG A  21       0.033   3.072   1.259  1.00 56.40           C  
ATOM    154  CB  ARG A  21       0.968   5.369   0.923  1.00 56.40           C  
ATOM    155  O   ARG A  21      -0.517   3.211   0.164  1.00 56.40           O  
ATOM    156  CG  ARG A  21       0.642   6.761   1.441  1.00 56.40           C  
ATOM    157  CD  ARG A  21       0.864   7.826   0.376  1.00 56.40           C  
ATOM    158  NE  ARG A  21       0.674   9.171   0.911  1.00 56.40           N  
ATOM    159  NH1 ARG A  21       2.002  10.210  -0.669  1.00 56.40           N  
ATOM    160  NH2 ARG A  21       0.980  11.446   0.969  1.00 56.40           N  
ATOM    161  CZ  ARG A  21       1.219  10.273   0.403  1.00 56.40           C  
ATOM    162  N   ILE A  22       0.722   1.883   1.416  1.00 56.47           N  
ATOM    163  CA  ILE A  22      -0.149   0.777   1.034  1.00 56.47           C  
ATOM    164  C   ILE A  22      -1.189   0.538   2.127  1.00 56.47           C  
ATOM    165  CB  ILE A  22       0.658  -0.514   0.770  1.00 56.47           C  
ATOM    166  O   ILE A  22      -0.841   0.185   3.256  1.00 56.47           O  
ATOM    167  CG1 ILE A  22       1.703  -0.276  -0.325  1.00 56.47           C  
ATOM    168  CG2 ILE A  22      -0.276  -1.668   0.394  1.00 56.47           C  
ATOM    169  CD1 ILE A  22       2.762  -1.366  -0.418  1.00 56.47           C  
ATOM    170  N   GLY A  23      -1.579   1.723   2.701  1.00 51.04           N  
ATOM    171  CA  GLY A  23      -2.826   1.901   3.427  1.00 51.04           C  
ATOM    172  C   GLY A  23      -3.840   0.807   3.151  1.00 51.04           C  
ATOM    173  O   GLY A  23      -4.294   0.646   2.016  1.00 51.04           O  
ATOM    174  N   VAL A  24      -3.384  -0.427   3.060  1.00 56.66           N  
ATOM    175  CA  VAL A  24      -4.517  -1.268   3.432  1.00 56.66           C  
ATOM    176  C   VAL A  24      -5.616  -0.409   4.054  1.00 56.66           C  
ATOM    177  CB  VAL A  24      -4.097  -2.387   4.410  1.00 56.66           C  
ATOM    178  O   VAL A  24      -5.363   0.352   4.990  1.00 56.66           O  
ATOM    179  CG1 VAL A  24      -5.298  -3.249   4.793  1.00 56.66           C  
ATOM    180  CG2 VAL A  24      -2.993  -3.246   3.795  1.00 56.66           C  
ATOM    181  N   GLN A  25      -6.197   0.446   3.365  1.00 58.91           N  
ATOM    182  CA  GLN A  25      -7.489   0.920   3.848  1.00 58.91           C  
ATOM    183  C   GLN A  25      -8.117  -0.081   4.813  1.00 58.91           C  
ATOM    184  CB  GLN A  25      -8.436   1.186   2.677  1.00 58.91           C  
ATOM    185  O   GLN A  25      -8.221  -1.270   4.501  1.00 58.91           O  
ATOM    186  CG  GLN A  25      -8.069   2.414   1.855  1.00 58.91           C  
ATOM    187  CD  GLN A  25      -9.147   2.797   0.859  1.00 58.91           C  
ATOM    188  NE2 GLN A  25      -8.782   3.612  -0.125  1.00 58.91           N  
ATOM    189  OE1 GLN A  25     -10.298   2.364   0.972  1.00 58.91           O  
ATOM    190  N   PRO A  26      -7.798  -0.001   6.059  1.00 58.56           N  
ATOM    191  CA  PRO A  26      -8.632  -0.958   6.791  1.00 58.56           C  
ATOM    192  C   PRO A  26     -10.039  -1.079   6.211  1.00 58.56           C  
ATOM    193  CB  PRO A  26      -8.673  -0.379   8.207  1.00 58.56           C  
ATOM    194  O   PRO A  26     -10.603  -0.090   5.737  1.00 58.56           O  
ATOM    195  CG  PRO A  26      -8.282   1.054   8.046  1.00 58.56           C  
ATOM    196  CD  PRO A  26      -7.552   1.205   6.742  1.00 58.56           C  
ATOM    197  N   SER A  27     -10.321  -1.919   5.332  1.00 57.46           N  
ATOM    198  CA  SER A  27     -11.680  -2.310   4.975  1.00 57.46           C  
ATOM    199  C   SER A  27     -12.658  -2.008   6.106  1.00 57.46           C  
ATOM    200  CB  SER A  27     -11.736  -3.798   4.626  1.00 57.46           C  
ATOM    201  O   SER A  27     -12.367  -2.277   7.273  1.00 57.46           O  
ATOM    202  OG  SER A  27     -11.966  -4.579   5.787  1.00 57.46           O  
ATOM    203  N   PRO A  28     -13.430  -0.947   6.107  1.00 58.20           N  
ATOM    204  CA  PRO A  28     -14.451  -0.803   7.148  1.00 58.20           C  
ATOM    205  C   PRO A  28     -15.321  -2.050   7.296  1.00 58.20           C  
ATOM    206  CB  PRO A  28     -15.282   0.388   6.664  1.00 58.20           C  
ATOM    207  O   PRO A  28     -16.253  -2.064   8.104  1.00 58.20           O  
ATOM    208  CG  PRO A  28     -14.958   0.515   5.211  1.00 58.20           C  
ATOM    209  CD  PRO A  28     -13.670  -0.210   4.944  1.00 58.20           C  
ATOM    210  N   GLU A  29     -14.897  -3.175   6.719  1.00 54.90           N  
ATOM    211  CA  GLU A  29     -15.875  -4.245   6.892  1.00 54.90           C  
ATOM    212  C   GLU A  29     -15.395  -5.272   7.913  1.00 54.90           C  
ATOM    213  CB  GLU A  29     -16.165  -4.930   5.554  1.00 54.90           C  
ATOM    214  O   GLU A  29     -16.116  -6.219   8.236  1.00 54.90           O  
ATOM    215  CG  GLU A  29     -17.295  -4.286   4.765  1.00 54.90           C  
ATOM    216  CD  GLU A  29     -17.251  -4.608   3.280  1.00 54.90           C  
ATOM    217  OE1 GLU A  29     -18.257  -4.364   2.575  1.00 54.90           O  
ATOM    218  OE2 GLU A  29     -16.202  -5.110   2.817  1.00 54.90           O  
ATOM    219  N   ARG A  30     -14.536  -4.839   8.831  1.00 54.94           N  
ATOM    220  CA  ARG A  30     -14.437  -5.836   9.893  1.00 54.94           C  
ATOM    221  C   ARG A  30     -14.478  -5.177  11.268  1.00 54.94           C  
ATOM    222  CB  ARG A  30     -13.154  -6.656   9.743  1.00 54.94           C  
ATOM    223  O   ARG A  30     -13.495  -5.218  12.011  1.00 54.94           O  
ATOM    224  CG  ARG A  30     -13.383  -8.159   9.715  1.00 54.94           C  
ATOM    225  CD  ARG A  30     -12.072  -8.928   9.642  1.00 54.94           C  
ATOM    226  NE  ARG A  30     -12.292 -10.372   9.655  1.00 54.94           N  
ATOM    227  NH1 ARG A  30     -12.069 -10.594  11.943  1.00 54.94           N  
ATOM    228  NH2 ARG A  30     -12.498 -12.434  10.645  1.00 54.94           N  
ATOM    229  CZ  ARG A  30     -12.286 -11.130  10.748  1.00 54.94           C  
ATOM    230  N   ARG A  31     -15.157  -4.067  11.342  1.00 56.43           N  
ATOM    231  CA  ARG A  31     -15.537  -3.619  12.678  1.00 56.43           C  
ATOM    232  C   ARG A  31     -16.645  -4.495  13.254  1.00 56.43           C  
ATOM    233  CB  ARG A  31     -15.987  -2.157  12.648  1.00 56.43           C  
ATOM    234  O   ARG A  31     -17.817  -4.331  12.906  1.00 56.43           O  
ATOM    235  CG  ARG A  31     -14.850  -1.167  12.448  1.00 56.43           C  
ATOM    236  CD  ARG A  31     -15.353   0.269  12.411  1.00 56.43           C  
ATOM    237  NE  ARG A  31     -14.512   1.156  13.210  1.00 56.43           N  
ATOM    238  NH1 ARG A  31     -15.509   3.105  12.474  1.00 56.43           N  
ATOM    239  NH2 ARG A  31     -13.789   3.193  13.987  1.00 56.43           N  
ATOM    240  CZ  ARG A  31     -14.605   2.482  13.222  1.00 56.43           C  
ATOM    241  N   SER A  32     -16.538  -5.854  12.916  1.00 54.19           N  
ATOM    242  CA  SER A  32     -17.484  -6.600  13.740  1.00 54.19           C  
ATOM    243  C   SER A  32     -17.242  -6.350  15.224  1.00 54.19           C  
ATOM    244  CB  SER A  32     -17.387  -8.098  13.444  1.00 54.19           C  
ATOM    245  O   SER A  32     -16.102  -6.401  15.690  1.00 54.19           O  
ATOM    246  OG  SER A  32     -16.122  -8.606  13.832  1.00 54.19           O  
ATOM    247  N   GLU A  33     -17.372  -5.218  15.648  1.00 56.52           N  
ATOM    248  CA  GLU A  33     -17.803  -5.001  17.025  1.00 56.52           C  
ATOM    249  C   GLU A  33     -18.091  -6.324  17.729  1.00 56.52           C  
ATOM    250  CB  GLU A  33     -19.043  -4.103  17.065  1.00 56.52           C  
ATOM    251  O   GLU A  33     -18.888  -7.130  17.245  1.00 56.52           O  
ATOM    252  CG  GLU A  33     -18.764  -2.653  16.698  1.00 56.52           C  
ATOM    253  CD  GLU A  33     -19.977  -1.750  16.858  1.00 56.52           C  
ATOM    254  OE1 GLU A  33     -19.889  -0.549  16.514  1.00 56.52           O  
ATOM    255  OE2 GLU A  33     -21.023  -2.247  17.332  1.00 56.52           O  
ATOM    256  N   VAL A  34     -17.211  -7.306  17.601  1.00 53.09           N  
ATOM    257  CA  VAL A  34     -17.391  -8.273  18.679  1.00 53.09           C  
ATOM    258  C   VAL A  34     -18.343  -7.704  19.729  1.00 53.09           C  
ATOM    259  CB  VAL A  34     -16.044  -8.654  19.331  1.00 53.09           C  
ATOM    260  O   VAL A  34     -18.040  -6.692  20.366  1.00 53.09           O  
ATOM    261  CG1 VAL A  34     -16.264  -9.586  20.521  1.00 53.09           C  
ATOM    262  CG2 VAL A  34     -15.119  -9.305  18.304  1.00 53.09           C  
ATOM    263  N   VAL A  35     -19.507  -7.243  19.329  1.00 54.96           N  
ATOM    264  CA  VAL A  35     -20.511  -7.035  20.367  1.00 54.96           C  
ATOM    265  C   VAL A  35     -20.763  -8.343  21.114  1.00 54.96           C  
ATOM    266  CB  VAL A  35     -21.834  -6.495  19.777  1.00 54.96           C  
ATOM    267  O   VAL A  35     -21.156  -9.343  20.510  1.00 54.96           O  
ATOM    268  CG1 VAL A  35     -22.882  -6.318  20.875  1.00 54.96           C  
ATOM    269  CG2 VAL A  35     -21.592  -5.175  19.047  1.00 54.96           C  
ATOM    270  N   GLY A  36     -19.773  -9.019  21.467  1.00 53.89           N  
ATOM    271  CA  GLY A  36     -19.916 -10.021  22.511  1.00 53.89           C  
ATOM    272  C   GLY A  36     -20.955  -9.654  23.553  1.00 53.89           C  
ATOM    273  O   GLY A  36     -21.361  -8.494  23.651  1.00 53.89           O  
ATOM    274  N   PRO A  37     -22.009 -10.497  23.673  1.00 61.17           N  
ATOM    275  CA  PRO A  37     -22.941 -10.131  24.742  1.00 61.17           C  
ATOM    276  C   PRO A  37     -22.242  -9.502  25.945  1.00 61.17           C  
ATOM    277  CB  PRO A  37     -23.585 -11.467  25.121  1.00 61.17           C  
ATOM    278  O   PRO A  37     -21.184  -9.977  26.366  1.00 61.17           O  
ATOM    279  CG  PRO A  37     -22.622 -12.505  24.642  1.00 61.17           C  
ATOM    280  CD  PRO A  37     -21.765 -11.901  23.567  1.00 61.17           C  
ATOM    281  N   PHE A  38     -21.799  -8.342  25.910  1.00 56.97           N  
ATOM    282  CA  PHE A  38     -21.493  -7.764  27.213  1.00 56.97           C  
ATOM    283  C   PHE A  38     -22.447  -8.293  28.277  1.00 56.97           C  
ATOM    284  CB  PHE A  38     -21.566  -6.235  27.156  1.00 56.97           C  
ATOM    285  O   PHE A  38     -23.666  -8.159  28.148  1.00 56.97           O  
ATOM    286  CG  PHE A  38     -20.276  -5.552  27.521  1.00 56.97           C  
ATOM    287  CD1 PHE A  38     -20.043  -5.128  28.824  1.00 56.97           C  
ATOM    288  CD2 PHE A  38     -19.296  -5.333  26.561  1.00 56.97           C  
ATOM    289  CE1 PHE A  38     -18.850  -4.494  29.165  1.00 56.97           C  
ATOM    290  CE2 PHE A  38     -18.102  -4.701  26.895  1.00 56.97           C  
ATOM    291  CZ  PHE A  38     -17.881  -4.282  28.197  1.00 56.97           C  
ATOM    292  N   PRO A  39     -22.262  -9.466  28.879  1.00 56.37           N  
ATOM    293  CA  PRO A  39     -23.272  -9.611  29.931  1.00 56.37           C  
ATOM    294  C   PRO A  39     -23.329  -8.403  30.863  1.00 56.37           C  
ATOM    295  CB  PRO A  39     -22.818 -10.863  30.685  1.00 56.37           C  
ATOM    296  O   PRO A  39     -22.305  -7.999  31.420  1.00 56.37           O  
ATOM    297  CG  PRO A  39     -21.421 -11.108  30.214  1.00 56.37           C  
ATOM    298  CD  PRO A  39     -21.109 -10.129  29.118  1.00 56.37           C  
ATOM    299  N   LEU A  40     -23.710  -7.266  30.436  1.00 55.92           N  
ATOM    300  CA  LEU A  40     -24.123  -6.305  31.453  1.00 55.92           C  
ATOM    301  C   LEU A  40     -24.901  -6.996  32.569  1.00 55.92           C  
ATOM    302  CB  LEU A  40     -24.977  -5.198  30.830  1.00 55.92           C  
ATOM    303  O   LEU A  40     -25.878  -7.700  32.306  1.00 55.92           O  
ATOM    304  CG  LEU A  40     -24.261  -4.250  29.866  1.00 55.92           C  
ATOM    305  CD1 LEU A  40     -25.275  -3.411  29.097  1.00 55.92           C  
ATOM    306  CD2 LEU A  40     -23.283  -3.357  30.622  1.00 55.92           C  
ATOM    307  N   ALA A  41     -24.314  -7.973  33.276  1.00 56.38           N  
ATOM    308  CA  ALA A  41     -24.740  -8.261  34.643  1.00 56.38           C  
ATOM    309  C   ALA A  41     -25.577  -7.116  35.209  1.00 56.38           C  
ATOM    310  CB  ALA A  41     -23.529  -8.522  35.535  1.00 56.38           C  
ATOM    311  O   ALA A  41     -25.050  -6.041  35.503  1.00 56.38           O  
ATOM    312  N   ARG A  42     -26.648  -6.711  34.489  1.00 49.11           N  
ATOM    313  CA  ARG A  42     -27.554  -5.815  35.201  1.00 49.11           C  
ATOM    314  C   ARG A  42     -28.703  -6.590  35.837  1.00 49.11           C  
ATOM    315  CB  ARG A  42     -28.103  -4.744  34.256  1.00 49.11           C  
ATOM    316  O   ARG A  42     -29.386  -7.363  35.161  1.00 49.11           O  
ATOM    317  CG  ARG A  42     -27.374  -3.413  34.343  1.00 49.11           C  
ATOM    318  CD  ARG A  42     -28.004  -2.364  33.437  1.00 49.11           C  
ATOM    319  NE  ARG A  42     -27.552  -1.017  33.775  1.00 49.11           N  
ATOM    320  NH1 ARG A  42     -28.515  -0.008  31.934  1.00 49.11           N  
ATOM    321  NH2 ARG A  42     -27.344   1.247  33.454  1.00 49.11           N  
ATOM    322  CZ  ARG A  42     -27.805   0.071  33.054  1.00 49.11           C  
ATOM    323  N   SER A  43     -28.528  -7.208  37.052  1.00 43.29           N  
ATOM    324  CA  SER A  43     -29.136  -6.942  38.352  1.00 43.29           C  
ATOM    325  C   SER A  43     -30.330  -6.003  38.221  1.00 43.29           C  
ATOM    326  CB  SER A  43     -28.108  -6.343  39.312  1.00 43.29           C  
ATOM    327  O   SER A  43     -30.297  -5.053  37.436  1.00 43.29           O  
ATOM    328  OG  SER A  43     -27.548  -5.158  38.774  1.00 43.29           O  
ATOM    329  N   LEU A  44     -31.630  -6.465  38.330  1.00 44.65           N  
ATOM    330  CA  LEU A  44     -32.700  -5.879  39.130  1.00 44.65           C  
ATOM    331  C   LEU A  44     -34.067  -6.280  38.586  1.00 44.65           C  
ATOM    332  CB  LEU A  44     -32.576  -4.353  39.157  1.00 44.65           C  
ATOM    333  O   LEU A  44     -34.365  -6.050  37.412  1.00 44.65           O  
ATOM    334  CG  LEU A  44     -31.354  -3.785  39.881  1.00 44.65           C  
ATOM    335  CD1 LEU A  44     -31.261  -2.279  39.661  1.00 44.65           C  
ATOM    336  CD2 LEU A  44     -31.416  -4.111  41.369  1.00 44.65           C  
ATOM    337  N   SER A  45     -34.752  -7.398  39.040  1.00 45.03           N  
ATOM    338  CA  SER A  45     -36.066  -7.484  39.668  1.00 45.03           C  
ATOM    339  C   SER A  45     -36.455  -8.933  39.941  1.00 45.03           C  
ATOM    340  CB  SER A  45     -37.126  -6.820  38.787  1.00 45.03           C  
ATOM    341  O   SER A  45     -36.205  -9.814  39.116  1.00 45.03           O  
ATOM    342  OG  SER A  45     -38.411  -6.938  39.371  1.00 45.03           O  
TER     343      SER A  45
ENDMDL
END
