# Supplementary material for: An integrative multitiered computational analysis for better understanding the structure and function of 85 miniproteins
Source: NAR Genom Bioinform. 2025 Dec 3;7(4):lqaf178. doi: 10.1093/nargab/lqaf178 (PMC12673850; doi:10.1093/nargab/lqaf178)
Supplement: lqaf178_Supplemental_Files [file lqaf178_supplemental_files.zip › YX002/YX002_AF4.pdb]

MODEL     1
ATOM      1  N   MET A   1      39.045   8.346 -24.237  1.00 46.74           N  
ATOM      2  CA  MET A   1      37.692   7.795 -24.219  1.00 46.74           C  
ATOM      3  C   MET A   1      37.381   7.162 -22.867  1.00 46.74           C  
ATOM      4  CB  MET A   1      37.517   6.761 -25.333  1.00 46.74           C  
ATOM      5  O   MET A   1      38.039   6.204 -22.459  1.00 46.74           O  
ATOM      6  CG  MET A   1      37.402   7.370 -26.721  1.00 46.74           C  
ATOM      7  SD  MET A   1      37.172   6.102 -28.028  1.00 46.74           S  
ATOM      8  CE  MET A   1      36.456   7.125 -29.344  1.00 46.74           C  
ATOM      9  N   GLU A   2      36.840   7.874 -21.852  1.00 54.88           N  
ATOM     10  CA  GLU A   2      36.042   7.007 -20.990  1.00 54.88           C  
ATOM     11  C   GLU A   2      34.972   7.802 -20.246  1.00 54.88           C  
ATOM     12  CB  GLU A   2      36.939   6.270 -19.992  1.00 54.88           C  
ATOM     13  O   GLU A   2      35.288   8.609 -19.370  1.00 54.88           O  
ATOM     14  CG  GLU A   2      37.384   4.894 -20.465  1.00 54.88           C  
ATOM     15  CD  GLU A   2      38.097   4.091 -19.389  1.00 54.88           C  
ATOM     16  OE1 GLU A   2      38.350   2.883 -19.600  1.00 54.88           O  
ATOM     17  OE2 GLU A   2      38.404   4.674 -18.325  1.00 54.88           O  
ATOM     18  N   GLY A   3      34.176   8.593 -20.993  1.00 52.64           N  
ATOM     19  CA  GLY A   3      32.996   9.282 -20.496  1.00 52.64           C  
ATOM     20  C   GLY A   3      31.997   8.352 -19.833  1.00 52.64           C  
ATOM     21  O   GLY A   3      31.412   7.489 -20.492  1.00 52.64           O  
ATOM     22  N   GLY A   4      32.353   7.600 -18.844  1.00 59.54           N  
ATOM     23  CA  GLY A   4      31.524   6.667 -18.099  1.00 59.54           C  
ATOM     24  C   GLY A   4      30.226   7.281 -17.610  1.00 59.54           C  
ATOM     25  O   GLY A   4      30.215   8.411 -17.118  1.00 59.54           O  
ATOM     26  N   MET A   5      29.256   7.527 -18.505  1.00 58.65           N  
ATOM     27  CA  MET A   5      27.804   7.662 -18.431  1.00 58.65           C  
ATOM     28  C   MET A   5      27.298   7.334 -17.030  1.00 58.65           C  
ATOM     29  CB  MET A   5      27.125   6.753 -19.458  1.00 58.65           C  
ATOM     30  O   MET A   5      27.650   6.297 -16.465  1.00 58.65           O  
ATOM     31  CG  MET A   5      26.829   7.439 -20.781  1.00 58.65           C  
ATOM     32  SD  MET A   5      26.142   6.285 -22.032  1.00 58.65           S  
ATOM     33  CE  MET A   5      25.883   7.430 -23.416  1.00 58.65           C  
ATOM     34  N   ALA A   6      27.346   8.263 -16.084  1.00 61.88           N  
ATOM     35  CA  ALA A   6      26.700   8.393 -14.781  1.00 61.88           C  
ATOM     36  C   ALA A   6      25.458   7.510 -14.694  1.00 61.88           C  
ATOM     37  CB  ALA A   6      26.332   9.851 -14.512  1.00 61.88           C  
ATOM     38  O   ALA A   6      24.592   7.558 -15.571  1.00 61.88           O  
ATOM     39  N   ALA A   7      25.606   6.272 -14.638  1.00 62.88           N  
ATOM     40  CA  ALA A   7      24.613   5.227 -14.398  1.00 62.88           C  
ATOM     41  C   ALA A   7      23.494   5.732 -13.491  1.00 62.88           C  
ATOM     42  CB  ALA A   7      25.275   3.995 -13.786  1.00 62.88           C  
ATOM     43  O   ALA A   7      23.754   6.397 -12.486  1.00 62.88           O  
ATOM     44  N   TYR A   8      22.492   6.419 -13.988  1.00 59.15           N  
ATOM     45  CA  TYR A   8      21.203   6.781 -13.409  1.00 59.15           C  
ATOM     46  C   TYR A   8      20.712   5.702 -12.452  1.00 59.15           C  
ATOM     47  CB  TYR A   8      20.165   7.014 -14.511  1.00 59.15           C  
ATOM     48  O   TYR A   8      20.904   4.509 -12.701  1.00 59.15           O  
ATOM     49  CG  TYR A   8      20.349   8.315 -15.254  1.00 59.15           C  
ATOM     50  CD1 TYR A   8      19.796   9.499 -14.772  1.00 59.15           C  
ATOM     51  CD2 TYR A   8      21.075   8.363 -16.439  1.00 59.15           C  
ATOM     52  CE1 TYR A   8      19.961  10.700 -15.454  1.00 59.15           C  
ATOM     53  CE2 TYR A   8      21.247   9.558 -17.129  1.00 59.15           C  
ATOM     54  OH  TYR A   8      20.854  11.906 -17.309  1.00 59.15           O  
ATOM     55  CZ  TYR A   8      20.688  10.720 -16.629  1.00 59.15           C  
ATOM     56  N   PRO A   9      20.575   6.054 -11.256  1.00 58.31           N  
ATOM     57  CA  PRO A   9      20.085   5.048 -10.310  1.00 58.31           C  
ATOM     58  C   PRO A   9      18.853   4.306 -10.823  1.00 58.31           C  
ATOM     59  CB  PRO A   9      19.749   5.870  -9.063  1.00 58.31           C  
ATOM     60  O   PRO A   9      17.932   4.928 -11.358  1.00 58.31           O  
ATOM     61  CG  PRO A   9      19.565   7.266  -9.564  1.00 58.31           C  
ATOM     62  CD  PRO A   9      20.301   7.406 -10.866  1.00 58.31           C  
ATOM     63  N   VAL A  10      19.002   3.180 -11.422  1.00 62.09           N  
ATOM     64  CA  VAL A  10      17.978   2.205 -11.785  1.00 62.09           C  
ATOM     65  C   VAL A  10      17.264   1.713 -10.528  1.00 62.09           C  
ATOM     66  CB  VAL A  10      18.580   1.010 -12.558  1.00 62.09           C  
ATOM     67  O   VAL A  10      17.910   1.332  -9.549  1.00 62.09           O  
ATOM     68  CG1 VAL A  10      17.524  -0.069 -12.791  1.00 62.09           C  
ATOM     69  CG2 VAL A  10      19.172   1.479 -13.886  1.00 62.09           C  
ATOM     70  N   ALA A  11      16.154   2.319 -10.233  1.00 63.31           N  
ATOM     71  CA  ALA A  11      15.234   1.890  -9.183  1.00 63.31           C  
ATOM     72  C   ALA A  11      15.160   0.367  -9.107  1.00 63.31           C  
ATOM     73  CB  ALA A  11      13.844   2.475  -9.421  1.00 63.31           C  
ATOM     74  O   ALA A  11      14.944  -0.301 -10.121  1.00 63.31           O  
ATOM     75  N   THR A  12      16.068  -0.305  -8.310  1.00 64.16           N  
ATOM     76  CA  THR A  12      16.057  -1.735  -8.022  1.00 64.16           C  
ATOM     77  C   THR A  12      14.770  -2.132  -7.305  1.00 64.16           C  
ATOM     78  CB  THR A  12      17.271  -2.142  -7.168  1.00 64.16           C  
ATOM     79  O   THR A  12      14.076  -1.280  -6.745  1.00 64.16           O  
ATOM     80  CG2 THR A  12      18.578  -1.735  -7.840  1.00 64.16           C  
ATOM     81  OG1 THR A  12      17.185  -1.501  -5.889  1.00 64.16           O  
ATOM     82  N   ARG A  13      14.196  -3.291  -7.764  1.00 61.89           N  
ATOM     83  CA  ARG A  13      13.072  -3.960  -7.119  1.00 61.89           C  
ATOM     84  C   ARG A  13      13.090  -3.731  -5.611  1.00 61.89           C  
ATOM     85  CB  ARG A  13      13.093  -5.460  -7.421  1.00 61.89           C  
ATOM     86  O   ARG A  13      12.038  -3.562  -4.991  1.00 61.89           O  
ATOM     87  CG  ARG A  13      12.450  -5.830  -8.748  1.00 61.89           C  
ATOM     88  CD  ARG A  13      12.365  -7.339  -8.932  1.00 61.89           C  
ATOM     89  NE  ARG A  13      11.724  -7.693 -10.195  1.00 61.89           N  
ATOM     90  NH1 ARG A  13      12.051  -9.968  -9.962  1.00 61.89           N  
ATOM     91  NH2 ARG A  13      10.990  -9.142 -11.819  1.00 61.89           N  
ATOM     92  CZ  ARG A  13      11.590  -8.933 -10.656  1.00 61.89           C  
ATOM     93  N   GLU A  14      14.335  -3.643  -5.112  1.00 59.87           N  
ATOM     94  CA  GLU A  14      14.472  -3.423  -3.675  1.00 59.87           C  
ATOM     95  C   GLU A  14      14.041  -2.011  -3.289  1.00 59.87           C  
ATOM     96  CB  GLU A  14      15.914  -3.674  -3.228  1.00 59.87           C  
ATOM     97  O   GLU A  14      13.478  -1.801  -2.213  1.00 59.87           O  
ATOM     98  CG  GLU A  14      16.188  -5.112  -2.811  1.00 59.87           C  
ATOM     99  CD  GLU A  14      17.643  -5.366  -2.453  1.00 59.87           C  
ATOM    100  OE1 GLU A  14      17.967  -6.480  -1.982  1.00 59.87           O  
ATOM    101  OE2 GLU A  14      18.467  -4.443  -2.642  1.00 59.87           O  
ATOM    102  N   SER A  15      14.252  -1.089  -4.149  1.00 56.67           N  
ATOM    103  CA  SER A  15      13.860   0.293  -3.893  1.00 56.67           C  
ATOM    104  C   SER A  15      12.346   0.463  -3.975  1.00 56.67           C  
ATOM    105  CB  SER A  15      14.541   1.236  -4.885  1.00 56.67           C  
ATOM    106  O   SER A  15      11.773   1.305  -3.281  1.00 56.67           O  
ATOM    107  OG  SER A  15      15.950   1.183  -4.743  1.00 56.67           O  
ATOM    108  N   ARG A  16      11.706  -0.337  -4.781  1.00 55.95           N  
ATOM    109  CA  ARG A  16      10.254  -0.255  -4.910  1.00 55.95           C  
ATOM    110  C   ARG A  16       9.563  -0.774  -3.654  1.00 55.95           C  
ATOM    111  CB  ARG A  16       9.778  -1.042  -6.133  1.00 55.95           C  
ATOM    112  O   ARG A  16       8.493  -0.286  -3.281  1.00 55.95           O  
ATOM    113  CG  ARG A  16       8.748  -0.307  -6.976  1.00 55.95           C  
ATOM    114  CD  ARG A  16       8.216  -1.179  -8.104  1.00 55.95           C  
ATOM    115  NE  ARG A  16       9.268  -1.536  -9.052  1.00 55.95           N  
ATOM    116  NH1 ARG A  16       7.856  -1.701 -10.873  1.00 55.95           N  
ATOM    117  NH2 ARG A  16      10.102  -2.093 -11.118  1.00 55.95           N  
ATOM    118  CZ  ARG A  16       9.073  -1.776 -10.345  1.00 55.95           C  
ATOM    119  N   CYS A  17      10.209  -1.800  -3.043  1.00 60.65           N  
ATOM    120  CA  CYS A  17       9.556  -2.460  -1.918  1.00 60.65           C  
ATOM    121  C   CYS A  17       9.561  -1.568  -0.683  1.00 60.65           C  
ATOM    122  CB  CYS A  17      10.245  -3.787  -1.602  1.00 60.65           C  
ATOM    123  O   CYS A  17       8.717  -1.720   0.202  1.00 60.65           O  
ATOM    124  SG  CYS A  17      10.068  -5.028  -2.903  1.00 60.65           S  
ATOM    125  N   ARG A  18      10.488  -0.570  -0.678  1.00 55.51           N  
ATOM    126  CA  ARG A  18      10.454   0.294   0.497  1.00 55.51           C  
ATOM    127  C   ARG A  18       9.372   1.359   0.363  1.00 55.51           C  
ATOM    128  CB  ARG A  18      11.816   0.955   0.718  1.00 55.51           C  
ATOM    129  O   ARG A  18       8.888   1.890   1.365  1.00 55.51           O  
ATOM    130  CG  ARG A  18      12.642   0.313   1.821  1.00 55.51           C  
ATOM    131  CD  ARG A  18      13.861   1.153   2.175  1.00 55.51           C  
ATOM    132  NE  ARG A  18      14.999   0.319   2.552  1.00 55.51           N  
ATOM    133  NH1 ARG A  18      16.513   2.062   2.634  1.00 55.51           N  
ATOM    134  NH2 ARG A  18      17.194  -0.077   3.100  1.00 55.51           N  
ATOM    135  CZ  ARG A  18      16.233   0.770   2.761  1.00 55.51           C  
ATOM    136  N   ARG A  19       8.873   1.607  -0.816  1.00 54.48           N  
ATOM    137  CA  ARG A  19       7.834   2.629  -0.905  1.00 54.48           C  
ATOM    138  C   ARG A  19       6.477   2.067  -0.495  1.00 54.48           C  
ATOM    139  CB  ARG A  19       7.759   3.196  -2.324  1.00 54.48           C  
ATOM    140  O   ARG A  19       5.547   2.825  -0.208  1.00 54.48           O  
ATOM    141  CG  ARG A  19       7.788   4.715  -2.382  1.00 54.48           C  
ATOM    142  CD  ARG A  19       7.663   5.228  -3.810  1.00 54.48           C  
ATOM    143  NE  ARG A  19       8.824   4.863  -4.617  1.00 54.48           N  
ATOM    144  NH1 ARG A  19       8.428   6.431  -6.267  1.00 54.48           N  
ATOM    145  NH2 ARG A  19      10.239   5.033  -6.419  1.00 54.48           N  
ATOM    146  CZ  ARG A  19       9.161   5.443  -5.766  1.00 54.48           C  
ATOM    147  N   GLY A  20       6.325   0.746  -0.400  1.00 54.00           N  
ATOM    148  CA  GLY A  20       4.994   0.239  -0.104  1.00 54.00           C  
ATOM    149  C   GLY A  20       4.723   0.107   1.382  1.00 54.00           C  
ATOM    150  O   GLY A  20       3.598  -0.193   1.789  1.00 54.00           O  
ATOM    151  N   ARG A  21       5.793   0.382   2.215  1.00 54.99           N  
ATOM    152  CA  ARG A  21       5.520   0.292   3.646  1.00 54.99           C  
ATOM    153  C   ARG A  21       5.076   1.640   4.204  1.00 54.99           C  
ATOM    154  CB  ARG A  21       6.755  -0.206   4.399  1.00 54.99           C  
ATOM    155  O   ARG A  21       4.785   1.758   5.396  1.00 54.99           O  
ATOM    156  CG  ARG A  21       6.884  -1.721   4.436  1.00 54.99           C  
ATOM    157  CD  ARG A  21       8.081  -2.164   5.267  1.00 54.99           C  
ATOM    158  NE  ARG A  21       8.131  -3.617   5.406  1.00 54.99           N  
ATOM    159  NH1 ARG A  21      10.385  -3.698   5.907  1.00 54.99           N  
ATOM    160  NH2 ARG A  21       9.157  -5.631   5.810  1.00 54.99           N  
ATOM    161  CZ  ARG A  21       9.224  -4.312   5.708  1.00 54.99           C  
ATOM    162  N   ILE A  22       5.027   2.678   3.287  1.00 56.50           N  
ATOM    163  CA  ILE A  22       4.525   3.890   3.925  1.00 56.50           C  
ATOM    164  C   ILE A  22       2.999   3.857   3.968  1.00 56.50           C  
ATOM    165  CB  ILE A  22       5.013   5.159   3.191  1.00 56.50           C  
ATOM    166  O   ILE A  22       2.340   3.982   2.934  1.00 56.50           O  
ATOM    167  CG1 ILE A  22       6.544   5.238   3.221  1.00 56.50           C  
ATOM    168  CG2 ILE A  22       4.388   6.414   3.808  1.00 56.50           C  
ATOM    169  CD1 ILE A  22       7.133   6.213   2.211  1.00 56.50           C  
ATOM    170  N   GLY A  23       2.399   2.659   3.995  1.00 49.65           N  
ATOM    171  CA  GLY A  23       0.976   2.365   4.056  1.00 49.65           C  
ATOM    172  C   GLY A  23       0.357   2.692   5.401  1.00 49.65           C  
ATOM    173  O   GLY A  23       0.913   2.350   6.446  1.00 49.65           O  
ATOM    174  N   VAL A  24       0.357   3.976   5.700  1.00 52.62           N  
ATOM    175  CA  VAL A  24      -0.905   4.477   6.233  1.00 52.62           C  
ATOM    176  C   VAL A  24      -1.506   3.449   7.189  1.00 52.62           C  
ATOM    177  CB  VAL A  24      -1.908   4.806   5.105  1.00 52.62           C  
ATOM    178  O   VAL A  24      -1.681   2.283   6.827  1.00 52.62           O  
ATOM    179  CG1 VAL A  24      -3.169   5.452   5.675  1.00 52.62           C  
ATOM    180  CG2 VAL A  24      -1.260   5.717   4.065  1.00 52.62           C  
ATOM    181  N   GLN A  25      -0.976   3.247   8.293  1.00 54.66           N  
ATOM    182  CA  GLN A  25      -1.654   2.633   9.431  1.00 54.66           C  
ATOM    183  C   GLN A  25      -3.170   2.757   9.300  1.00 54.66           C  
ATOM    184  CB  GLN A  25      -1.187   3.268  10.741  1.00 54.66           C  
ATOM    185  O   GLN A  25      -3.691   3.851   9.074  1.00 54.66           O  
ATOM    186  CG  GLN A  25      -0.360   2.335  11.616  1.00 54.66           C  
ATOM    187  CD  GLN A  25      -0.071   2.917  12.986  1.00 54.66           C  
ATOM    188  NE2 GLN A  25       1.186   3.274  13.226  1.00 54.66           N  
ATOM    189  OE1 GLN A  25      -0.971   3.046  13.823  1.00 54.66           O  
ATOM    190  N   PRO A  26      -3.899   1.835   8.695  1.00 57.08           N  
ATOM    191  CA  PRO A  26      -5.314   2.133   8.927  1.00 57.08           C  
ATOM    192  C   PRO A  26      -5.591   2.608  10.351  1.00 57.08           C  
ATOM    193  CB  PRO A  26      -6.006   0.795   8.653  1.00 57.08           C  
ATOM    194  O   PRO A  26      -4.990   2.103  11.303  1.00 57.08           O  
ATOM    195  CG  PRO A  26      -4.904  -0.215   8.670  1.00 57.08           C  
ATOM    196  CD  PRO A  26      -3.593   0.507   8.552  1.00 57.08           C  
ATOM    197  N   SER A  27      -5.498   3.861  10.650  1.00 54.85           N  
ATOM    198  CA  SER A  27      -6.126   4.371  11.864  1.00 54.85           C  
ATOM    199  C   SER A  27      -7.391   3.589  12.203  1.00 54.85           C  
ATOM    200  CB  SER A  27      -6.460   5.856  11.711  1.00 54.85           C  
ATOM    201  O   SER A  27      -8.167   3.238  11.312  1.00 54.85           O  
ATOM    202  OG  SER A  27      -5.303   6.653  11.895  1.00 54.85           O  
ATOM    203  N   PRO A  28      -7.415   2.743  13.230  1.00 59.30           N  
ATOM    204  CA  PRO A  28      -8.745   2.205  13.524  1.00 59.30           C  
ATOM    205  C   PRO A  28      -9.824   3.285  13.564  1.00 59.30           C  
ATOM    206  CB  PRO A  28      -8.568   1.560  14.902  1.00 59.30           C  
ATOM    207  O   PRO A  28      -9.835   4.119  14.473  1.00 59.30           O  
ATOM    208  CG  PRO A  28      -7.217   2.005  15.360  1.00 59.30           C  
ATOM    209  CD  PRO A  28      -6.538   2.717  14.226  1.00 59.30           C  
ATOM    210  N   GLU A  29      -9.796   4.164  12.516  1.00 54.26           N  
ATOM    211  CA  GLU A  29     -10.891   5.125  12.597  1.00 54.26           C  
ATOM    212  C   GLU A  29     -12.244   4.420  12.627  1.00 54.26           C  
ATOM    213  CB  GLU A  29     -10.835   6.104  11.421  1.00 54.26           C  
ATOM    214  O   GLU A  29     -12.517   3.554  11.792  1.00 54.26           O  
ATOM    215  CG  GLU A  29      -9.841   7.241  11.614  1.00 54.26           C  
ATOM    216  CD  GLU A  29      -8.514   7.003  10.911  1.00 54.26           C  
ATOM    217  OE1 GLU A  29      -7.526   7.704  11.227  1.00 54.26           O  
ATOM    218  OE2 GLU A  29      -8.462   6.110  10.037  1.00 54.26           O  
ATOM    219  N   ARG A  30     -12.640   3.780  13.765  1.00 54.84           N  
ATOM    220  CA  ARG A  30     -13.956   3.756  14.394  1.00 54.84           C  
ATOM    221  C   ARG A  30     -15.054   3.530  13.359  1.00 54.84           C  
ATOM    222  CB  ARG A  30     -14.213   5.058  15.155  1.00 54.84           C  
ATOM    223  O   ARG A  30     -15.390   4.437  12.596  1.00 54.84           O  
ATOM    224  CG  ARG A  30     -15.276   4.941  16.236  1.00 54.84           C  
ATOM    225  CD  ARG A  30     -15.423   6.234  17.025  1.00 54.84           C  
ATOM    226  NE  ARG A  30     -16.368   6.087  18.128  1.00 54.84           N  
ATOM    227  NH1 ARG A  30     -18.111   7.153  17.050  1.00 54.84           N  
ATOM    228  NH2 ARG A  30     -18.397   6.341  19.175  1.00 54.84           N  
ATOM    229  CZ  ARG A  30     -17.623   6.527  18.115  1.00 54.84           C  
ATOM    230  N   ARG A  31     -15.054   2.430  12.502  1.00 57.97           N  
ATOM    231  CA  ARG A  31     -16.155   2.267  11.558  1.00 57.97           C  
ATOM    232  C   ARG A  31     -17.228   1.342  12.122  1.00 57.97           C  
ATOM    233  CB  ARG A  31     -15.643   1.723  10.223  1.00 57.97           C  
ATOM    234  O   ARG A  31     -16.914   0.302  12.706  1.00 57.97           O  
ATOM    235  CG  ARG A  31     -14.774   2.703   9.451  1.00 57.97           C  
ATOM    236  CD  ARG A  31     -14.309   2.120   8.124  1.00 57.97           C  
ATOM    237  NE  ARG A  31     -14.780   2.913   6.992  1.00 57.97           N  
ATOM    238  NH1 ARG A  31     -13.746   1.614   5.385  1.00 57.97           N  
ATOM    239  NH2 ARG A  31     -14.983   3.441   4.766  1.00 57.97           N  
ATOM    240  CZ  ARG A  31     -14.502   2.654   5.717  1.00 57.97           C  
ATOM    241  N   SER A  32     -17.989   1.819  13.136  1.00 54.99           N  
ATOM    242  CA  SER A  32     -19.443   1.691  13.151  1.00 54.99           C  
ATOM    243  C   SER A  32     -19.873   0.337  13.705  1.00 54.99           C  
ATOM    244  CB  SER A  32     -20.012   1.880  11.744  1.00 54.99           C  
ATOM    245  O   SER A  32     -19.272  -0.690  13.385  1.00 54.99           O  
ATOM    246  OG  SER A  32     -19.527   0.878  10.867  1.00 54.99           O  
ATOM    247  N   GLU A  33     -19.728   0.099  14.922  1.00 54.80           N  
ATOM    248  CA  GLU A  33     -20.564  -0.940  15.516  1.00 54.80           C  
ATOM    249  C   GLU A  33     -21.489  -1.565  14.476  1.00 54.80           C  
ATOM    250  CB  GLU A  33     -21.385  -0.372  16.677  1.00 54.80           C  
ATOM    251  O   GLU A  33     -22.218  -0.855  13.779  1.00 54.80           O  
ATOM    252  CG  GLU A  33     -21.721  -1.396  17.751  1.00 54.80           C  
ATOM    253  CD  GLU A  33     -22.293  -0.774  19.015  1.00 54.80           C  
ATOM    254  OE1 GLU A  33     -22.548  -1.512  19.993  1.00 54.80           O  
ATOM    255  OE2 GLU A  33     -22.489   0.462  19.026  1.00 54.80           O  
ATOM    256  N   VAL A  34     -20.988  -2.301  13.536  1.00 54.47           N  
ATOM    257  CA  VAL A  34     -21.863  -3.213  12.805  1.00 54.47           C  
ATOM    258  C   VAL A  34     -23.125  -3.483  13.621  1.00 54.47           C  
ATOM    259  CB  VAL A  34     -21.149  -4.542  12.474  1.00 54.47           C  
ATOM    260  O   VAL A  34     -23.047  -3.921  14.771  1.00 54.47           O  
ATOM    261  CG1 VAL A  34     -22.121  -5.534  11.839  1.00 54.47           C  
ATOM    262  CG2 VAL A  34     -19.958  -4.291  11.551  1.00 54.47           C  
ATOM    263  N   VAL A  35     -23.981  -2.534  13.723  1.00 52.96           N  
ATOM    264  CA  VAL A  35     -25.355  -2.711  14.179  1.00 52.96           C  
ATOM    265  C   VAL A  35     -25.993  -3.893  13.451  1.00 52.96           C  
ATOM    266  CB  VAL A  35     -26.195  -1.433  13.958  1.00 52.96           C  
ATOM    267  O   VAL A  35     -26.000  -3.941  12.219  1.00 52.96           O  
ATOM    268  CG1 VAL A  35     -27.620  -1.628  14.474  1.00 52.96           C  
ATOM    269  CG2 VAL A  35     -25.535  -0.237  14.641  1.00 52.96           C  
ATOM    270  N   GLY A  36     -25.435  -5.050  13.643  1.00 55.97           N  
ATOM    271  CA  GLY A  36     -26.143  -6.266  13.273  1.00 55.97           C  
ATOM    272  C   GLY A  36     -27.648  -6.088  13.227  1.00 55.97           C  
ATOM    273  O   GLY A  36     -28.159  -4.997  13.489  1.00 55.97           O  
ATOM    274  N   PRO A  37     -28.305  -6.650  12.288  1.00 62.79           N  
ATOM    275  CA  PRO A  37     -29.764  -6.520  12.258  1.00 62.79           C  
ATOM    276  C   PRO A  37     -30.394  -6.624  13.645  1.00 62.79           C  
ATOM    277  CB  PRO A  37     -30.203  -7.686  11.369  1.00 62.79           C  
ATOM    278  O   PRO A  37     -31.620  -6.673  13.768  1.00 62.79           O  
ATOM    279  CG  PRO A  37     -29.075  -8.664  11.436  1.00 62.79           C  
ATOM    280  CD  PRO A  37     -27.819  -7.920  11.791  1.00 62.79           C  
ATOM    281  N   PHE A  38     -29.684  -6.601  14.627  1.00 54.91           N  
ATOM    282  CA  PHE A  38     -30.421  -6.839  15.863  1.00 54.91           C  
ATOM    283  C   PHE A  38     -30.729  -5.525  16.571  1.00 54.91           C  
ATOM    284  CB  PHE A  38     -29.628  -7.763  16.792  1.00 54.91           C  
ATOM    285  O   PHE A  38     -29.850  -4.675  16.724  1.00 54.91           O  
ATOM    286  CG  PHE A  38     -29.854  -9.228  16.529  1.00 54.91           C  
ATOM    287  CD1 PHE A  38     -30.941  -9.889  17.089  1.00 54.91           C  
ATOM    288  CD2 PHE A  38     -28.980  -9.943  15.722  1.00 54.91           C  
ATOM    289  CE1 PHE A  38     -31.153 -11.244  16.847  1.00 54.91           C  
ATOM    290  CE2 PHE A  38     -29.185 -11.298  15.476  1.00 54.91           C  
ATOM    291  CZ  PHE A  38     -30.271 -11.947  16.040  1.00 54.91           C  
ATOM    292  N   PRO A  39     -31.897  -5.013  16.514  1.00 53.44           N  
ATOM    293  CA  PRO A  39     -32.080  -3.808  17.327  1.00 53.44           C  
ATOM    294  C   PRO A  39     -31.562  -3.976  18.754  1.00 53.44           C  
ATOM    295  CB  PRO A  39     -33.596  -3.602  17.317  1.00 53.44           C  
ATOM    296  O   PRO A  39     -31.739  -5.037  19.358  1.00 53.44           O  
ATOM    297  CG  PRO A  39     -34.156  -4.905  16.843  1.00 53.44           C  
ATOM    298  CD  PRO A  39     -33.037  -5.721  16.262  1.00 53.44           C  
ATOM    299  N   LEU A  40     -30.316  -3.616  19.043  1.00 57.41           N  
ATOM    300  CA  LEU A  40     -29.813  -3.288  20.372  1.00 57.41           C  
ATOM    301  C   LEU A  40     -30.963  -3.020  21.338  1.00 57.41           C  
ATOM    302  CB  LEU A  40     -28.889  -2.070  20.310  1.00 57.41           C  
ATOM    303  O   LEU A  40     -31.896  -2.284  21.009  1.00 57.41           O  
ATOM    304  CG  LEU A  40     -27.560  -2.263  19.578  1.00 57.41           C  
ATOM    305  CD1 LEU A  40     -26.896  -0.915  19.318  1.00 57.41           C  
ATOM    306  CD2 LEU A  40     -26.636  -3.174  20.379  1.00 57.41           C  
ATOM    307  N   ALA A  41     -31.767  -4.084  21.528  1.00 55.66           N  
ATOM    308  CA  ALA A  41     -32.626  -4.099  22.710  1.00 55.66           C  
ATOM    309  C   ALA A  41     -32.635  -2.737  23.399  1.00 55.66           C  
ATOM    310  CB  ALA A  41     -32.170  -5.182  23.685  1.00 55.66           C  
ATOM    311  O   ALA A  41     -31.587  -2.238  23.814  1.00 55.66           O  
ATOM    312  N   ARG A  42     -32.958  -1.695  22.632  1.00 55.34           N  
ATOM    313  CA  ARG A  42     -33.476  -0.484  23.261  1.00 55.34           C  
ATOM    314  C   ARG A  42     -34.010  -0.779  24.659  1.00 55.34           C  
ATOM    315  CB  ARG A  42     -34.576   0.141  22.401  1.00 55.34           C  
ATOM    316  O   ARG A  42     -34.763  -1.736  24.852  1.00 55.34           O  
ATOM    317  CG  ARG A  42     -34.241   0.198  20.919  1.00 55.34           C  
ATOM    318  CD  ARG A  42     -35.226   1.068  20.151  1.00 55.34           C  
ATOM    319  NE  ARG A  42     -34.754   1.351  18.798  1.00 55.34           N  
ATOM    320  NH1 ARG A  42     -36.583   2.632  18.206  1.00 55.34           N  
ATOM    321  NH2 ARG A  42     -34.889   2.281  16.703  1.00 55.34           N  
ATOM    322  CZ  ARG A  42     -35.410   2.088  17.906  1.00 55.34           C  
ATOM    323  N   SER A  43     -33.136  -0.832  25.682  1.00 47.07           N  
ATOM    324  CA  SER A  43     -33.217  -0.333  27.051  1.00 47.07           C  
ATOM    325  C   SER A  43     -34.607   0.214  27.359  1.00 47.07           C  
ATOM    326  CB  SER A  43     -32.169   0.755  27.288  1.00 47.07           C  
ATOM    327  O   SER A  43     -35.050   1.183  26.739  1.00 47.07           O  
ATOM    328  OG  SER A  43     -32.493   1.932  26.569  1.00 47.07           O  
ATOM    329  N   LEU A  44     -35.717  -0.516  27.257  1.00 48.40           N  
ATOM    330  CA  LEU A  44     -37.016  -0.120  27.788  1.00 48.40           C  
ATOM    331  C   LEU A  44     -37.086  -0.362  29.292  1.00 48.40           C  
ATOM    332  CB  LEU A  44     -38.139  -0.886  27.084  1.00 48.40           C  
ATOM    333  O   LEU A  44     -36.692  -1.427  29.773  1.00 48.40           O  
ATOM    334  CG  LEU A  44     -38.384  -0.533  25.616  1.00 48.40           C  
ATOM    335  CD1 LEU A  44     -39.274  -1.583  24.960  1.00 48.40           C  
ATOM    336  CD2 LEU A  44     -39.007   0.854  25.496  1.00 48.40           C  
ATOM    337  N   SER A  45     -36.656   0.645  30.195  1.00 40.44           N  
ATOM    338  CA  SER A  45     -37.405   1.197  31.319  1.00 40.44           C  
ATOM    339  C   SER A  45     -37.259   0.326  32.562  1.00 40.44           C  
ATOM    340  CB  SER A  45     -38.884   1.341  30.958  1.00 40.44           C  
ATOM    341  O   SER A  45     -37.347  -0.901  32.480  1.00 40.44           O  
ATOM    342  OG  SER A  45     -39.582   2.048  31.968  1.00 40.44           O  
TER     343      SER A  45
ENDMDL
END
