# Supplementary material for: An integrative multitiered computational analysis for better understanding the structure and function of 85 miniproteins
Source: NAR Genom Bioinform. 2025 Dec 3;7(4):lqaf178. doi: 10.1093/nargab/lqaf178 (PMC12673850; doi:10.1093/nargab/lqaf178)
Supplement: lqaf178_Supplemental_Files [file lqaf178_supplemental_files.zip › YX002/YX002_AF5.pdb]

MODEL     1
ATOM      1  N   MET A   1      15.788  14.564 -29.425  1.00 45.86           N  
ATOM      2  CA  MET A   1      14.455  14.186 -28.962  1.00 45.86           C  
ATOM      3  C   MET A   1      14.539  13.123 -27.872  1.00 45.86           C  
ATOM      4  CB  MET A   1      13.606  13.676 -30.127  1.00 45.86           C  
ATOM      5  O   MET A   1      14.842  11.962 -28.154  1.00 45.86           O  
ATOM      6  CG  MET A   1      12.245  14.345 -30.234  1.00 45.86           C  
ATOM      7  SD  MET A   1      11.201  13.610 -31.551  1.00 45.86           S  
ATOM      8  CE  MET A   1       9.992  14.944 -31.783  1.00 45.86           C  
ATOM      9  N   GLU A   2      15.142  13.366 -26.765  1.00 49.29           N  
ATOM     10  CA  GLU A   2      15.188  12.224 -25.857  1.00 49.29           C  
ATOM     11  C   GLU A   2      14.384  12.495 -24.588  1.00 49.29           C  
ATOM     12  CB  GLU A   2      16.636  11.880 -25.499  1.00 49.29           C  
ATOM     13  O   GLU A   2      14.723  13.392 -23.812  1.00 49.29           O  
ATOM     14  CG  GLU A   2      17.187  10.679 -26.254  1.00 49.29           C  
ATOM     15  CD  GLU A   2      18.647  10.392 -25.941  1.00 49.29           C  
ATOM     16  OE1 GLU A   2      19.184   9.374 -26.432  1.00 49.29           O  
ATOM     17  OE2 GLU A   2      19.259  11.193 -25.199  1.00 49.29           O  
ATOM     18  N   GLY A   3      13.074  12.909 -24.747  1.00 54.97           N  
ATOM     19  CA  GLY A   3      11.945  12.950 -23.832  1.00 54.97           C  
ATOM     20  C   GLY A   3      12.010  11.882 -22.757  1.00 54.97           C  
ATOM     21  O   GLY A   3      12.011  10.687 -23.061  1.00 54.97           O  
ATOM     22  N   GLY A   4      13.077  11.868 -21.966  1.00 56.86           N  
ATOM     23  CA  GLY A   4      13.311  11.047 -20.789  1.00 56.86           C  
ATOM     24  C   GLY A   4      12.033  10.639 -20.082  1.00 56.86           C  
ATOM     25  O   GLY A   4      11.113  11.447 -19.936  1.00 56.86           O  
ATOM     26  N   MET A   5      11.090   9.773 -20.643  1.00 56.87           N  
ATOM     27  CA  MET A   5      10.085   8.895 -20.051  1.00 56.87           C  
ATOM     28  C   MET A   5       9.961   9.143 -18.551  1.00 56.87           C  
ATOM     29  CB  MET A   5      10.432   7.428 -20.311  1.00 56.87           C  
ATOM     30  O   MET A   5      10.967   9.198 -17.841  1.00 56.87           O  
ATOM     31  CG  MET A   5       9.494   6.740 -21.290  1.00 56.87           C  
ATOM     32  SD  MET A   5      10.270   5.292 -22.108  1.00 56.87           S  
ATOM     33  CE  MET A   5       8.990   4.890 -23.329  1.00 56.87           C  
ATOM     34  N   ALA A   6       9.330  10.203 -18.052  1.00 59.75           N  
ATOM     35  CA  ALA A   6       8.819  10.424 -16.702  1.00 59.75           C  
ATOM     36  C   ALA A   6       8.578   9.100 -15.983  1.00 59.75           C  
ATOM     37  CB  ALA A   6       7.532  11.244 -16.747  1.00 59.75           C  
ATOM     38  O   ALA A   6       7.774   8.280 -16.432  1.00 59.75           O  
ATOM     39  N   ALA A   7       9.580   8.274 -15.851  1.00 62.51           N  
ATOM     40  CA  ALA A   7       9.591   7.011 -15.117  1.00 62.51           C  
ATOM     41  C   ALA A   7       8.798   7.124 -13.818  1.00 62.51           C  
ATOM     42  CB  ALA A   7      11.025   6.577 -14.826  1.00 62.51           C  
ATOM     43  O   ALA A   7       8.969   8.083 -13.061  1.00 62.51           O  
ATOM     44  N   TYR A   8       7.501   7.295 -13.908  1.00 60.80           N  
ATOM     45  CA  TYR A   8       6.715   7.097 -12.695  1.00 60.80           C  
ATOM     46  C   TYR A   8       7.409   6.127 -11.747  1.00 60.80           C  
ATOM     47  CB  TYR A   8       5.316   6.578 -13.040  1.00 60.80           C  
ATOM     48  O   TYR A   8       7.998   5.136 -12.184  1.00 60.80           O  
ATOM     49  CG  TYR A   8       4.472   7.569 -13.804  1.00 60.80           C  
ATOM     50  CD1 TYR A   8       3.789   8.587 -13.144  1.00 60.80           C  
ATOM     51  CD2 TYR A   8       4.355   7.489 -15.188  1.00 60.80           C  
ATOM     52  CE1 TYR A   8       3.008   9.502 -13.843  1.00 60.80           C  
ATOM     53  CE2 TYR A   8       3.577   8.398 -15.898  1.00 60.80           C  
ATOM     54  OH  TYR A   8       2.138  10.302 -15.916  1.00 60.80           O  
ATOM     55  CZ  TYR A   8       2.909   9.399 -15.218  1.00 60.80           C  
ATOM     56  N   PRO A   9       7.936   6.629 -10.611  1.00 58.74           N  
ATOM     57  CA  PRO A   9       8.625   5.704  -9.708  1.00 58.74           C  
ATOM     58  C   PRO A   9       7.933   4.346  -9.613  1.00 58.74           C  
ATOM     59  CB  PRO A   9       8.585   6.432  -8.361  1.00 58.74           C  
ATOM     60  O   PRO A   9       6.703   4.279  -9.539  1.00 58.74           O  
ATOM     61  CG  PRO A   9       7.468   7.416  -8.492  1.00 58.74           C  
ATOM     62  CD  PRO A   9       7.235   7.683  -9.951  1.00 58.74           C  
ATOM     63  N   VAL A  10       8.139   3.392 -10.480  1.00 62.82           N  
ATOM     64  CA  VAL A  10       7.750   2.004 -10.249  1.00 62.82           C  
ATOM     65  C   VAL A  10       8.117   1.595  -8.824  1.00 62.82           C  
ATOM     66  CB  VAL A  10       8.416   1.051 -11.266  1.00 62.82           C  
ATOM     67  O   VAL A  10       9.227   1.866  -8.360  1.00 62.82           O  
ATOM     68  CG1 VAL A  10       8.031  -0.399 -10.980  1.00 62.82           C  
ATOM     69  CG2 VAL A  10       8.029   1.439 -12.692  1.00 62.82           C  
ATOM     70  N   ALA A  11       7.218   1.803  -7.905  1.00 61.47           N  
ATOM     71  CA  ALA A  11       7.361   1.394  -6.510  1.00 61.47           C  
ATOM     72  C   ALA A  11       8.315   0.210  -6.380  1.00 61.47           C  
ATOM     73  CB  ALA A  11       5.999   1.044  -5.916  1.00 61.47           C  
ATOM     74  O   ALA A  11       8.084  -0.849  -6.969  1.00 61.47           O  
ATOM     75  N   THR A  12       9.641   0.389  -6.514  1.00 61.12           N  
ATOM     76  CA  THR A  12      10.703  -0.570  -6.228  1.00 61.12           C  
ATOM     77  C   THR A  12      10.554  -1.138  -4.820  1.00 61.12           C  
ATOM     78  CB  THR A  12      12.093   0.076  -6.380  1.00 61.12           C  
ATOM     79  O   THR A  12       9.874  -0.550  -3.976  1.00 61.12           O  
ATOM     80  CG2 THR A  12      12.288   0.637  -7.784  1.00 61.12           C  
ATOM     81  OG1 THR A  12      12.226   1.139  -5.429  1.00 61.12           O  
ATOM     82  N   ARG A  13      10.582  -2.526  -4.772  1.00 59.42           N  
ATOM     83  CA  ARG A  13      10.540  -3.273  -3.519  1.00 59.42           C  
ATOM     84  C   ARG A  13      11.087  -2.439  -2.365  1.00 59.42           C  
ATOM     85  CB  ARG A  13      11.332  -4.577  -3.644  1.00 59.42           C  
ATOM     86  O   ARG A  13      10.563  -2.493  -1.251  1.00 59.42           O  
ATOM     87  CG  ARG A  13      10.777  -5.717  -2.807  1.00 59.42           C  
ATOM     88  CD  ARG A  13      11.560  -7.006  -3.019  1.00 59.42           C  
ATOM     89  NE  ARG A  13      11.436  -7.906  -1.876  1.00 59.42           N  
ATOM     90  NH1 ARG A  13      12.215  -9.770  -2.998  1.00 59.42           N  
ATOM     91  NH2 ARG A  13      11.598  -9.926  -0.795  1.00 59.42           N  
ATOM     92  CZ  ARG A  13      11.750  -9.199  -1.892  1.00 59.42           C  
ATOM     93  N   GLU A  14      12.108  -1.643  -2.643  1.00 57.72           N  
ATOM     94  CA  GLU A  14      12.700  -0.760  -1.643  1.00 57.72           C  
ATOM     95  C   GLU A  14      11.748   0.376  -1.278  1.00 57.72           C  
ATOM     96  CB  GLU A  14      14.029  -0.192  -2.145  1.00 57.72           C  
ATOM     97  O   GLU A  14      11.716   0.821  -0.129  1.00 57.72           O  
ATOM     98  CG  GLU A  14      15.185  -1.179  -2.077  1.00 57.72           C  
ATOM     99  CD  GLU A  14      16.542  -0.531  -2.305  1.00 57.72           C  
ATOM    100  OE1 GLU A  14      17.577  -1.175  -2.020  1.00 57.72           O  
ATOM    101  OE2 GLU A  14      16.569   0.629  -2.772  1.00 57.72           O  
ATOM    102  N   SER A  15      10.981   0.889  -2.329  1.00 59.04           N  
ATOM    103  CA  SER A  15       9.973   1.934  -2.180  1.00 59.04           C  
ATOM    104  C   SER A  15       8.729   1.405  -1.476  1.00 59.04           C  
ATOM    105  CB  SER A  15       9.591   2.509  -3.545  1.00 59.04           C  
ATOM    106  O   SER A  15       8.110   2.115  -0.680  1.00 59.04           O  
ATOM    107  OG  SER A  15       8.469   3.368  -3.432  1.00 59.04           O  
ATOM    108  N   ARG A  16       8.418   0.111  -1.855  1.00 55.89           N  
ATOM    109  CA  ARG A  16       7.287  -0.546  -1.207  1.00 55.89           C  
ATOM    110  C   ARG A  16       7.537  -0.719   0.288  1.00 55.89           C  
ATOM    111  CB  ARG A  16       7.013  -1.906  -1.853  1.00 55.89           C  
ATOM    112  O   ARG A  16       6.604  -0.653   1.091  1.00 55.89           O  
ATOM    113  CG  ARG A  16       6.291  -1.819  -3.188  1.00 55.89           C  
ATOM    114  CD  ARG A  16       5.740  -3.171  -3.621  1.00 55.89           C  
ATOM    115  NE  ARG A  16       6.808  -4.092  -3.998  1.00 55.89           N  
ATOM    116  NH1 ARG A  16       6.115  -4.324  -6.190  1.00 55.89           N  
ATOM    117  NH2 ARG A  16       7.969  -5.447  -5.444  1.00 55.89           N  
ATOM    118  CZ  ARG A  16       6.962  -4.619  -5.210  1.00 55.89           C  
ATOM    119  N   CYS A  17       8.862  -0.952   0.554  1.00 59.54           N  
ATOM    120  CA  CYS A  17       9.216  -1.329   1.918  1.00 59.54           C  
ATOM    121  C   CYS A  17       9.412  -0.095   2.791  1.00 59.54           C  
ATOM    122  CB  CYS A  17      10.486  -2.178   1.927  1.00 59.54           C  
ATOM    123  O   CYS A  17       9.538  -0.207   4.012  1.00 59.54           O  
ATOM    124  SG  CYS A  17      10.306  -3.766   1.084  1.00 59.54           S  
ATOM    125  N   ARG A  18       9.569   1.093   2.048  1.00 54.00           N  
ATOM    126  CA  ARG A  18       9.689   2.257   2.920  1.00 54.00           C  
ATOM    127  C   ARG A  18       8.332   2.659   3.487  1.00 54.00           C  
ATOM    128  CB  ARG A  18      10.310   3.434   2.164  1.00 54.00           C  
ATOM    129  O   ARG A  18       8.258   3.414   4.459  1.00 54.00           O  
ATOM    130  CG  ARG A  18      11.824   3.512   2.284  1.00 54.00           C  
ATOM    131  CD  ARG A  18      12.370   4.804   1.692  1.00 54.00           C  
ATOM    132  NE  ARG A  18      13.782   4.681   1.340  1.00 54.00           N  
ATOM    133  NH1 ARG A  18      13.890   6.697   0.217  1.00 54.00           N  
ATOM    134  NH2 ARG A  18      15.753   5.371   0.384  1.00 54.00           N  
ATOM    135  CZ  ARG A  18      14.472   5.584   0.648  1.00 54.00           C  
ATOM    136  N   ARG A  19       7.272   1.983   2.893  1.00 54.98           N  
ATOM    137  CA  ARG A  19       5.970   2.192   3.518  1.00 54.98           C  
ATOM    138  C   ARG A  19       5.732   1.184   4.637  1.00 54.98           C  
ATOM    139  CB  ARG A  19       4.852   2.093   2.478  1.00 54.98           C  
ATOM    140  O   ARG A  19       4.607   1.039   5.120  1.00 54.98           O  
ATOM    141  CG  ARG A  19       4.516   3.415   1.807  1.00 54.98           C  
ATOM    142  CD  ARG A  19       3.374   3.268   0.811  1.00 54.98           C  
ATOM    143  NE  ARG A  19       3.289   4.417  -0.086  1.00 54.98           N  
ATOM    144  NH1 ARG A  19       1.676   3.491  -1.456  1.00 54.98           N  
ATOM    145  NH2 ARG A  19       2.489   5.590  -1.891  1.00 54.98           N  
ATOM    146  CZ  ARG A  19       2.485   4.497  -1.142  1.00 54.98           C  
ATOM    147  N   GLY A  20       6.789   0.384   4.924  1.00 50.46           N  
ATOM    148  CA  GLY A  20       6.720  -0.582   6.008  1.00 50.46           C  
ATOM    149  C   GLY A  20       7.097   0.005   7.355  1.00 50.46           C  
ATOM    150  O   GLY A  20       7.431  -0.730   8.287  1.00 50.46           O  
ATOM    151  N   ARG A  21       7.246   1.390   7.432  1.00 52.78           N  
ATOM    152  CA  ARG A  21       7.032   1.736   8.833  1.00 52.78           C  
ATOM    153  C   ARG A  21       5.804   1.024   9.392  1.00 52.78           C  
ATOM    154  CB  ARG A  21       6.879   3.250   8.995  1.00 52.78           C  
ATOM    155  O   ARG A  21       4.824   1.670   9.768  1.00 52.78           O  
ATOM    156  CG  ARG A  21       8.195   3.985   9.188  1.00 52.78           C  
ATOM    157  CD  ARG A  21       7.980   5.470   9.445  1.00 52.78           C  
ATOM    158  NE  ARG A  21       9.227   6.222   9.340  1.00 52.78           N  
ATOM    159  NH1 ARG A  21       8.207   8.270   9.018  1.00 52.78           N  
ATOM    160  NH2 ARG A  21      10.494   8.117   9.060  1.00 52.78           N  
ATOM    161  CZ  ARG A  21       9.307   7.534   9.140  1.00 52.78           C  
ATOM    162  N   ILE A  22       5.587  -0.123   8.766  1.00 52.84           N  
ATOM    163  CA  ILE A  22       4.869  -1.162   9.495  1.00 52.84           C  
ATOM    164  C   ILE A  22       5.671  -1.576  10.727  1.00 52.84           C  
ATOM    165  CB  ILE A  22       4.590  -2.391   8.600  1.00 52.84           C  
ATOM    166  O   ILE A  22       6.230  -2.675  10.771  1.00 52.84           O  
ATOM    167  CG1 ILE A  22       3.772  -1.980   7.370  1.00 52.84           C  
ATOM    168  CG2 ILE A  22       3.872  -3.486   9.394  1.00 52.84           C  
ATOM    169  CD1 ILE A  22       3.731  -3.036   6.274  1.00 52.84           C  
ATOM    170  N   GLY A  23       6.633  -0.668  11.258  1.00 52.28           N  
ATOM    171  CA  GLY A  23       7.208  -0.870  12.579  1.00 52.28           C  
ATOM    172  C   GLY A  23       6.353  -0.301  13.695  1.00 52.28           C  
ATOM    173  O   GLY A  23       6.773  -0.274  14.854  1.00 52.28           O  
ATOM    174  N   VAL A  24       5.182   0.071  13.251  1.00 52.50           N  
ATOM    175  CA  VAL A  24       4.340   0.197  14.436  1.00 52.50           C  
ATOM    176  C   VAL A  24       3.520  -1.077  14.626  1.00 52.50           C  
ATOM    177  CB  VAL A  24       3.405   1.424  14.340  1.00 52.50           C  
ATOM    178  O   VAL A  24       2.841  -1.529  13.701  1.00 52.50           O  
ATOM    179  CG1 VAL A  24       2.520   1.527  15.580  1.00 52.50           C  
ATOM    180  CG2 VAL A  24       4.221   2.702  14.153  1.00 52.50           C  
ATOM    181  N   GLN A  25       4.241  -2.092  14.958  1.00 52.18           N  
ATOM    182  CA  GLN A  25       3.355  -3.105  15.522  1.00 52.18           C  
ATOM    183  C   GLN A  25       1.991  -2.513  15.865  1.00 52.18           C  
ATOM    184  CB  GLN A  25       3.982  -3.735  16.766  1.00 52.18           C  
ATOM    185  O   GLN A  25       1.907  -1.476  16.526  1.00 52.18           O  
ATOM    186  CG  GLN A  25       5.214  -4.582  16.472  1.00 52.18           C  
ATOM    187  CD  GLN A  25       5.596  -5.483  17.631  1.00 52.18           C  
ATOM    188  NE2 GLN A  25       6.730  -5.191  18.260  1.00 52.18           N  
ATOM    189  OE1 GLN A  25       4.878  -6.433  17.959  1.00 52.18           O  
ATOM    190  N   PRO A  26       1.065  -2.533  14.935  1.00 54.64           N  
ATOM    191  CA  PRO A  26      -0.168  -2.076  15.582  1.00 54.64           C  
ATOM    192  C   PRO A  26      -0.259  -2.500  17.046  1.00 54.64           C  
ATOM    193  CB  PRO A  26      -1.269  -2.739  14.751  1.00 54.64           C  
ATOM    194  O   PRO A  26       0.124  -3.621  17.392  1.00 54.64           O  
ATOM    195  CG  PRO A  26      -0.589  -3.868  14.047  1.00 54.64           C  
ATOM    196  CD  PRO A  26       0.884  -3.578  13.992  1.00 54.64           C  
ATOM    197  N   SER A  27       0.340  -1.872  17.902  1.00 55.34           N  
ATOM    198  CA  SER A  27      -0.047  -2.167  19.278  1.00 55.34           C  
ATOM    199  C   SER A  27      -1.536  -2.480  19.378  1.00 55.34           C  
ATOM    200  CB  SER A  27       0.298  -0.993  20.195  1.00 55.34           C  
ATOM    201  O   SER A  27      -2.366  -1.764  18.813  1.00 55.34           O  
ATOM    202  OG  SER A  27      -0.105  -1.260  21.527  1.00 55.34           O  
ATOM    203  N   PRO A  28      -1.922  -3.675  19.452  1.00 59.04           N  
ATOM    204  CA  PRO A  28      -3.356  -3.887  19.665  1.00 59.04           C  
ATOM    205  C   PRO A  28      -3.992  -2.796  20.523  1.00 59.04           C  
ATOM    206  CB  PRO A  28      -3.411  -5.242  20.374  1.00 59.04           C  
ATOM    207  O   PRO A  28      -5.202  -2.568  20.441  1.00 59.04           O  
ATOM    208  CG  PRO A  28      -1.995  -5.531  20.756  1.00 59.04           C  
ATOM    209  CD  PRO A  28      -1.097  -4.586  20.011  1.00 59.04           C  
ATOM    210  N   GLU A  29      -3.110  -2.097  21.186  1.00 62.13           N  
ATOM    211  CA  GLU A  29      -3.710  -1.114  22.083  1.00 62.13           C  
ATOM    212  C   GLU A  29      -3.948   0.213  21.368  1.00 62.13           C  
ATOM    213  CB  GLU A  29      -2.824  -0.897  23.313  1.00 62.13           C  
ATOM    214  O   GLU A  29      -4.835   0.980  21.750  1.00 62.13           O  
ATOM    215  CG  GLU A  29      -2.774  -2.092  24.253  1.00 62.13           C  
ATOM    216  CD  GLU A  29      -1.817  -3.180  23.790  1.00 62.13           C  
ATOM    217  OE1 GLU A  29      -1.902  -4.320  24.299  1.00 62.13           O  
ATOM    218  OE2 GLU A  29      -0.976  -2.889  22.911  1.00 62.13           O  
ATOM    219  N   ARG A  30      -3.229   0.370  20.139  1.00 57.22           N  
ATOM    220  CA  ARG A  30      -3.254   1.692  19.521  1.00 57.22           C  
ATOM    221  C   ARG A  30      -4.032   1.670  18.210  1.00 57.22           C  
ATOM    222  CB  ARG A  30      -1.831   2.198  19.277  1.00 57.22           C  
ATOM    223  O   ARG A  30      -3.514   2.074  17.167  1.00 57.22           O  
ATOM    224  CG  ARG A  30      -1.544   3.555  19.901  1.00 57.22           C  
ATOM    225  CD  ARG A  30      -0.107   3.995  19.658  1.00 57.22           C  
ATOM    226  NE  ARG A  30       0.203   5.236  20.362  1.00 57.22           N  
ATOM    227  NH1 ARG A  30       0.299   6.536  18.454  1.00 57.22           N  
ATOM    228  NH2 ARG A  30       0.666   7.481  20.510  1.00 57.22           N  
ATOM    229  CZ  ARG A  30       0.388   6.415  19.774  1.00 57.22           C  
ATOM    230  N   ARG A  31      -4.834   0.526  17.958  1.00 55.27           N  
ATOM    231  CA  ARG A  31      -5.739   0.713  16.828  1.00 55.27           C  
ATOM    232  C   ARG A  31      -6.464   2.051  16.922  1.00 55.27           C  
ATOM    233  CB  ARG A  31      -6.755  -0.429  16.758  1.00 55.27           C  
ATOM    234  O   ARG A  31      -7.186   2.306  17.888  1.00 55.27           O  
ATOM    235  CG  ARG A  31      -6.141  -1.780  16.424  1.00 55.27           C  
ATOM    236  CD  ARG A  31      -7.192  -2.881  16.379  1.00 55.27           C  
ATOM    237  NE  ARG A  31      -7.429  -3.343  15.014  1.00 55.27           N  
ATOM    238  NH1 ARG A  31      -8.648  -5.205  15.636  1.00 55.27           N  
ATOM    239  NH2 ARG A  31      -8.270  -4.765  13.419  1.00 55.27           N  
ATOM    240  CZ  ARG A  31      -8.115  -4.437  14.693  1.00 55.27           C  
ATOM    241  N   SER A  32      -5.738   3.139  16.795  1.00 57.40           N  
ATOM    242  CA  SER A  32      -6.484   4.387  16.672  1.00 57.40           C  
ATOM    243  C   SER A  32      -7.560   4.284  15.595  1.00 57.40           C  
ATOM    244  CB  SER A  32      -5.540   5.546  16.351  1.00 57.40           C  
ATOM    245  O   SER A  32      -7.343   3.666  14.551  1.00 57.40           O  
ATOM    246  OG  SER A  32      -5.188   5.544  14.978  1.00 57.40           O  
ATOM    247  N   GLU A  33      -8.581   3.578  15.881  1.00 54.62           N  
ATOM    248  CA  GLU A  33      -9.789   3.761  15.082  1.00 54.62           C  
ATOM    249  C   GLU A  33      -9.498   4.567  13.819  1.00 54.62           C  
ATOM    250  CB  GLU A  33     -10.880   4.450  15.906  1.00 54.62           C  
ATOM    251  O   GLU A  33      -9.046   5.711  13.896  1.00 54.62           O  
ATOM    252  CG  GLU A  33     -11.527   3.547  16.946  1.00 54.62           C  
ATOM    253  CD  GLU A  33     -12.692   4.204  17.669  1.00 54.62           C  
ATOM    254  OE1 GLU A  33     -13.298   3.559  18.554  1.00 54.62           O  
ATOM    255  OE2 GLU A  33     -13.001   5.373  17.347  1.00 54.62           O  
ATOM    256  N   VAL A  34      -8.489   4.233  13.039  1.00 52.90           N  
ATOM    257  CA  VAL A  34      -8.580   4.932  11.761  1.00 52.90           C  
ATOM    258  C   VAL A  34     -10.046   5.131  11.384  1.00 52.90           C  
ATOM    259  CB  VAL A  34      -7.840   4.167  10.641  1.00 52.90           C  
ATOM    260  O   VAL A  34     -10.798   4.162  11.257  1.00 52.90           O  
ATOM    261  CG1 VAL A  34      -7.992   4.890   9.303  1.00 52.90           C  
ATOM    262  CG2 VAL A  34      -6.364   3.998  10.996  1.00 52.90           C  
ATOM    263  N   VAL A  35     -10.669   6.006  12.106  1.00 51.68           N  
ATOM    264  CA  VAL A  35     -11.919   6.641  11.702  1.00 51.68           C  
ATOM    265  C   VAL A  35     -11.777   7.213  10.293  1.00 51.68           C  
ATOM    266  CB  VAL A  35     -12.335   7.755  12.689  1.00 51.68           C  
ATOM    267  O   VAL A  35     -11.016   8.158  10.074  1.00 51.68           O  
ATOM    268  CG1 VAL A  35     -13.660   8.385  12.266  1.00 51.68           C  
ATOM    269  CG2 VAL A  35     -12.433   7.200  14.109  1.00 51.68           C  
ATOM    270  N   GLY A  36     -11.184   6.515   9.422  1.00 54.23           N  
ATOM    271  CA  GLY A  36     -11.370   7.012   8.068  1.00 54.23           C  
ATOM    272  C   GLY A  36     -12.809   6.928   7.594  1.00 54.23           C  
ATOM    273  O   GLY A  36     -13.658   6.346   8.271  1.00 54.23           O  
ATOM    274  N   PRO A  37     -13.266   8.057   7.065  1.00 59.92           N  
ATOM    275  CA  PRO A  37     -14.674   8.199   6.688  1.00 59.92           C  
ATOM    276  C   PRO A  37     -15.273   6.904   6.142  1.00 59.92           C  
ATOM    277  CB  PRO A  37     -14.643   9.284   5.608  1.00 59.92           C  
ATOM    278  O   PRO A  37     -16.459   6.861   5.807  1.00 59.92           O  
ATOM    279  CG  PRO A  37     -13.261   9.220   5.043  1.00 59.92           C  
ATOM    280  CD  PRO A  37     -12.340   8.672   6.095  1.00 59.92           C  
ATOM    281  N   PHE A  38     -14.354   5.783   5.964  1.00 54.17           N  
ATOM    282  CA  PHE A  38     -15.064   4.683   5.322  1.00 54.17           C  
ATOM    283  C   PHE A  38     -15.594   3.701   6.360  1.00 54.17           C  
ATOM    284  CB  PHE A  38     -14.150   3.957   4.330  1.00 54.17           C  
ATOM    285  O   PHE A  38     -14.837   3.211   7.201  1.00 54.17           O  
ATOM    286  CG  PHE A  38     -13.944   4.701   3.038  1.00 54.17           C  
ATOM    287  CD1 PHE A  38     -14.878   4.612   2.013  1.00 54.17           C  
ATOM    288  CD2 PHE A  38     -12.816   5.488   2.848  1.00 54.17           C  
ATOM    289  CE1 PHE A  38     -14.691   5.299   0.816  1.00 54.17           C  
ATOM    290  CE2 PHE A  38     -12.622   6.178   1.655  1.00 54.17           C  
ATOM    291  CZ  PHE A  38     -13.560   6.081   0.639  1.00 54.17           C  
ATOM    292  N   PRO A  39     -16.798   3.889   6.936  1.00 54.30           N  
ATOM    293  CA  PRO A  39     -17.354   2.858   7.816  1.00 54.30           C  
ATOM    294  C   PRO A  39     -17.314   1.465   7.192  1.00 54.30           C  
ATOM    295  CB  PRO A  39     -18.797   3.319   8.031  1.00 54.30           C  
ATOM    296  O   PRO A  39     -18.286   0.713   7.291  1.00 54.30           O  
ATOM    297  CG  PRO A  39     -19.106   4.176   6.845  1.00 54.30           C  
ATOM    298  CD  PRO A  39     -17.843   4.369   6.056  1.00 54.30           C  
ATOM    299  N   LEU A  40     -16.229   1.135   6.428  1.00 52.90           N  
ATOM    300  CA  LEU A  40     -16.330  -0.286   6.112  1.00 52.90           C  
ATOM    301  C   LEU A  40     -15.917  -1.139   7.306  1.00 52.90           C  
ATOM    302  CB  LEU A  40     -15.459  -0.628   4.900  1.00 52.90           C  
ATOM    303  O   LEU A  40     -16.228  -2.332   7.360  1.00 52.90           O  
ATOM    304  CG  LEU A  40     -15.908  -0.050   3.557  1.00 52.90           C  
ATOM    305  CD1 LEU A  40     -14.851  -0.307   2.489  1.00 52.90           C  
ATOM    306  CD2 LEU A  40     -17.251  -0.642   3.142  1.00 52.90           C  
ATOM    307  N   ALA A  41     -15.596  -0.508   8.401  1.00 55.40           N  
ATOM    308  CA  ALA A  41     -15.301  -1.409   9.512  1.00 55.40           C  
ATOM    309  C   ALA A  41     -16.450  -1.438  10.516  1.00 55.40           C  
ATOM    310  CB  ALA A  41     -14.004  -0.995  10.204  1.00 55.40           C  
ATOM    311  O   ALA A  41     -16.414  -2.195  11.489  1.00 55.40           O  
ATOM    312  N   ARG A  42     -17.590  -0.698  10.220  1.00 52.72           N  
ATOM    313  CA  ARG A  42     -18.643  -0.879  11.215  1.00 52.72           C  
ATOM    314  C   ARG A  42     -19.671  -1.902  10.744  1.00 52.72           C  
ATOM    315  CB  ARG A  42     -19.331   0.453  11.520  1.00 52.72           C  
ATOM    316  O   ARG A  42     -20.558  -2.294  11.505  1.00 52.72           O  
ATOM    317  CG  ARG A  42     -18.487   1.405  12.353  1.00 52.72           C  
ATOM    318  CD  ARG A  42     -19.249   2.677  12.699  1.00 52.72           C  
ATOM    319  NE  ARG A  42     -18.549   3.467  13.708  1.00 52.72           N  
ATOM    320  NH1 ARG A  42     -20.139   5.140  13.799  1.00 52.72           N  
ATOM    321  NH2 ARG A  42     -18.271   5.255  15.123  1.00 52.72           N  
ATOM    322  CZ  ARG A  42     -18.988   4.619  14.208  1.00 52.72           C  
ATOM    323  N   SER A  43     -19.373  -2.878   9.902  1.00 47.99           N  
ATOM    324  CA  SER A  43     -20.534  -3.758   9.805  1.00 47.99           C  
ATOM    325  C   SER A  43     -20.122  -5.225   9.869  1.00 47.99           C  
ATOM    326  CB  SER A  43     -21.302  -3.492   8.510  1.00 47.99           C  
ATOM    327  O   SER A  43     -20.893  -6.109   9.488  1.00 47.99           O  
ATOM    328  OG  SER A  43     -20.515  -3.829   7.380  1.00 47.99           O  
ATOM    329  N   LEU A  44     -19.084  -5.572  10.662  1.00 48.81           N  
ATOM    330  CA  LEU A  44     -19.081  -7.019  10.848  1.00 48.81           C  
ATOM    331  C   LEU A  44     -19.421  -7.383  12.289  1.00 48.81           C  
ATOM    332  CB  LEU A  44     -17.718  -7.605  10.469  1.00 48.81           C  
ATOM    333  O   LEU A  44     -18.771  -6.907  13.223  1.00 48.81           O  
ATOM    334  CG  LEU A  44     -17.367  -7.599   8.980  1.00 48.81           C  
ATOM    335  CD1 LEU A  44     -15.879  -7.868   8.785  1.00 48.81           C  
ATOM    336  CD2 LEU A  44     -18.205  -8.628   8.229  1.00 48.81           C  
ATOM    337  N   SER A  45     -20.608  -7.083  12.787  1.00 41.05           N  
ATOM    338  CA  SER A  45     -21.349  -7.879  13.760  1.00 41.05           C  
ATOM    339  C   SER A  45     -22.154  -6.990  14.702  1.00 41.05           C  
ATOM    340  CB  SER A  45     -20.397  -8.763  14.567  1.00 41.05           C  
ATOM    341  O   SER A  45     -21.659  -5.962  15.168  1.00 41.05           O  
ATOM    342  OG  SER A  45     -21.118  -9.584  15.470  1.00 41.05           O  
TER     343      SER A  45
ENDMDL
END
