# Supplementary material for: An integrative multitiered computational analysis for better understanding the structure and function of 85 miniproteins
Source: NAR Genom Bioinform. 2025 Dec 3;7(4):lqaf178. doi: 10.1093/nargab/lqaf178 (PMC12673850; doi:10.1093/nargab/lqaf178)
Supplement: lqaf178_Supplemental_Files [file lqaf178_supplemental_files.zip › BAGE1/BAGE1_AF1.pdb]

MODEL     1
ATOM      1  N   MET A   1      24.473   6.258 -12.944  1.00 66.72           N  
ATOM      2  CA  MET A   1      23.675   5.104 -13.347  1.00 66.72           C  
ATOM      3  C   MET A   1      23.047   4.426 -12.134  1.00 66.72           C  
ATOM      4  CB  MET A   1      24.532   4.101 -14.122  1.00 66.72           C  
ATOM      5  O   MET A   1      21.969   3.837 -12.235  1.00 66.72           O  
ATOM      6  CG  MET A   1      24.823   4.522 -15.553  1.00 66.72           C  
ATOM      7  SD  MET A   1      25.419   3.128 -16.588  1.00 66.72           S  
ATOM      8  CE  MET A   1      25.951   4.032 -18.068  1.00 66.72           C  
ATOM      9  N   ALA A   2      23.561   4.728 -10.959  1.00 79.76           N  
ATOM     10  CA  ALA A   2      23.142   4.182  -9.671  1.00 79.76           C  
ATOM     11  C   ALA A   2      21.900   4.898  -9.149  1.00 79.76           C  
ATOM     12  CB  ALA A   2      24.277   4.283  -8.655  1.00 79.76           C  
ATOM     13  O   ALA A   2      20.995   4.265  -8.600  1.00 79.76           O  
ATOM     14  N   ALA A   3      21.835   6.167  -9.432  1.00 84.91           N  
ATOM     15  CA  ALA A   3      20.739   6.981  -8.912  1.00 84.91           C  
ATOM     16  C   ALA A   3      19.423   6.634  -9.604  1.00 84.91           C  
ATOM     17  CB  ALA A   3      21.051   8.465  -9.083  1.00 84.91           C  
ATOM     18  O   ALA A   3      18.378   6.550  -8.956  1.00 84.91           O  
ATOM     19  N   ARG A   4      19.540   6.398 -10.865  1.00 86.60           N  
ATOM     20  CA  ARG A   4      18.378   6.007 -11.658  1.00 86.60           C  
ATOM     21  C   ARG A   4      17.843   4.650 -11.212  1.00 86.60           C  
ATOM     22  CB  ARG A   4      18.731   5.968 -13.146  1.00 86.60           C  
ATOM     23  O   ARG A   4      16.630   4.465 -11.091  1.00 86.60           O  
ATOM     24  CG  ARG A   4      17.525   5.818 -14.061  1.00 86.60           C  
ATOM     25  CD  ARG A   4      17.906   5.975 -15.526  1.00 86.60           C  
ATOM     26  NE  ARG A   4      16.783   5.678 -16.410  1.00 86.60           N  
ATOM     27  NH1 ARG A   4      17.974   5.980 -18.366  1.00 86.60           N  
ATOM     28  NH2 ARG A   4      15.757   5.402 -18.446  1.00 86.60           N  
ATOM     29  CZ  ARG A   4      16.840   5.687 -17.739  1.00 86.60           C  
ATOM     30  N   ALA A   5      18.711   3.797 -10.932  1.00 88.66           N  
ATOM     31  CA  ALA A   5      18.340   2.460 -10.474  1.00 88.66           C  
ATOM     32  C   ALA A   5      17.645   2.518  -9.117  1.00 88.66           C  
ATOM     33  CB  ALA A   5      19.573   1.562 -10.399  1.00 88.66           C  
ATOM     34  O   ALA A   5      16.659   1.815  -8.887  1.00 88.66           O  
ATOM     35  N   VAL A   6      18.118   3.416  -8.311  1.00 90.06           N  
ATOM     36  CA  VAL A   6      17.554   3.573  -6.975  1.00 90.06           C  
ATOM     37  C   VAL A   6      16.156   4.178  -7.071  1.00 90.06           C  
ATOM     38  CB  VAL A   6      18.455   4.452  -6.078  1.00 90.06           C  
ATOM     39  O   VAL A   6      15.228   3.723  -6.399  1.00 90.06           O  
ATOM     40  CG1 VAL A   6      17.771   4.740  -4.743  1.00 90.06           C  
ATOM     41  CG2 VAL A   6      19.807   3.777  -5.856  1.00 90.06           C  
ATOM     42  N   PHE A   7      16.043   5.112  -7.931  1.00 90.55           N  
ATOM     43  CA  PHE A   7      14.755   5.768  -8.120  1.00 90.55           C  
ATOM     44  C   PHE A   7      13.718   4.782  -8.645  1.00 90.55           C  
ATOM     45  CB  PHE A   7      14.889   6.952  -9.082  1.00 90.55           C  
ATOM     46  O   PHE A   7      12.592   4.732  -8.145  1.00 90.55           O  
ATOM     47  CG  PHE A   7      13.602   7.699  -9.308  1.00 90.55           C  
ATOM     48  CD1 PHE A   7      12.837   7.465 -10.444  1.00 90.55           C  
ATOM     49  CD2 PHE A   7      13.157   8.635  -8.384  1.00 90.55           C  
ATOM     50  CE1 PHE A   7      11.645   8.155 -10.656  1.00 90.55           C  
ATOM     51  CE2 PHE A   7      11.968   9.328  -8.589  1.00 90.55           C  
ATOM     52  CZ  PHE A   7      11.214   9.087  -9.726  1.00 90.55           C  
ATOM     53  N   LEU A   8      14.045   3.978  -9.591  1.00 92.69           N  
ATOM     54  CA  LEU A   8      13.128   3.001 -10.168  1.00 92.69           C  
ATOM     55  C   LEU A   8      12.740   1.946  -9.137  1.00 92.69           C  
ATOM     56  CB  LEU A   8      13.760   2.329 -11.389  1.00 92.69           C  
ATOM     57  O   LEU A   8      11.579   1.536  -9.070  1.00 92.69           O  
ATOM     58  CG  LEU A   8      13.911   3.198 -12.639  1.00 92.69           C  
ATOM     59  CD1 LEU A   8      14.679   2.444 -13.719  1.00 92.69           C  
ATOM     60  CD2 LEU A   8      12.544   3.635 -13.154  1.00 92.69           C  
ATOM     61  N   ALA A   9      13.680   1.529  -8.355  1.00 91.16           N  
ATOM     62  CA  ALA A   9      13.420   0.546  -7.306  1.00 91.16           C  
ATOM     63  C   ALA A   9      12.449   1.097  -6.266  1.00 91.16           C  
ATOM     64  CB  ALA A   9      14.727   0.124  -6.638  1.00 91.16           C  
ATOM     65  O   ALA A   9      11.526   0.400  -5.839  1.00 91.16           O  
ATOM     66  N   LEU A  10      12.622   2.354  -5.922  1.00 90.24           N  
ATOM     67  CA  LEU A  10      11.760   2.985  -4.929  1.00 90.24           C  
ATOM     68  C   LEU A  10      10.345   3.160  -5.469  1.00 90.24           C  
ATOM     69  CB  LEU A  10      12.331   4.343  -4.510  1.00 90.24           C  
ATOM     70  O   LEU A  10       9.369   2.893  -4.764  1.00 90.24           O  
ATOM     71  CG  LEU A  10      11.659   5.020  -3.314  1.00 90.24           C  
ATOM     72  CD1 LEU A  10      11.960   4.251  -2.032  1.00 90.24           C  
ATOM     73  CD2 LEU A  10      12.117   6.470  -3.194  1.00 90.24           C  
ATOM     74  N   SER A  11      10.223   3.525  -6.712  1.00 87.81           N  
ATOM     75  CA  SER A  11       8.925   3.729  -7.346  1.00 87.81           C  
ATOM     76  C   SER A  11       8.150   2.419  -7.451  1.00 87.81           C  
ATOM     77  CB  SER A  11       9.098   4.341  -8.737  1.00 87.81           C  
ATOM     78  O   SER A  11       6.941   2.386  -7.211  1.00 87.81           O  
ATOM     79  OG  SER A  11      10.449   4.706  -8.962  1.00 87.81           O  
ATOM     80  N   ALA A  12       8.935   1.423  -7.794  1.00 89.25           N  
ATOM     81  CA  ALA A  12       8.323   0.101  -7.892  1.00 89.25           C  
ATOM     82  C   ALA A  12       7.806  -0.366  -6.535  1.00 89.25           C  
ATOM     83  CB  ALA A  12       9.323  -0.908  -8.453  1.00 89.25           C  
ATOM     84  O   ALA A  12       6.715  -0.935  -6.441  1.00 89.25           O  
ATOM     85  N   GLN A  13       8.550  -0.096  -5.513  1.00 84.17           N  
ATOM     86  CA  GLN A  13       8.136  -0.467  -4.164  1.00 84.17           C  
ATOM     87  C   GLN A  13       6.902   0.320  -3.731  1.00 84.17           C  
ATOM     88  CB  GLN A  13       9.278  -0.242  -3.171  1.00 84.17           C  
ATOM     89  O   GLN A  13       6.004  -0.229  -3.088  1.00 84.17           O  
ATOM     90  CG  GLN A  13      10.448  -1.199  -3.351  1.00 84.17           C  
ATOM     91  CD  GLN A  13      11.597  -0.907  -2.405  1.00 84.17           C  
ATOM     92  NE2 GLN A  13      12.006  -1.913  -1.639  1.00 84.17           N  
ATOM     93  OE1 GLN A  13      12.114   0.214  -2.363  1.00 84.17           O  
ATOM     94  N   LEU A  14       6.901   1.567  -4.046  1.00 86.10           N  
ATOM     95  CA  LEU A  14       5.756   2.400  -3.695  1.00 86.10           C  
ATOM     96  C   LEU A  14       4.505   1.950  -4.442  1.00 86.10           C  
ATOM     97  CB  LEU A  14       6.048   3.871  -4.005  1.00 86.10           C  
ATOM     98  O   LEU A  14       3.413   1.918  -3.870  1.00 86.10           O  
ATOM     99  CG  LEU A  14       7.019   4.583  -3.061  1.00 86.10           C  
ATOM    100  CD1 LEU A  14       7.307   5.993  -3.564  1.00 86.10           C  
ATOM    101  CD2 LEU A  14       6.457   4.619  -1.644  1.00 86.10           C  
ATOM    102  N   LEU A  15       4.719   1.648  -5.676  1.00 83.01           N  
ATOM    103  CA  LEU A  15       3.606   1.162  -6.483  1.00 83.01           C  
ATOM    104  C   LEU A  15       3.082  -0.165  -5.944  1.00 83.01           C  
ATOM    105  CB  LEU A  15       4.034   0.999  -7.944  1.00 83.01           C  
ATOM    106  O   LEU A  15       1.869  -0.370  -5.861  1.00 83.01           O  
ATOM    107  CG  LEU A  15       2.907   0.862  -8.970  1.00 83.01           C  
ATOM    108  CD1 LEU A  15       2.926   2.040  -9.938  1.00 83.01           C  
ATOM    109  CD2 LEU A  15       3.027  -0.458  -9.723  1.00 83.01           C  
ATOM    110  N   GLN A  16       3.993  -1.070  -5.660  1.00 80.61           N  
ATOM    111  CA  GLN A  16       3.614  -2.348  -5.065  1.00 80.61           C  
ATOM    112  C   GLN A  16       2.869  -2.143  -3.749  1.00 80.61           C  
ATOM    113  CB  GLN A  16       4.848  -3.222  -4.839  1.00 80.61           C  
ATOM    114  O   GLN A  16       1.886  -2.832  -3.472  1.00 80.61           O  
ATOM    115  CG  GLN A  16       4.525  -4.688  -4.581  1.00 80.61           C  
ATOM    116  CD  GLN A  16       5.764  -5.560  -4.516  1.00 80.61           C  
ATOM    117  NE2 GLN A  16       5.936  -6.265  -3.403  1.00 80.61           N  
ATOM    118  OE1 GLN A  16       6.561  -5.600  -5.459  1.00 80.61           O  
ATOM    119  N   ALA A  17       3.358  -1.263  -2.935  1.00 79.46           N  
ATOM    120  CA  ALA A  17       2.705  -0.941  -1.669  1.00 79.46           C  
ATOM    121  C   ALA A  17       1.292  -0.413  -1.900  1.00 79.46           C  
ATOM    122  CB  ALA A  17       3.530   0.080  -0.889  1.00 79.46           C  
ATOM    123  O   ALA A  17       0.370  -0.741  -1.149  1.00 79.46           O  
ATOM    124  N   ARG A  18       1.175   0.377  -2.885  1.00 77.18           N  
ATOM    125  CA  ARG A  18      -0.142   0.921  -3.200  1.00 77.18           C  
ATOM    126  C   ARG A  18      -1.083  -0.173  -3.693  1.00 77.18           C  
ATOM    127  CB  ARG A  18      -0.029   2.028  -4.251  1.00 77.18           C  
ATOM    128  O   ARG A  18      -2.270  -0.175  -3.359  1.00 77.18           O  
ATOM    129  CG  ARG A  18      -1.227   2.963  -4.293  1.00 77.18           C  
ATOM    130  CD  ARG A  18      -1.023   4.097  -5.288  1.00 77.18           C  
ATOM    131  NE  ARG A  18      -2.020   5.150  -5.117  1.00 77.18           N  
ATOM    132  NH1 ARG A  18      -1.588   6.174  -7.142  1.00 77.18           N  
ATOM    133  NH2 ARG A  18      -3.195   7.020  -5.744  1.00 77.18           N  
ATOM    134  CZ  ARG A  18      -2.265   6.112  -6.001  1.00 77.18           C  
ATOM    135  N   LEU A  19      -0.508  -0.984  -4.507  1.00 75.92           N  
ATOM    136  CA  LEU A  19      -1.327  -2.064  -5.047  1.00 75.92           C  
ATOM    137  C   LEU A  19      -1.669  -3.080  -3.963  1.00 75.92           C  
ATOM    138  CB  LEU A  19      -0.604  -2.758  -6.204  1.00 75.92           C  
ATOM    139  O   LEU A  19      -2.749  -3.675  -3.981  1.00 75.92           O  
ATOM    140  CG  LEU A  19      -0.500  -1.968  -7.510  1.00 75.92           C  
ATOM    141  CD1 LEU A  19       0.365  -2.720  -8.516  1.00 75.92           C  
ATOM    142  CD2 LEU A  19      -1.886  -1.698  -8.084  1.00 75.92           C  
ATOM    143  N   MET A  20      -0.725  -3.317  -3.071  1.00 69.64           N  
ATOM    144  CA  MET A  20      -1.022  -4.234  -1.975  1.00 69.64           C  
ATOM    145  C   MET A  20      -2.009  -3.610  -0.994  1.00 69.64           C  
ATOM    146  CB  MET A  20       0.261  -4.633  -1.244  1.00 69.64           C  
ATOM    147  O   MET A  20      -2.735  -4.323  -0.299  1.00 69.64           O  
ATOM    148  CG  MET A  20       1.191  -5.507  -2.070  1.00 69.64           C  
ATOM    149  SD  MET A  20       2.218  -6.618  -1.031  1.00 69.64           S  
ATOM    150  CE  MET A  20       2.469  -7.994  -2.187  1.00 69.64           C  
ATOM    151  N   LYS A  21      -1.963  -2.312  -0.891  1.00 63.81           N  
ATOM    152  CA  LYS A  21      -2.970  -1.672  -0.050  1.00 63.81           C  
ATOM    153  C   LYS A  21      -4.374  -1.901  -0.603  1.00 63.81           C  
ATOM    154  CB  LYS A  21      -2.694  -0.173   0.073  1.00 63.81           C  
ATOM    155  O   LYS A  21      -5.332  -2.043   0.159  1.00 63.81           O  
ATOM    156  CG  LYS A  21      -3.509   0.520   1.155  1.00 63.81           C  
ATOM    157  CD  LYS A  21      -3.090   1.975   1.325  1.00 63.81           C  
ATOM    158  CE  LYS A  21      -4.027   2.721   2.265  1.00 63.81           C  
ATOM    159  NZ  LYS A  21      -3.664   4.166   2.377  1.00 63.81           N  
ATOM    160  N   GLU A  22      -4.412  -2.058  -1.952  1.00 60.91           N  
ATOM    161  CA  GLU A  22      -5.748  -2.305  -2.485  1.00 60.91           C  
ATOM    162  C   GLU A  22      -6.231  -3.710  -2.136  1.00 60.91           C  
ATOM    163  CB  GLU A  22      -5.767  -2.105  -4.003  1.00 60.91           C  
ATOM    164  O   GLU A  22      -7.431  -3.936  -1.970  1.00 60.91           O  
ATOM    165  CG  GLU A  22      -7.096  -1.592  -4.539  1.00 60.91           C  
ATOM    166  CD  GLU A  22      -7.147  -1.532  -6.057  1.00 60.91           C  
ATOM    167  OE1 GLU A  22      -8.055  -2.148  -6.659  1.00 60.91           O  
ATOM    168  OE2 GLU A  22      -6.270  -0.863  -6.650  1.00 60.91           O  
ATOM    169  N   GLU A  23      -5.274  -4.522  -1.756  1.00 58.85           N  
ATOM    170  CA  GLU A  23      -5.796  -5.809  -1.308  1.00 58.85           C  
ATOM    171  C   GLU A  23      -5.993  -5.829   0.206  1.00 58.85           C  
ATOM    172  CB  GLU A  23      -4.861  -6.945  -1.731  1.00 58.85           C  
ATOM    173  O   GLU A  23      -6.295  -6.875   0.784  1.00 58.85           O  
ATOM    174  CG  GLU A  23      -4.842  -7.200  -3.231  1.00 58.85           C  
ATOM    175  CD  GLU A  23      -3.991  -8.396  -3.626  1.00 58.85           C  
ATOM    176  OE1 GLU A  23      -4.406  -9.168  -4.520  1.00 58.85           O  
ATOM    177  OE2 GLU A  23      -2.901  -8.564  -3.036  1.00 58.85           O  
ATOM    178  N   SER A  24      -5.798  -4.670   0.802  1.00 58.32           N  
ATOM    179  CA  SER A  24      -6.051  -4.544   2.234  1.00 58.32           C  
ATOM    180  C   SER A  24      -7.546  -4.581   2.536  1.00 58.32           C  
ATOM    181  CB  SER A  24      -5.445  -3.248   2.774  1.00 58.32           C  
ATOM    182  O   SER A  24      -8.349  -4.010   1.795  1.00 58.32           O  
ATOM    183  OG  SER A  24      -5.558  -3.191   4.186  1.00 58.32           O  
ATOM    184  N   PRO A  25      -8.035  -5.795   3.038  1.00 58.24           N  
ATOM    185  CA  PRO A  25      -9.475  -5.906   3.278  1.00 58.24           C  
ATOM    186  C   PRO A  25     -10.163  -4.547   3.377  1.00 58.24           C  
ATOM    187  CB  PRO A  25      -9.553  -6.656   4.611  1.00 58.24           C  
ATOM    188  O   PRO A  25      -9.564  -3.581   3.856  1.00 58.24           O  
ATOM    189  CG  PRO A  25      -8.184  -6.534   5.198  1.00 58.24           C  
ATOM    190  CD  PRO A  25      -7.234  -6.122   4.111  1.00 58.24           C  
ATOM    191  N   VAL A  26     -10.648  -4.015   2.400  1.00 59.40           N  
ATOM    192  CA  VAL A  26     -11.529  -2.867   2.583  1.00 59.40           C  
ATOM    193  C   VAL A  26     -12.102  -2.875   3.999  1.00 59.40           C  
ATOM    194  CB  VAL A  26     -12.674  -2.859   1.545  1.00 59.40           C  
ATOM    195  O   VAL A  26     -12.694  -3.867   4.430  1.00 59.40           O  
ATOM    196  CG1 VAL A  26     -13.588  -1.653   1.759  1.00 59.40           C  
ATOM    197  CG2 VAL A  26     -12.108  -2.859   0.127  1.00 59.40           C  
ATOM    198  N   VAL A  27     -11.417  -2.389   4.895  1.00 58.21           N  
ATOM    199  CA  VAL A  27     -11.936  -2.219   6.248  1.00 58.21           C  
ATOM    200  C   VAL A  27     -13.027  -1.151   6.253  1.00 58.21           C  
ATOM    201  CB  VAL A  27     -10.815  -1.840   7.242  1.00 58.21           C  
ATOM    202  O   VAL A  27     -12.813  -0.034   5.775  1.00 58.21           O  
ATOM    203  CG1 VAL A  27     -11.377  -1.680   8.654  1.00 58.21           C  
ATOM    204  CG2 VAL A  27      -9.706  -2.891   7.220  1.00 58.21           C  
ATOM    205  N   SER A  28     -14.206  -1.537   6.072  1.00 65.29           N  
ATOM    206  CA  SER A  28     -15.377  -0.689   6.270  1.00 65.29           C  
ATOM    207  C   SER A  28     -15.803  -0.670   7.734  1.00 65.29           C  
ATOM    208  CB  SER A  28     -16.539  -1.165   5.398  1.00 65.29           C  
ATOM    209  O   SER A  28     -15.753  -1.697   8.414  1.00 65.29           O  
ATOM    210  OG  SER A  28     -17.675  -0.336   5.577  1.00 65.29           O  
ATOM    211  N   TRP A  29     -15.725   0.510   8.295  1.00 72.36           N  
ATOM    212  CA  TRP A  29     -16.139   0.686   9.683  1.00 72.36           C  
ATOM    213  C   TRP A  29     -17.403   1.534   9.772  1.00 72.36           C  
ATOM    214  CB  TRP A  29     -15.017   1.333  10.501  1.00 72.36           C  
ATOM    215  O   TRP A  29     -17.715   2.293   8.851  1.00 72.36           O  
ATOM    216  CG  TRP A  29     -14.537   2.641   9.947  1.00 72.36           C  
ATOM    217  CD1 TRP A  29     -13.627   2.827   8.943  1.00 72.36           C  
ATOM    218  CD2 TRP A  29     -14.938   3.947  10.371  1.00 72.36           C  
ATOM    219  CE2 TRP A  29     -14.232   4.880   9.579  1.00 72.36           C  
ATOM    220  CE3 TRP A  29     -15.829   4.420  11.345  1.00 72.36           C  
ATOM    221  NE1 TRP A  29     -13.440   4.171   8.717  1.00 72.36           N  
ATOM    222  CH2 TRP A  29     -15.266   6.695  10.691  1.00 72.36           C  
ATOM    223  CZ2 TRP A  29     -14.389   6.259   9.732  1.00 72.36           C  
ATOM    224  CZ3 TRP A  29     -15.983   5.794  11.495  1.00 72.36           C  
ATOM    225  N   ARG A  30     -18.497   1.101  10.439  1.00 72.23           N  
ATOM    226  CA  ARG A  30     -19.720   1.821  10.780  1.00 72.23           C  
ATOM    227  C   ARG A  30     -19.784   2.112  12.275  1.00 72.23           C  
ATOM    228  CB  ARG A  30     -20.952   1.024  10.348  1.00 72.23           C  
ATOM    229  O   ARG A  30     -19.502   1.237  13.096  1.00 72.23           O  
ATOM    230  CG  ARG A  30     -22.249   1.816  10.402  1.00 72.23           C  
ATOM    231  CD  ARG A  30     -23.439   0.982   9.948  1.00 72.23           C  
ATOM    232  NE  ARG A  30     -24.650   1.790   9.831  1.00 72.23           N  
ATOM    233  NH1 ARG A  30     -26.071  -0.009   9.551  1.00 72.23           N  
ATOM    234  NH2 ARG A  30     -26.904   2.127   9.553  1.00 72.23           N  
ATOM    235  CZ  ARG A  30     -25.872   1.301   9.645  1.00 72.23           C  
ATOM    236  N   LEU A  31     -19.916   3.413  12.544  1.00 70.36           N  
ATOM    237  CA  LEU A  31     -20.124   3.890  13.906  1.00 70.36           C  
ATOM    238  C   LEU A  31     -21.604   3.858  14.274  1.00 70.36           C  
ATOM    239  CB  LEU A  31     -19.578   5.312  14.065  1.00 70.36           C  
ATOM    240  O   LEU A  31     -22.436   4.429  13.565  1.00 70.36           O  
ATOM    241  CG  LEU A  31     -19.526   5.863  15.491  1.00 70.36           C  
ATOM    242  CD1 LEU A  31     -18.453   5.142  16.299  1.00 70.36           C  
ATOM    243  CD2 LEU A  31     -19.272   7.366  15.474  1.00 70.36           C  
ATOM    244  N   GLU A  32     -21.993   2.901  15.109  1.00 71.52           N  
ATOM    245  CA  GLU A  32     -23.367   2.895  15.603  1.00 71.52           C  
ATOM    246  C   GLU A  32     -23.597   4.019  16.609  1.00 71.52           C  
ATOM    247  CB  GLU A  32     -23.704   1.543  16.238  1.00 71.52           C  
ATOM    248  O   GLU A  32     -22.890   4.113  17.615  1.00 71.52           O  
ATOM    249  CG  GLU A  32     -23.675   0.379  15.258  1.00 71.52           C  
ATOM    250  CD  GLU A  32     -24.805   0.422  14.241  1.00 71.52           C  
ATOM    251  OE1 GLU A  32     -24.523   0.489  13.023  1.00 71.52           O  
ATOM    252  OE2 GLU A  32     -25.981   0.391  14.666  1.00 71.52           O  
ATOM    253  N   PRO A  33     -24.404   4.996  16.260  1.00 68.84           N  
ATOM    254  CA  PRO A  33     -24.665   6.133  17.147  1.00 68.84           C  
ATOM    255  C   PRO A  33     -25.281   5.713  18.479  1.00 68.84           C  
ATOM    256  CB  PRO A  33     -25.641   6.993  16.340  1.00 68.84           C  
ATOM    257  O   PRO A  33     -25.027   6.345  19.507  1.00 68.84           O  
ATOM    258  CG  PRO A  33     -26.132   6.094  15.251  1.00 68.84           C  
ATOM    259  CD  PRO A  33     -25.183   4.938  15.123  1.00 68.84           C  
ATOM    260  N   GLU A  34     -25.848   4.528  18.555  1.00 74.96           N  
ATOM    261  CA  GLU A  34     -26.662   4.214  19.725  1.00 74.96           C  
ATOM    262  C   GLU A  34     -25.804   3.681  20.868  1.00 74.96           C  
ATOM    263  CB  GLU A  34     -27.750   3.198  19.366  1.00 74.96           C  
ATOM    264  O   GLU A  34     -26.056   3.986  22.035  1.00 74.96           O  
ATOM    265  CG  GLU A  34     -28.776   3.721  18.371  1.00 74.96           C  
ATOM    266  CD  GLU A  34     -30.095   2.967  18.418  1.00 74.96           C  
ATOM    267  OE1 GLU A  34     -31.148   3.566  18.101  1.00 74.96           O  
ATOM    268  OE2 GLU A  34     -30.077   1.768  18.776  1.00 74.96           O  
ATOM    269  N   ASP A  35     -24.524   3.342  20.634  1.00 71.08           N  
ATOM    270  CA  ASP A  35     -23.761   2.818  21.763  1.00 71.08           C  
ATOM    271  C   ASP A  35     -22.270   3.104  21.599  1.00 71.08           C  
ATOM    272  CB  ASP A  35     -23.994   1.313  21.915  1.00 71.08           C  
ATOM    273  O   ASP A  35     -21.465   2.743  22.460  1.00 71.08           O  
ATOM    274  CG  ASP A  35     -25.442   0.964  22.209  1.00 71.08           C  
ATOM    275  OD1 ASP A  35     -26.107   1.706  22.965  1.00 71.08           O  
ATOM    276  OD2 ASP A  35     -25.922  -0.063  21.683  1.00 71.08           O  
ATOM    277  N   GLY A  36     -21.912   4.092  20.634  1.00 71.12           N  
ATOM    278  CA  GLY A  36     -20.508   4.459  20.532  1.00 71.12           C  
ATOM    279  C   GLY A  36     -19.610   3.289  20.179  1.00 71.12           C  
ATOM    280  O   GLY A  36     -18.403   3.329  20.427  1.00 71.12           O  
ATOM    281  N   THR A  37     -20.215   2.189  19.756  1.00 69.37           N  
ATOM    282  CA  THR A  37     -19.404   1.064  19.305  1.00 69.37           C  
ATOM    283  C   THR A  37     -19.180   1.129  17.797  1.00 69.37           C  
ATOM    284  CB  THR A  37     -20.060  -0.280  19.672  1.00 69.37           C  
ATOM    285  O   THR A  37     -20.021   1.649  17.061  1.00 69.37           O  
ATOM    286  CG2 THR A  37     -20.160  -0.448  21.185  1.00 69.37           C  
ATOM    287  OG1 THR A  37     -21.377  -0.332  19.109  1.00 69.37           O  
ATOM    288  N   ALA A  38     -17.854   0.924  17.440  1.00 71.70           N  
ATOM    289  CA  ALA A  38     -17.441   0.849  16.041  1.00 71.70           C  
ATOM    290  C   ALA A  38     -17.353  -0.600  15.572  1.00 71.70           C  
ATOM    291  CB  ALA A  38     -16.099   1.551  15.844  1.00 71.70           C  
ATOM    292  O   ALA A  38     -16.866  -1.467  16.301  1.00 71.70           O  
ATOM    293  N   LEU A  39     -18.246  -0.920  14.646  1.00 72.28           N  
ATOM    294  CA  LEU A  39     -18.133  -2.209  13.973  1.00 72.28           C  
ATOM    295  C   LEU A  39     -17.237  -2.104  12.743  1.00 72.28           C  
ATOM    296  CB  LEU A  39     -19.516  -2.726  13.568  1.00 72.28           C  
ATOM    297  O   LEU A  39     -17.359  -1.159  11.960  1.00 72.28           O  
ATOM    298  CG  LEU A  39     -20.485  -3.035  14.710  1.00 72.28           C  
ATOM    299  CD1 LEU A  39     -21.876  -3.330  14.160  1.00 72.28           C  
ATOM    300  CD2 LEU A  39     -19.974  -4.207  15.543  1.00 72.28           C  
ATOM    301  N   CYS A  40     -16.134  -2.956  12.787  1.00 70.90           N  
ATOM    302  CA  CYS A  40     -15.154  -3.064  11.712  1.00 70.90           C  
ATOM    303  C   CYS A  40     -15.456  -4.260  10.817  1.00 70.90           C  
ATOM    304  CB  CYS A  40     -13.742  -3.189  12.285  1.00 70.90           C  
ATOM    305  O   CYS A  40     -15.634  -5.377  11.305  1.00 70.90           O  
ATOM    306  SG  CYS A  40     -12.451  -3.278  11.026  1.00 70.90           S  
ATOM    307  N   PHE A  41     -15.900  -3.952   9.567  1.00 69.42           N  
ATOM    308  CA  PHE A  41     -16.119  -4.989   8.565  1.00 69.42           C  
ATOM    309  C   PHE A  41     -14.911  -5.116   7.645  1.00 69.42           C  
ATOM    310  CB  PHE A  41     -17.376  -4.686   7.743  1.00 69.42           C  
ATOM    311  O   PHE A  41     -14.402  -4.114   7.138  1.00 69.42           O  
ATOM    312  CG  PHE A  41     -18.630  -4.576   8.569  1.00 69.42           C  
ATOM    313  CD1 PHE A  41     -19.335  -5.714   8.940  1.00 69.42           C  
ATOM    314  CD2 PHE A  41     -19.102  -3.335   8.973  1.00 69.42           C  
ATOM    315  CE1 PHE A  41     -20.496  -5.616   9.705  1.00 69.42           C  
ATOM    316  CE2 PHE A  41     -20.261  -3.228   9.737  1.00 69.42           C  
ATOM    317  CZ  PHE A  41     -20.957  -4.370  10.101  1.00 69.42           C  
ATOM    318  N   ILE A  42     -14.335  -6.378   7.768  1.00 65.84           N  
ATOM    319  CA  ILE A  42     -13.174  -6.649   6.928  1.00 65.84           C  
ATOM    320  C   ILE A  42     -13.605  -7.426   5.686  1.00 65.84           C  
ATOM    321  CB  ILE A  42     -12.088  -7.432   7.700  1.00 65.84           C  
ATOM    322  O   ILE A  42     -14.259  -8.466   5.793  1.00 65.84           O  
ATOM    323  CG1 ILE A  42     -11.694  -6.680   8.977  1.00 65.84           C  
ATOM    324  CG2 ILE A  42     -10.866  -7.681   6.811  1.00 65.84           C  
ATOM    325  CD1 ILE A  42     -10.822  -7.489   9.927  1.00 65.84           C  
ATOM    326  N   PHE A  43     -13.663  -6.868   4.464  1.00 61.52           N  
ATOM    327  CA  PHE A  43     -13.932  -7.583   3.222  1.00 61.52           C  
ATOM    328  C   PHE A  43     -12.633  -8.034   2.565  1.00 61.52           C  
ATOM    329  CB  PHE A  43     -14.731  -6.702   2.256  1.00 61.52           C  
ATOM    330  O   PHE A  43     -11.636  -7.308   2.585  1.00 61.52           O  
ATOM    331  CG  PHE A  43     -16.071  -6.276   2.791  1.00 61.52           C  
ATOM    332  CD1 PHE A  43     -17.173  -7.118   2.697  1.00 61.52           C  
ATOM    333  CD2 PHE A  43     -16.230  -5.032   3.388  1.00 61.52           C  
ATOM    334  CE1 PHE A  43     -18.415  -6.726   3.191  1.00 61.52           C  
ATOM    335  CE2 PHE A  43     -17.468  -4.633   3.884  1.00 61.52           C  
ATOM    336  CZ  PHE A  43     -18.559  -5.481   3.784  1.00 61.52           C  
TER     337      PHE A  43
ENDMDL
END
