# Supplementary material for: An integrative multitiered computational analysis for better understanding the structure and function of 85 miniproteins
Source: NAR Genom Bioinform. 2025 Dec 3;7(4):lqaf178. doi: 10.1093/nargab/lqaf178 (PMC12673850; doi:10.1093/nargab/lqaf178)
Supplement: lqaf178_Supplemental_Files [file lqaf178_supplemental_files.zip › BAGE1/BAGE1_AF2.pdb]

MODEL     1
ATOM      1  N   MET A   1      20.878   0.738 -16.947  1.00 71.62           N  
ATOM      2  CA  MET A   1      20.791   0.796 -15.491  1.00 71.62           C  
ATOM      3  C   MET A   1      19.795   1.862 -15.048  1.00 71.62           C  
ATOM      4  CB  MET A   1      22.165   1.078 -14.880  1.00 71.62           C  
ATOM      5  O   MET A   1      19.211   1.762 -13.968  1.00 71.62           O  
ATOM      6  CG  MET A   1      23.011  -0.168 -14.674  1.00 71.62           C  
ATOM      7  SD  MET A   1      24.389   0.106 -13.494  1.00 71.62           S  
ATOM      8  CE  MET A   1      25.781   0.236 -14.651  1.00 71.62           C  
ATOM      9  N   ALA A   2      19.395   2.784 -15.933  1.00 83.79           N  
ATOM     10  CA  ALA A   2      18.549   3.941 -15.652  1.00 83.79           C  
ATOM     11  C   ALA A   2      17.081   3.537 -15.551  1.00 83.79           C  
ATOM     12  CB  ALA A   2      18.731   5.007 -16.729  1.00 83.79           C  
ATOM     13  O   ALA A   2      16.355   4.026 -14.682  1.00 83.79           O  
ATOM     14  N   ALA A   3      16.729   2.550 -16.322  1.00 84.74           N  
ATOM     15  CA  ALA A   3      15.329   2.140 -16.399  1.00 84.74           C  
ATOM     16  C   ALA A   3      14.905   1.394 -15.137  1.00 84.74           C  
ATOM     17  CB  ALA A   3      15.098   1.268 -17.631  1.00 84.74           C  
ATOM     18  O   ALA A   3      13.789   1.578 -14.646  1.00 84.74           O  
ATOM     19  N   ARG A   4      15.772   0.625 -14.626  1.00 87.54           N  
ATOM     20  CA  ARG A   4      15.526  -0.136 -13.405  1.00 87.54           C  
ATOM     21  C   ARG A   4      15.339   0.792 -12.209  1.00 87.54           C  
ATOM     22  CB  ARG A   4      16.676  -1.110 -13.137  1.00 87.54           C  
ATOM     23  O   ARG A   4      14.451   0.575 -11.382  1.00 87.54           O  
ATOM     24  CG  ARG A   4      16.563  -2.420 -13.900  1.00 87.54           C  
ATOM     25  CD  ARG A   4      17.712  -3.364 -13.573  1.00 87.54           C  
ATOM     26  NE  ARG A   4      17.437  -4.725 -14.024  1.00 87.54           N  
ATOM     27  NH1 ARG A   4      19.638  -5.419 -13.939  1.00 87.54           N  
ATOM     28  NH2 ARG A   4      17.997  -6.875 -14.604  1.00 87.54           N  
ATOM     29  CZ  ARG A   4      18.358  -5.670 -14.188  1.00 87.54           C  
ATOM     30  N   ALA A   5      16.134   1.824 -12.184  1.00 89.68           N  
ATOM     31  CA  ALA A   5      16.055   2.798 -11.098  1.00 89.68           C  
ATOM     32  C   ALA A   5      14.720   3.537 -11.121  1.00 89.68           C  
ATOM     33  CB  ALA A   5      17.211   3.791 -11.189  1.00 89.68           C  
ATOM     34  O   ALA A   5      14.118   3.776 -10.071  1.00 89.68           O  
ATOM     35  N   VAL A   6      14.292   3.781 -12.256  1.00 90.65           N  
ATOM     36  CA  VAL A   6      13.034   4.501 -12.422  1.00 90.65           C  
ATOM     37  C   VAL A   6      11.868   3.612 -11.997  1.00 90.65           C  
ATOM     38  CB  VAL A   6      12.840   4.974 -13.881  1.00 90.65           C  
ATOM     39  O   VAL A   6      10.942   4.071 -11.325  1.00 90.65           O  
ATOM     40  CG1 VAL A   6      11.455   5.593 -14.068  1.00 90.65           C  
ATOM     41  CG2 VAL A   6      13.930   5.971 -14.268  1.00 90.65           C  
ATOM     42  N   PHE A   7      11.989   2.415 -12.381  1.00 88.59           N  
ATOM     43  CA  PHE A   7      10.951   1.453 -12.029  1.00 88.59           C  
ATOM     44  C   PHE A   7      10.869   1.274 -10.518  1.00 88.59           C  
ATOM     45  CB  PHE A   7      11.216   0.103 -12.703  1.00 88.59           C  
ATOM     46  O   PHE A   7       9.777   1.262  -9.947  1.00 88.59           O  
ATOM     47  CG  PHE A   7      10.132  -0.915 -12.471  1.00 88.59           C  
ATOM     48  CD1 PHE A   7      10.295  -1.920 -11.526  1.00 88.59           C  
ATOM     49  CD2 PHE A   7       8.950  -0.866 -13.198  1.00 88.59           C  
ATOM     50  CE1 PHE A   7       9.293  -2.864 -11.309  1.00 88.59           C  
ATOM     51  CE2 PHE A   7       7.945  -1.805 -12.987  1.00 88.59           C  
ATOM     52  CZ  PHE A   7       8.119  -2.804 -12.043  1.00 88.59           C  
ATOM     53  N   LEU A   8      11.938   1.158  -9.879  1.00 92.72           N  
ATOM     54  CA  LEU A   8      11.966   0.985  -8.430  1.00 92.72           C  
ATOM     55  C   LEU A   8      11.428   2.225  -7.724  1.00 92.72           C  
ATOM     56  CB  LEU A   8      13.390   0.690  -7.953  1.00 92.72           C  
ATOM     57  O   LEU A   8      10.703   2.115  -6.733  1.00 92.72           O  
ATOM     58  CG  LEU A   8      13.928  -0.711  -8.250  1.00 92.72           C  
ATOM     59  CD1 LEU A   8      15.412  -0.793  -7.906  1.00 92.72           C  
ATOM     60  CD2 LEU A   8      13.136  -1.762  -7.480  1.00 92.72           C  
ATOM     61  N   ALA A   9      11.763   3.332  -8.258  1.00 91.83           N  
ATOM     62  CA  ALA A   9      11.279   4.587  -7.687  1.00 91.83           C  
ATOM     63  C   ALA A   9       9.764   4.704  -7.823  1.00 91.83           C  
ATOM     64  CB  ALA A   9      11.964   5.775  -8.358  1.00 91.83           C  
ATOM     65  O   ALA A   9       9.083   5.145  -6.894  1.00 91.83           O  
ATOM     66  N   LEU A  10       9.303   4.263  -8.944  1.00 90.74           N  
ATOM     67  CA  LEU A  10       7.867   4.309  -9.194  1.00 90.74           C  
ATOM     68  C   LEU A  10       7.126   3.328  -8.292  1.00 90.74           C  
ATOM     69  CB  LEU A  10       7.568   3.997 -10.663  1.00 90.74           C  
ATOM     70  O   LEU A  10       6.077   3.660  -7.736  1.00 90.74           O  
ATOM     71  CG  LEU A  10       6.122   4.198 -11.118  1.00 90.74           C  
ATOM     72  CD1 LEU A  10       5.770   5.681 -11.126  1.00 90.74           C  
ATOM     73  CD2 LEU A  10       5.905   3.584 -12.497  1.00 90.74           C  
ATOM     74  N   SER A  11       7.688   2.200  -8.139  1.00 87.31           N  
ATOM     75  CA  SER A  11       7.096   1.178  -7.281  1.00 87.31           C  
ATOM     76  C   SER A  11       7.058   1.632  -5.826  1.00 87.31           C  
ATOM     77  CB  SER A  11       7.873  -0.134  -7.395  1.00 87.31           C  
ATOM     78  O   SER A  11       6.068   1.409  -5.126  1.00 87.31           O  
ATOM     79  OG  SER A  11       7.995  -0.531  -8.750  1.00 87.31           O  
ATOM     80  N   ALA A  12       8.117   2.255  -5.487  1.00 90.63           N  
ATOM     81  CA  ALA A  12       8.188   2.763  -4.120  1.00 90.63           C  
ATOM     82  C   ALA A  12       7.130   3.835  -3.877  1.00 90.63           C  
ATOM     83  CB  ALA A  12       9.580   3.318  -3.830  1.00 90.63           C  
ATOM     84  O   ALA A  12       6.506   3.871  -2.813  1.00 90.63           O  
ATOM     85  N   GLN A  13       6.961   4.624  -4.816  1.00 87.41           N  
ATOM     86  CA  GLN A  13       5.959   5.680  -4.711  1.00 87.41           C  
ATOM     87  C   GLN A  13       4.551   5.096  -4.631  1.00 87.41           C  
ATOM     88  CB  GLN A  13       6.063   6.640  -5.897  1.00 87.41           C  
ATOM     89  O   GLN A  13       3.715   5.580  -3.865  1.00 87.41           O  
ATOM     90  CG  GLN A  13       5.398   7.989  -5.657  1.00 87.41           C  
ATOM     91  CD  GLN A  13       5.688   8.990  -6.759  1.00 87.41           C  
ATOM     92  NE2 GLN A  13       4.639   9.618  -7.279  1.00 87.41           N  
ATOM     93  OE1 GLN A  13       6.844   9.198  -7.139  1.00 87.41           O  
ATOM     94  N   LEU A  14       4.313   4.152  -5.411  1.00 87.60           N  
ATOM     95  CA  LEU A  14       3.002   3.512  -5.404  1.00 87.60           C  
ATOM     96  C   LEU A  14       2.750   2.804  -4.078  1.00 87.60           C  
ATOM     97  CB  LEU A  14       2.888   2.513  -6.559  1.00 87.60           C  
ATOM     98  O   LEU A  14       1.631   2.829  -3.558  1.00 87.60           O  
ATOM     99  CG  LEU A  14       2.717   3.110  -7.957  1.00 87.60           C  
ATOM    100  CD1 LEU A  14       2.805   2.016  -9.015  1.00 87.60           C  
ATOM    101  CD2 LEU A  14       1.392   3.857  -8.062  1.00 87.60           C  
ATOM    102  N   LEU A  15       3.799   2.205  -3.643  1.00 85.35           N  
ATOM    103  CA  LEU A  15       3.702   1.516  -2.361  1.00 85.35           C  
ATOM    104  C   LEU A  15       3.430   2.505  -1.232  1.00 85.35           C  
ATOM    105  CB  LEU A  15       4.987   0.735  -2.073  1.00 85.35           C  
ATOM    106  O   LEU A  15       2.603   2.241  -0.356  1.00 85.35           O  
ATOM    107  CG  LEU A  15       4.956  -0.197  -0.860  1.00 85.35           C  
ATOM    108  CD1 LEU A  15       4.113  -1.431  -1.161  1.00 85.35           C  
ATOM    109  CD2 LEU A  15       6.372  -0.596  -0.457  1.00 85.35           C  
ATOM    110  N   GLN A  16       4.117   3.597  -1.264  1.00 83.01           N  
ATOM    111  CA  GLN A  16       3.905   4.638  -0.264  1.00 83.01           C  
ATOM    112  C   GLN A  16       2.487   5.197  -0.343  1.00 83.01           C  
ATOM    113  CB  GLN A  16       4.924   5.766  -0.438  1.00 83.01           C  
ATOM    114  O   GLN A  16       1.880   5.512   0.683  1.00 83.01           O  
ATOM    115  CG  GLN A  16       6.334   5.393  -0.002  1.00 83.01           C  
ATOM    116  CD  GLN A  16       7.273   6.584   0.029  1.00 83.01           C  
ATOM    117  NE2 GLN A  16       7.988   6.747   1.137  1.00 83.01           N  
ATOM    118  OE1 GLN A  16       7.356   7.352  -0.935  1.00 83.01           O  
ATOM    119  N   ALA A  17       2.033   5.404  -1.533  1.00 82.77           N  
ATOM    120  CA  ALA A  17       0.672   5.888  -1.749  1.00 82.77           C  
ATOM    121  C   ALA A  17      -0.353   4.921  -1.163  1.00 82.77           C  
ATOM    122  CB  ALA A  17       0.412   6.097  -3.239  1.00 82.77           C  
ATOM    123  O   ALA A  17      -1.359   5.346  -0.590  1.00 82.77           O  
ATOM    124  N   ARG A  18      -0.065   3.689  -1.294  1.00 77.61           N  
ATOM    125  CA  ARG A  18      -0.983   2.693  -0.750  1.00 77.61           C  
ATOM    126  C   ARG A  18      -0.920   2.666   0.774  1.00 77.61           C  
ATOM    127  CB  ARG A  18      -0.666   1.305  -1.312  1.00 77.61           C  
ATOM    128  O   ARG A  18      -1.938   2.461   1.438  1.00 77.61           O  
ATOM    129  CG  ARG A  18      -1.043   1.133  -2.775  1.00 77.61           C  
ATOM    130  CD  ARG A  18      -2.538   0.906  -2.949  1.00 77.61           C  
ATOM    131  NE  ARG A  18      -2.850   0.352  -4.264  1.00 77.61           N  
ATOM    132  NH1 ARG A  18      -5.076   0.967  -4.224  1.00 77.61           N  
ATOM    133  NH2 ARG A  18      -4.221  -0.141  -6.039  1.00 77.61           N  
ATOM    134  CZ  ARG A  18      -4.048   0.394  -4.839  1.00 77.61           C  
ATOM    135  N   LEU A  19       0.291   2.776   1.175  1.00 75.55           N  
ATOM    136  CA  LEU A  19       0.463   2.758   2.624  1.00 75.55           C  
ATOM    137  C   LEU A  19      -0.162   3.995   3.261  1.00 75.55           C  
ATOM    138  CB  LEU A  19       1.948   2.679   2.987  1.00 75.55           C  
ATOM    139  O   LEU A  19      -0.698   3.924   4.369  1.00 75.55           O  
ATOM    140  CG  LEU A  19       2.609   1.307   2.843  1.00 75.55           C  
ATOM    141  CD1 LEU A  19       4.116   1.420   3.045  1.00 75.55           C  
ATOM    142  CD2 LEU A  19       2.005   0.315   3.831  1.00 75.55           C  
ATOM    143  N   MET A  20       0.023   5.139   2.484  1.00 68.16           N  
ATOM    144  CA  MET A  20      -0.589   6.354   3.017  1.00 68.16           C  
ATOM    145  C   MET A  20      -2.109   6.286   2.916  1.00 68.16           C  
ATOM    146  CB  MET A  20      -0.069   7.587   2.276  1.00 68.16           C  
ATOM    147  O   MET A  20      -2.816   6.843   3.757  1.00 68.16           O  
ATOM    148  CG  MET A  20       1.356   7.967   2.641  1.00 68.16           C  
ATOM    149  SD  MET A  20       1.436   9.466   3.696  1.00 68.16           S  
ATOM    150  CE  MET A  20       2.736   8.970   4.860  1.00 68.16           C  
ATOM    151  N   LYS A  21      -2.532   5.629   1.849  1.00 62.90           N  
ATOM    152  CA  LYS A  21      -3.981   5.521   1.708  1.00 62.90           C  
ATOM    153  C   LYS A  21      -4.555   4.496   2.682  1.00 62.90           C  
ATOM    154  CB  LYS A  21      -4.354   5.146   0.273  1.00 62.90           C  
ATOM    155  O   LYS A  21      -5.723   4.582   3.065  1.00 62.90           O  
ATOM    156  CG  LYS A  21      -5.831   5.322  -0.049  1.00 62.90           C  
ATOM    157  CD  LYS A  21      -6.075   5.355  -1.552  1.00 62.90           C  
ATOM    158  CE  LYS A  21      -7.547   5.149  -1.885  1.00 62.90           C  
ATOM    159  NZ  LYS A  21      -7.851   5.517  -3.300  1.00 62.90           N  
ATOM    160  N   GLU A  22      -3.714   3.493   3.040  1.00 57.60           N  
ATOM    161  CA  GLU A  22      -4.181   2.502   4.004  1.00 57.60           C  
ATOM    162  C   GLU A  22      -4.402   3.128   5.378  1.00 57.60           C  
ATOM    163  CB  GLU A  22      -3.187   1.342   4.108  1.00 57.60           C  
ATOM    164  O   GLU A  22      -4.199   2.475   6.404  1.00 57.60           O  
ATOM    165  CG  GLU A  22      -3.834   0.006   4.442  1.00 57.60           C  
ATOM    166  CD  GLU A  22      -2.825  -1.089   4.751  1.00 57.60           C  
ATOM    167  OE1 GLU A  22      -2.759  -1.541   5.917  1.00 57.60           O  
ATOM    168  OE2 GLU A  22      -2.095  -1.497   3.821  1.00 57.60           O  
ATOM    169  N   GLU A  23      -3.961   4.377   5.564  1.00 54.72           N  
ATOM    170  CA  GLU A  23      -4.581   5.046   6.703  1.00 54.72           C  
ATOM    171  C   GLU A  23      -6.065   5.302   6.453  1.00 54.72           C  
ATOM    172  CB  GLU A  23      -3.864   6.364   7.009  1.00 54.72           C  
ATOM    173  O   GLU A  23      -6.663   6.179   7.080  1.00 54.72           O  
ATOM    174  CG  GLU A  23      -2.363   6.317   6.768  1.00 54.72           C  
ATOM    175  CD  GLU A  23      -1.675   7.653   7.003  1.00 54.72           C  
ATOM    176  OE1 GLU A  23      -0.838   7.750   7.928  1.00 54.72           O  
ATOM    177  OE2 GLU A  23      -1.977   8.610   6.256  1.00 54.72           O  
ATOM    178  N   SER A  24      -6.613   4.712   5.446  1.00 51.99           N  
ATOM    179  CA  SER A  24      -8.041   4.656   5.149  1.00 51.99           C  
ATOM    180  C   SER A  24      -8.838   4.174   6.356  1.00 51.99           C  
ATOM    181  CB  SER A  24      -8.304   3.739   3.954  1.00 51.99           C  
ATOM    182  O   SER A  24      -8.404   3.269   7.072  1.00 51.99           O  
ATOM    183  OG  SER A  24      -9.647   3.858   3.516  1.00 51.99           O  
ATOM    184  N   PRO A  25      -9.559   5.175   7.081  1.00 49.57           N  
ATOM    185  CA  PRO A  25     -10.146   4.836   8.380  1.00 49.57           C  
ATOM    186  C   PRO A  25     -10.340   3.332   8.565  1.00 49.57           C  
ATOM    187  CB  PRO A  25     -11.493   5.561   8.358  1.00 49.57           C  
ATOM    188  O   PRO A  25     -10.697   2.630   7.615  1.00 49.57           O  
ATOM    189  CG  PRO A  25     -11.754   5.840   6.913  1.00 49.57           C  
ATOM    190  CD  PRO A  25     -10.451   5.763   6.170  1.00 49.57           C  
ATOM    191  N   VAL A  26      -9.369   2.621   8.944  1.00 51.38           N  
ATOM    192  CA  VAL A  26      -9.688   1.277   9.414  1.00 51.38           C  
ATOM    193  C   VAL A  26     -11.169   1.194   9.775  1.00 51.38           C  
ATOM    194  CB  VAL A  26      -8.820   0.880  10.630  1.00 51.38           C  
ATOM    195  O   VAL A  26     -11.670   2.002  10.561  1.00 51.38           O  
ATOM    196  CG1 VAL A  26      -9.231  -0.492  11.161  1.00 51.38           C  
ATOM    197  CG2 VAL A  26      -7.340   0.889  10.253  1.00 51.38           C  
ATOM    198  N   VAL A  27     -12.010   1.147   8.908  1.00 55.33           N  
ATOM    199  CA  VAL A  27     -13.417   0.881   9.187  1.00 55.33           C  
ATOM    200  C   VAL A  27     -13.543  -0.350  10.081  1.00 55.33           C  
ATOM    201  CB  VAL A  27     -14.226   0.680   7.886  1.00 55.33           C  
ATOM    202  O   VAL A  27     -13.020  -1.418   9.755  1.00 55.33           O  
ATOM    203  CG1 VAL A  27     -15.662   0.266   8.201  1.00 55.33           C  
ATOM    204  CG2 VAL A  27     -14.206   1.954   7.043  1.00 55.33           C  
ATOM    205  N   SER A  28     -13.355  -0.225  11.347  1.00 57.68           N  
ATOM    206  CA  SER A  28     -13.644  -1.306  12.284  1.00 57.68           C  
ATOM    207  C   SER A  28     -15.147  -1.501  12.457  1.00 57.68           C  
ATOM    208  CB  SER A  28     -12.998  -1.027  13.642  1.00 57.68           C  
ATOM    209  O   SER A  28     -15.890  -0.530  12.615  1.00 57.68           O  
ATOM    210  OG  SER A  28     -13.242  -2.093  14.544  1.00 57.68           O  
ATOM    211  N   TRP A  29     -15.796  -2.481  11.782  1.00 59.08           N  
ATOM    212  CA  TRP A  29     -17.205  -2.850  11.875  1.00 59.08           C  
ATOM    213  C   TRP A  29     -17.455  -3.748  13.081  1.00 59.08           C  
ATOM    214  CB  TRP A  29     -17.661  -3.555  10.594  1.00 59.08           C  
ATOM    215  O   TRP A  29     -16.618  -4.587  13.422  1.00 59.08           O  
ATOM    216  CG  TRP A  29     -16.816  -4.733  10.213  1.00 59.08           C  
ATOM    217  CD1 TRP A  29     -15.604  -4.708   9.583  1.00 59.08           C  
ATOM    218  CD2 TRP A  29     -17.125  -6.113  10.435  1.00 59.08           C  
ATOM    219  CE2 TRP A  29     -16.053  -6.870   9.913  1.00 59.08           C  
ATOM    220  CE3 TRP A  29     -18.205  -6.783  11.026  1.00 59.08           C  
ATOM    221  NE1 TRP A  29     -15.139  -5.990   9.400  1.00 59.08           N  
ATOM    222  CH2 TRP A  29     -17.098  -8.896  10.548  1.00 59.08           C  
ATOM    223  CZ2 TRP A  29     -16.030  -8.266   9.965  1.00 59.08           C  
ATOM    224  CZ3 TRP A  29     -18.180  -8.172  11.076  1.00 59.08           C  
ATOM    225  N   ARG A  30     -17.863  -3.277  14.246  1.00 57.54           N  
ATOM    226  CA  ARG A  30     -18.310  -4.171  15.309  1.00 57.54           C  
ATOM    227  C   ARG A  30     -19.809  -4.436  15.208  1.00 57.54           C  
ATOM    228  CB  ARG A  30     -17.973  -3.586  16.682  1.00 57.54           C  
ATOM    229  O   ARG A  30     -20.593  -3.514  14.977  1.00 57.54           O  
ATOM    230  CG  ARG A  30     -16.704  -4.154  17.299  1.00 57.54           C  
ATOM    231  CD  ARG A  30     -16.594  -3.811  18.778  1.00 57.54           C  
ATOM    232  NE  ARG A  30     -15.366  -4.339  19.364  1.00 57.54           N  
ATOM    233  NH1 ARG A  30     -16.247  -4.609  21.482  1.00 57.54           N  
ATOM    234  NH2 ARG A  30     -14.065  -5.174  21.062  1.00 57.54           N  
ATOM    235  CZ  ARG A  30     -15.228  -4.706  20.635  1.00 57.54           C  
ATOM    236  N   LEU A  31     -20.144  -5.730  15.014  1.00 59.61           N  
ATOM    237  CA  LEU A  31     -21.496  -6.278  14.976  1.00 59.61           C  
ATOM    238  C   LEU A  31     -22.100  -6.333  16.375  1.00 59.61           C  
ATOM    239  CB  LEU A  31     -21.490  -7.676  14.353  1.00 59.61           C  
ATOM    240  O   LEU A  31     -21.508  -6.911  17.289  1.00 59.61           O  
ATOM    241  CG  LEU A  31     -22.509  -7.927  13.240  1.00 59.61           C  
ATOM    242  CD1 LEU A  31     -21.796  -8.197  11.920  1.00 59.61           C  
ATOM    243  CD2 LEU A  31     -23.426  -9.090  13.606  1.00 59.61           C  
ATOM    244  N   GLU A  32     -22.777  -5.320  16.835  1.00 60.01           N  
ATOM    245  CA  GLU A  32     -23.454  -5.529  18.111  1.00 60.01           C  
ATOM    246  C   GLU A  32     -24.540  -6.594  17.991  1.00 60.01           C  
ATOM    247  CB  GLU A  32     -24.058  -4.217  18.621  1.00 60.01           C  
ATOM    248  O   GLU A  32     -25.352  -6.559  17.064  1.00 60.01           O  
ATOM    249  CG  GLU A  32     -23.239  -3.548  19.715  1.00 60.01           C  
ATOM    250  CD  GLU A  32     -23.360  -4.239  21.063  1.00 60.01           C  
ATOM    251  OE1 GLU A  32     -22.393  -4.911  21.490  1.00 60.01           O  
ATOM    252  OE2 GLU A  32     -24.430  -4.109  21.698  1.00 60.01           O  
ATOM    253  N   PRO A  33     -24.368  -7.798  18.728  1.00 60.96           N  
ATOM    254  CA  PRO A  33     -25.243  -8.972  18.681  1.00 60.96           C  
ATOM    255  C   PRO A  33     -26.656  -8.675  19.178  1.00 60.96           C  
ATOM    256  CB  PRO A  33     -24.540  -9.973  19.601  1.00 60.96           C  
ATOM    257  O   PRO A  33     -27.615  -9.322  18.748  1.00 60.96           O  
ATOM    258  CG  PRO A  33     -23.570  -9.152  20.388  1.00 60.96           C  
ATOM    259  CD  PRO A  33     -23.343  -7.857  19.663  1.00 60.96           C  
ATOM    260  N   GLU A  34     -26.952  -7.545  19.788  1.00 63.92           N  
ATOM    261  CA  GLU A  34     -28.263  -7.535  20.429  1.00 63.92           C  
ATOM    262  C   GLU A  34     -29.323  -6.932  19.511  1.00 63.92           C  
ATOM    263  CB  GLU A  34     -28.211  -6.763  21.750  1.00 63.92           C  
ATOM    264  O   GLU A  34     -30.469  -7.384  19.497  1.00 63.92           O  
ATOM    265  CG  GLU A  34     -27.708  -7.589  22.925  1.00 63.92           C  
ATOM    266  CD  GLU A  34     -27.896  -6.899  24.267  1.00 63.92           C  
ATOM    267  OE1 GLU A  34     -28.250  -7.581  25.256  1.00 63.92           O  
ATOM    268  OE2 GLU A  34     -27.688  -5.667  24.330  1.00 63.92           O  
ATOM    269  N   ASP A  35     -28.945  -6.374  18.265  1.00 60.64           N  
ATOM    270  CA  ASP A  35     -30.057  -5.791  17.521  1.00 60.64           C  
ATOM    271  C   ASP A  35     -29.749  -5.735  16.026  1.00 60.64           C  
ATOM    272  CB  ASP A  35     -30.377  -4.389  18.045  1.00 60.64           C  
ATOM    273  O   ASP A  35     -30.563  -5.250  15.237  1.00 60.64           O  
ATOM    274  CG  ASP A  35     -31.211  -4.406  19.313  1.00 60.64           C  
ATOM    275  OD1 ASP A  35     -32.213  -5.152  19.375  1.00 60.64           O  
ATOM    276  OD2 ASP A  35     -30.865  -3.665  20.259  1.00 60.64           O  
ATOM    277  N   GLY A  36     -28.829  -6.741  15.514  1.00 62.43           N  
ATOM    278  CA  GLY A  36     -28.617  -6.863  14.080  1.00 62.43           C  
ATOM    279  C   GLY A  36     -28.268  -5.545  13.414  1.00 62.43           C  
ATOM    280  O   GLY A  36     -28.296  -5.438  12.187  1.00 62.43           O  
ATOM    281  N   THR A  37     -27.969  -4.461  14.200  1.00 59.99           N  
ATOM    282  CA  THR A  37     -27.531  -3.187  13.641  1.00 59.99           C  
ATOM    283  C   THR A  37     -26.010  -3.069  13.693  1.00 59.99           C  
ATOM    284  CB  THR A  37     -28.167  -2.000  14.388  1.00 59.99           C  
ATOM    285  O   THR A  37     -25.388  -3.436  14.692  1.00 59.99           O  
ATOM    286  CG2 THR A  37     -28.370  -0.810  13.457  1.00 59.99           C  
ATOM    287  OG1 THR A  37     -29.437  -2.402  14.917  1.00 59.99           O  
ATOM    288  N   ALA A  38     -25.308  -2.979  12.526  1.00 61.17           N  
ATOM    289  CA  ALA A  38     -23.875  -2.739  12.384  1.00 61.17           C  
ATOM    290  C   ALA A  38     -23.538  -1.270  12.623  1.00 61.17           C  
ATOM    291  CB  ALA A  38     -23.397  -3.173  11.000  1.00 61.17           C  
ATOM    292  O   ALA A  38     -24.246  -0.379  12.147  1.00 61.17           O  
ATOM    293  N   LEU A  39     -22.906  -0.904  13.683  1.00 64.76           N  
ATOM    294  CA  LEU A  39     -22.312   0.414  13.876  1.00 64.76           C  
ATOM    295  C   LEU A  39     -20.959   0.507  13.179  1.00 64.76           C  
ATOM    296  CB  LEU A  39     -22.152   0.717  15.368  1.00 64.76           C  
ATOM    297  O   LEU A  39     -20.150  -0.421  13.256  1.00 64.76           O  
ATOM    298  CG  LEU A  39     -23.444   0.858  16.174  1.00 64.76           C  
ATOM    299  CD1 LEU A  39     -23.133   0.934  17.665  1.00 64.76           C  
ATOM    300  CD2 LEU A  39     -24.225   2.088  15.722  1.00 64.76           C  
ATOM    301  N   CYS A  40     -20.833   1.450  12.201  1.00 60.00           N  
ATOM    302  CA  CYS A  40     -19.603   1.753  11.478  1.00 60.00           C  
ATOM    303  C   CYS A  40     -18.779   2.799  12.218  1.00 60.00           C  
ATOM    304  CB  CYS A  40     -19.919   2.245  10.066  1.00 60.00           C  
ATOM    305  O   CYS A  40     -19.279   3.880  12.535  1.00 60.00           O  
ATOM    306  SG  CYS A  40     -18.459   2.450   9.022  1.00 60.00           S  
ATOM    307  N   PHE A  41     -17.678   2.386  12.849  1.00 61.00           N  
ATOM    308  CA  PHE A  41     -16.750   3.365  13.402  1.00 61.00           C  
ATOM    309  C   PHE A  41     -15.629   3.667  12.415  1.00 61.00           C  
ATOM    310  CB  PHE A  41     -16.162   2.863  14.726  1.00 61.00           C  
ATOM    311  O   PHE A  41     -15.027   2.750  11.852  1.00 61.00           O  
ATOM    312  CG  PHE A  41     -17.185   2.685  15.815  1.00 61.00           C  
ATOM    313  CD1 PHE A  41     -17.588   3.764  16.592  1.00 61.00           C  
ATOM    314  CD2 PHE A  41     -17.744   1.438  16.061  1.00 61.00           C  
ATOM    315  CE1 PHE A  41     -18.535   3.602  17.601  1.00 61.00           C  
ATOM    316  CE2 PHE A  41     -18.691   1.269  17.068  1.00 61.00           C  
ATOM    317  CZ  PHE A  41     -19.084   2.352  17.837  1.00 61.00           C  
ATOM    318  N   ILE A  42     -15.673   4.907  11.919  1.00 59.08           N  
ATOM    319  CA  ILE A  42     -14.619   5.370  11.022  1.00 59.08           C  
ATOM    320  C   ILE A  42     -13.533   6.083  11.826  1.00 59.08           C  
ATOM    321  CB  ILE A  42     -15.178   6.307   9.929  1.00 59.08           C  
ATOM    322  O   ILE A  42     -13.827   6.988  12.611  1.00 59.08           O  
ATOM    323  CG1 ILE A  42     -16.352   5.640   9.203  1.00 59.08           C  
ATOM    324  CG2 ILE A  42     -14.076   6.702   8.940  1.00 59.08           C  
ATOM    325  CD1 ILE A  42     -17.074   6.555   8.223  1.00 59.08           C  
ATOM    326  N   PHE A  43     -12.356   5.585  12.188  1.00 57.37           N  
ATOM    327  CA  PHE A  43     -11.263   6.324  12.808  1.00 57.37           C  
ATOM    328  C   PHE A  43     -10.437   7.053  11.754  1.00 57.37           C  
ATOM    329  CB  PHE A  43     -10.367   5.383  13.618  1.00 57.37           C  
ATOM    330  O   PHE A  43     -10.219   6.532  10.659  1.00 57.37           O  
ATOM    331  CG  PHE A  43     -11.064   4.736  14.785  1.00 57.37           C  
ATOM    332  CD1 PHE A  43     -11.203   5.411  15.991  1.00 57.37           C  
ATOM    333  CD2 PHE A  43     -11.580   3.451  14.674  1.00 57.37           C  
ATOM    334  CE1 PHE A  43     -11.848   4.815  17.072  1.00 57.37           C  
ATOM    335  CE2 PHE A  43     -12.226   2.849  15.750  1.00 57.37           C  
ATOM    336  CZ  PHE A  43     -12.358   3.532  16.948  1.00 57.37           C  
TER     337      PHE A  43
ENDMDL
END
