# Supplementary material for: An integrative multitiered computational analysis for better understanding the structure and function of 85 miniproteins
Source: NAR Genom Bioinform. 2025 Dec 3;7(4):lqaf178. doi: 10.1093/nargab/lqaf178 (PMC12673850; doi:10.1093/nargab/lqaf178)
Supplement: lqaf178_Supplemental_Files [file lqaf178_supplemental_files.zip › BAGE1/BAGE1_AF3.pdb]

MODEL     1
ATOM      1  N   MET A   1      17.216  -5.664 -17.401  1.00 73.99           N  
ATOM      2  CA  MET A   1      17.470  -4.655 -16.376  1.00 73.99           C  
ATOM      3  C   MET A   1      16.164  -4.051 -15.871  1.00 73.99           C  
ATOM      4  CB  MET A   1      18.380  -3.552 -16.921  1.00 73.99           C  
ATOM      5  O   MET A   1      16.071  -3.645 -14.711  1.00 73.99           O  
ATOM      6  CG  MET A   1      19.836  -3.967 -17.054  1.00 73.99           C  
ATOM      7  SD  MET A   1      20.905  -2.602 -17.654  1.00 73.99           S  
ATOM      8  CE  MET A   1      22.424  -3.523 -18.022  1.00 73.99           C  
ATOM      9  N   ALA A   2      15.044  -4.251 -16.645  1.00 83.54           N  
ATOM     10  CA  ALA A   2      13.735  -3.663 -16.370  1.00 83.54           C  
ATOM     11  C   ALA A   2      12.971  -4.486 -15.336  1.00 83.54           C  
ATOM     12  CB  ALA A   2      12.923  -3.546 -17.657  1.00 83.54           C  
ATOM     13  O   ALA A   2      12.293  -3.929 -14.469  1.00 83.54           O  
ATOM     14  N   ALA A   3      13.172  -5.819 -15.446  1.00 85.87           N  
ATOM     15  CA  ALA A   3      12.406  -6.720 -14.589  1.00 85.87           C  
ATOM     16  C   ALA A   3      12.858  -6.611 -13.135  1.00 85.87           C  
ATOM     17  CB  ALA A   3      12.538  -8.160 -15.078  1.00 85.87           C  
ATOM     18  O   ALA A   3      12.034  -6.638 -12.218  1.00 85.87           O  
ATOM     19  N   ARG A   4      14.132  -6.453 -12.946  1.00 86.98           N  
ATOM     20  CA  ARG A   4      14.718  -6.299 -11.619  1.00 86.98           C  
ATOM     21  C   ARG A   4      14.246  -5.007 -10.959  1.00 86.98           C  
ATOM     22  CB  ARG A   4      16.246  -6.318 -11.700  1.00 86.98           C  
ATOM     23  O   ARG A   4      13.935  -4.990  -9.767  1.00 86.98           O  
ATOM     24  CG  ARG A   4      16.933  -6.435 -10.348  1.00 86.98           C  
ATOM     25  CD  ARG A   4      18.436  -6.626 -10.494  1.00 86.98           C  
ATOM     26  NE  ARG A   4      19.047  -7.064  -9.243  1.00 86.98           N  
ATOM     27  NH1 ARG A   4      20.630  -5.382  -9.187  1.00 86.98           N  
ATOM     28  NH2 ARG A   4      20.554  -6.947  -7.514  1.00 86.98           N  
ATOM     29  CZ  ARG A   4      20.076  -6.464  -8.651  1.00 86.98           C  
ATOM     30  N   ALA A   5      14.227  -3.962 -11.763  1.00 87.06           N  
ATOM     31  CA  ALA A   5      13.783  -2.657 -11.279  1.00 87.06           C  
ATOM     32  C   ALA A   5      12.323  -2.705 -10.835  1.00 87.06           C  
ATOM     33  CB  ALA A   5      13.973  -1.595 -12.359  1.00 87.06           C  
ATOM     34  O   ALA A   5      11.962  -2.130  -9.806  1.00 87.06           O  
ATOM     35  N   VAL A   6      11.556  -3.439 -11.585  1.00 87.74           N  
ATOM     36  CA  VAL A   6      10.130  -3.551 -11.295  1.00 87.74           C  
ATOM     37  C   VAL A   6       9.924  -4.362 -10.018  1.00 87.74           C  
ATOM     38  CB  VAL A   6       9.362  -4.199 -12.469  1.00 87.74           C  
ATOM     39  O   VAL A   6       9.105  -4.000  -9.171  1.00 87.74           O  
ATOM     40  CG1 VAL A   6       7.900  -4.434 -12.093  1.00 87.74           C  
ATOM     41  CG2 VAL A   6       9.462  -3.327 -13.718  1.00 87.74           C  
ATOM     42  N   PHE A   7      10.642  -5.440  -9.916  1.00 90.46           N  
ATOM     43  CA  PHE A   7      10.557  -6.292  -8.736  1.00 90.46           C  
ATOM     44  C   PHE A   7      10.939  -5.517  -7.481  1.00 90.46           C  
ATOM     45  CB  PHE A   7      11.461  -7.519  -8.890  1.00 90.46           C  
ATOM     46  O   PHE A   7      10.248  -5.594  -6.463  1.00 90.46           O  
ATOM     47  CG  PHE A   7      11.383  -8.480  -7.735  1.00 90.46           C  
ATOM     48  CD1 PHE A   7      12.355  -8.475  -6.742  1.00 90.46           C  
ATOM     49  CD2 PHE A   7      10.336  -9.388  -7.642  1.00 90.46           C  
ATOM     50  CE1 PHE A   7      12.285  -9.364  -5.671  1.00 90.46           C  
ATOM     51  CE2 PHE A   7      10.260 -10.279  -6.575  1.00 90.46           C  
ATOM     52  CZ  PHE A   7      11.235 -10.266  -5.591  1.00 90.46           C  
ATOM     53  N   LEU A   8      12.023  -4.796  -7.542  1.00 90.37           N  
ATOM     54  CA  LEU A   8      12.477  -4.002  -6.405  1.00 90.37           C  
ATOM     55  C   LEU A   8      11.450  -2.934  -6.043  1.00 90.37           C  
ATOM     56  CB  LEU A   8      13.825  -3.345  -6.714  1.00 90.37           C  
ATOM     57  O   LEU A   8      11.197  -2.685  -4.862  1.00 90.37           O  
ATOM     58  CG  LEU A   8      15.036  -4.278  -6.772  1.00 90.37           C  
ATOM     59  CD1 LEU A   8      16.274  -3.512  -7.227  1.00 90.37           C  
ATOM     60  CD2 LEU A   8      15.274  -4.930  -5.414  1.00 90.37           C  
ATOM     61  N   ALA A   9      10.883  -2.312  -7.037  1.00 90.50           N  
ATOM     62  CA  ALA A   9       9.873  -1.281  -6.814  1.00 90.50           C  
ATOM     63  C   ALA A   9       8.631  -1.865  -6.146  1.00 90.50           C  
ATOM     64  CB  ALA A   9       9.499  -0.608  -8.132  1.00 90.50           C  
ATOM     65  O   ALA A   9       8.082  -1.271  -5.215  1.00 90.50           O  
ATOM     66  N   LEU A  10       8.228  -3.060  -6.674  1.00 91.09           N  
ATOM     67  CA  LEU A  10       7.045  -3.712  -6.123  1.00 91.09           C  
ATOM     68  C   LEU A  10       7.295  -4.172  -4.691  1.00 91.09           C  
ATOM     69  CB  LEU A  10       6.637  -4.905  -6.992  1.00 91.09           C  
ATOM     70  O   LEU A  10       6.429  -4.021  -3.826  1.00 91.09           O  
ATOM     71  CG  LEU A  10       5.848  -4.581  -8.261  1.00 91.09           C  
ATOM     72  CD1 LEU A  10       5.902  -5.755  -9.233  1.00 91.09           C  
ATOM     73  CD2 LEU A  10       4.404  -4.230  -7.918  1.00 91.09           C  
ATOM     74  N   SER A  11       8.487  -4.683  -4.431  1.00 89.60           N  
ATOM     75  CA  SER A  11       8.851  -5.154  -3.099  1.00 89.60           C  
ATOM     76  C   SER A  11       8.910  -4.002  -2.102  1.00 89.60           C  
ATOM     77  CB  SER A  11      10.198  -5.877  -3.135  1.00 89.60           C  
ATOM     78  O   SER A  11       8.456  -4.135  -0.964  1.00 89.60           O  
ATOM     79  OG  SER A  11      11.175  -5.087  -3.791  1.00 89.60           O  
ATOM     80  N   ALA A  12       9.470  -2.940  -2.610  1.00 90.16           N  
ATOM     81  CA  ALA A  12       9.542  -1.749  -1.768  1.00 90.16           C  
ATOM     82  C   ALA A  12       8.147  -1.257  -1.394  1.00 90.16           C  
ATOM     83  CB  ALA A  12      10.321  -0.643  -2.475  1.00 90.16           C  
ATOM     84  O   ALA A  12       7.905  -0.869  -0.249  1.00 90.16           O  
ATOM     85  N   GLN A  13       7.251  -1.268  -2.326  1.00 87.93           N  
ATOM     86  CA  GLN A  13       5.875  -0.843  -2.090  1.00 87.93           C  
ATOM     87  C   GLN A  13       5.181  -1.760  -1.088  1.00 87.93           C  
ATOM     88  CB  GLN A  13       5.090  -0.808  -3.402  1.00 87.93           C  
ATOM     89  O   GLN A  13       4.446  -1.292  -0.215  1.00 87.93           O  
ATOM     90  CG  GLN A  13       5.430   0.381  -4.291  1.00 87.93           C  
ATOM     91  CD  GLN A  13       4.721   0.333  -5.631  1.00 87.93           C  
ATOM     92  NE2 GLN A  13       3.568   0.988  -5.716  1.00 87.93           N  
ATOM     93  OE1 GLN A  13       5.206  -0.286  -6.583  1.00 87.93           O  
ATOM     94  N   LEU A  14       5.401  -3.011  -1.307  1.00 88.66           N  
ATOM     95  CA  LEU A  14       4.792  -3.982  -0.404  1.00 88.66           C  
ATOM     96  C   LEU A  14       5.361  -3.844   1.004  1.00 88.66           C  
ATOM     97  CB  LEU A  14       5.014  -5.406  -0.920  1.00 88.66           C  
ATOM     98  O   LEU A  14       4.621  -3.921   1.988  1.00 88.66           O  
ATOM     99  CG  LEU A  14       4.109  -5.860  -2.067  1.00 88.66           C  
ATOM    100  CD1 LEU A  14       4.612  -7.177  -2.649  1.00 88.66           C  
ATOM    101  CD2 LEU A  14       2.668  -5.996  -1.589  1.00 88.66           C  
ATOM    102  N   LEU A  15       6.682  -3.686   1.044  1.00 88.08           N  
ATOM    103  CA  LEU A  15       7.333  -3.496   2.336  1.00 88.08           C  
ATOM    104  C   LEU A  15       6.830  -2.227   3.017  1.00 88.08           C  
ATOM    105  CB  LEU A  15       8.853  -3.430   2.167  1.00 88.08           C  
ATOM    106  O   LEU A  15       6.580  -2.223   4.224  1.00 88.08           O  
ATOM    107  CG  LEU A  15       9.574  -4.767   1.993  1.00 88.08           C  
ATOM    108  CD1 LEU A  15      11.040  -4.537   1.642  1.00 88.08           C  
ATOM    109  CD2 LEU A  15       9.448  -5.612   3.256  1.00 88.08           C  
ATOM    110  N   GLN A  16       6.748  -1.156   2.228  1.00 85.18           N  
ATOM    111  CA  GLN A  16       6.214   0.100   2.743  1.00 85.18           C  
ATOM    112  C   GLN A  16       4.782  -0.073   3.242  1.00 85.18           C  
ATOM    113  CB  GLN A  16       6.268   1.188   1.669  1.00 85.18           C  
ATOM    114  O   GLN A  16       4.404   0.493   4.269  1.00 85.18           O  
ATOM    115  CG  GLN A  16       7.617   1.887   1.569  1.00 85.18           C  
ATOM    116  CD  GLN A  16       7.607   3.044   0.588  1.00 85.18           C  
ATOM    117  NE2 GLN A  16       8.041   4.213   1.046  1.00 85.18           N  
ATOM    118  OE1 GLN A  16       7.213   2.889  -0.572  1.00 85.18           O  
ATOM    119  N   ALA A  17       3.986  -0.731   2.440  1.00 83.35           N  
ATOM    120  CA  ALA A  17       2.603  -1.000   2.826  1.00 83.35           C  
ATOM    121  C   ALA A  17       2.541  -1.789   4.131  1.00 83.35           C  
ATOM    122  CB  ALA A  17       1.878  -1.756   1.715  1.00 83.35           C  
ATOM    123  O   ALA A  17       1.686  -1.529   4.981  1.00 83.35           O  
ATOM    124  N   ARG A  18       3.413  -2.732   4.256  1.00 81.63           N  
ATOM    125  CA  ARG A  18       3.423  -3.542   5.471  1.00 81.63           C  
ATOM    126  C   ARG A  18       3.915  -2.732   6.665  1.00 81.63           C  
ATOM    127  CB  ARG A  18       4.298  -4.783   5.283  1.00 81.63           C  
ATOM    128  O   ARG A  18       3.422  -2.901   7.782  1.00 81.63           O  
ATOM    129  CG  ARG A  18       3.720  -5.804   4.316  1.00 81.63           C  
ATOM    130  CD  ARG A  18       2.530  -6.539   4.917  1.00 81.63           C  
ATOM    131  NE  ARG A  18       2.140  -7.688   4.106  1.00 81.63           N  
ATOM    132  NH1 ARG A  18       0.030  -7.883   5.024  1.00 81.63           N  
ATOM    133  NH2 ARG A  18       0.712  -9.338   3.390  1.00 81.63           N  
ATOM    134  CZ  ARG A  18       0.962  -8.300   4.175  1.00 81.63           C  
ATOM    135  N   LEU A  19       4.978  -1.987   6.324  1.00 79.69           N  
ATOM    136  CA  LEU A  19       5.508  -1.141   7.387  1.00 79.69           C  
ATOM    137  C   LEU A  19       4.485  -0.091   7.807  1.00 79.69           C  
ATOM    138  CB  LEU A  19       6.801  -0.458   6.935  1.00 79.69           C  
ATOM    139  O   LEU A  19       4.386   0.248   8.989  1.00 79.69           O  
ATOM    140  CG  LEU A  19       8.048  -1.341   6.870  1.00 79.69           C  
ATOM    141  CD1 LEU A  19       9.216  -0.567   6.269  1.00 79.69           C  
ATOM    142  CD2 LEU A  19       8.404  -1.866   8.256  1.00 79.69           C  
ATOM    143  N   MET A  20       3.773   0.409   6.760  1.00 69.98           N  
ATOM    144  CA  MET A  20       2.746   1.393   7.090  1.00 69.98           C  
ATOM    145  C   MET A  20       1.554   0.729   7.770  1.00 69.98           C  
ATOM    146  CB  MET A  20       2.286   2.132   5.832  1.00 69.98           C  
ATOM    147  O   MET A  20       0.903   1.336   8.622  1.00 69.98           O  
ATOM    148  CG  MET A  20       3.358   3.012   5.211  1.00 69.98           C  
ATOM    149  SD  MET A  20       3.770   4.462   6.257  1.00 69.98           S  
ATOM    150  CE  MET A  20       5.574   4.290   6.347  1.00 69.98           C  
ATOM    151  N   LYS A  21       1.340  -0.536   7.215  1.00 65.66           N  
ATOM    152  CA  LYS A  21       0.237  -1.283   7.814  1.00 65.66           C  
ATOM    153  C   LYS A  21       0.599  -1.769   9.215  1.00 65.66           C  
ATOM    154  CB  LYS A  21      -0.150  -2.470   6.931  1.00 65.66           C  
ATOM    155  O   LYS A  21      -0.245  -1.777  10.113  1.00 65.66           O  
ATOM    156  CG  LYS A  21      -1.437  -3.162   7.354  1.00 65.66           C  
ATOM    157  CD  LYS A  21      -1.881  -4.194   6.325  1.00 65.66           C  
ATOM    158  CE  LYS A  21      -2.835  -5.214   6.930  1.00 65.66           C  
ATOM    159  NZ  LYS A  21      -3.236  -6.256   5.938  1.00 65.66           N  
ATOM    160  N   GLU A  22       2.004  -2.380   9.217  1.00 61.64           N  
ATOM    161  CA  GLU A  22       2.414  -2.817  10.548  1.00 61.64           C  
ATOM    162  C   GLU A  22       2.427  -1.651  11.532  1.00 61.64           C  
ATOM    163  CB  GLU A  22       3.795  -3.476  10.495  1.00 61.64           C  
ATOM    164  O   GLU A  22       2.391  -1.857  12.747  1.00 61.64           O  
ATOM    165  CG  GLU A  22       4.118  -4.325  11.716  1.00 61.64           C  
ATOM    166  CD  GLU A  22       5.456  -5.040  11.612  1.00 61.64           C  
ATOM    167  OE1 GLU A  22       6.436  -4.592  12.250  1.00 61.64           O  
ATOM    168  OE2 GLU A  22       5.525  -6.058  10.887  1.00 61.64           O  
ATOM    169  N   GLU A  23       2.543  -0.411  10.929  1.00 54.73           N  
ATOM    170  CA  GLU A  23       2.151   0.701  11.789  1.00 54.73           C  
ATOM    171  C   GLU A  23       0.636   0.760  11.960  1.00 54.73           C  
ATOM    172  CB  GLU A  23       2.668   2.027  11.224  1.00 54.73           C  
ATOM    173  O   GLU A  23       0.016   1.794  11.704  1.00 54.73           O  
ATOM    174  CG  GLU A  23       4.163   2.235  11.415  1.00 54.73           C  
ATOM    175  CD  GLU A  23       4.654   3.575  10.890  1.00 54.73           C  
ATOM    176  OE1 GLU A  23       4.955   4.474  11.708  1.00 54.73           O  
ATOM    177  OE2 GLU A  23       4.738   3.728   9.651  1.00 54.73           O  
ATOM    178  N   SER A  24      -0.118  -0.353  11.459  1.00 52.09           N  
ATOM    179  CA  SER A  24      -1.515  -0.491  11.857  1.00 52.09           C  
ATOM    180  C   SER A  24      -1.948   0.656  12.764  1.00 52.09           C  
ATOM    181  CB  SER A  24      -1.740  -1.827  12.568  1.00 52.09           C  
ATOM    182  O   SER A  24      -1.275   0.961  13.751  1.00 52.09           O  
ATOM    183  OG  SER A  24      -3.097  -1.969  12.953  1.00 52.09           O  
ATOM    184  N   PRO A  25      -2.402   1.727  12.151  1.00 52.79           N  
ATOM    185  CA  PRO A  25      -2.909   2.794  13.017  1.00 52.79           C  
ATOM    186  C   PRO A  25      -3.374   2.280  14.377  1.00 52.79           C  
ATOM    187  CB  PRO A  25      -4.083   3.368  12.219  1.00 52.79           C  
ATOM    188  O   PRO A  25      -4.102   1.287  14.450  1.00 52.79           O  
ATOM    189  CG  PRO A  25      -4.367   2.344  11.168  1.00 52.79           C  
ATOM    190  CD  PRO A  25      -3.225   1.370  11.130  1.00 52.79           C  
ATOM    191  N   VAL A  26      -2.564   1.607  15.076  1.00 52.06           N  
ATOM    192  CA  VAL A  26      -3.081   1.574  16.441  1.00 52.06           C  
ATOM    193  C   VAL A  26      -4.327   2.451  16.544  1.00 52.06           C  
ATOM    194  CB  VAL A  26      -2.018   2.036  17.462  1.00 52.06           C  
ATOM    195  O   VAL A  26      -4.298   3.627  16.173  1.00 52.06           O  
ATOM    196  CG1 VAL A  26      -2.633   2.188  18.852  1.00 52.06           C  
ATOM    197  CG2 VAL A  26      -0.849   1.053  17.497  1.00 52.06           C  
ATOM    198  N   VAL A  27      -5.278   2.295  15.679  1.00 53.08           N  
ATOM    199  CA  VAL A  27      -6.508   2.919  16.156  1.00 53.08           C  
ATOM    200  C   VAL A  27      -6.351   3.317  17.622  1.00 53.08           C  
ATOM    201  CB  VAL A  27      -7.723   1.981  15.985  1.00 53.08           C  
ATOM    202  O   VAL A  27      -6.063   2.472  18.473  1.00 53.08           O  
ATOM    203  CG1 VAL A  27      -8.960   2.571  16.662  1.00 53.08           C  
ATOM    204  CG2 VAL A  27      -7.993   1.722  14.504  1.00 53.08           C  
ATOM    205  N   SER A  28      -5.451   4.225  17.986  1.00 53.77           N  
ATOM    206  CA  SER A  28      -5.519   4.791  19.330  1.00 53.77           C  
ATOM    207  C   SER A  28      -6.931   5.263  19.660  1.00 53.77           C  
ATOM    208  CB  SER A  28      -4.537   5.954  19.472  1.00 53.77           C  
ATOM    209  O   SER A  28      -7.551   5.982  18.874  1.00 53.77           O  
ATOM    210  OG  SER A  28      -4.536   6.452  20.800  1.00 53.77           O  
ATOM    211  N   TRP A  29      -7.865   4.388  19.901  1.00 51.91           N  
ATOM    212  CA  TRP A  29      -9.167   4.748  20.454  1.00 51.91           C  
ATOM    213  C   TRP A  29      -9.011   5.675  21.655  1.00 51.91           C  
ATOM    214  CB  TRP A  29      -9.946   3.494  20.859  1.00 51.91           C  
ATOM    215  O   TRP A  29      -8.306   5.348  22.612  1.00 51.91           O  
ATOM    216  CG  TRP A  29      -9.227   2.624  21.846  1.00 51.91           C  
ATOM    217  CD1 TRP A  29      -8.211   1.747  21.586  1.00 51.91           C  
ATOM    218  CD2 TRP A  29      -9.476   2.543  23.253  1.00 51.91           C  
ATOM    219  CE2 TRP A  29      -8.571   1.597  23.784  1.00 51.91           C  
ATOM    220  CE3 TRP A  29     -10.376   3.181  24.117  1.00 51.91           C  
ATOM    221  NE1 TRP A  29      -7.812   1.127  22.747  1.00 51.91           N  
ATOM    222  CH2 TRP A  29      -9.433   1.912  25.966  1.00 51.91           C  
ATOM    223  CZ2 TRP A  29      -8.541   1.274  25.142  1.00 51.91           C  
ATOM    224  CZ3 TRP A  29     -10.345   2.858  25.469  1.00 51.91           C  
ATOM    225  N   ARG A  30      -8.369   6.844  21.599  1.00 54.81           N  
ATOM    226  CA  ARG A  30      -8.517   7.652  22.804  1.00 54.81           C  
ATOM    227  C   ARG A  30      -9.979   8.007  23.050  1.00 54.81           C  
ATOM    228  CB  ARG A  30      -7.678   8.928  22.703  1.00 54.81           C  
ATOM    229  O   ARG A  30     -10.696   8.385  22.121  1.00 54.81           O  
ATOM    230  CG  ARG A  30      -6.365   8.865  23.468  1.00 54.81           C  
ATOM    231  CD  ARG A  30      -5.788  10.252  23.713  1.00 54.81           C  
ATOM    232  NE  ARG A  30      -4.333  10.259  23.595  1.00 54.81           N  
ATOM    233  NH1 ARG A  30      -3.959  11.121  25.705  1.00 54.81           N  
ATOM    234  NH2 ARG A  30      -2.190  10.635  24.331  1.00 54.81           N  
ATOM    235  CZ  ARG A  30      -3.497  10.671  24.544  1.00 54.81           C  
ATOM    236  N   LEU A  31     -10.758   7.250  23.709  1.00 51.73           N  
ATOM    237  CA  LEU A  31     -12.010   7.507  24.412  1.00 51.73           C  
ATOM    238  C   LEU A  31     -12.032   8.920  24.985  1.00 51.73           C  
ATOM    239  CB  LEU A  31     -12.213   6.486  25.535  1.00 51.73           C  
ATOM    240  O   LEU A  31     -11.235   9.250  25.867  1.00 51.73           O  
ATOM    241  CG  LEU A  31     -13.077   5.269  25.196  1.00 51.73           C  
ATOM    242  CD1 LEU A  31     -12.453   4.001  25.769  1.00 51.73           C  
ATOM    243  CD2 LEU A  31     -14.496   5.458  25.721  1.00 51.73           C  
ATOM    244  N   GLU A  32     -12.018  10.012  24.150  1.00 53.24           N  
ATOM    245  CA  GLU A  32     -12.715  11.023  24.939  1.00 53.24           C  
ATOM    246  C   GLU A  32     -14.174  11.148  24.512  1.00 53.24           C  
ATOM    247  CB  GLU A  32     -12.014  12.378  24.817  1.00 53.24           C  
ATOM    248  O   GLU A  32     -14.464  11.446  23.351  1.00 53.24           O  
ATOM    249  CG  GLU A  32     -10.944  12.615  25.873  1.00 53.24           C  
ATOM    250  CD  GLU A  32     -11.509  12.756  27.278  1.00 53.24           C  
ATOM    251  OE1 GLU A  32     -11.136  11.954  28.165  1.00 53.24           O  
ATOM    252  OE2 GLU A  32     -12.331  13.674  27.493  1.00 53.24           O  
ATOM    253  N   PRO A  33     -15.108  10.343  25.333  1.00 54.70           N  
ATOM    254  CA  PRO A  33     -16.546  10.313  25.055  1.00 54.70           C  
ATOM    255  C   PRO A  33     -17.272  11.553  25.571  1.00 54.70           C  
ATOM    256  CB  PRO A  33     -17.021   9.056  25.789  1.00 54.70           C  
ATOM    257  O   PRO A  33     -17.224  11.848  26.768  1.00 54.70           O  
ATOM    258  CG  PRO A  33     -15.993   8.820  26.847  1.00 54.70           C  
ATOM    259  CD  PRO A  33     -14.890   9.824  26.673  1.00 54.70           C  
ATOM    260  N   GLU A  34     -17.249  12.681  24.846  1.00 61.32           N  
ATOM    261  CA  GLU A  34     -18.432  13.443  25.237  1.00 61.32           C  
ATOM    262  C   GLU A  34     -19.412  13.576  24.074  1.00 61.32           C  
ATOM    263  CB  GLU A  34     -18.034  14.829  25.750  1.00 61.32           C  
ATOM    264  O   GLU A  34     -20.615  13.737  24.285  1.00 61.32           O  
ATOM    265  CG  GLU A  34     -18.011  14.940  27.268  1.00 61.32           C  
ATOM    266  CD  GLU A  34     -17.827  16.366  27.762  1.00 61.32           C  
ATOM    267  OE1 GLU A  34     -18.701  16.868  28.505  1.00 61.32           O  
ATOM    268  OE2 GLU A  34     -16.800  16.986  27.404  1.00 61.32           O  
ATOM    269  N   ASP A  35     -19.372  12.731  23.099  1.00 59.17           N  
ATOM    270  CA  ASP A  35     -20.476  12.873  22.154  1.00 59.17           C  
ATOM    271  C   ASP A  35     -20.365  11.853  21.023  1.00 59.17           C  
ATOM    272  CB  ASP A  35     -20.514  14.291  21.582  1.00 59.17           C  
ATOM    273  O   ASP A  35     -19.407  11.881  20.247  1.00 59.17           O  
ATOM    274  CG  ASP A  35     -21.004  15.322  22.584  1.00 59.17           C  
ATOM    275  OD1 ASP A  35     -22.091  15.134  23.171  1.00 59.17           O  
ATOM    276  OD2 ASP A  35     -20.297  16.333  22.787  1.00 59.17           O  
ATOM    277  N   GLY A  36     -20.227  10.521  21.378  1.00 58.55           N  
ATOM    278  CA  GLY A  36     -20.626   9.446  20.483  1.00 58.55           C  
ATOM    279  C   GLY A  36     -20.046   9.584  19.088  1.00 58.55           C  
ATOM    280  O   GLY A  36     -20.352   8.784  18.202  1.00 58.55           O  
ATOM    281  N   THR A  37     -18.961  10.397  18.858  1.00 56.92           N  
ATOM    282  CA  THR A  37     -18.421  10.338  17.504  1.00 56.92           C  
ATOM    283  C   THR A  37     -16.969   9.871  17.521  1.00 56.92           C  
ATOM    284  CB  THR A  37     -18.515  11.707  16.805  1.00 56.92           C  
ATOM    285  O   THR A  37     -16.133  10.448  18.220  1.00 56.92           O  
ATOM    286  CG2 THR A  37     -18.437  11.558  15.290  1.00 56.92           C  
ATOM    287  OG1 THR A  37     -19.759  12.329  17.150  1.00 56.92           O  
ATOM    288  N   ALA A  38     -16.690   8.662  17.760  1.00 57.90           N  
ATOM    289  CA  ALA A  38     -15.373   8.044  17.629  1.00 57.90           C  
ATOM    290  C   ALA A  38     -14.607   8.632  16.448  1.00 57.90           C  
ATOM    291  CB  ALA A  38     -15.509   6.531  17.471  1.00 57.90           C  
ATOM    292  O   ALA A  38     -15.165   8.808  15.363  1.00 57.90           O  
ATOM    293  N   LEU A  39     -13.840   9.718  16.576  1.00 58.42           N  
ATOM    294  CA  LEU A  39     -12.947  10.246  15.550  1.00 58.42           C  
ATOM    295  C   LEU A  39     -11.790   9.287  15.290  1.00 58.42           C  
ATOM    296  CB  LEU A  39     -12.406  11.617  15.964  1.00 58.42           C  
ATOM    297  O   LEU A  39     -11.172   8.784  16.231  1.00 58.42           O  
ATOM    298  CG  LEU A  39     -13.430  12.750  16.054  1.00 58.42           C  
ATOM    299  CD1 LEU A  39     -12.792  13.993  16.666  1.00 58.42           C  
ATOM    300  CD2 LEU A  39     -14.006  13.061  14.677  1.00 58.42           C  
ATOM    301  N   CYS A  40     -11.889   8.544  14.197  1.00 57.53           N  
ATOM    302  CA  CYS A  40     -10.876   7.646  13.654  1.00 57.53           C  
ATOM    303  C   CYS A  40      -9.706   8.431  13.073  1.00 57.53           C  
ATOM    304  CB  CYS A  40     -11.481   6.745  12.578  1.00 57.53           C  
ATOM    305  O   CYS A  40      -9.897   9.300  12.220  1.00 57.53           O  
ATOM    306  SG  CYS A  40     -10.322   5.531  11.909  1.00 57.53           S  
ATOM    307  N   PHE A  41      -8.674   8.721  13.924  1.00 54.65           N  
ATOM    308  CA  PHE A  41      -7.512   9.330  13.288  1.00 54.65           C  
ATOM    309  C   PHE A  41      -6.567   8.263  12.750  1.00 54.65           C  
ATOM    310  CB  PHE A  41      -6.772  10.238  14.276  1.00 54.65           C  
ATOM    311  O   PHE A  41      -6.241   7.304  13.452  1.00 54.65           O  
ATOM    312  CG  PHE A  41      -7.549  11.462  14.676  1.00 54.65           C  
ATOM    313  CD1 PHE A  41      -7.554  12.594  13.870  1.00 54.65           C  
ATOM    314  CD2 PHE A  41      -8.277  11.481  15.859  1.00 54.65           C  
ATOM    315  CE1 PHE A  41      -8.273  13.729  14.238  1.00 54.65           C  
ATOM    316  CE2 PHE A  41      -8.998  12.612  16.233  1.00 54.65           C  
ATOM    317  CZ  PHE A  41      -8.994  13.735  15.422  1.00 54.65           C  
ATOM    318  N   ILE A  42      -6.675   8.212  11.405  1.00 53.96           N  
ATOM    319  CA  ILE A  42      -5.844   7.309  10.616  1.00 53.96           C  
ATOM    320  C   ILE A  42      -4.445   7.900  10.458  1.00 53.96           C  
ATOM    321  CB  ILE A  42      -6.469   7.031   9.230  1.00 53.96           C  
ATOM    322  O   ILE A  42      -4.295   9.054  10.050  1.00 53.96           O  
ATOM    323  CG1 ILE A  42      -7.921   6.564   9.383  1.00 53.96           C  
ATOM    324  CG2 ILE A  42      -5.640   5.999   8.461  1.00 53.96           C  
ATOM    325  CD1 ILE A  42      -8.692   6.499   8.071  1.00 53.96           C  
ATOM    326  N   PHE A  43      -3.405   7.778  11.384  1.00 57.27           N  
ATOM    327  CA  PHE A  43      -2.043   8.219  11.107  1.00 57.27           C  
ATOM    328  C   PHE A  43      -1.448   7.440   9.940  1.00 57.27           C  
ATOM    329  CB  PHE A  43      -1.162   8.056  12.350  1.00 57.27           C  
ATOM    330  O   PHE A  43      -1.724   6.250   9.776  1.00 57.27           O  
ATOM    331  CG  PHE A  43      -1.608   8.887  13.523  1.00 57.27           C  
ATOM    332  CD1 PHE A  43      -1.240  10.222  13.627  1.00 57.27           C  
ATOM    333  CD2 PHE A  43      -2.396   8.331  14.522  1.00 57.27           C  
ATOM    334  CE1 PHE A  43      -1.651  10.993  14.712  1.00 57.27           C  
ATOM    335  CE2 PHE A  43      -2.812   9.095  15.609  1.00 57.27           C  
ATOM    336  CZ  PHE A  43      -2.437  10.425  15.703  1.00 57.27           C  
TER     337      PHE A  43
ENDMDL
END
