# Supplementary material for: An integrative multitiered computational analysis for better understanding the structure and function of 85 miniproteins
Source: NAR Genom Bioinform. 2025 Dec 3;7(4):lqaf178. doi: 10.1093/nargab/lqaf178 (PMC12673850; doi:10.1093/nargab/lqaf178)
Supplement: lqaf178_Supplemental_Files [file lqaf178_supplemental_files.zip › BAGE1/BAGE1_AF4.pdb]

MODEL     1
ATOM      1  N   MET A   1      21.437   0.347 -15.418  1.00 69.58           N  
ATOM      2  CA  MET A   1      20.145   1.023 -15.497  1.00 69.58           C  
ATOM      3  C   MET A   1      19.000   0.025 -15.360  1.00 69.58           C  
ATOM      4  CB  MET A   1      20.017   1.787 -16.816  1.00 69.58           C  
ATOM      5  O   MET A   1      17.952   0.350 -14.799  1.00 69.58           O  
ATOM      6  CG  MET A   1      20.585   3.197 -16.765  1.00 69.58           C  
ATOM      7  SD  MET A   1      19.787   4.320 -17.976  1.00 69.58           S  
ATOM      8  CE  MET A   1      21.246   4.898 -18.886  1.00 69.58           C  
ATOM      9  N   ALA A   2      19.312  -1.301 -15.308  1.00 76.45           N  
ATOM     10  CA  ALA A   2      18.375  -2.421 -15.287  1.00 76.45           C  
ATOM     11  C   ALA A   2      18.178  -2.945 -13.867  1.00 76.45           C  
ATOM     12  CB  ALA A   2      18.865  -3.542 -16.200  1.00 76.45           C  
ATOM     13  O   ALA A   2      17.076  -3.360 -13.499  1.00 76.45           O  
ATOM     14  N   ALA A   3      19.174  -2.720 -13.045  1.00 79.46           N  
ATOM     15  CA  ALA A   3      19.152  -3.231 -11.676  1.00 79.46           C  
ATOM     16  C   ALA A   3      18.287  -2.353 -10.777  1.00 79.46           C  
ATOM     17  CB  ALA A   3      20.571  -3.322 -11.120  1.00 79.46           C  
ATOM     18  O   ALA A   3      17.571  -2.858  -9.909  1.00 79.46           O  
ATOM     19  N   ARG A   4      18.288  -1.095 -11.121  1.00 80.25           N  
ATOM     20  CA  ARG A   4      17.474  -0.126 -10.396  1.00 80.25           C  
ATOM     21  C   ARG A   4      15.994  -0.305 -10.717  1.00 80.25           C  
ATOM     22  CB  ARG A   4      17.913   1.302 -10.728  1.00 80.25           C  
ATOM     23  O   ARG A   4      15.147  -0.242  -9.823  1.00 80.25           O  
ATOM     24  CG  ARG A   4      17.263   2.365  -9.856  1.00 80.25           C  
ATOM     25  CD  ARG A   4      17.841   3.747 -10.127  1.00 80.25           C  
ATOM     26  NE  ARG A   4      17.117   4.785  -9.399  1.00 80.25           N  
ATOM     27  NH1 ARG A   4      18.382   6.534 -10.224  1.00 80.25           N  
ATOM     28  NH2 ARG A   4      16.668   6.945  -8.758  1.00 80.25           N  
ATOM     29  CZ  ARG A   4      17.391   6.086  -9.462  1.00 80.25           C  
ATOM     30  N   ALA A   5      15.689  -0.598 -11.898  1.00 85.12           N  
ATOM     31  CA  ALA A   5      14.329  -0.831 -12.377  1.00 85.12           C  
ATOM     32  C   ALA A   5      13.765  -2.133 -11.816  1.00 85.12           C  
ATOM     33  CB  ALA A   5      14.299  -0.856 -13.903  1.00 85.12           C  
ATOM     34  O   ALA A   5      12.593  -2.198 -11.439  1.00 85.12           O  
ATOM     35  N   VAL A   6      14.602  -3.087 -11.638  1.00 86.69           N  
ATOM     36  CA  VAL A   6      14.218  -4.392 -11.110  1.00 86.69           C  
ATOM     37  C   VAL A   6      13.962  -4.287  -9.608  1.00 86.69           C  
ATOM     38  CB  VAL A   6      15.298  -5.460 -11.393  1.00 86.69           C  
ATOM     39  O   VAL A   6      12.989  -4.849  -9.097  1.00 86.69           O  
ATOM     40  CG1 VAL A   6      14.954  -6.775 -10.695  1.00 86.69           C  
ATOM     41  CG2 VAL A   6      15.455  -5.674 -12.897  1.00 86.69           C  
ATOM     42  N   PHE A   7      14.741  -3.535  -8.934  1.00 87.30           N  
ATOM     43  CA  PHE A   7      14.597  -3.304  -7.501  1.00 87.30           C  
ATOM     44  C   PHE A   7      13.316  -2.534  -7.203  1.00 87.30           C  
ATOM     45  CB  PHE A   7      15.807  -2.540  -6.955  1.00 87.30           C  
ATOM     46  O   PHE A   7      12.567  -2.894  -6.291  1.00 87.30           O  
ATOM     47  CG  PHE A   7      15.738  -2.270  -5.476  1.00 87.30           C  
ATOM     48  CD1 PHE A   7      15.354  -1.022  -5.000  1.00 87.30           C  
ATOM     49  CD2 PHE A   7      16.056  -3.265  -4.561  1.00 87.30           C  
ATOM     50  CE1 PHE A   7      15.289  -0.769  -3.632  1.00 87.30           C  
ATOM     51  CE2 PHE A   7      15.993  -3.020  -3.192  1.00 87.30           C  
ATOM     52  CZ  PHE A   7      15.610  -1.771  -2.730  1.00 87.30           C  
ATOM     53  N   LEU A   8      13.022  -1.529  -7.974  1.00 90.01           N  
ATOM     54  CA  LEU A   8      11.813  -0.732  -7.799  1.00 90.01           C  
ATOM     55  C   LEU A   8      10.567  -1.563  -8.087  1.00 90.01           C  
ATOM     56  CB  LEU A   8      11.843   0.496  -8.713  1.00 90.01           C  
ATOM     57  O   LEU A   8       9.557  -1.436  -7.392  1.00 90.01           O  
ATOM     58  CG  LEU A   8      12.821   1.607  -8.325  1.00 90.01           C  
ATOM     59  CD1 LEU A   8      12.842   2.693  -9.394  1.00 90.01           C  
ATOM     60  CD2 LEU A   8      12.452   2.193  -6.966  1.00 90.01           C  
ATOM     61  N   ALA A   9      10.682  -2.390  -9.101  1.00 90.18           N  
ATOM     62  CA  ALA A   9       9.570  -3.263  -9.468  1.00 90.18           C  
ATOM     63  C   ALA A   9       9.288  -4.284  -8.370  1.00 90.18           C  
ATOM     64  CB  ALA A   9       9.863  -3.972 -10.788  1.00 90.18           C  
ATOM     65  O   ALA A   9       8.129  -4.547  -8.040  1.00 90.18           O  
ATOM     66  N   LEU A  10      10.413  -4.834  -7.808  1.00 90.19           N  
ATOM     67  CA  LEU A  10      10.294  -5.808  -6.728  1.00 90.19           C  
ATOM     68  C   LEU A  10       9.732  -5.157  -5.469  1.00 90.19           C  
ATOM     69  CB  LEU A  10      11.655  -6.441  -6.425  1.00 90.19           C  
ATOM     70  O   LEU A  10       8.862  -5.726  -4.807  1.00 90.19           O  
ATOM     71  CG  LEU A  10      11.664  -7.567  -5.390  1.00 90.19           C  
ATOM     72  CD1 LEU A  10      10.919  -8.785  -5.926  1.00 90.19           C  
ATOM     73  CD2 LEU A  10      13.094  -7.933  -5.010  1.00 90.19           C  
ATOM     74  N   SER A  11      10.122  -3.910  -5.153  1.00 88.90           N  
ATOM     75  CA  SER A  11       9.660  -3.141  -4.003  1.00 88.90           C  
ATOM     76  C   SER A  11       8.183  -2.783  -4.134  1.00 88.90           C  
ATOM     77  CB  SER A  11      10.489  -1.866  -3.842  1.00 88.90           C  
ATOM     78  O   SER A  11       7.430  -2.867  -3.161  1.00 88.90           O  
ATOM     79  OG  SER A  11      11.861  -2.177  -3.666  1.00 88.90           O  
ATOM     80  N   ALA A  12       7.830  -2.448  -5.350  1.00 90.05           N  
ATOM     81  CA  ALA A  12       6.440  -2.108  -5.639  1.00 90.05           C  
ATOM     82  C   ALA A  12       5.530  -3.321  -5.465  1.00 90.05           C  
ATOM     83  CB  ALA A  12       6.311  -1.549  -7.054  1.00 90.05           C  
ATOM     84  O   ALA A  12       4.422  -3.203  -4.937  1.00 90.05           O  
ATOM     85  N   GLN A  13       6.037  -4.485  -5.866  1.00 90.16           N  
ATOM     86  CA  GLN A  13       5.286  -5.729  -5.734  1.00 90.16           C  
ATOM     87  C   GLN A  13       5.114  -6.115  -4.268  1.00 90.16           C  
ATOM     88  CB  GLN A  13       5.980  -6.859  -6.496  1.00 90.16           C  
ATOM     89  O   GLN A  13       4.052  -6.596  -3.867  1.00 90.16           O  
ATOM     90  CG  GLN A  13       5.879  -6.732  -8.010  1.00 90.16           C  
ATOM     91  CD  GLN A  13       6.568  -7.869  -8.742  1.00 90.16           C  
ATOM     92  NE2 GLN A  13       6.070  -8.198  -9.929  1.00 90.16           N  
ATOM     93  OE1 GLN A  13       7.540  -8.446  -8.245  1.00 90.16           O  
ATOM     94  N   LEU A  14       6.119  -5.971  -3.511  1.00 89.15           N  
ATOM     95  CA  LEU A  14       6.114  -6.280  -2.085  1.00 89.15           C  
ATOM     96  C   LEU A  14       5.186  -5.336  -1.328  1.00 89.15           C  
ATOM     97  CB  LEU A  14       7.530  -6.192  -1.512  1.00 89.15           C  
ATOM     98  O   LEU A  14       4.451  -5.764  -0.435  1.00 89.15           O  
ATOM     99  CG  LEU A  14       8.465  -7.360  -1.830  1.00 89.15           C  
ATOM    100  CD1 LEU A  14       9.878  -7.055  -1.345  1.00 89.15           C  
ATOM    101  CD2 LEU A  14       7.944  -8.648  -1.203  1.00 89.15           C  
ATOM    102  N   LEU A  15       5.307  -4.031  -1.731  1.00 86.96           N  
ATOM    103  CA  LEU A  15       4.435  -3.014  -1.153  1.00 86.96           C  
ATOM    104  C   LEU A  15       2.974  -3.303  -1.477  1.00 86.96           C  
ATOM    105  CB  LEU A  15       4.819  -1.624  -1.668  1.00 86.96           C  
ATOM    106  O   LEU A  15       2.107  -3.190  -0.607  1.00 86.96           O  
ATOM    107  CG  LEU A  15       4.020  -0.448  -1.104  1.00 86.96           C  
ATOM    108  CD1 LEU A  15       4.236  -0.334   0.401  1.00 86.96           C  
ATOM    109  CD2 LEU A  15       4.410   0.848  -1.806  1.00 86.96           C  
ATOM    110  N   GLN A  16       2.709  -3.607  -2.722  1.00 84.92           N  
ATOM    111  CA  GLN A  16       1.371  -3.974  -3.175  1.00 84.92           C  
ATOM    112  C   GLN A  16       0.856  -5.202  -2.430  1.00 84.92           C  
ATOM    113  CB  GLN A  16       1.366  -4.233  -4.682  1.00 84.92           C  
ATOM    114  O   GLN A  16      -0.315  -5.259  -2.052  1.00 84.92           O  
ATOM    115  CG  GLN A  16      -0.028  -4.372  -5.278  1.00 84.92           C  
ATOM    116  CD  GLN A  16      -0.014  -4.454  -6.793  1.00 84.92           C  
ATOM    117  NE2 GLN A  16      -0.982  -5.168  -7.357  1.00 84.92           N  
ATOM    118  OE1 GLN A  16       0.859  -3.879  -7.450  1.00 84.92           O  
ATOM    119  N   ALA A  17       1.682  -6.213  -2.260  1.00 84.00           N  
ATOM    120  CA  ALA A  17       1.361  -7.449  -1.552  1.00 84.00           C  
ATOM    121  C   ALA A  17       1.026  -7.172  -0.089  1.00 84.00           C  
ATOM    122  CB  ALA A  17       2.523  -8.435  -1.650  1.00 84.00           C  
ATOM    123  O   ALA A  17       0.114  -7.785   0.472  1.00 84.00           O  
ATOM    124  N   ARG A  18       1.726  -6.238   0.543  1.00 81.71           N  
ATOM    125  CA  ARG A  18       1.511  -5.854   1.934  1.00 81.71           C  
ATOM    126  C   ARG A  18       0.244  -5.018   2.083  1.00 81.71           C  
ATOM    127  CB  ARG A  18       2.717  -5.078   2.470  1.00 81.71           C  
ATOM    128  O   ARG A  18      -0.449  -5.108   3.098  1.00 81.71           O  
ATOM    129  CG  ARG A  18       3.984  -5.910   2.583  1.00 81.71           C  
ATOM    130  CD  ARG A  18       3.897  -6.917   3.722  1.00 81.71           C  
ATOM    131  NE  ARG A  18       5.172  -7.595   3.940  1.00 81.71           N  
ATOM    132  NH1 ARG A  18       4.317  -9.179   5.389  1.00 81.71           N  
ATOM    133  NH2 ARG A  18       6.546  -9.191   4.854  1.00 81.71           N  
ATOM    134  CZ  ARG A  18       5.342  -8.653   4.727  1.00 81.71           C  
ATOM    135  N   LEU A  19       0.019  -4.230   1.130  1.00 78.49           N  
ATOM    136  CA  LEU A  19      -1.165  -3.377   1.116  1.00 78.49           C  
ATOM    137  C   LEU A  19      -2.424  -4.198   0.860  1.00 78.49           C  
ATOM    138  CB  LEU A  19      -1.027  -2.287   0.049  1.00 78.49           C  
ATOM    139  O   LEU A  19      -3.488  -3.898   1.406  1.00 78.49           O  
ATOM    140  CG  LEU A  19      -0.133  -1.099   0.406  1.00 78.49           C  
ATOM    141  CD1 LEU A  19       0.045  -0.187  -0.804  1.00 78.49           C  
ATOM    142  CD2 LEU A  19      -0.715  -0.325   1.584  1.00 78.49           C  
ATOM    143  N   MET A  20      -2.244  -5.243  -0.076  1.00 73.73           N  
ATOM    144  CA  MET A  20      -3.343  -6.157  -0.372  1.00 73.73           C  
ATOM    145  C   MET A  20      -3.581  -7.116   0.790  1.00 73.73           C  
ATOM    146  CB  MET A  20      -3.057  -6.946  -1.651  1.00 73.73           C  
ATOM    147  O   MET A  20      -4.700  -7.594   0.987  1.00 73.73           O  
ATOM    148  CG  MET A  20      -2.966  -6.081  -2.897  1.00 73.73           C  
ATOM    149  SD  MET A  20      -4.569  -5.299  -3.330  1.00 73.73           S  
ATOM    150  CE  MET A  20      -4.033  -4.185  -4.658  1.00 73.73           C  
ATOM    151  N   LYS A  21      -2.505  -7.447   1.508  1.00 67.82           N  
ATOM    152  CA  LYS A  21      -2.579  -8.294   2.695  1.00 67.82           C  
ATOM    153  C   LYS A  21      -3.119  -7.516   3.893  1.00 67.82           C  
ATOM    154  CB  LYS A  21      -1.205  -8.877   3.026  1.00 67.82           C  
ATOM    155  O   LYS A  21      -3.844  -8.069   4.722  1.00 67.82           O  
ATOM    156  CG  LYS A  21      -1.227  -9.934   4.120  1.00 67.82           C  
ATOM    157  CD  LYS A  21       0.139 -10.582   4.300  1.00 67.82           C  
ATOM    158  CE  LYS A  21       0.132 -11.600   5.432  1.00 67.82           C  
ATOM    159  NZ  LYS A  21       1.494 -12.160   5.682  1.00 67.82           N  
ATOM    160  N   GLU A  22      -2.913  -6.068   3.853  1.00 63.02           N  
ATOM    161  CA  GLU A  22      -3.304  -5.164   4.931  1.00 63.02           C  
ATOM    162  C   GLU A  22      -4.676  -4.551   4.666  1.00 63.02           C  
ATOM    163  CB  GLU A  22      -2.260  -4.058   5.111  1.00 63.02           C  
ATOM    164  O   GLU A  22      -5.296  -3.988   5.571  1.00 63.02           O  
ATOM    165  CG  GLU A  22      -2.245  -3.448   6.505  1.00 63.02           C  
ATOM    166  CD  GLU A  22      -1.370  -2.209   6.608  1.00 63.02           C  
ATOM    167  OE1 GLU A  22      -1.917  -1.085   6.680  1.00 63.02           O  
ATOM    168  OE2 GLU A  22      -0.129  -2.364   6.616  1.00 63.02           O  
ATOM    169  N   GLU A  23      -5.293  -4.825   3.468  1.00 56.89           N  
ATOM    170  CA  GLU A  23      -6.693  -4.492   3.220  1.00 56.89           C  
ATOM    171  C   GLU A  23      -7.625  -5.528   3.841  1.00 56.89           C  
ATOM    172  CB  GLU A  23      -6.960  -4.377   1.717  1.00 56.89           C  
ATOM    173  O   GLU A  23      -8.826  -5.536   3.562  1.00 56.89           O  
ATOM    174  CG  GLU A  23      -6.960  -2.946   1.199  1.00 56.89           C  
ATOM    175  CD  GLU A  23      -7.185  -2.851  -0.301  1.00 56.89           C  
ATOM    176  OE1 GLU A  23      -8.270  -2.391  -0.724  1.00 56.89           O  
ATOM    177  OE2 GLU A  23      -6.270  -3.240  -1.060  1.00 56.89           O  
ATOM    178  N   SER A  24      -7.099  -6.375   4.810  1.00 52.19           N  
ATOM    179  CA  SER A  24      -7.946  -6.876   5.887  1.00 52.19           C  
ATOM    180  C   SER A  24      -8.084  -5.849   7.005  1.00 52.19           C  
ATOM    181  CB  SER A  24      -7.383  -8.182   6.450  1.00 52.19           C  
ATOM    182  O   SER A  24      -7.126  -5.586   7.736  1.00 52.19           O  
ATOM    183  OG  SER A  24      -8.226  -8.696   7.466  1.00 52.19           O  
ATOM    184  N   PRO A  25      -8.911  -4.838   6.781  1.00 49.70           N  
ATOM    185  CA  PRO A  25      -9.499  -4.219   7.971  1.00 49.70           C  
ATOM    186  C   PRO A  25     -10.985  -4.531   8.126  1.00 49.70           C  
ATOM    187  CB  PRO A  25      -9.277  -2.722   7.737  1.00 49.70           C  
ATOM    188  O   PRO A  25     -11.801  -4.085   7.315  1.00 49.70           O  
ATOM    189  CG  PRO A  25      -9.292  -2.563   6.251  1.00 49.70           C  
ATOM    190  CD  PRO A  25      -9.382  -3.925   5.625  1.00 49.70           C  
ATOM    191  N   VAL A  26     -11.460  -5.791   8.215  1.00 50.72           N  
ATOM    192  CA  VAL A  26     -12.887  -5.799   8.518  1.00 50.72           C  
ATOM    193  C   VAL A  26     -13.107  -6.256   9.958  1.00 50.72           C  
ATOM    194  CB  VAL A  26     -13.669  -6.710   7.545  1.00 50.72           C  
ATOM    195  O   VAL A  26     -13.231  -7.454  10.224  1.00 50.72           O  
ATOM    196  CG1 VAL A  26     -15.162  -6.690   7.867  1.00 50.72           C  
ATOM    197  CG2 VAL A  26     -13.425  -6.280   6.099  1.00 50.72           C  
ATOM    198  N   VAL A  27     -12.265  -5.970  10.943  1.00 47.19           N  
ATOM    199  CA  VAL A  27     -12.922  -5.866  12.241  1.00 47.19           C  
ATOM    200  C   VAL A  27     -12.756  -4.452  12.793  1.00 47.19           C  
ATOM    201  CB  VAL A  27     -12.363  -6.899  13.245  1.00 47.19           C  
ATOM    202  O   VAL A  27     -11.632  -3.972  12.958  1.00 47.19           O  
ATOM    203  CG1 VAL A  27     -12.702  -6.497  14.679  1.00 47.19           C  
ATOM    204  CG2 VAL A  27     -12.906  -8.293  12.934  1.00 47.19           C  
ATOM    205  N   SER A  28     -13.117  -3.300  12.030  1.00 54.83           N  
ATOM    206  CA  SER A  28     -13.625  -2.079  12.648  1.00 54.83           C  
ATOM    207  C   SER A  28     -13.650  -2.199  14.168  1.00 54.83           C  
ATOM    208  CB  SER A  28     -15.027  -1.759  12.130  1.00 54.83           C  
ATOM    209  O   SER A  28     -14.343  -3.058  14.717  1.00 54.83           O  
ATOM    210  OG  SER A  28     -15.502  -0.542  12.681  1.00 54.83           O  
ATOM    211  N   TRP A  29     -12.538  -2.640  14.863  1.00 52.43           N  
ATOM    212  CA  TRP A  29     -12.449  -2.585  16.318  1.00 52.43           C  
ATOM    213  C   TRP A  29     -13.208  -1.381  16.865  1.00 52.43           C  
ATOM    214  CB  TRP A  29     -10.986  -2.528  16.766  1.00 52.43           C  
ATOM    215  O   TRP A  29     -12.904  -0.890  17.954  1.00 52.43           O  
ATOM    216  CG  TRP A  29     -10.158  -1.528  16.016  1.00 52.43           C  
ATOM    217  CD1 TRP A  29      -9.485  -1.730  14.843  1.00 52.43           C  
ATOM    218  CD2 TRP A  29      -9.911  -0.170  16.392  1.00 52.43           C  
ATOM    219  CE2 TRP A  29      -9.080   0.394  15.399  1.00 52.43           C  
ATOM    220  CE3 TRP A  29     -10.314   0.626  17.473  1.00 52.43           C  
ATOM    221  NE1 TRP A  29      -8.835  -0.577  14.467  1.00 52.43           N  
ATOM    222  CH2 TRP A  29      -9.052   2.477  16.523  1.00 52.43           C  
ATOM    223  CZ2 TRP A  29      -8.644   1.720  15.455  1.00 52.43           C  
ATOM    224  CZ3 TRP A  29      -9.878   1.945  17.527  1.00 52.43           C  
ATOM    225  N   ARG A  30     -14.574  -1.050  16.323  1.00 53.55           N  
ATOM    226  CA  ARG A  30     -15.337  -0.133  17.164  1.00 53.55           C  
ATOM    227  C   ARG A  30     -15.705  -0.786  18.493  1.00 53.55           C  
ATOM    228  CB  ARG A  30     -16.603   0.333  16.442  1.00 53.55           C  
ATOM    229  O   ARG A  30     -16.328  -1.850  18.516  1.00 53.55           O  
ATOM    230  CG  ARG A  30     -16.339   1.304  15.302  1.00 53.55           C  
ATOM    231  CD  ARG A  30     -17.587   2.094  14.934  1.00 53.55           C  
ATOM    232  NE  ARG A  30     -17.364   2.941  13.766  1.00 53.55           N  
ATOM    233  NH1 ARG A  30     -18.181   4.866  14.748  1.00 53.55           N  
ATOM    234  NH2 ARG A  30     -17.406   4.914  12.591  1.00 53.55           N  
ATOM    235  CZ  ARG A  30     -17.651   4.238  13.704  1.00 53.55           C  
ATOM    236  N   LEU A  31     -14.799  -1.203  19.326  1.00 52.41           N  
ATOM    237  CA  LEU A  31     -15.046  -1.529  20.726  1.00 52.41           C  
ATOM    238  C   LEU A  31     -15.962  -0.496  21.372  1.00 52.41           C  
ATOM    239  CB  LEU A  31     -13.726  -1.612  21.498  1.00 52.41           C  
ATOM    240  O   LEU A  31     -15.548   0.639  21.620  1.00 52.41           O  
ATOM    241  CG  LEU A  31     -13.641  -2.689  22.581  1.00 52.41           C  
ATOM    242  CD1 LEU A  31     -13.089  -3.986  21.996  1.00 52.41           C  
ATOM    243  CD2 LEU A  31     -12.777  -2.212  23.744  1.00 52.41           C  
ATOM    244  N   GLU A  32     -17.236  -0.347  20.790  1.00 51.30           N  
ATOM    245  CA  GLU A  32     -18.161   0.327  21.696  1.00 51.30           C  
ATOM    246  C   GLU A  32     -18.540  -0.573  22.868  1.00 51.30           C  
ATOM    247  CB  GLU A  32     -19.419   0.773  20.947  1.00 51.30           C  
ATOM    248  O   GLU A  32     -18.988  -1.704  22.670  1.00 51.30           O  
ATOM    249  CG  GLU A  32     -19.222   2.025  20.104  1.00 51.30           C  
ATOM    250  CD  GLU A  32     -19.156   3.300  20.931  1.00 51.30           C  
ATOM    251  OE1 GLU A  32     -18.081   3.940  20.975  1.00 51.30           O  
ATOM    252  OE2 GLU A  32     -20.188   3.661  21.540  1.00 51.30           O  
ATOM    253  N   PRO A  33     -17.964  -0.554  24.029  1.00 53.31           N  
ATOM    254  CA  PRO A  33     -18.368  -1.428  25.133  1.00 53.31           C  
ATOM    255  C   PRO A  33     -19.598  -0.909  25.876  1.00 53.31           C  
ATOM    256  CB  PRO A  33     -17.140  -1.432  26.047  1.00 53.31           C  
ATOM    257  O   PRO A  33     -19.755   0.302  26.047  1.00 53.31           O  
ATOM    258  CG  PRO A  33     -16.557  -0.062  25.911  1.00 53.31           C  
ATOM    259  CD  PRO A  33     -17.309   0.671  24.837  1.00 53.31           C  
ATOM    260  N   GLU A  34     -20.806  -1.526  25.706  1.00 54.86           N  
ATOM    261  CA  GLU A  34     -21.735  -1.081  26.740  1.00 54.86           C  
ATOM    262  C   GLU A  34     -22.946  -2.006  26.830  1.00 54.86           C  
ATOM    263  CB  GLU A  34     -22.190   0.356  26.473  1.00 54.86           C  
ATOM    264  O   GLU A  34     -23.516  -2.188  27.908  1.00 54.86           O  
ATOM    265  CG  GLU A  34     -22.268   1.219  27.723  1.00 54.86           C  
ATOM    266  CD  GLU A  34     -22.767   2.629  27.449  1.00 54.86           C  
ATOM    267  OE1 GLU A  34     -23.943   2.928  27.759  1.00 54.86           O  
ATOM    268  OE2 GLU A  34     -21.976   3.441  26.919  1.00 54.86           O  
ATOM    269  N   ASP A  35     -22.819  -3.391  26.493  1.00 52.27           N  
ATOM    270  CA  ASP A  35     -24.088  -4.072  26.733  1.00 52.27           C  
ATOM    271  C   ASP A  35     -24.418  -5.035  25.596  1.00 52.27           C  
ATOM    272  CB  ASP A  35     -25.218  -3.056  26.907  1.00 52.27           C  
ATOM    273  O   ASP A  35     -24.472  -4.634  24.431  1.00 52.27           O  
ATOM    274  CG  ASP A  35     -25.171  -2.338  28.244  1.00 52.27           C  
ATOM    275  OD1 ASP A  35     -25.155  -3.011  29.297  1.00 52.27           O  
ATOM    276  OD2 ASP A  35     -25.153  -1.088  28.245  1.00 52.27           O  
ATOM    277  N   GLY A  36     -23.666  -6.178  25.445  1.00 53.40           N  
ATOM    278  CA  GLY A  36     -24.217  -7.451  25.009  1.00 53.40           C  
ATOM    279  C   GLY A  36     -24.510  -7.497  23.521  1.00 53.40           C  
ATOM    280  O   GLY A  36     -25.136  -6.584  22.978  1.00 53.40           O  
ATOM    281  N   THR A  37     -23.745  -7.380  22.602  1.00 48.66           N  
ATOM    282  CA  THR A  37     -23.920  -8.151  21.376  1.00 48.66           C  
ATOM    283  C   THR A  37     -23.312  -7.417  20.184  1.00 48.66           C  
ATOM    284  CB  THR A  37     -25.409  -8.435  21.102  1.00 48.66           C  
ATOM    285  O   THR A  37     -23.941  -7.309  19.129  1.00 48.66           O  
ATOM    286  CG2 THR A  37     -25.917  -9.584  21.966  1.00 48.66           C  
ATOM    287  OG1 THR A  37     -26.175  -7.259  21.393  1.00 48.66           O  
ATOM    288  N   ALA A  38     -22.069  -7.012  20.090  1.00 49.20           N  
ATOM    289  CA  ALA A  38     -21.729  -7.022  18.669  1.00 49.20           C  
ATOM    290  C   ALA A  38     -20.241  -6.758  18.459  1.00 49.20           C  
ATOM    291  CB  ALA A  38     -22.562  -5.987  17.916  1.00 49.20           C  
ATOM    292  O   ALA A  38     -19.762  -5.646  18.697  1.00 49.20           O  
ATOM    293  N   LEU A  39     -19.357  -7.716  18.746  1.00 53.94           N  
ATOM    294  CA  LEU A  39     -18.007  -7.567  18.212  1.00 53.94           C  
ATOM    295  C   LEU A  39     -17.815  -8.434  16.972  1.00 53.94           C  
ATOM    296  CB  LEU A  39     -16.967  -7.936  19.273  1.00 53.94           C  
ATOM    297  O   LEU A  39     -17.910  -9.661  17.046  1.00 53.94           O  
ATOM    298  CG  LEU A  39     -16.769  -6.930  20.407  1.00 53.94           C  
ATOM    299  CD1 LEU A  39     -15.956  -7.556  21.536  1.00 53.94           C  
ATOM    300  CD2 LEU A  39     -16.090  -5.666  19.890  1.00 53.94           C  
ATOM    301  N   CYS A  40     -18.238  -7.965  15.773  1.00 54.65           N  
ATOM    302  CA  CYS A  40     -17.845  -8.690  14.569  1.00 54.65           C  
ATOM    303  C   CYS A  40     -16.561  -8.117  13.983  1.00 54.65           C  
ATOM    304  CB  CYS A  40     -18.960  -8.639  13.526  1.00 54.65           C  
ATOM    305  O   CYS A  40     -16.471  -6.915  13.727  1.00 54.65           O  
ATOM    306  SG  CYS A  40     -18.934 -10.023  12.365  1.00 54.65           S  
ATOM    307  N   PHE A  41     -15.414  -8.609  14.330  1.00 54.80           N  
ATOM    308  CA  PHE A  41     -14.066  -8.514  13.782  1.00 54.80           C  
ATOM    309  C   PHE A  41     -14.014  -9.088  12.371  1.00 54.80           C  
ATOM    310  CB  PHE A  41     -13.065  -9.243  14.683  1.00 54.80           C  
ATOM    311  O   PHE A  41     -14.480 -10.204  12.132  1.00 54.80           O  
ATOM    312  CG  PHE A  41     -12.860  -8.584  16.020  1.00 54.80           C  
ATOM    313  CD1 PHE A  41     -12.004  -7.497  16.151  1.00 54.80           C  
ATOM    314  CD2 PHE A  41     -13.524  -9.051  17.147  1.00 54.80           C  
ATOM    315  CE1 PHE A  41     -11.812  -6.884  17.387  1.00 54.80           C  
ATOM    316  CE2 PHE A  41     -13.337  -8.444  18.386  1.00 54.80           C  
ATOM    317  CZ  PHE A  41     -12.480  -7.362  18.504  1.00 54.80           C  
ATOM    318  N   ILE A  42     -14.168  -8.283  11.327  1.00 59.21           N  
ATOM    319  CA  ILE A  42     -13.843  -8.840  10.018  1.00 59.21           C  
ATOM    320  C   ILE A  42     -12.455  -8.371   9.588  1.00 59.21           C  
ATOM    321  CB  ILE A  42     -14.896  -8.445   8.958  1.00 59.21           C  
ATOM    322  O   ILE A  42     -12.144  -7.181   9.667  1.00 59.21           O  
ATOM    323  CG1 ILE A  42     -16.298  -8.858   9.418  1.00 59.21           C  
ATOM    324  CG2 ILE A  42     -14.557  -9.070   7.602  1.00 59.21           C  
ATOM    325  CD1 ILE A  42     -17.418  -8.359   8.515  1.00 59.21           C  
ATOM    326  N   PHE A  43     -11.353  -9.247   9.770  1.00 50.53           N  
ATOM    327  CA  PHE A  43      -9.994  -9.429   9.272  1.00 50.53           C  
ATOM    328  C   PHE A  43      -9.722  -8.506   8.090  1.00 50.53           C  
ATOM    329  CB  PHE A  43      -9.760 -10.887   8.864  1.00 50.53           C  
ATOM    330  O   PHE A  43     -10.590  -8.308   7.238  1.00 50.53           O  
ATOM    331  CG  PHE A  43      -9.591 -11.823  10.030  1.00 50.53           C  
ATOM    332  CD1 PHE A  43      -8.365 -11.940  10.674  1.00 50.53           C  
ATOM    333  CD2 PHE A  43     -10.659 -12.588  10.482  1.00 50.53           C  
ATOM    334  CE1 PHE A  43      -8.206 -12.806  11.753  1.00 50.53           C  
ATOM    335  CE2 PHE A  43     -10.507 -13.455  11.560  1.00 50.53           C  
ATOM    336  CZ  PHE A  43      -9.280 -13.564  12.193  1.00 50.53           C  
TER     337      PHE A  43
ENDMDL
END
