# Supplementary material for: An integrative multitiered computational analysis for better understanding the structure and function of 85 miniproteins
Source: NAR Genom Bioinform. 2025 Dec 3;7(4):lqaf178. doi: 10.1093/nargab/lqaf178 (PMC12673850; doi:10.1093/nargab/lqaf178)
Supplement: lqaf178_Supplemental_Files [file lqaf178_supplemental_files.zip › BAGE1/BAGE1_AF5.pdb]

MODEL     1
ATOM      1  N   MET A   1      19.464   3.071 -17.547  1.00 61.52           N  
ATOM      2  CA  MET A   1      19.359   4.193 -16.619  1.00 61.52           C  
ATOM      3  C   MET A   1      17.913   4.404 -16.181  1.00 61.52           C  
ATOM      4  CB  MET A   1      19.903   5.472 -17.258  1.00 61.52           C  
ATOM      5  O   MET A   1      17.659   4.868 -15.068  1.00 61.52           O  
ATOM      6  CG  MET A   1      21.374   5.723 -16.971  1.00 61.52           C  
ATOM      7  SD  MET A   1      21.906   7.414 -17.446  1.00 61.52           S  
ATOM      8  CE  MET A   1      22.584   7.083 -19.097  1.00 61.52           C  
ATOM      9  N   ALA A   2      16.932   3.729 -16.801  1.00 72.03           N  
ATOM     10  CA  ALA A   2      15.484   3.848 -16.650  1.00 72.03           C  
ATOM     11  C   ALA A   2      14.939   2.773 -15.714  1.00 72.03           C  
ATOM     12  CB  ALA A   2      14.798   3.762 -18.011  1.00 72.03           C  
ATOM     13  O   ALA A   2      14.009   3.024 -14.944  1.00 72.03           O  
ATOM     14  N   ALA A   3      15.578   1.696 -15.641  1.00 74.22           N  
ATOM     15  CA  ALA A   3      15.165   0.545 -14.843  1.00 74.22           C  
ATOM     16  C   ALA A   3      15.541   0.731 -13.376  1.00 74.22           C  
ATOM     17  CB  ALA A   3      15.790  -0.735 -15.392  1.00 74.22           C  
ATOM     18  O   ALA A   3      14.780   0.354 -12.481  1.00 74.22           O  
ATOM     19  N   ARG A   4      16.548   1.414 -13.136  1.00 76.83           N  
ATOM     20  CA  ARG A   4      17.020   1.775 -11.803  1.00 76.83           C  
ATOM     21  C   ARG A   4      16.130   2.844 -11.177  1.00 76.83           C  
ATOM     22  CB  ARG A   4      18.468   2.266 -11.860  1.00 76.83           C  
ATOM     23  O   ARG A   4      15.798   2.767  -9.993  1.00 76.83           O  
ATOM     24  CG  ARG A   4      19.123   2.413 -10.496  1.00 76.83           C  
ATOM     25  CD  ARG A   4      20.604   2.746 -10.614  1.00 76.83           C  
ATOM     26  NE  ARG A   4      21.192   3.056  -9.314  1.00 76.83           N  
ATOM     27  NH1 ARG A   4      23.287   3.557 -10.149  1.00 76.83           N  
ATOM     28  NH2 ARG A   4      22.884   3.690  -7.896  1.00 76.83           N  
ATOM     29  CZ  ARG A   4      22.453   3.434  -9.123  1.00 76.83           C  
ATOM     30  N   ALA A   5      15.696   3.686 -11.935  1.00 82.04           N  
ATOM     31  CA  ALA A   5      14.803   4.763 -11.515  1.00 82.04           C  
ATOM     32  C   ALA A   5      13.406   4.231 -11.210  1.00 82.04           C  
ATOM     33  CB  ALA A   5      14.734   5.846 -12.589  1.00 82.04           C  
ATOM     34  O   ALA A   5      12.762   4.671 -10.255  1.00 82.04           O  
ATOM     35  N   VAL A   6      13.047   3.272 -11.896  1.00 85.25           N  
ATOM     36  CA  VAL A   6      11.740   2.650 -11.718  1.00 85.25           C  
ATOM     37  C   VAL A   6      11.743   1.793 -10.454  1.00 85.25           C  
ATOM     38  CB  VAL A   6      11.348   1.792 -12.942  1.00 85.25           C  
ATOM     39  O   VAL A   6      10.789   1.824  -9.673  1.00 85.25           O  
ATOM     40  CG1 VAL A   6      10.048   1.034 -12.677  1.00 85.25           C  
ATOM     41  CG2 VAL A   6      11.214   2.669 -14.186  1.00 85.25           C  
ATOM     42  N   PHE A   7      12.759   1.163 -10.214  1.00 87.15           N  
ATOM     43  CA  PHE A   7      12.932   0.330  -9.030  1.00 87.15           C  
ATOM     44  C   PHE A   7      12.979   1.183  -7.769  1.00 87.15           C  
ATOM     45  CB  PHE A   7      14.209  -0.509  -9.144  1.00 87.15           C  
ATOM     46  O   PHE A   7      12.329   0.863  -6.772  1.00 87.15           O  
ATOM     47  CG  PHE A   7      14.455  -1.405  -7.961  1.00 87.15           C  
ATOM     48  CD1 PHE A   7      15.352  -1.036  -6.966  1.00 87.15           C  
ATOM     49  CD2 PHE A   7      13.787  -2.617  -7.843  1.00 87.15           C  
ATOM     50  CE1 PHE A   7      15.581  -1.864  -5.869  1.00 87.15           C  
ATOM     51  CE2 PHE A   7      14.011  -3.450  -6.750  1.00 87.15           C  
ATOM     52  CZ  PHE A   7      14.909  -3.072  -5.764  1.00 87.15           C  
ATOM     53  N   LEU A   8      13.620   2.277  -7.805  1.00 87.70           N  
ATOM     54  CA  LEU A   8      13.713   3.191  -6.672  1.00 87.70           C  
ATOM     55  C   LEU A   8      12.368   3.857  -6.399  1.00 87.70           C  
ATOM     56  CB  LEU A   8      14.781   4.257  -6.929  1.00 87.70           C  
ATOM     57  O   LEU A   8      11.978   4.027  -5.242  1.00 87.70           O  
ATOM     58  CG  LEU A   8      16.235   3.785  -6.883  1.00 87.70           C  
ATOM     59  CD1 LEU A   8      17.169   4.903  -7.334  1.00 87.70           C  
ATOM     60  CD2 LEU A   8      16.599   3.310  -5.480  1.00 87.70           C  
ATOM     61  N   ALA A   9      11.690   4.168  -7.407  1.00 87.70           N  
ATOM     62  CA  ALA A   9      10.375   4.794  -7.295  1.00 87.70           C  
ATOM     63  C   ALA A   9       9.357   3.829  -6.695  1.00 87.70           C  
ATOM     64  CB  ALA A   9       9.900   5.283  -8.661  1.00 87.70           C  
ATOM     65  O   ALA A   9       8.571   4.208  -5.824  1.00 87.70           O  
ATOM     66  N   LEU A  10       9.453   2.588  -7.082  1.00 88.37           N  
ATOM     67  CA  LEU A  10       8.556   1.553  -6.579  1.00 88.37           C  
ATOM     68  C   LEU A  10       8.880   1.212  -5.128  1.00 88.37           C  
ATOM     69  CB  LEU A  10       8.650   0.294  -7.445  1.00 88.37           C  
ATOM     70  O   LEU A  10       7.974   1.056  -4.306  1.00 88.37           O  
ATOM     71  CG  LEU A  10       7.567  -0.763  -7.224  1.00 88.37           C  
ATOM     72  CD1 LEU A  10       6.248  -0.308  -7.841  1.00 88.37           C  
ATOM     73  CD2 LEU A  10       8.001  -2.104  -7.807  1.00 88.37           C  
ATOM     74  N   SER A  11      10.136   1.250  -4.804  1.00 87.38           N  
ATOM     75  CA  SER A  11      10.589   1.002  -3.440  1.00 87.38           C  
ATOM     76  C   SER A  11      10.162   2.127  -2.502  1.00 87.38           C  
ATOM     77  CB  SER A  11      12.109   0.843  -3.399  1.00 87.38           C  
ATOM     78  O   SER A  11       9.715   1.873  -1.382  1.00 87.38           O  
ATOM     79  OG  SER A  11      12.523  -0.244  -4.210  1.00 87.38           O  
ATOM     80  N   ALA A  12      10.217   3.284  -3.021  1.00 87.97           N  
ATOM     81  CA  ALA A  12       9.818   4.457  -2.248  1.00 87.97           C  
ATOM     82  C   ALA A  12       8.314   4.460  -1.993  1.00 87.97           C  
ATOM     83  CB  ALA A  12      10.235   5.736  -2.971  1.00 87.97           C  
ATOM     84  O   ALA A  12       7.865   4.791  -0.893  1.00 87.97           O  
ATOM     85  N   GLN A  13       7.566   4.030  -2.939  1.00 88.50           N  
ATOM     86  CA  GLN A  13       6.113   3.967  -2.810  1.00 88.50           C  
ATOM     87  C   GLN A  13       5.695   2.884  -1.820  1.00 88.50           C  
ATOM     88  CB  GLN A  13       5.463   3.714  -4.171  1.00 88.50           C  
ATOM     89  O   GLN A  13       4.760   3.076  -1.040  1.00 88.50           O  
ATOM     90  CG  GLN A  13       5.518   4.911  -5.111  1.00 88.50           C  
ATOM     91  CD  GLN A  13       4.834   4.645  -6.439  1.00 88.50           C  
ATOM     92  NE2 GLN A  13       4.813   5.652  -7.306  1.00 88.50           N  
ATOM     93  OE1 GLN A  13       4.331   3.544  -6.684  1.00 88.50           O  
ATOM     94  N   LEU A  14       6.364   1.840  -1.869  1.00 87.66           N  
ATOM     95  CA  LEU A  14       6.091   0.725  -0.969  1.00 87.66           C  
ATOM     96  C   LEU A  14       6.482   1.075   0.463  1.00 87.66           C  
ATOM     97  CB  LEU A  14       6.844  -0.528  -1.425  1.00 87.66           C  
ATOM     98  O   LEU A  14       5.749   0.762   1.404  1.00 87.66           O  
ATOM     99  CG  LEU A  14       6.088  -1.469  -2.364  1.00 87.66           C  
ATOM    100  CD1 LEU A  14       7.069  -2.263  -3.220  1.00 87.66           C  
ATOM    101  CD2 LEU A  14       5.184  -2.405  -1.569  1.00 87.66           C  
ATOM    102  N   LEU A  15       7.576   1.748   0.570  1.00 86.11           N  
ATOM    103  CA  LEU A  15       8.041   2.231   1.866  1.00 86.11           C  
ATOM    104  C   LEU A  15       7.084   3.274   2.433  1.00 86.11           C  
ATOM    105  CB  LEU A  15       9.447   2.826   1.743  1.00 86.11           C  
ATOM    106  O   LEU A  15       6.742   3.230   3.617  1.00 86.11           O  
ATOM    107  CG  LEU A  15      10.089   3.322   3.039  1.00 86.11           C  
ATOM    108  CD1 LEU A  15      10.371   2.150   3.973  1.00 86.11           C  
ATOM    109  CD2 LEU A  15      11.369   4.095   2.741  1.00 86.11           C  
ATOM    110  N   GLN A  16       6.633   4.127   1.624  1.00 82.53           N  
ATOM    111  CA  GLN A  16       5.663   5.146   2.013  1.00 82.53           C  
ATOM    112  C   GLN A  16       4.337   4.514   2.426  1.00 82.53           C  
ATOM    113  CB  GLN A  16       5.439   6.139   0.872  1.00 82.53           C  
ATOM    114  O   GLN A  16       3.723   4.934   3.409  1.00 82.53           O  
ATOM    115  CG  GLN A  16       4.635   7.367   1.275  1.00 82.53           C  
ATOM    116  CD  GLN A  16       4.563   8.409   0.174  1.00 82.53           C  
ATOM    117  NE2 GLN A  16       3.366   8.929  -0.074  1.00 82.53           N  
ATOM    118  OE1 GLN A  16       5.576   8.744  -0.449  1.00 82.53           O  
ATOM    119  N   ALA A  17       3.904   3.577   1.690  1.00 82.05           N  
ATOM    120  CA  ALA A  17       2.668   2.851   1.974  1.00 82.05           C  
ATOM    121  C   ALA A  17       2.767   2.096   3.297  1.00 82.05           C  
ATOM    122  CB  ALA A  17       2.346   1.885   0.836  1.00 82.05           C  
ATOM    123  O   ALA A  17       1.802   2.045   4.063  1.00 82.05           O  
ATOM    124  N   ARG A  18       3.903   1.585   3.628  1.00 79.70           N  
ATOM    125  CA  ARG A  18       4.130   0.879   4.885  1.00 79.70           C  
ATOM    126  C   ARG A  18       4.205   1.854   6.055  1.00 79.70           C  
ATOM    127  CB  ARG A  18       5.414   0.050   4.811  1.00 79.70           C  
ATOM    128  O   ARG A  18       3.745   1.546   7.156  1.00 79.70           O  
ATOM    129  CG  ARG A  18       5.313  -1.163   3.900  1.00 79.70           C  
ATOM    130  CD  ARG A  18       4.418  -2.242   4.494  1.00 79.70           C  
ATOM    131  NE  ARG A  18       4.630  -3.534   3.848  1.00 79.70           N  
ATOM    132  NH1 ARG A  18       2.435  -4.227   4.048  1.00 79.70           N  
ATOM    133  NH2 ARG A  18       3.986  -5.590   3.052  1.00 79.70           N  
ATOM    134  CZ  ARG A  18       3.683  -4.447   3.651  1.00 79.70           C  
ATOM    135  N   LEU A  19       4.784   2.931   5.745  1.00 77.94           N  
ATOM    136  CA  LEU A  19       4.881   3.967   6.768  1.00 77.94           C  
ATOM    137  C   LEU A  19       3.518   4.595   7.037  1.00 77.94           C  
ATOM    138  CB  LEU A  19       5.879   5.047   6.344  1.00 77.94           C  
ATOM    139  O   LEU A  19       3.200   4.935   8.179  1.00 77.94           O  
ATOM    140  CG  LEU A  19       7.361   4.698   6.493  1.00 77.94           C  
ATOM    141  CD1 LEU A  19       8.227   5.784   5.863  1.00 77.94           C  
ATOM    142  CD2 LEU A  19       7.720   4.505   7.962  1.00 77.94           C  
ATOM    143  N   MET A  20       2.755   4.779   6.004  1.00 68.64           N  
ATOM    144  CA  MET A  20       1.425   5.364   6.148  1.00 68.64           C  
ATOM    145  C   MET A  20       0.454   4.364   6.767  1.00 68.64           C  
ATOM    146  CB  MET A  20       0.896   5.837   4.793  1.00 68.64           C  
ATOM    147  O   MET A  20      -0.481   4.754   7.469  1.00 68.64           O  
ATOM    148  CG  MET A  20       1.643   7.034   4.227  1.00 68.64           C  
ATOM    149  SD  MET A  20       0.578   8.092   3.171  1.00 68.64           S  
ATOM    150  CE  MET A  20       1.381   9.701   3.418  1.00 68.64           C  
ATOM    151  N   LYS A  21       0.722   3.105   6.524  1.00 64.61           N  
ATOM    152  CA  LYS A  21      -0.068   2.035   7.127  1.00 64.61           C  
ATOM    153  C   LYS A  21       0.291   1.850   8.599  1.00 64.61           C  
ATOM    154  CB  LYS A  21       0.138   0.723   6.369  1.00 64.61           C  
ATOM    155  O   LYS A  21      -0.574   1.532   9.419  1.00 64.61           O  
ATOM    156  CG  LYS A  21      -0.863  -0.365   6.731  1.00 64.61           C  
ATOM    157  CD  LYS A  21      -0.600  -1.648   5.953  1.00 64.61           C  
ATOM    158  CE  LYS A  21      -1.434  -2.806   6.484  1.00 64.61           C  
ATOM    159  NZ  LYS A  21      -1.094  -4.091   5.805  1.00 64.61           N  
ATOM    160  N   GLU A  22       1.492   2.282   8.939  1.00 57.72           N  
ATOM    161  CA  GLU A  22       1.926   2.235  10.332  1.00 57.72           C  
ATOM    162  C   GLU A  22       1.386   3.427  11.118  1.00 57.72           C  
ATOM    163  CB  GLU A  22       3.454   2.197  10.418  1.00 57.72           C  
ATOM    164  O   GLU A  22       1.799   3.665  12.255  1.00 57.72           O  
ATOM    165  CG  GLU A  22       3.986   1.260  11.493  1.00 57.72           C  
ATOM    166  CD  GLU A  22       5.434   1.536  11.867  1.00 57.72           C  
ATOM    167  OE1 GLU A  22       5.681   2.131  12.940  1.00 57.72           O  
ATOM    168  OE2 GLU A  22       6.328   1.156  11.078  1.00 57.72           O  
ATOM    169  N   GLU A  23       0.703   4.350  10.389  1.00 54.06           N  
ATOM    170  CA  GLU A  23      -0.025   5.386  11.116  1.00 54.06           C  
ATOM    171  C   GLU A  23      -1.437   4.925  11.467  1.00 54.06           C  
ATOM    172  CB  GLU A  23      -0.082   6.678  10.297  1.00 54.06           C  
ATOM    173  O   GLU A  23      -2.330   4.942  10.617  1.00 54.06           O  
ATOM    174  CG  GLU A  23       0.053   7.942  11.134  1.00 54.06           C  
ATOM    175  CD  GLU A  23       0.298   9.190  10.300  1.00 54.06           C  
ATOM    176  OE1 GLU A  23      -0.661   9.704   9.680  1.00 54.06           O  
ATOM    177  OE2 GLU A  23       1.458   9.657  10.266  1.00 54.06           O  
ATOM    178  N   SER A  24      -1.630   3.639  11.466  1.00 54.42           N  
ATOM    179  CA  SER A  24      -2.763   3.070  12.188  1.00 54.42           C  
ATOM    180  C   SER A  24      -2.855   3.632  13.603  1.00 54.42           C  
ATOM    181  CB  SER A  24      -2.653   1.546  12.243  1.00 54.42           C  
ATOM    182  O   SER A  24      -1.833   3.884  14.244  1.00 54.42           O  
ATOM    183  OG  SER A  24      -3.774   0.984  12.905  1.00 54.42           O  
ATOM    184  N   PRO A  25      -3.865   4.547  13.841  1.00 52.49           N  
ATOM    185  CA  PRO A  25      -3.960   5.222  15.138  1.00 52.49           C  
ATOM    186  C   PRO A  25      -3.177   4.504  16.235  1.00 52.49           C  
ATOM    187  CB  PRO A  25      -5.461   5.202  15.436  1.00 52.49           C  
ATOM    188  O   PRO A  25      -3.214   3.274  16.320  1.00 52.49           O  
ATOM    189  CG  PRO A  25      -6.025   4.188  14.492  1.00 52.49           C  
ATOM    190  CD  PRO A  25      -4.989   3.879  13.450  1.00 52.49           C  
ATOM    191  N   VAL A  26      -1.897   4.605  16.273  1.00 50.23           N  
ATOM    192  CA  VAL A  26      -1.284   4.151  17.517  1.00 50.23           C  
ATOM    193  C   VAL A  26      -2.334   4.110  18.625  1.00 50.23           C  
ATOM    194  CB  VAL A  26      -0.105   5.058  17.932  1.00 50.23           C  
ATOM    195  O   VAL A  26      -2.973   5.123  18.921  1.00 50.23           O  
ATOM    196  CG1 VAL A  26       0.390   4.694  19.331  1.00 50.23           C  
ATOM    197  CG2 VAL A  26       1.032   4.954  16.917  1.00 50.23           C  
ATOM    198  N   VAL A  27      -3.431   3.405  18.469  1.00 52.38           N  
ATOM    199  CA  VAL A  27      -4.291   3.099  19.607  1.00 52.38           C  
ATOM    200  C   VAL A  27      -3.471   3.119  20.895  1.00 52.38           C  
ATOM    201  CB  VAL A  27      -4.987   1.729  19.441  1.00 52.38           C  
ATOM    202  O   VAL A  27      -2.471   2.407  21.013  1.00 52.38           O  
ATOM    203  CG1 VAL A  27      -5.221   1.073  20.800  1.00 52.38           C  
ATOM    204  CG2 VAL A  27      -6.306   1.890  18.688  1.00 52.38           C  
ATOM    205  N   SER A  28      -3.005   4.288  21.377  1.00 56.08           N  
ATOM    206  CA  SER A  28      -2.497   4.413  22.739  1.00 56.08           C  
ATOM    207  C   SER A  28      -3.397   3.688  23.734  1.00 56.08           C  
ATOM    208  CB  SER A  28      -2.371   5.885  23.132  1.00 56.08           C  
ATOM    209  O   SER A  28      -4.600   3.948  23.794  1.00 56.08           O  
ATOM    210  OG  SER A  28      -1.887   6.013  24.458  1.00 56.08           O  
ATOM    211  N   TRP A  29      -3.402   2.277  23.772  1.00 51.30           N  
ATOM    212  CA  TRP A  29      -4.185   1.526  24.747  1.00 51.30           C  
ATOM    213  C   TRP A  29      -3.856   1.972  26.168  1.00 51.30           C  
ATOM    214  CB  TRP A  29      -3.933   0.023  24.598  1.00 51.30           C  
ATOM    215  O   TRP A  29      -2.718   1.829  26.622  1.00 51.30           O  
ATOM    216  CG  TRP A  29      -4.136  -0.493  23.206  1.00 51.30           C  
ATOM    217  CD1 TRP A  29      -3.282  -0.362  22.146  1.00 51.30           C  
ATOM    218  CD2 TRP A  29      -5.269  -1.219  22.720  1.00 51.30           C  
ATOM    219  CE2 TRP A  29      -5.034  -1.497  21.356  1.00 51.30           C  
ATOM    220  CE3 TRP A  29      -6.462  -1.663  23.308  1.00 51.30           C  
ATOM    221  NE1 TRP A  29      -3.816  -0.964  21.030  1.00 51.30           N  
ATOM    222  CH2 TRP A  29      -7.108  -2.623  21.168  1.00 51.30           C  
ATOM    223  CZ2 TRP A  29      -5.949  -2.201  20.569  1.00 51.30           C  
ATOM    224  CZ3 TRP A  29      -7.371  -2.362  22.523  1.00 51.30           C  
ATOM    225  N   ARG A  30      -4.124   3.292  26.550  1.00 56.96           N  
ATOM    226  CA  ARG A  30      -4.005   3.580  27.976  1.00 56.96           C  
ATOM    227  C   ARG A  30      -4.986   2.742  28.788  1.00 56.96           C  
ATOM    228  CB  ARG A  30      -4.239   5.068  28.245  1.00 56.96           C  
ATOM    229  O   ARG A  30      -6.173   2.673  28.459  1.00 56.96           O  
ATOM    230  CG  ARG A  30      -3.019   5.939  27.990  1.00 56.96           C  
ATOM    231  CD  ARG A  30      -3.122   7.277  28.710  1.00 56.96           C  
ATOM    232  NE  ARG A  30      -2.242   8.279  28.113  1.00 56.96           N  
ATOM    233  NH1 ARG A  30      -1.273   8.918  30.110  1.00 56.96           N  
ATOM    234  NH2 ARG A  30      -0.632   9.916  28.148  1.00 56.96           N  
ATOM    235  CZ  ARG A  30      -1.384   9.035  28.792  1.00 56.96           C  
ATOM    236  N   LEU A  31      -4.607   1.508  29.219  1.00 50.83           N  
ATOM    237  CA  LEU A  31      -5.174   0.652  30.256  1.00 50.83           C  
ATOM    238  C   LEU A  31      -5.413   1.438  31.540  1.00 50.83           C  
ATOM    239  CB  LEU A  31      -4.249  -0.536  30.535  1.00 50.83           C  
ATOM    240  O   LEU A  31      -4.484   2.031  32.093  1.00 50.83           O  
ATOM    241  CG  LEU A  31      -4.922  -1.821  31.018  1.00 50.83           C  
ATOM    242  CD1 LEU A  31      -5.431  -2.631  29.830  1.00 50.83           C  
ATOM    243  CD2 LEU A  31      -3.957  -2.647  31.861  1.00 50.83           C  
ATOM    244  N   GLU A  32      -6.686   2.018  31.821  1.00 52.00           N  
ATOM    245  CA  GLU A  32      -7.831   1.803  32.700  1.00 52.00           C  
ATOM    246  C   GLU A  32      -8.205   3.082  33.443  1.00 52.00           C  
ATOM    247  CB  GLU A  32      -7.539   0.680  33.700  1.00 52.00           C  
ATOM    248  O   GLU A  32      -7.352   3.716  34.067  1.00 52.00           O  
ATOM    249  CG  GLU A  32      -7.675  -0.717  33.113  1.00 52.00           C  
ATOM    250  CD  GLU A  32      -8.917  -1.451  33.593  1.00 52.00           C  
ATOM    251  OE1 GLU A  32      -9.849  -1.661  32.784  1.00 52.00           O  
ATOM    252  OE2 GLU A  32      -8.958  -1.819  34.789  1.00 52.00           O  
ATOM    253  N   PRO A  33      -9.593   3.396  33.561  1.00 51.52           N  
ATOM    254  CA  PRO A  33      -9.968   3.577  34.966  1.00 51.52           C  
ATOM    255  C   PRO A  33     -11.129   2.679  35.387  1.00 51.52           C  
ATOM    256  CB  PRO A  33     -10.366   5.054  35.036  1.00 51.52           C  
ATOM    257  O   PRO A  33     -11.805   2.098  34.535  1.00 51.52           O  
ATOM    258  CG  PRO A  33     -10.762   5.410  33.640  1.00 51.52           C  
ATOM    259  CD  PRO A  33     -10.489   4.230  32.751  1.00 51.52           C  
ATOM    260  N   GLU A  34     -10.873   1.522  36.096  1.00 60.96           N  
ATOM    261  CA  GLU A  34     -11.592   0.888  37.196  1.00 60.96           C  
ATOM    262  C   GLU A  34     -13.102   0.972  36.991  1.00 60.96           C  
ATOM    263  CB  GLU A  34     -11.207   1.529  38.532  1.00 60.96           C  
ATOM    264  O   GLU A  34     -13.855   0.169  37.545  1.00 60.96           O  
ATOM    265  CG  GLU A  34     -11.074   0.534  39.676  1.00 60.96           C  
ATOM    266  CD  GLU A  34     -10.566   1.164  40.963  1.00 60.96           C  
ATOM    267  OE1 GLU A  34     -11.390   1.481  41.850  1.00 60.96           O  
ATOM    268  OE2 GLU A  34      -9.334   1.344  41.084  1.00 60.96           O  
ATOM    269  N   ASP A  35     -13.644   1.415  35.752  1.00 58.21           N  
ATOM    270  CA  ASP A  35     -15.082   1.469  35.508  1.00 58.21           C  
ATOM    271  C   ASP A  35     -15.399   1.231  34.033  1.00 58.21           C  
ATOM    272  CB  ASP A  35     -15.652   2.816  35.958  1.00 58.21           C  
ATOM    273  O   ASP A  35     -14.866   1.918  33.160  1.00 58.21           O  
ATOM    274  CG  ASP A  35     -15.684   2.972  37.468  1.00 58.21           C  
ATOM    275  OD1 ASP A  35     -16.389   2.193  38.146  1.00 58.21           O  
ATOM    276  OD2 ASP A  35     -15.002   3.883  37.984  1.00 58.21           O  
ATOM    277  N   GLY A  36     -14.985   0.073  33.409  1.00 56.08           N  
ATOM    278  CA  GLY A  36     -15.540  -0.614  32.254  1.00 56.08           C  
ATOM    279  C   GLY A  36     -15.902   0.324  31.118  1.00 56.08           C  
ATOM    280  O   GLY A  36     -16.644  -0.051  30.208  1.00 56.08           O  
ATOM    281  N   THR A  37     -15.339   1.550  30.975  1.00 56.53           N  
ATOM    282  CA  THR A  37     -15.625   2.156  29.679  1.00 56.53           C  
ATOM    283  C   THR A  37     -14.335   2.589  28.988  1.00 56.53           C  
ATOM    284  CB  THR A  37     -16.564   3.368  29.825  1.00 56.53           C  
ATOM    285  O   THR A  37     -13.568   3.383  29.535  1.00 56.53           O  
ATOM    286  CG2 THR A  37     -17.801   3.214  28.947  1.00 56.53           C  
ATOM    287  OG1 THR A  37     -16.974   3.486  31.193  1.00 56.53           O  
ATOM    288  N   ALA A  38     -13.630   1.693  28.371  1.00 57.67           N  
ATOM    289  CA  ALA A  38     -12.473   1.939  27.513  1.00 57.67           C  
ATOM    290  C   ALA A  38     -12.777   3.018  26.477  1.00 57.67           C  
ATOM    291  CB  ALA A  38     -12.040   0.648  26.821  1.00 57.67           C  
ATOM    292  O   ALA A  38     -13.810   2.968  25.805  1.00 57.67           O  
ATOM    293  N   LEU A  39     -12.577   4.298  26.717  1.00 59.13           N  
ATOM    294  CA  LEU A  39     -12.639   5.387  25.749  1.00 59.13           C  
ATOM    295  C   LEU A  39     -11.445   5.341  24.801  1.00 59.13           C  
ATOM    296  CB  LEU A  39     -12.685   6.739  26.465  1.00 59.13           C  
ATOM    297  O   LEU A  39     -10.299   5.245  25.244  1.00 59.13           O  
ATOM    298  CG  LEU A  39     -13.967   7.055  27.237  1.00 59.13           C  
ATOM    299  CD1 LEU A  39     -13.758   8.268  28.137  1.00 59.13           C  
ATOM    300  CD2 LEU A  39     -15.126   7.290  26.275  1.00 59.13           C  
ATOM    301  N   CYS A  40     -11.733   4.801  23.580  1.00 56.27           N  
ATOM    302  CA  CYS A  40     -10.799   4.769  22.460  1.00 56.27           C  
ATOM    303  C   CYS A  40     -10.696   6.137  21.796  1.00 56.27           C  
ATOM    304  CB  CYS A  40     -11.231   3.724  21.431  1.00 56.27           C  
ATOM    305  O   CYS A  40     -11.713   6.760  21.489  1.00 56.27           O  
ATOM    306  SG  CYS A  40      -9.906   3.207  20.318  1.00 56.27           S  
ATOM    307  N   PHE A  41      -9.605   6.921  22.114  1.00 57.77           N  
ATOM    308  CA  PHE A  41      -9.358   8.150  21.370  1.00 57.77           C  
ATOM    309  C   PHE A  41      -8.539   7.869  20.116  1.00 57.77           C  
ATOM    310  CB  PHE A  41      -8.637   9.176  22.249  1.00 57.77           C  
ATOM    311  O   PHE A  41      -7.513   7.189  20.178  1.00 57.77           O  
ATOM    312  CG  PHE A  41      -9.457   9.659  23.415  1.00 57.77           C  
ATOM    313  CD1 PHE A  41     -10.426  10.639  23.243  1.00 57.77           C  
ATOM    314  CD2 PHE A  41      -9.257   9.132  24.685  1.00 57.77           C  
ATOM    315  CE1 PHE A  41     -11.186  11.088  24.321  1.00 57.77           C  
ATOM    316  CE2 PHE A  41     -10.012   9.576  25.766  1.00 57.77           C  
ATOM    317  CZ  PHE A  41     -10.976  10.554  25.583  1.00 57.77           C  
ATOM    318  N   ILE A  42      -9.355   8.022  18.942  1.00 55.01           N  
ATOM    319  CA  ILE A  42      -8.772   7.847  17.616  1.00 55.01           C  
ATOM    320  C   ILE A  42      -8.211   9.178  17.120  1.00 55.01           C  
ATOM    321  CB  ILE A  42      -9.809   7.295  16.612  1.00 55.01           C  
ATOM    322  O   ILE A  42      -8.890  10.206  17.178  1.00 55.01           O  
ATOM    323  CG1 ILE A  42     -10.402   5.979  17.126  1.00 55.01           C  
ATOM    324  CG2 ILE A  42      -9.175   7.108  15.230  1.00 55.01           C  
ATOM    325  CD1 ILE A  42     -11.631   5.512  16.358  1.00 55.01           C  
ATOM    326  N   PHE A  43      -6.871   9.595  17.184  1.00 52.45           N  
ATOM    327  CA  PHE A  43      -6.271  10.777  16.577  1.00 52.45           C  
ATOM    328  C   PHE A  43      -6.097  10.585  15.075  1.00 52.45           C  
ATOM    329  CB  PHE A  43      -4.918  11.088  17.226  1.00 52.45           C  
ATOM    330  O   PHE A  43      -5.738   9.497  14.620  1.00 52.45           O  
ATOM    331  CG  PHE A  43      -5.028  11.638  18.623  1.00 52.45           C  
ATOM    332  CD1 PHE A  43      -5.270  12.990  18.835  1.00 52.45           C  
ATOM    333  CD2 PHE A  43      -4.889  10.803  19.723  1.00 52.45           C  
ATOM    334  CE1 PHE A  43      -5.371  13.502  20.127  1.00 52.45           C  
ATOM    335  CE2 PHE A  43      -4.989  11.307  21.017  1.00 52.45           C  
ATOM    336  CZ  PHE A  43      -5.229  12.657  21.216  1.00 52.45           C  
TER     337      PHE A  43
ENDMDL
END
