# Supplementary material for: An integrative multitiered computational analysis for better understanding the structure and function of 85 miniproteins
Source: NAR Genom Bioinform. 2025 Dec 3;7(4):lqaf178. doi: 10.1093/nargab/lqaf178 (PMC12673850; doi:10.1093/nargab/lqaf178)
Supplement: lqaf178_Supplemental_Files [file lqaf178_supplemental_files.zip › BAGE1/rank_2_model_5_ptm_seed_0.raw.txt]

i	j	aa_i	aa_j	p(cbcb<8)	maxdistbin
0	1	M	A	0.999	5.12
0	2	M	A	0.876	7.31
0	3	M	R	0.678	5.44
0	4	M	A	0.773	6.38
0	5	M	V	0.307	9.81
0	6	M	F	0.058	10.75
0	7	M	L	0.027	10.75
0	8	M	A	0.064	12.62
0	9	M	L	0.009	14.81
0	10	M	S	0.002	15.44
0	11	M	A	0.003	16.38
0	12	M	Q	0.002	18.88
0	34	M	D	0.001	>21.69
0	42	M	F	0.001	>21.69
1	2	A	A	0.998	5.12
1	3	A	R	0.949	7.00
1	4	A	A	0.883	5.44
1	5	A	V	0.824	6.38
1	6	A	F	0.065	9.50
1	7	A	L	0.015	10.75
1	8	A	A	0.006	10.44
1	9	A	L	0.005	12.31
1	10	A	S	0.002	14.81
1	11	A	A	0.001	15.44
1	12	A	Q	0.000	16.38
1	13	A	L	0.000	18.56
1	14	A	L	0.000	20.12
1	29	A	R	0.001	>21.69
1	34	A	D	0.001	>21.69
1	35	A	G	0.001	>21.69
1	36	A	T	0.001	>21.69
1	38	A	L	0.001	>21.69
2	3	A	R	0.999	5.12
2	4	A	A	0.966	7.00
2	5	A	V	0.928	5.44
2	6	A	F	0.913	6.06
2	7	A	L	0.028	9.50
2	8	A	A	0.007	10.75
2	9	A	L	0.004	10.44
2	10	A	S	0.004	12.31
2	11	A	A	0.002	14.81
2	12	A	Q	0.001	15.44
2	13	A	L	0.000	16.38
2	14	A	L	0.000	18.56
2	15	A	Q	0.000	20.44
2	28	A	W	0.002	>21.69
2	29	A	R	0.002	>21.69
2	30	A	L	0.003	>21.69
2	31	A	E	0.002	>21.69
2	32	A	P	0.001	>21.69
2	34	A	D	0.001	>21.69
2	35	A	G	0.002	>21.69
2	36	A	T	0.002	>21.69
2	37	A	A	0.002	>21.69
2	38	A	L	0.002	>21.69
2	39	A	C	0.002	>21.69
2	40	A	F	0.001	>21.69
2	41	A	I	0.001	>21.69
3	4	R	A	0.999	5.12
3	5	R	V	0.974	7.31
3	6	R	F	0.960	5.44
3	7	R	L	0.927	6.06
3	8	R	A	0.016	9.50
3	9	R	L	0.007	10.75
3	10	R	S	0.003	10.44
3	11	R	A	0.003	12.31
3	12	R	Q	0.001	14.81
3	13	R	L	0.000	15.44
3	14	R	L	0.000	16.06
3	15	R	Q	0.000	18.56
3	16	R	A	0.000	20.12
3	27	R	S	0.001	>21.69
3	28	R	W	0.002	>21.69
3	29	R	R	0.002	>21.69
3	30	R	L	0.002	>21.69
3	32	R	P	0.001	>21.69
3	34	R	D	0.001	>21.69
3	36	R	T	0.001	>21.69
3	37	R	A	0.001	>21.69
3	38	R	L	0.001	>21.69
3	39	R	C	0.001	>21.69
3	40	R	F	0.001	>21.69
3	41	R	I	0.001	>21.69
3	42	R	F	0.002	>21.69
4	5	A	V	0.999	5.12
4	6	A	F	0.979	7.00
4	7	A	L	0.962	5.75
4	8	A	A	0.938	6.06
4	9	A	L	0.013	9.50
4	10	A	S	0.004	10.75
4	11	A	A	0.002	10.44
4	12	A	Q	0.002	12.62
4	13	A	L	0.001	14.81
4	14	A	L	0.001	15.44
4	15	A	Q	0.000	16.38
4	16	A	A	0.000	18.56
4	17	A	R	0.000	20.44
4	27	A	S	0.001	>21.69
4	28	A	W	0.001	>21.69
4	29	A	R	0.002	>21.69
4	30	A	L	0.002	>21.69
4	31	A	E	0.001	>21.69
4	32	A	P	0.001	>21.69
4	34	A	D	0.001	>21.69
4	36	A	T	0.002	>21.69
4	37	A	A	0.001	>21.69
4	38	A	L	0.002	>21.69
4	39	A	C	0.001	>21.69
4	40	A	F	0.002	>21.69
4	42	A	F	0.001	>21.69
5	6	V	F	1.000	5.12
5	7	V	L	0.982	7.31
5	8	V	A	0.978	5.44
5	9	V	L	0.941	6.06
5	10	V	S	0.014	9.50
5	11	V	A	0.002	10.75
5	12	V	Q	0.002	10.44
5	13	V	L	0.001	12.31
5	14	V	L	0.001	14.81
5	15	V	Q	0.000	15.44
5	16	V	A	0.000	16.38
5	17	V	R	0.000	18.88
5	18	V	L	0.000	20.44
5	26	V	V	0.001	>21.69
5	27	V	S	0.002	>21.69
5	28	V	W	0.004	>21.69
5	29	V	R	0.003	>21.69
5	30	V	L	0.002	>21.69
5	31	V	E	0.001	>21.69
5	36	V	T	0.002	>21.69
5	37	V	A	0.003	>21.69
5	38	V	L	0.003	>21.69
5	39	V	C	0.003	>21.69
5	40	V	F	0.002	>21.69
5	41	V	I	0.002	>21.69
6	7	F	L	1.000	5.12
6	8	F	A	0.990	7.00
6	9	F	L	0.984	5.75
6	10	F	S	0.975	6.06
6	11	F	A	0.008	9.50
6	12	F	Q	0.002	10.75
6	13	F	L	0.002	10.44
6	14	F	L	0.002	12.31
6	15	F	Q	0.000	14.81
6	16	F	A	0.000	15.44
6	17	F	R	0.000	16.38
6	18	F	L	0.000	18.56
6	25	F	V	0.001	>21.69
6	26	F	V	0.003	>21.69
6	27	F	S	0.005	>21.69
6	28	F	W	0.007	>21.69
6	29	F	R	0.004	>21.69
6	30	F	L	0.004	>21.69
6	31	F	E	0.001	>21.69
6	32	F	P	0.001	>21.69
6	37	F	A	0.003	>21.69
6	38	F	L	0.003	>21.69
6	39	F	C	0.003	>21.69
6	40	F	F	0.002	>21.69
6	41	F	I	0.002	>21.69
6	42	F	F	0.001	>21.69
7	8	L	A	1.000	5.12
7	9	L	L	0.990	7.00
7	10	L	S	0.990	5.44
7	11	L	A	0.975	6.06
7	12	L	Q	0.008	9.50
7	13	L	L	0.003	10.75
7	14	L	L	0.004	10.12
7	15	L	Q	0.001	12.31
7	16	L	A	0.000	14.81
7	17	L	R	0.000	15.44
7	18	L	L	0.000	16.06
7	19	L	M	0.000	18.56
7	25	L	V	0.002	>21.69
7	26	L	V	0.002	>21.69
7	27	L	S	0.003	>21.69
7	28	L	W	0.004	>21.69
7	29	L	R	0.003	>21.69
7	30	L	L	0.002	>21.69
7	37	L	A	0.002	>21.69
7	38	L	L	0.002	>21.69
7	39	L	C	0.002	>21.69
7	40	L	F	0.002	>21.69
7	41	L	I	0.001	>21.69
7	42	L	F	0.002	>21.69
8	9	A	L	1.000	5.12
8	10	A	S	0.989	7.00
8	11	A	A	0.991	5.44
8	12	A	Q	0.972	6.38
8	13	A	L	0.005	9.50
8	14	A	L	0.001	10.44
8	15	A	Q	0.001	10.44
8	16	A	A	0.001	12.62
8	17	A	R	0.000	15.12
8	18	A	L	0.000	15.44
8	19	A	M	0.000	16.38
8	24	A	P	0.001	>21.69
8	25	A	V	0.001	>21.69
8	26	A	V	0.002	>21.69
8	27	A	S	0.003	>21.69
8	28	A	W	0.002	>21.69
8	29	A	R	0.003	>21.69
8	30	A	L	0.001	>21.69
8	36	A	T	0.001	>21.69
8	37	A	A	0.001	>21.69
8	38	A	L	0.002	>21.69
8	39	A	C	0.002	>21.69
8	40	A	F	0.002	>21.69
8	41	A	I	0.002	>21.69
8	42	A	F	0.002	>21.69
9	10	L	S	1.000	5.12
9	11	L	A	0.992	7.00
9	12	L	Q	0.990	5.44
9	13	L	L	0.975	6.06
9	14	L	L	0.010	9.50
9	15	L	Q	0.002	10.75
9	16	L	A	0.001	10.44
9	17	L	R	0.001	12.62
9	18	L	L	0.001	14.81
9	19	L	M	0.000	15.75
9	20	L	K	0.000	16.69
9	23	L	S	0.001	>21.69
9	24	L	P	0.004	>21.69
9	25	L	V	0.002	>21.69
9	26	L	V	0.005	>21.69
9	27	L	S	0.004	>21.69
9	28	L	W	0.005	>21.69
9	29	L	R	0.002	>21.69
9	30	L	L	0.001	>21.69
9	37	L	A	0.002	>21.69
9	38	L	L	0.002	>21.69
9	39	L	C	0.003	>21.69
9	40	L	F	0.003	>21.69
9	41	L	I	0.004	>21.69
9	42	L	F	0.002	>21.69
10	11	S	A	1.000	5.12
10	12	S	Q	0.992	7.00
10	13	S	L	0.993	5.44
10	14	S	L	0.971	6.06
10	15	S	Q	0.008	9.50
10	16	S	A	0.003	10.44
10	17	S	R	0.003	10.44
10	18	S	L	0.002	12.31
10	19	S	M	0.000	14.81
10	20	S	K	0.000	15.75
10	21	S	E	0.000	16.69
10	23	S	S	0.002	>21.69
10	24	S	P	0.004	>21.69
10	25	S	V	0.005	>21.69
10	26	S	V	0.007	>21.69
10	27	S	S	0.005	>21.69
10	28	S	W	0.005	>21.69
10	29	S	R	0.002	>21.69
10	30	S	L	0.001	>21.69
10	37	S	A	0.001	>21.69
10	39	S	C	0.002	>21.69
10	40	S	F	0.003	>21.69
10	41	S	I	0.003	>21.69
10	42	S	F	0.005	>21.69
11	12	A	Q	1.000	5.12
11	13	A	L	0.995	7.00
11	14	A	L	0.994	5.44
11	15	A	Q	0.978	6.06
11	16	A	A	0.006	9.50
11	17	A	R	0.002	10.75
11	18	A	L	0.002	10.44
11	19	A	M	0.003	12.31
11	20	A	K	0.001	15.12
11	21	A	E	0.001	15.75
11	23	A	S	0.002	>21.69
11	24	A	P	0.003	>21.69
11	25	A	V	0.006	>21.69
11	26	A	V	0.005	>21.69
11	27	A	S	0.004	>21.69
11	28	A	W	0.003	>21.69
11	29	A	R	0.002	>21.69
11	30	A	L	0.001	>21.69
11	39	A	C	0.001	>21.69
11	40	A	F	0.003	>21.69
11	41	A	I	0.002	>21.69
11	42	A	F	0.003	>21.69
12	13	Q	L	1.000	5.12
12	14	Q	L	0.994	7.00
12	15	Q	Q	0.992	5.44
12	16	Q	A	0.971	6.06
12	17	Q	R	0.009	9.81
12	18	Q	L	0.002	10.75
12	19	Q	M	0.002	10.44
12	20	Q	K	0.002	12.62
12	21	Q	E	0.002	15.12
12	22	Q	E	0.003	16.69
12	23	Q	S	0.004	>21.69
12	24	Q	P	0.006	>21.69
12	25	Q	V	0.004	>21.69
12	26	Q	V	0.006	>21.69
12	27	Q	S	0.003	>21.69
12	28	Q	W	0.002	>21.69
12	29	Q	R	0.001	>21.69
12	40	Q	F	0.002	>21.69
12	41	Q	I	0.003	>21.69
12	42	Q	F	0.004	>21.69
13	14	L	L	1.000	5.12
13	15	L	Q	0.993	7.00
13	16	L	A	0.991	5.44
13	17	L	R	0.940	6.38
13	18	L	L	0.015	9.50
13	19	L	M	0.003	10.75
13	20	L	K	0.002	10.75
13	21	L	E	0.003	13.25
13	22	L	E	0.005	15.44
13	23	L	S	0.011	>21.69
13	24	L	P	0.016	>21.69
13	25	L	V	0.014	>21.69
13	26	L	V	0.013	>21.69
13	27	L	S	0.005	>21.69
13	28	L	W	0.004	>21.69
13	39	L	C	0.001	>21.69
13	40	L	F	0.003	>21.69
13	41	L	I	0.005	>21.69
13	42	L	F	0.007	>21.69
14	15	L	Q	1.000	5.12
14	16	L	A	0.991	7.00
14	17	L	R	0.978	5.44
14	18	L	L	0.936	6.06
14	19	L	M	0.030	9.50
14	20	L	K	0.006	10.75
14	21	L	E	0.005	10.75
14	22	L	E	0.006	14.81
14	23	L	S	0.014	15.12
14	24	L	P	0.015	>21.69
14	25	L	V	0.022	>21.69
14	26	L	V	0.010	>21.69
14	27	L	S	0.007	>21.69
14	28	L	W	0.004	>21.69
14	40	L	F	0.003	>21.69
14	41	L	I	0.003	>21.69
14	42	L	F	0.012	>21.69
15	16	Q	A	1.000	5.12
15	17	Q	R	0.990	7.31
15	18	Q	L	0.970	5.44
15	19	Q	M	0.903	6.06
15	20	Q	K	0.057	9.50
15	21	Q	E	0.023	10.75
15	22	Q	E	0.016	13.88
15	23	Q	S	0.010	14.81
15	24	Q	P	0.008	>21.69
15	25	Q	V	0.012	>21.69
15	26	Q	V	0.007	>21.69
15	27	Q	S	0.004	>21.69
15	28	Q	W	0.001	>21.69
15	29	Q	R	0.001	>21.69
15	40	Q	F	0.002	>21.69
15	41	Q	I	0.003	>21.69
15	42	Q	F	0.008	>21.69
16	17	A	R	1.000	5.12
16	18	A	L	0.977	7.00
16	19	A	M	0.884	5.75
16	20	A	K	0.664	6.38
16	21	A	E	0.068	9.81
16	22	A	E	0.042	11.06
16	23	A	S	0.037	12.94
16	24	A	P	0.023	16.06
16	25	A	V	0.021	>21.69
16	26	A	V	0.017	>21.69
16	27	A	S	0.006	>21.69
16	28	A	W	0.003	>21.69
16	29	A	R	0.001	>21.69
16	39	A	C	0.001	>21.69
16	40	A	F	0.002	>21.69
16	41	A	I	0.006	>21.69
16	42	A	F	0.011	>21.69
17	18	R	L	1.000	5.12
17	19	R	M	0.962	7.31
17	20	R	K	0.768	5.75
17	21	R	E	0.490	6.06
17	22	R	E	0.115	9.50
17	23	R	S	0.116	10.75
17	24	R	P	0.042	14.50
17	25	R	V	0.060	>21.69
17	26	R	V	0.024	>21.69
17	27	R	S	0.010	>21.69
17	28	R	W	0.006	>21.69
17	29	R	R	0.001	>21.69
17	37	R	A	0.001	>21.69
17	40	R	F	0.003	>21.69
17	41	R	I	0.010	>21.69
17	42	R	F	0.026	>21.69
18	19	L	M	1.000	5.12
18	20	L	K	0.908	7.00
18	21	L	E	0.566	5.75
18	22	L	E	0.292	11.38
18	23	L	S	0.109	10.75
18	24	L	P	0.039	14.50
18	25	L	V	0.049	15.12
18	26	L	V	0.018	>21.69
18	27	L	S	0.012	>21.69
18	28	L	W	0.003	>21.69
18	29	L	R	0.002	>21.69
18	30	L	L	0.002	>21.69
18	37	L	A	0.001	>21.69
18	38	L	L	0.001	>21.69
18	39	L	C	0.001	>21.69
18	40	L	F	0.005	>21.69
18	41	L	I	0.008	>21.69
18	42	L	F	0.023	>21.69
19	20	M	K	1.000	5.12
19	21	M	E	0.837	7.31
19	22	M	E	0.427	10.12
19	23	M	S	0.220	12.00
19	24	M	P	0.048	13.88
19	25	M	V	0.030	15.12
19	26	M	V	0.017	>21.69
19	27	M	S	0.011	>21.69
19	28	M	W	0.005	>21.69
19	29	M	R	0.003	>21.69
19	30	M	L	0.002	>21.69
19	39	M	C	0.002	>21.69
19	40	M	F	0.003	>21.69
19	41	M	I	0.008	>21.69
19	42	M	F	0.021	>21.69
20	21	K	E	1.000	5.12
20	22	K	E	0.848	7.31
20	23	K	S	0.385	10.12
20	24	K	P	0.133	11.69
20	25	K	V	0.062	14.19
20	26	K	V	0.030	15.44
20	27	K	S	0.021	>21.69
20	28	K	W	0.012	>21.69
20	29	K	R	0.002	>21.69
20	30	K	L	0.001	>21.69
20	39	K	C	0.002	>21.69
20	40	K	F	0.003	>21.69
20	41	K	I	0.011	>21.69
20	42	K	F	0.029	>21.69
21	22	E	E	1.000	5.44
21	23	E	S	0.860	7.00
21	24	E	P	0.200	10.44
21	25	E	V	0.162	12.31
21	26	E	V	0.056	13.88
21	27	E	S	0.029	17.31
21	28	E	W	0.012	>21.69
21	29	E	R	0.005	>21.69
21	30	E	L	0.002	>21.69
21	37	E	A	0.001	>21.69
21	38	E	L	0.001	>21.69
21	39	E	C	0.004	>21.69
21	40	E	F	0.008	>21.69
21	41	E	I	0.016	>21.69
21	42	E	F	0.048	>21.69
22	23	E	S	1.000	5.44
22	24	E	P	0.603	8.25
22	25	E	V	0.222	10.12
22	26	E	V	0.124	12.94
22	27	E	S	0.045	16.06
22	28	E	W	0.013	18.56
22	29	E	R	0.008	>21.69
22	30	E	L	0.003	>21.69
22	32	E	P	0.002	>21.69
22	38	E	L	0.002	>21.69
22	39	E	C	0.006	>21.69
22	40	E	F	0.013	>21.69
22	41	E	I	0.033	>21.69
22	42	E	F	0.087	>21.69
23	24	S	P	1.000	5.44
23	25	S	V	0.890	7.31
23	26	S	V	0.330	9.81
23	27	S	S	0.147	12.62
23	28	S	W	0.031	15.12
23	29	S	R	0.007	18.88
23	30	S	L	0.005	>21.69
23	31	S	E	0.001	>21.69
23	32	S	P	0.001	>21.69
23	35	S	G	0.001	>21.69
23	36	S	T	0.001	>21.69
23	37	S	A	0.002	>21.69
23	38	S	L	0.004	>21.69
23	39	S	C	0.013	>21.69
23	40	S	F	0.032	>21.69
23	41	S	I	0.096	>21.69
23	42	S	F	0.166	>21.69
24	25	P	V	1.000	5.44
24	26	P	V	0.895	7.00
24	27	P	S	0.259	10.12
24	28	P	W	0.105	13.25
24	29	P	R	0.015	16.06
24	30	P	L	0.010	19.50
24	31	P	E	0.003	>21.69
24	32	P	P	0.002	>21.69
24	33	P	E	0.001	>21.69
24	34	P	D	0.001	>21.69
24	35	P	G	0.001	>21.69
24	36	P	T	0.003	>21.69
24	37	P	A	0.007	>21.69
24	38	P	L	0.017	>21.69
24	39	P	C	0.070	>21.69
24	40	P	F	0.132	>21.69
24	41	P	I	0.459	>21.69
24	42	P	F	0.422	>21.69
25	26	V	V	1.000	5.75
25	27	V	S	0.903	6.69
25	28	V	W	0.202	10.44
25	29	V	R	0.080	13.56
25	30	V	L	0.023	17.31
25	31	V	E	0.006	19.19
25	32	V	P	0.003	>21.69
25	33	V	E	0.001	>21.69
25	35	V	G	0.002	>21.69
25	36	V	T	0.002	>21.69
25	37	V	A	0.010	>21.69
25	38	V	L	0.015	>21.69
25	39	V	C	0.094	>21.69
25	40	V	F	0.239	>21.69
25	41	V	I	0.506	>21.69
25	42	V	F	0.550	>21.69
26	27	V	S	1.000	5.75
26	28	V	W	0.938	6.69
26	29	V	R	0.095	11.06
26	30	V	L	0.043	13.56
26	31	V	E	0.010	16.38
26	32	V	P	0.003	19.81
26	33	V	E	0.001	>21.69
26	34	V	D	0.002	>21.69
26	35	V	G	0.003	>21.69
26	36	V	T	0.007	>21.69
26	37	V	A	0.028	>21.69
26	38	V	L	0.067	>21.69
26	39	V	C	0.422	>21.69
26	40	V	F	0.434	>21.69
26	41	V	I	0.569	>21.69
26	42	V	F	0.442	>21.69
27	28	S	W	1.000	5.44
27	29	S	R	0.902	6.69
27	30	S	L	0.103	11.38
27	31	S	E	0.045	13.56
27	32	S	P	0.005	17.00
27	33	S	E	0.005	19.19
27	34	S	D	0.004	>21.69
27	35	S	G	0.008	>21.69
27	36	S	T	0.016	>21.69
27	37	S	A	0.053	>21.69
27	38	S	L	0.175	>21.69
27	39	S	C	0.423	7.31
27	40	S	F	0.455	>21.69
27	41	S	I	0.452	7.62
27	42	S	F	0.378	>21.69
28	29	W	R	1.000	5.44
28	30	W	L	0.884	7.00
28	31	W	E	0.074	10.44
28	32	W	P	0.032	13.56
28	33	W	E	0.007	15.75
28	34	W	D	0.013	14.81
28	35	W	G	0.021	12.00
28	36	W	T	0.065	10.44
28	37	W	A	0.393	>21.69
28	38	W	L	0.469	6.69
28	39	W	C	0.566	5.12
28	40	W	F	0.536	7.31
28	41	W	I	0.221	9.50
28	42	W	F	0.085	11.38
29	30	R	L	1.000	5.75
29	31	R	E	0.912	6.69
29	32	R	P	0.141	10.12
29	33	R	E	0.058	12.94
29	34	R	D	0.064	10.75
29	35	R	G	0.069	10.44
29	36	R	T	0.145	9.50
29	37	R	A	0.413	7.00
29	38	R	L	0.496	5.12
29	39	R	C	0.397	7.94
29	40	R	F	0.414	>21.69
29	41	R	I	0.109	12.31
29	42	R	F	0.058	>21.69
30	31	L	E	1.000	5.75
30	32	L	P	0.840	7.31
30	33	L	E	0.160	10.12
30	34	L	D	0.273	10.12
30	35	L	G	0.438	5.75
30	36	L	T	0.430	7.31
30	37	L	A	0.562	5.12
30	38	L	L	0.490	7.31
30	39	L	C	0.194	10.44
30	40	L	F	0.104	12.00
30	41	L	I	0.056	>21.69
30	42	L	F	0.018	>21.69
31	32	E	P	1.000	5.44
31	33	E	E	0.894	5.12
31	34	E	D	0.599	4.50
31	35	E	G	0.618	6.06
31	36	E	T	0.595	5.12
31	37	E	A	0.513	7.31
31	38	E	L	0.470	7.00
31	39	E	C	0.106	10.75
31	40	E	F	0.053	12.00
31	41	E	I	0.026	>21.69
31	42	E	F	0.012	>21.69
32	33	P	E	1.000	5.12
32	34	P	D	0.859	7.31
32	35	P	G	0.735	6.69
32	36	P	T	0.473	9.50
32	37	P	A	0.293	10.75
32	38	P	L	0.238	11.06
32	39	P	C	0.047	16.06
32	40	P	F	0.023	16.06
32	41	P	I	0.006	>21.69
32	42	P	F	0.009	>21.69
33	34	E	D	1.000	4.81
33	35	E	G	0.987	6.69
33	36	E	T	0.426	8.88
33	37	E	A	0.125	12.00
33	38	E	L	0.093	11.06
33	39	E	C	0.023	16.38
33	40	E	F	0.015	17.62
33	41	E	I	0.009	>21.69
33	42	E	F	0.008	>21.69
34	35	D	G	1.000	4.50
34	36	D	T	0.841	4.81
34	37	D	A	0.210	9.81
34	38	D	L	0.128	10.44
34	39	D	C	0.022	15.12
34	40	D	F	0.022	17.00
34	41	D	I	0.007	>21.69
34	42	D	F	0.006	>21.69
35	36	G	T	1.000	4.50
35	37	G	A	0.967	7.00
35	38	G	L	0.171	10.12
35	39	G	C	0.089	13.25
35	40	G	F	0.019	16.38
35	41	G	I	0.010	19.50
35	42	G	F	0.007	>21.69
36	37	T	A	1.000	5.44
36	38	T	L	0.917	6.69
36	39	T	C	0.076	10.44
36	40	T	F	0.050	13.25
36	41	T	I	0.016	16.38
36	42	T	F	0.011	19.50
37	38	A	L	1.000	5.75
37	39	A	C	0.908	6.69
37	40	A	F	0.058	10.44
37	41	A	I	0.061	13.25
37	42	A	F	0.015	16.38
38	39	L	C	1.000	5.75
38	40	L	F	0.921	6.69
38	41	L	I	0.071	10.75
38	42	L	F	0.056	13.25
39	40	C	F	1.000	5.75
39	41	C	I	0.926	6.69
39	42	C	F	0.091	10.75
40	41	F	I	1.000	5.75
40	42	F	F	0.906	6.69
41	42	I	F	1.000	5.75
