# Supplementary material for: An integrative multitiered computational analysis for better understanding the structure and function of 85 miniproteins
Source: NAR Genom Bioinform. 2025 Dec 3;7(4):lqaf178. doi: 10.1093/nargab/lqaf178 (PMC12673850; doi:10.1093/nargab/lqaf178)
Supplement: lqaf178_Supplemental_Files [file lqaf178_supplemental_files.zip › BAGE1/rank_4_model_1_ptm_seed_0.raw.txt]

i	j	aa_i	aa_j	p(cbcb<8)	maxdistbin
0	1	M	A	0.999	5.12
0	2	M	A	0.911	7.31
0	3	M	R	0.637	5.44
0	4	M	A	0.761	6.38
0	5	M	V	0.171	9.81
0	6	M	F	0.029	10.75
0	7	M	L	0.020	10.75
0	8	M	A	0.028	12.62
0	9	M	L	0.005	15.12
0	10	M	S	0.001	15.44
0	11	M	A	0.001	16.69
0	12	M	Q	0.001	18.88
1	2	A	A	0.998	5.12
1	3	A	R	0.948	7.00
1	4	A	A	0.863	5.44
1	5	A	V	0.818	6.06
1	6	A	F	0.077	9.50
1	7	A	L	0.013	10.75
1	8	A	A	0.006	10.12
1	9	A	L	0.006	12.31
1	10	A	S	0.003	14.50
1	11	A	A	0.001	15.44
1	12	A	Q	0.000	16.38
1	13	A	L	0.000	18.56
1	14	A	L	0.000	20.12
2	3	A	R	0.999	5.12
2	4	A	A	0.955	7.00
2	5	A	V	0.924	5.75
2	6	A	F	0.886	6.06
2	7	A	L	0.021	9.50
2	8	A	A	0.008	10.75
2	9	A	L	0.004	10.44
2	10	A	S	0.003	12.31
2	11	A	A	0.001	14.81
2	12	A	Q	0.001	15.75
2	13	A	L	0.000	16.38
2	14	A	L	0.000	18.56
2	15	A	Q	0.000	20.44
3	4	R	A	0.999	5.12
3	5	R	V	0.970	7.31
3	6	R	F	0.947	5.44
3	7	R	L	0.914	6.38
3	8	R	A	0.011	9.50
3	9	R	L	0.005	10.75
3	10	R	S	0.002	10.44
3	11	R	A	0.002	12.31
3	12	R	Q	0.001	14.81
3	13	R	L	0.000	15.75
3	14	R	L	0.000	16.06
3	15	R	Q	0.000	18.56
3	16	R	A	0.000	20.44
4	5	A	V	0.999	5.12
4	6	A	F	0.973	7.00
4	7	A	L	0.958	5.75
4	8	A	A	0.928	6.06
4	9	A	L	0.016	9.50
4	10	A	S	0.005	10.75
4	11	A	A	0.002	10.44
4	12	A	Q	0.003	12.62
4	13	A	L	0.001	14.81
4	14	A	L	0.001	15.44
4	15	A	Q	0.000	16.06
4	16	A	A	0.000	18.56
4	17	A	R	0.000	20.44
5	6	V	F	1.000	5.12
5	7	V	L	0.986	7.31
5	8	V	A	0.976	5.44
5	9	V	L	0.945	6.06
5	10	V	S	0.018	9.50
5	11	V	A	0.003	10.75
5	12	V	Q	0.003	10.44
5	13	V	L	0.001	12.62
5	14	V	L	0.001	14.81
5	15	V	Q	0.000	15.44
5	16	V	A	0.000	16.38
5	17	V	R	0.000	18.88
5	18	V	L	0.000	20.44
6	7	F	L	1.000	5.12
6	8	F	A	0.987	7.00
6	9	F	L	0.980	5.75
6	10	F	S	0.954	6.06
6	11	F	A	0.006	9.50
6	12	F	Q	0.002	10.75
6	13	F	L	0.002	10.44
6	14	F	L	0.001	12.31
6	15	F	Q	0.001	14.81
6	16	F	A	0.000	15.75
6	17	F	R	0.000	16.38
6	18	F	L	0.000	18.56
6	19	F	M	0.000	20.44
6	28	F	W	0.001	>21.69
7	8	L	A	1.000	5.12
7	9	L	L	0.991	7.31
7	10	L	S	0.981	5.44
7	11	L	A	0.967	6.06
7	12	L	Q	0.010	9.50
7	13	L	L	0.002	10.75
7	14	L	L	0.002	10.44
7	15	L	Q	0.001	12.31
7	16	L	A	0.000	14.81
7	17	L	R	0.000	15.44
7	18	L	L	0.000	16.06
7	19	L	M	0.000	18.56
8	9	A	L	1.000	5.12
8	10	A	S	0.985	7.00
8	11	A	A	0.989	5.44
8	12	A	Q	0.969	6.38
8	13	A	L	0.005	9.81
8	14	A	L	0.002	10.75
8	15	A	Q	0.001	10.44
8	16	A	A	0.000	12.62
8	17	A	R	0.000	15.12
8	18	A	L	0.000	15.44
8	19	A	M	0.000	16.38
8	20	A	K	0.000	18.88
9	10	L	S	1.000	5.12
9	11	L	A	0.991	7.00
9	12	L	Q	0.989	5.44
9	13	L	L	0.968	6.38
9	14	L	L	0.004	9.50
9	15	L	Q	0.001	10.75
9	16	L	A	0.001	10.44
9	17	L	R	0.000	12.62
9	18	L	L	0.000	14.81
9	19	L	M	0.000	15.75
9	20	L	K	0.000	16.38
9	27	L	S	0.001	>21.69
9	40	L	F	0.001	>21.69
9	41	L	I	0.001	>21.69
10	11	S	A	1.000	5.12
10	12	S	Q	0.994	7.00
10	13	S	L	0.991	5.75
10	14	S	L	0.968	6.06
10	15	S	Q	0.005	9.50
10	16	S	A	0.001	10.44
10	17	S	R	0.001	10.44
10	18	S	L	0.001	12.31
10	19	S	M	0.000	14.81
10	20	S	K	0.000	15.75
10	21	S	E	0.000	16.38
10	27	S	S	0.001	>21.69
10	28	S	W	0.001	>21.69
10	40	S	F	0.002	>21.69
10	41	S	I	0.002	>21.69
10	42	S	F	0.001	>21.69
11	12	A	Q	1.000	5.12
11	13	A	L	0.996	7.00
11	14	A	L	0.991	5.44
11	15	A	Q	0.976	6.06
11	16	A	A	0.001	9.50
11	17	A	R	0.001	10.75
11	18	A	L	0.001	10.44
11	19	A	M	0.001	12.31
11	20	A	K	0.000	15.12
11	21	A	E	0.000	15.75
11	25	A	V	0.002	>21.69
11	26	A	V	0.002	>21.69
11	27	A	S	0.001	>21.69
11	28	A	W	0.001	>21.69
11	40	A	F	0.002	>21.69
11	41	A	I	0.001	>21.69
11	42	A	F	0.002	>21.69
12	13	Q	L	1.000	5.12
12	14	Q	L	0.995	7.00
12	15	Q	Q	0.990	5.44
12	16	Q	A	0.974	6.06
12	17	Q	R	0.003	9.50
12	18	Q	L	0.001	10.75
12	19	Q	M	0.001	10.44
12	20	Q	K	0.001	12.62
12	21	Q	E	0.001	15.12
12	22	Q	E	0.001	16.38
12	24	Q	P	0.001	>21.69
12	25	Q	V	0.002	>21.69
12	26	Q	V	0.002	>21.69
12	27	Q	S	0.001	>21.69
12	40	Q	F	0.002	>21.69
12	41	Q	I	0.002	>21.69
12	42	Q	F	0.001	>21.69
13	14	L	L	1.000	5.12
13	15	L	Q	0.994	7.00
13	16	L	A	0.993	5.44
13	17	L	R	0.975	6.38
13	18	L	L	0.005	9.50
13	19	L	M	0.004	10.75
13	20	L	K	0.001	10.75
13	21	L	E	0.001	12.62
13	22	L	E	0.002	15.75
13	23	L	S	0.002	>21.69
13	24	L	P	0.003	>21.69
13	25	L	V	0.004	>21.69
13	26	L	V	0.003	>21.69
13	27	L	S	0.002	>21.69
13	28	L	W	0.002	>21.69
13	30	L	L	0.001	>21.69
13	40	L	F	0.002	>21.69
13	41	L	I	0.002	>21.69
13	42	L	F	0.003	>21.69
14	15	L	Q	1.000	5.12
14	16	L	A	0.994	7.00
14	17	L	R	0.991	5.44
14	18	L	L	0.962	6.06
14	19	L	M	0.018	9.50
14	20	L	K	0.003	10.75
14	21	L	E	0.003	10.75
14	22	L	E	0.006	14.19
14	23	L	S	0.003	15.44
14	24	L	P	0.004	>21.69
14	25	L	V	0.007	>21.69
14	26	L	V	0.003	>21.69
14	27	L	S	0.004	>21.69
14	28	L	W	0.003	>21.69
14	30	L	L	0.002	>21.69
14	38	L	L	0.001	>21.69
14	39	L	C	0.001	>21.69
14	40	L	F	0.003	>21.69
14	41	L	I	0.002	>21.69
14	42	L	F	0.004	>21.69
15	16	Q	A	1.000	5.12
15	17	Q	R	0.995	7.31
15	18	Q	L	0.981	5.44
15	19	Q	M	0.898	6.06
15	20	Q	K	0.043	9.50
15	21	Q	E	0.019	10.75
15	22	Q	E	0.013	10.75
15	23	Q	S	0.004	14.81
15	24	Q	P	0.005	>21.69
15	25	Q	V	0.010	>21.69
15	26	Q	V	0.005	>21.69
15	27	Q	S	0.003	>21.69
15	28	Q	W	0.003	>21.69
15	29	Q	R	0.002	>21.69
15	30	Q	L	0.002	>21.69
15	37	Q	A	0.001	>21.69
15	38	Q	L	0.001	>21.69
15	39	Q	C	0.002	>21.69
15	40	Q	F	0.003	>21.69
15	41	Q	I	0.003	>21.69
15	42	Q	F	0.004	>21.69
16	17	A	R	1.000	5.12
16	18	A	L	0.988	7.31
16	19	A	M	0.924	5.75
16	20	A	K	0.720	6.38
16	21	A	E	0.046	9.81
16	22	A	E	0.029	11.06
16	23	A	S	0.016	14.81
16	24	A	P	0.008	17.00
16	25	A	V	0.008	>21.69
16	26	A	V	0.005	>21.69
16	27	A	S	0.005	>21.69
16	28	A	W	0.002	>21.69
16	29	A	R	0.002	>21.69
16	30	A	L	0.002	>21.69
16	37	A	A	0.001	>21.69
16	38	A	L	0.002	>21.69
16	39	A	C	0.002	>21.69
16	40	A	F	0.003	>21.69
16	41	A	I	0.003	>21.69
16	42	A	F	0.003	>21.69
17	18	R	L	1.000	5.12
17	19	R	M	0.968	7.31
17	20	R	K	0.826	5.75
17	21	R	E	0.542	6.38
17	22	R	E	0.070	9.81
17	23	R	S	0.046	14.19
17	24	R	P	0.018	15.12
17	25	R	V	0.017	>21.69
17	26	R	V	0.008	>21.69
17	27	R	S	0.006	>21.69
17	28	R	W	0.004	>21.69
17	29	R	R	0.001	>21.69
17	30	R	L	0.003	>21.69
17	31	R	E	0.001	>21.69
17	33	R	E	0.001	>21.69
17	34	R	D	0.001	>21.69
17	37	R	A	0.002	>21.69
17	38	R	L	0.002	>21.69
17	39	R	C	0.002	>21.69
17	40	R	F	0.005	>21.69
17	41	R	I	0.004	>21.69
17	42	R	F	0.011	>21.69
18	19	L	M	1.000	5.12
18	20	L	K	0.954	7.00
18	21	L	E	0.610	5.75
18	22	L	E	0.348	11.38
18	23	L	S	0.088	10.75
18	24	L	P	0.036	14.81
18	25	L	V	0.035	14.50
18	26	L	V	0.016	>21.69
18	27	L	S	0.012	>21.69
18	28	L	W	0.010	>21.69
18	29	L	R	0.005	>21.69
18	30	L	L	0.006	>21.69
18	31	L	E	0.001	>21.69
18	32	L	P	0.002	>21.69
18	33	L	E	0.001	>21.69
18	34	L	D	0.001	>21.69
18	36	L	T	0.001	>21.69
18	37	L	A	0.002	>21.69
18	38	L	L	0.004	>21.69
18	39	L	C	0.003	>21.69
18	40	L	F	0.005	>21.69
18	41	L	I	0.007	>21.69
18	42	L	F	0.013	>21.69
19	20	M	K	1.000	5.12
19	21	M	E	0.868	7.31
19	22	M	E	0.475	10.12
19	23	M	S	0.222	11.69
19	24	M	P	0.041	14.19
19	25	M	V	0.030	14.81
19	26	M	V	0.017	>21.69
19	27	M	S	0.011	>21.69
19	28	M	W	0.008	>21.69
19	29	M	R	0.004	>21.69
19	30	M	L	0.006	>21.69
19	31	M	E	0.002	>21.69
19	32	M	P	0.002	>21.69
19	33	M	E	0.002	>21.69
19	34	M	D	0.002	>21.69
19	35	M	G	0.001	>21.69
19	36	M	T	0.002	>21.69
19	37	M	A	0.003	>21.69
19	38	M	L	0.005	>21.69
19	39	M	C	0.004	>21.69
19	40	M	F	0.005	>21.69
19	41	M	I	0.007	>21.69
19	42	M	F	0.011	>21.69
20	21	K	E	1.000	5.12
20	22	K	E	0.848	7.31
20	23	K	S	0.388	10.12
20	24	K	P	0.132	12.94
20	25	K	V	0.053	14.19
20	26	K	V	0.027	14.81
20	27	K	S	0.027	>21.69
20	28	K	W	0.017	>21.69
20	29	K	R	0.007	>21.69
20	30	K	L	0.007	>21.69
20	31	K	E	0.004	>21.69
20	32	K	P	0.003	>21.69
20	33	K	E	0.005	>21.69
20	34	K	D	0.003	>21.69
20	35	K	G	0.002	>21.69
20	36	K	T	0.003	>21.69
20	37	K	A	0.003	>21.69
20	38	K	L	0.004	>21.69
20	39	K	C	0.004	>21.69
20	40	K	F	0.009	>21.69
20	41	K	I	0.012	>21.69
20	42	K	F	0.020	>21.69
21	22	E	E	1.000	5.44
21	23	E	S	0.887	7.31
21	24	E	P	0.264	10.44
21	25	E	V	0.176	11.69
21	26	E	V	0.070	14.50
21	27	E	S	0.040	14.81
21	28	E	W	0.029	>21.69
21	29	E	R	0.012	>21.69
21	30	E	L	0.013	>21.69
21	31	E	E	0.006	>21.69
21	32	E	P	0.005	>21.69
21	33	E	E	0.005	>21.69
21	34	E	D	0.004	>21.69
21	35	E	G	0.003	>21.69
21	36	E	T	0.004	>21.69
21	37	E	A	0.005	>21.69
21	38	E	L	0.009	>21.69
21	39	E	C	0.010	>21.69
21	40	E	F	0.020	>21.69
21	41	E	I	0.026	>21.69
21	42	E	F	0.046	>21.69
22	23	E	S	1.000	5.44
22	24	E	P	0.709	7.62
22	25	E	V	0.268	9.81
22	26	E	V	0.171	12.94
22	27	E	S	0.073	14.19
22	28	E	W	0.035	17.62
22	29	E	R	0.015	>21.69
22	30	E	L	0.019	>21.69
22	31	E	E	0.006	>21.69
22	32	E	P	0.008	>21.69
22	33	E	E	0.006	>21.69
22	34	E	D	0.004	>21.69
22	35	E	G	0.004	>21.69
22	36	E	T	0.006	>21.69
22	37	E	A	0.006	>21.69
22	38	E	L	0.010	>21.69
22	39	E	C	0.016	>21.69
22	40	E	F	0.020	>21.69
22	41	E	I	0.036	>21.69
22	42	E	F	0.057	>21.69
23	24	S	P	1.000	5.44
23	25	S	V	0.874	7.31
23	26	S	V	0.366	9.50
23	27	S	S	0.216	10.44
23	28	S	W	0.075	14.81
23	29	S	R	0.025	17.31
23	30	S	L	0.024	>21.69
23	31	S	E	0.013	>21.69
23	32	S	P	0.010	>21.69
23	33	S	E	0.009	>21.69
23	34	S	D	0.006	>21.69
23	35	S	G	0.006	>21.69
23	36	S	T	0.006	>21.69
23	37	S	A	0.009	>21.69
23	38	S	L	0.018	>21.69
23	39	S	C	0.033	>21.69
23	40	S	F	0.050	>21.69
23	41	S	I	0.095	>21.69
23	42	S	F	0.104	>21.69
24	25	P	V	1.000	5.44
24	26	P	V	0.872	7.31
24	27	P	S	0.422	10.12
24	28	P	W	0.207	12.94
24	29	P	R	0.048	9.81
24	30	P	L	0.053	14.81
24	31	P	E	0.027	>21.69
24	32	P	P	0.019	>21.69
24	33	P	E	0.012	>21.69
24	34	P	D	0.010	>21.69
24	35	P	G	0.010	>21.69
24	36	P	T	0.011	>21.69
24	37	P	A	0.020	>21.69
24	38	P	L	0.040	>21.69
24	39	P	C	0.055	>21.69
24	40	P	F	0.109	>21.69
24	41	P	I	0.156	>21.69
24	42	P	F	0.166	>21.69
25	26	V	V	1.000	5.44
25	27	V	S	0.840	7.31
25	28	V	W	0.262	10.44
25	29	V	R	0.136	12.94
25	30	V	L	0.066	15.75
25	31	V	E	0.030	17.31
25	32	V	P	0.014	>21.69
25	33	V	E	0.011	>21.69
25	34	V	D	0.008	>21.69
25	35	V	G	0.008	>21.69
25	36	V	T	0.011	>21.69
25	37	V	A	0.019	>21.69
25	38	V	L	0.035	>21.69
25	39	V	C	0.073	>21.69
25	40	V	F	0.129	>21.69
25	41	V	I	0.229	>21.69
25	42	V	F	0.265	>21.69
26	27	V	S	1.000	5.44
26	28	V	W	0.876	7.00
26	29	V	R	0.207	10.44
26	30	V	L	0.194	12.94
26	31	V	E	0.058	14.19
26	32	V	P	0.030	17.31
26	33	V	E	0.024	>21.69
26	34	V	D	0.017	>21.69
26	35	V	G	0.014	>21.69
26	36	V	T	0.025	>21.69
26	37	V	A	0.032	>21.69
26	38	V	L	0.055	>21.69
26	39	V	C	0.104	>21.69
26	40	V	F	0.178	>21.69
26	41	V	I	0.251	>21.69
26	42	V	F	0.248	>21.69
27	28	S	W	1.000	5.44
27	29	S	R	0.887	7.00
27	30	S	L	0.325	10.75
27	31	S	E	0.182	12.94
27	32	S	P	0.052	14.81
27	33	S	E	0.029	17.62
27	34	S	D	0.022	>21.69
27	35	S	G	0.023	>21.69
27	36	S	T	0.036	>21.69
27	37	S	A	0.064	>21.69
27	38	S	L	0.091	>21.69
27	39	S	C	0.148	>21.69
27	40	S	F	0.164	>21.69
27	41	S	I	0.166	>21.69
27	42	S	F	0.137	>21.69
28	29	W	R	1.000	5.44
28	30	W	L	0.834	7.31
28	31	W	E	0.196	10.44
28	32	W	P	0.123	13.56
28	33	W	E	0.042	15.44
28	34	W	D	0.040	17.62
28	35	W	G	0.029	14.81
28	36	W	T	0.050	>21.69
28	37	W	A	0.089	>21.69
28	38	W	L	0.166	>21.69
28	39	W	C	0.194	>21.69
28	40	W	F	0.229	>21.69
28	41	W	I	0.209	>21.69
28	42	W	F	0.157	>21.69
29	30	R	L	1.000	5.44
29	31	R	E	0.851	7.00
29	32	R	P	0.247	10.12
29	33	R	E	0.154	12.94
29	34	R	D	0.068	14.19
29	35	R	G	0.058	12.94
29	36	R	T	0.085	14.19
29	37	R	A	0.136	>21.69
29	38	R	L	0.167	>21.69
29	39	R	C	0.171	>21.69
29	40	R	F	0.150	>21.69
29	41	R	I	0.119	>21.69
29	42	R	F	0.066	>21.69
30	31	L	E	1.000	5.44
30	32	L	P	0.794	7.31
30	33	L	E	0.285	9.81
30	34	L	D	0.261	12.94
30	35	L	G	0.163	10.44
30	36	L	T	0.157	10.44
30	37	L	A	0.221	10.75
30	38	L	L	0.247	10.75
30	39	L	C	0.190	>21.69
30	40	L	F	0.156	>21.69
30	41	L	I	0.100	>21.69
30	42	L	F	0.055	>21.69
31	32	E	P	1.000	5.44
31	33	E	E	0.877	7.31
31	34	E	D	0.348	9.50
31	35	E	G	0.362	9.81
31	36	E	T	0.221	9.19
31	37	E	A	0.255	9.19
31	38	E	L	0.208	10.44
31	39	E	C	0.143	10.44
31	40	E	F	0.072	>21.69
31	41	E	I	0.054	>21.69
31	42	E	F	0.031	>21.69
32	33	P	E	1.000	5.44
32	34	P	D	0.881	7.31
32	35	P	G	0.688	5.12
32	36	P	T	0.481	6.06
32	37	P	A	0.411	9.50
32	38	P	L	0.282	9.19
32	39	P	C	0.149	10.75
32	40	P	F	0.067	14.19
32	41	P	I	0.045	>21.69
32	42	P	F	0.023	>21.69
33	34	E	D	1.000	5.12
33	35	E	G	0.976	6.69
33	36	E	T	0.366	9.50
33	37	E	A	0.300	9.19
33	38	E	L	0.159	10.75
33	39	E	C	0.091	14.81
33	40	E	F	0.045	14.81
33	41	E	I	0.029	>21.69
33	42	E	F	0.022	>21.69
34	35	D	G	1.000	4.50
34	36	D	T	0.770	7.31
34	37	D	A	0.384	9.81
34	38	D	L	0.201	11.38
34	39	D	C	0.077	10.75
34	40	D	F	0.034	17.00
34	41	D	I	0.023	>21.69
34	42	D	F	0.018	>21.69
35	36	G	T	1.000	4.50
35	37	G	A	0.975	6.69
35	38	G	L	0.320	9.50
35	39	G	C	0.209	12.31
35	40	G	F	0.050	14.81
35	41	G	I	0.027	17.62
35	42	G	F	0.022	>21.69
36	37	T	A	1.000	5.44
36	38	T	L	0.825	7.31
36	39	T	C	0.269	10.44
36	40	T	F	0.160	13.25
36	41	T	I	0.040	16.06
36	42	T	F	0.028	19.19
37	38	A	L	1.000	5.44
37	39	A	C	0.800	7.31
37	40	A	F	0.183	10.44
37	41	A	I	0.124	13.25
37	42	A	F	0.037	16.06
38	39	L	C	1.000	5.75
38	40	L	F	0.868	7.00
38	41	L	I	0.190	10.44
38	42	L	F	0.132	13.56
39	40	C	F	1.000	5.75
39	41	C	I	0.891	6.69
39	42	C	F	0.179	10.75
40	41	F	I	1.000	5.75
40	42	F	F	0.862	6.69
41	42	I	F	1.000	5.75
