# Supplementary material for: An integrative multitiered computational analysis for better understanding the structure and function of 85 miniproteins
Source: NAR Genom Bioinform. 2025 Dec 3;7(4):lqaf178. doi: 10.1093/nargab/lqaf178 (PMC12673850; doi:10.1093/nargab/lqaf178)
Supplement: lqaf178_Supplemental_Files [file lqaf178_supplemental_files.zip › BAGE4/BAGE4_AF1.pdb]

MODEL     1
ATOM      1  N   MET A   1      13.365  -1.394 -18.907  1.00 66.59           N  
ATOM      2  CA  MET A   1      13.655  -0.758 -17.625  1.00 66.59           C  
ATOM      3  C   MET A   1      12.374  -0.274 -16.955  1.00 66.59           C  
ATOM      4  CB  MET A   1      14.622   0.413 -17.811  1.00 66.59           C  
ATOM      5  O   MET A   1      12.395   0.150 -15.798  1.00 66.59           O  
ATOM      6  CG  MET A   1      16.087   0.008 -17.788  1.00 66.59           C  
ATOM      7  SD  MET A   1      17.211   1.446 -17.594  1.00 66.59           S  
ATOM      8  CE  MET A   1      17.886   1.554 -19.274  1.00 66.59           C  
ATOM      9  N   ALA A   2      11.118  -0.452 -17.620  1.00 74.45           N  
ATOM     10  CA  ALA A   2       9.837   0.122 -17.216  1.00 74.45           C  
ATOM     11  C   ALA A   2       9.056  -0.848 -16.335  1.00 74.45           C  
ATOM     12  CB  ALA A   2       9.014   0.502 -18.444  1.00 74.45           C  
ATOM     13  O   ALA A   2       8.363  -0.431 -15.404  1.00 74.45           O  
ATOM     14  N   ALA A   3       9.320  -2.164 -16.565  1.00 78.16           N  
ATOM     15  CA  ALA A   3       8.508  -3.146 -15.850  1.00 78.16           C  
ATOM     16  C   ALA A   3       8.920  -3.234 -14.384  1.00 78.16           C  
ATOM     17  CB  ALA A   3       8.622  -4.516 -16.515  1.00 78.16           C  
ATOM     18  O   ALA A   3       8.073  -3.411 -13.504  1.00 78.16           O  
ATOM     19  N   GLY A   4      10.195  -3.003 -14.135  1.00 85.17           N  
ATOM     20  CA  GLY A   4      10.712  -3.059 -12.777  1.00 85.17           C  
ATOM     21  C   GLY A   4      10.208  -1.929 -11.899  1.00 85.17           C  
ATOM     22  O   GLY A   4       9.854  -2.147 -10.739  1.00 85.17           O  
ATOM     23  N   ALA A   5      10.089  -0.756 -12.552  1.00 85.67           N  
ATOM     24  CA  ALA A   5       9.635   0.439 -11.846  1.00 85.67           C  
ATOM     25  C   ALA A   5       8.165   0.319 -11.453  1.00 85.67           C  
ATOM     26  CB  ALA A   5       9.853   1.681 -12.706  1.00 85.67           C  
ATOM     27  O   ALA A   5       7.773   0.732 -10.359  1.00 85.67           O  
ATOM     28  N   VAL A   6       7.414  -0.326 -12.341  1.00 86.56           N  
ATOM     29  CA  VAL A   6       5.981  -0.482 -12.110  1.00 86.56           C  
ATOM     30  C   VAL A   6       5.747  -1.464 -10.964  1.00 86.56           C  
ATOM     31  CB  VAL A   6       5.251  -0.965 -13.383  1.00 86.56           C  
ATOM     32  O   VAL A   6       4.904  -1.224 -10.096  1.00 86.56           O  
ATOM     33  CG1 VAL A   6       3.780  -1.250 -13.086  1.00 86.56           C  
ATOM     34  CG2 VAL A   6       5.383   0.070 -14.499  1.00 86.56           C  
ATOM     35  N   PHE A   7       6.531  -2.560 -10.972  1.00 87.19           N  
ATOM     36  CA  PHE A   7       6.431  -3.568  -9.924  1.00 87.19           C  
ATOM     37  C   PHE A   7       6.767  -2.970  -8.563  1.00 87.19           C  
ATOM     38  CB  PHE A   7       7.359  -4.749 -10.222  1.00 87.19           C  
ATOM     39  O   PHE A   7       6.050  -3.193  -7.586  1.00 87.19           O  
ATOM     40  CG  PHE A   7       7.268  -5.863  -9.213  1.00 87.19           C  
ATOM     41  CD1 PHE A   7       8.212  -5.981  -8.201  1.00 87.19           C  
ATOM     42  CD2 PHE A   7       6.237  -6.791  -9.278  1.00 87.19           C  
ATOM     43  CE1 PHE A   7       8.130  -7.011  -7.266  1.00 87.19           C  
ATOM     44  CE2 PHE A   7       6.148  -7.823  -8.347  1.00 87.19           C  
ATOM     45  CZ  PHE A   7       7.096  -7.931  -7.343  1.00 87.19           C  
ATOM     46  N   LEU A   8       7.818  -2.237  -8.497  1.00 89.10           N  
ATOM     47  CA  LEU A   8       8.233  -1.591  -7.256  1.00 89.10           C  
ATOM     48  C   LEU A   8       7.185  -0.587  -6.789  1.00 89.10           C  
ATOM     49  CB  LEU A   8       9.581  -0.890  -7.442  1.00 89.10           C  
ATOM     50  O   LEU A   8       6.890  -0.501  -5.595  1.00 89.10           O  
ATOM     51  CG  LEU A   8      10.805  -1.798  -7.572  1.00 89.10           C  
ATOM     52  CD1 LEU A   8      12.040  -0.976  -7.928  1.00 89.10           C  
ATOM     53  CD2 LEU A   8      11.031  -2.580  -6.282  1.00 89.10           C  
ATOM     54  N   ALA A   9       6.632   0.111  -7.696  1.00 89.75           N  
ATOM     55  CA  ALA A   9       5.616   1.109  -7.371  1.00 89.75           C  
ATOM     56  C   ALA A   9       4.358   0.450  -6.813  1.00 89.75           C  
ATOM     57  CB  ALA A   9       5.273   1.941  -8.605  1.00 89.75           C  
ATOM     58  O   ALA A   9       3.787   0.923  -5.827  1.00 89.75           O  
ATOM     59  N   LEU A  10       4.009  -0.686  -7.516  1.00 91.39           N  
ATOM     60  CA  LEU A  10       2.814  -1.400  -7.080  1.00 91.39           C  
ATOM     61  C   LEU A  10       3.025  -2.024  -5.705  1.00 91.39           C  
ATOM     62  CB  LEU A  10       2.438  -2.485  -8.093  1.00 91.39           C  
ATOM     63  O   LEU A  10       2.137  -1.971  -4.851  1.00 91.39           O  
ATOM     64  CG  LEU A  10       1.712  -2.013  -9.353  1.00 91.39           C  
ATOM     65  CD1 LEU A  10       1.690  -3.123 -10.399  1.00 91.39           C  
ATOM     66  CD2 LEU A  10       0.295  -1.562  -9.017  1.00 91.39           C  
ATOM     67  N   SER A  11       4.226  -2.546  -5.481  1.00 89.27           N  
ATOM     68  CA  SER A  11       4.572  -3.165  -4.205  1.00 89.27           C  
ATOM     69  C   SER A  11       4.602  -2.135  -3.081  1.00 89.27           C  
ATOM     70  CB  SER A  11       5.927  -3.868  -4.301  1.00 89.27           C  
ATOM     71  O   SER A  11       4.127  -2.402  -1.975  1.00 89.27           O  
ATOM     72  OG  SER A  11       5.911  -4.854  -5.318  1.00 89.27           O  
ATOM     73  N   ALA A  12       5.125  -0.998  -3.457  1.00 90.95           N  
ATOM     74  CA  ALA A  12       5.187   0.082  -2.475  1.00 90.95           C  
ATOM     75  C   ALA A  12       3.788   0.549  -2.084  1.00 90.95           C  
ATOM     76  CB  ALA A  12       6.001   1.253  -3.022  1.00 90.95           C  
ATOM     77  O   ALA A  12       3.519   0.808  -0.908  1.00 90.95           O  
ATOM     78  N   GLN A  13       2.905   0.606  -3.059  1.00 89.77           N  
ATOM     79  CA  GLN A  13       1.525   1.017  -2.820  1.00 89.77           C  
ATOM     80  C   GLN A  13       0.794   0.006  -1.942  1.00 89.77           C  
ATOM     81  CB  GLN A  13       0.781   1.198  -4.144  1.00 89.77           C  
ATOM     82  O   GLN A  13       0.033   0.386  -1.050  1.00 89.77           O  
ATOM     83  CG  GLN A  13       1.167   2.464  -4.898  1.00 89.77           C  
ATOM     84  CD  GLN A  13       0.414   2.620  -6.206  1.00 89.77           C  
ATOM     85  NE2 GLN A  13      -0.668   3.391  -6.179  1.00 89.77           N  
ATOM     86  OE1 GLN A  13       0.803   2.054  -7.233  1.00 89.77           O  
ATOM     87  N   LEU A  14       1.013  -1.245  -2.262  1.00 90.20           N  
ATOM     88  CA  LEU A  14       0.384  -2.305  -1.482  1.00 90.20           C  
ATOM     89  C   LEU A  14       0.897  -2.300  -0.046  1.00 90.20           C  
ATOM     90  CB  LEU A  14       0.644  -3.670  -2.124  1.00 90.20           C  
ATOM     91  O   LEU A  14       0.119  -2.460   0.897  1.00 90.20           O  
ATOM     92  CG  LEU A  14      -0.103  -4.858  -1.516  1.00 90.20           C  
ATOM     93  CD1 LEU A  14      -1.601  -4.729  -1.770  1.00 90.20           C  
ATOM     94  CD2 LEU A  14       0.429  -6.171  -2.082  1.00 90.20           C  
ATOM     95  N   LEU A  15       2.217  -2.148   0.069  1.00 89.88           N  
ATOM     96  CA  LEU A  15       2.825  -2.070   1.392  1.00 89.88           C  
ATOM     97  C   LEU A  15       2.281  -0.877   2.171  1.00 89.88           C  
ATOM     98  CB  LEU A  15       4.348  -1.967   1.278  1.00 89.88           C  
ATOM     99  O   LEU A  15       1.968  -0.996   3.358  1.00 89.88           O  
ATOM    100  CG  LEU A  15       5.128  -1.947   2.594  1.00 89.88           C  
ATOM    101  CD1 LEU A  15       4.919  -3.253   3.353  1.00 89.88           C  
ATOM    102  CD2 LEU A  15       6.611  -1.705   2.334  1.00 89.88           C  
ATOM    103  N   GLN A  16       2.196   0.273   1.532  1.00 87.85           N  
ATOM    104  CA  GLN A  16       1.645   1.476   2.146  1.00 87.85           C  
ATOM    105  C   GLN A  16       0.195   1.262   2.572  1.00 87.85           C  
ATOM    106  CB  GLN A  16       1.740   2.662   1.186  1.00 87.85           C  
ATOM    107  O   GLN A  16      -0.219   1.722   3.638  1.00 87.85           O  
ATOM    108  CG  GLN A  16       3.115   3.316   1.151  1.00 87.85           C  
ATOM    109  CD  GLN A  16       3.147   4.569   0.296  1.00 87.85           C  
ATOM    110  NE2 GLN A  16       2.906   5.718   0.918  1.00 87.85           N  
ATOM    111  OE1 GLN A  16       3.388   4.505  -0.914  1.00 87.85           O  
ATOM    112  N   ALA A  17      -0.585   0.663   1.700  1.00 86.93           N  
ATOM    113  CA  ALA A  17      -1.984   0.363   1.997  1.00 86.93           C  
ATOM    114  C   ALA A  17      -2.103  -0.544   3.218  1.00 86.93           C  
ATOM    115  CB  ALA A  17      -2.657  -0.284   0.789  1.00 86.93           C  
ATOM    116  O   ALA A  17      -2.988  -0.353   4.056  1.00 86.93           O  
ATOM    117  N   ARG A  18      -1.240  -1.476   3.280  1.00 84.90           N  
ATOM    118  CA  ARG A  18      -1.275  -2.397   4.412  1.00 84.90           C  
ATOM    119  C   ARG A  18      -0.835  -1.702   5.696  1.00 84.90           C  
ATOM    120  CB  ARG A  18      -0.387  -3.614   4.143  1.00 84.90           C  
ATOM    121  O   ARG A  18      -1.360  -1.989   6.774  1.00 84.90           O  
ATOM    122  CG  ARG A  18      -0.917  -4.535   3.056  1.00 84.90           C  
ATOM    123  CD  ARG A  18      -2.039  -5.427   3.569  1.00 84.90           C  
ATOM    124  NE  ARG A  18      -2.393  -6.459   2.599  1.00 84.90           N  
ATOM    125  NH1 ARG A  18      -4.245  -7.207   3.762  1.00 84.90           N  
ATOM    126  NH2 ARG A  18      -3.664  -8.184   1.771  1.00 84.90           N  
ATOM    127  CZ  ARG A  18      -3.433  -7.281   2.713  1.00 84.90           C  
ATOM    128  N   LEU A  19       0.186  -0.919   5.504  1.00 85.00           N  
ATOM    129  CA  LEU A  19       0.679  -0.179   6.661  1.00 85.00           C  
ATOM    130  C   LEU A  19      -0.366   0.815   7.155  1.00 85.00           C  
ATOM    131  CB  LEU A  19       1.977   0.556   6.314  1.00 85.00           C  
ATOM    132  O   LEU A  19      -0.504   1.028   8.362  1.00 85.00           O  
ATOM    133  CG  LEU A  19       3.235  -0.306   6.203  1.00 85.00           C  
ATOM    134  CD1 LEU A  19       4.422   0.543   5.758  1.00 85.00           C  
ATOM    135  CD2 LEU A  19       3.532  -0.994   7.531  1.00 85.00           C  
ATOM    136  N   MET A  20      -1.034   1.420   6.188  1.00 78.60           N  
ATOM    137  CA  MET A  20      -2.060   2.382   6.580  1.00 78.60           C  
ATOM    138  C   MET A  20      -3.280   1.671   7.156  1.00 78.60           C  
ATOM    139  CB  MET A  20      -2.473   3.244   5.385  1.00 78.60           C  
ATOM    140  O   MET A  20      -3.944   2.196   8.052  1.00 78.60           O  
ATOM    141  CG  MET A  20      -1.370   4.159   4.880  1.00 78.60           C  
ATOM    142  SD  MET A  20      -0.895   5.434   6.111  1.00 78.60           S  
ATOM    143  CE  MET A  20       0.891   5.526   5.804  1.00 78.60           C  
ATOM    144  N   LYS A  21      -3.546   0.504   6.508  1.00 71.63           N  
ATOM    145  CA  LYS A  21      -4.668  -0.293   6.994  1.00 71.63           C  
ATOM    146  C   LYS A  21      -4.373  -0.877   8.372  1.00 71.63           C  
ATOM    147  CB  LYS A  21      -4.996  -1.415   6.008  1.00 71.63           C  
ATOM    148  O   LYS A  21      -5.260  -0.951   9.224  1.00 71.63           O  
ATOM    149  CG  LYS A  21      -6.268  -2.181   6.342  1.00 71.63           C  
ATOM    150  CD  LYS A  21      -6.735  -3.028   5.165  1.00 71.63           C  
ATOM    151  CE  LYS A  21      -7.700  -4.119   5.609  1.00 71.63           C  
ATOM    152  NZ  LYS A  21      -8.089  -5.010   4.475  1.00 71.63           N  
ATOM    153  N   GLU A  22      -3.032  -1.389   8.486  1.00 66.49           N  
ATOM    154  CA  GLU A  22      -2.698  -1.935   9.799  1.00 66.49           C  
ATOM    155  C   GLU A  22      -2.728  -0.849  10.871  1.00 66.49           C  
ATOM    156  CB  GLU A  22      -1.323  -2.607   9.768  1.00 66.49           C  
ATOM    157  O   GLU A  22      -3.126  -1.105  12.010  1.00 66.49           O  
ATOM    158  CG  GLU A  22      -1.105  -3.611  10.890  1.00 66.49           C  
ATOM    159  CD  GLU A  22      -0.073  -4.675  10.551  1.00 66.49           C  
ATOM    160  OE1 GLU A  22       1.135  -4.446  10.787  1.00 66.49           O  
ATOM    161  OE2 GLU A  22      -0.475  -5.745  10.042  1.00 66.49           O  
ATOM    162  N   GLU A  23      -2.398   0.396  10.439  1.00 59.23           N  
ATOM    163  CA  GLU A  23      -2.524   1.449  11.443  1.00 59.23           C  
ATOM    164  C   GLU A  23      -3.968   1.926  11.565  1.00 59.23           C  
ATOM    165  CB  GLU A  23      -1.608   2.627  11.105  1.00 59.23           C  
ATOM    166  O   GLU A  23      -4.359   2.484  12.592  1.00 59.23           O  
ATOM    167  CG  GLU A  23      -0.141   2.245  10.963  1.00 59.23           C  
ATOM    168  CD  GLU A  23       0.758   3.428  10.640  1.00 59.23           C  
ATOM    169  OE1 GLU A  23       1.469   3.915  11.548  1.00 59.23           O  
ATOM    170  OE2 GLU A  23       0.752   3.870   9.469  1.00 59.23           O  
ATOM    171  N   SER A  24      -4.893   1.460  10.684  1.00 60.88           N  
ATOM    172  CA  SER A  24      -6.188   2.130  10.756  1.00 60.88           C  
ATOM    173  C   SER A  24      -7.318   1.126  10.961  1.00 60.88           C  
ATOM    174  CB  SER A  24      -6.441   2.944   9.486  1.00 60.88           C  
ATOM    175  O   SER A  24      -8.467   1.398  10.609  1.00 60.88           O  
ATOM    176  OG  SER A  24      -7.601   3.745   9.627  1.00 60.88           O  
ATOM    177  N   PRO A  25      -7.276  -0.033  11.549  1.00 58.27           N  
ATOM    178  CA  PRO A  25      -8.575  -0.299  12.171  1.00 58.27           C  
ATOM    179  C   PRO A  25      -8.454  -0.712  13.636  1.00 58.27           C  
ATOM    180  CB  PRO A  25      -9.143  -1.442  11.326  1.00 58.27           C  
ATOM    181  O   PRO A  25      -9.303  -1.449  14.145  1.00 58.27           O  
ATOM    182  CG  PRO A  25      -7.943  -2.189  10.838  1.00 58.27           C  
ATOM    183  CD  PRO A  25      -6.711  -1.465  11.299  1.00 58.27           C  
ATOM    184  N   VAL A  26      -7.314  -0.502  14.284  1.00 55.86           N  
ATOM    185  CA  VAL A  26      -7.451  -0.744  15.717  1.00 55.86           C  
ATOM    186  C   VAL A  26      -7.998   0.506  16.402  1.00 55.86           C  
ATOM    187  CB  VAL A  26      -6.105  -1.155  16.355  1.00 55.86           C  
ATOM    188  O   VAL A  26      -8.793   0.411  17.340  1.00 55.86           O  
ATOM    189  CG1 VAL A  26      -6.195  -1.115  17.879  1.00 55.86           C  
ATOM    190  CG2 VAL A  26      -5.692  -2.547  15.877  1.00 55.86           C  
ATOM    191  N   VAL A  27      -8.046   1.543  15.602  1.00 56.66           N  
ATOM    192  CA  VAL A  27      -8.601   2.701  16.296  1.00 56.66           C  
ATOM    193  C   VAL A  27      -9.935   3.092  15.664  1.00 56.66           C  
ATOM    194  CB  VAL A  27      -7.627   3.900  16.270  1.00 56.66           C  
ATOM    195  O   VAL A  27     -10.808   3.649  16.335  1.00 56.66           O  
ATOM    196  CG1 VAL A  27      -8.296   5.152  16.834  1.00 56.66           C  
ATOM    197  CG2 VAL A  27      -6.356   3.571  17.051  1.00 56.66           C  
ATOM    198  N   SER A  28     -10.237   2.567  14.432  1.00 59.35           N  
ATOM    199  CA  SER A  28     -11.583   2.841  13.940  1.00 59.35           C  
ATOM    200  C   SER A  28     -12.576   1.793  14.431  1.00 59.35           C  
ATOM    201  CB  SER A  28     -11.596   2.889  12.411  1.00 59.35           C  
ATOM    202  O   SER A  28     -13.764   2.082  14.589  1.00 59.35           O  
ATOM    203  OG  SER A  28     -12.625   3.744  11.943  1.00 59.35           O  
ATOM    204  N   TRP A  29     -12.161   0.687  14.979  1.00 58.76           N  
ATOM    205  CA  TRP A  29     -13.096  -0.246  15.598  1.00 58.76           C  
ATOM    206  C   TRP A  29     -13.320   0.101  17.066  1.00 58.76           C  
ATOM    207  CB  TRP A  29     -12.583  -1.684  15.473  1.00 58.76           C  
ATOM    208  O   TRP A  29     -14.384  -0.181  17.622  1.00 58.76           O  
ATOM    209  CG  TRP A  29     -13.577  -2.724  15.897  1.00 58.76           C  
ATOM    210  CD1 TRP A  29     -13.667  -3.327  17.120  1.00 58.76           C  
ATOM    211  CD2 TRP A  29     -14.620  -3.286  15.094  1.00 58.76           C  
ATOM    212  CE2 TRP A  29     -15.304  -4.225  15.897  1.00 58.76           C  
ATOM    213  CE3 TRP A  29     -15.042  -3.086  13.773  1.00 58.76           C  
ATOM    214  NE1 TRP A  29     -14.704  -4.231  17.127  1.00 58.76           N  
ATOM    215  CH2 TRP A  29     -16.783  -4.748  14.125  1.00 58.76           C  
ATOM    216  CZ2 TRP A  29     -16.390  -4.963  15.420  1.00 58.76           C  
ATOM    217  CZ3 TRP A  29     -16.123  -3.821  13.301  1.00 58.76           C  
ATOM    218  N   TRP A  30     -12.367   1.034  17.514  1.00 60.82           N  
ATOM    219  CA  TRP A  30     -12.611   1.397  18.906  1.00 60.82           C  
ATOM    220  C   TRP A  30     -13.474   2.651  18.999  1.00 60.82           C  
ATOM    221  CB  TRP A  30     -11.287   1.618  19.644  1.00 60.82           C  
ATOM    222  O   TRP A  30     -14.051   2.938  20.050  1.00 60.82           O  
ATOM    223  CG  TRP A  30     -11.189   0.888  20.950  1.00 60.82           C  
ATOM    224  CD1 TRP A  30     -10.940  -0.443  21.134  1.00 60.82           C  
ATOM    225  CD2 TRP A  30     -11.344   1.452  22.257  1.00 60.82           C  
ATOM    226  CE2 TRP A  30     -11.175   0.402  23.187  1.00 60.82           C  
ATOM    227  CE3 TRP A  30     -11.608   2.743  22.731  1.00 60.82           C  
ATOM    228  NE1 TRP A  30     -10.930  -0.742  22.477  1.00 60.82           N  
ATOM    229  CH2 TRP A  30     -11.521   1.879  25.004  1.00 60.82           C  
ATOM    230  CZ2 TRP A  30     -11.262   0.606  24.566  1.00 60.82           C  
ATOM    231  CZ3 TRP A  30     -11.695   2.944  24.104  1.00 60.82           C  
ATOM    232  N   LEU A  31     -13.851   3.286  17.864  1.00 56.89           N  
ATOM    233  CA  LEU A  31     -14.673   4.459  18.142  1.00 56.89           C  
ATOM    234  C   LEU A  31     -16.137   4.186  17.815  1.00 56.89           C  
ATOM    235  CB  LEU A  31     -14.175   5.664  17.340  1.00 56.89           C  
ATOM    236  O   LEU A  31     -16.622   4.569  16.748  1.00 56.89           O  
ATOM    237  CG  LEU A  31     -13.935   6.952  18.129  1.00 56.89           C  
ATOM    238  CD1 LEU A  31     -12.463   7.346  18.067  1.00 56.89           C  
ATOM    239  CD2 LEU A  31     -14.818   8.077  17.600  1.00 56.89           C  
ATOM    240  N   GLU A  32     -16.697   3.035  18.197  1.00 58.95           N  
ATOM    241  CA  GLU A  32     -18.057   3.216  18.698  1.00 58.95           C  
ATOM    242  C   GLU A  32     -18.785   1.879  18.812  1.00 58.95           C  
ATOM    243  CB  GLU A  32     -18.842   4.166  17.791  1.00 58.95           C  
ATOM    244  O   GLU A  32     -19.212   1.311  17.805  1.00 58.95           O  
ATOM    245  CG  GLU A  32     -19.753   5.124  18.545  1.00 58.95           C  
ATOM    246  CD  GLU A  32     -19.576   6.575  18.126  1.00 58.95           C  
ATOM    247  OE1 GLU A  32     -20.224   7.007  17.146  1.00 58.95           O  
ATOM    248  OE2 GLU A  32     -18.783   7.285  18.784  1.00 58.95           O  
ATOM    249  N   PRO A  33     -18.680   1.041  19.924  1.00 56.08           N  
ATOM    250  CA  PRO A  33     -20.071   0.658  20.180  1.00 56.08           C  
ATOM    251  C   PRO A  33     -20.597   1.197  21.508  1.00 56.08           C  
ATOM    252  CB  PRO A  33     -20.017  -0.872  20.195  1.00 56.08           C  
ATOM    253  O   PRO A  33     -19.847   1.284  22.484  1.00 56.08           O  
ATOM    254  CG  PRO A  33     -18.641  -1.202  20.677  1.00 56.08           C  
ATOM    255  CD  PRO A  33     -17.839   0.067  20.733  1.00 56.08           C  
ATOM    256  N   GLU A  34     -21.080   2.457  21.662  1.00 59.50           N  
ATOM    257  CA  GLU A  34     -22.250   2.613  22.520  1.00 59.50           C  
ATOM    258  C   GLU A  34     -21.998   3.644  23.616  1.00 59.50           C  
ATOM    259  CB  GLU A  34     -22.643   1.270  23.142  1.00 59.50           C  
ATOM    260  O   GLU A  34     -21.844   3.289  24.787  1.00 59.50           O  
ATOM    261  CG  GLU A  34     -23.814   0.590  22.448  1.00 59.50           C  
ATOM    262  CD  GLU A  34     -24.257  -0.692  23.135  1.00 59.50           C  
ATOM    263  OE1 GLU A  34     -25.179  -0.640  23.980  1.00 59.50           O  
ATOM    264  OE2 GLU A  34     -23.676  -1.757  22.827  1.00 59.50           O  
ATOM    265  N   ASP A  35     -21.441   4.786  23.380  1.00 56.89           N  
ATOM    266  CA  ASP A  35     -21.937   5.674  24.426  1.00 56.89           C  
ATOM    267  C   ASP A  35     -22.920   6.695  23.858  1.00 56.89           C  
ATOM    268  CB  ASP A  35     -20.775   6.390  25.118  1.00 56.89           C  
ATOM    269  O   ASP A  35     -22.912   7.861  24.259  1.00 56.89           O  
ATOM    270  CG  ASP A  35     -20.404   5.767  26.452  1.00 56.89           C  
ATOM    271  OD1 ASP A  35     -21.001   6.139  27.486  1.00 56.89           O  
ATOM    272  OD2 ASP A  35     -19.506   4.898  26.470  1.00 56.89           O  
ATOM    273  N   GLY A  36     -23.529   6.356  22.716  1.00 60.76           N  
ATOM    274  CA  GLY A  36     -24.657   7.213  22.388  1.00 60.76           C  
ATOM    275  C   GLY A  36     -25.994   6.502  22.481  1.00 60.76           C  
ATOM    276  O   GLY A  36     -26.955   6.883  21.809  1.00 60.76           O  
ATOM    277  N   THR A  37     -26.275   5.470  23.265  1.00 57.76           N  
ATOM    278  CA  THR A  37     -27.664   5.205  23.626  1.00 57.76           C  
ATOM    279  C   THR A  37     -27.983   5.776  25.004  1.00 57.76           C  
ATOM    280  CB  THR A  37     -27.966   3.695  23.610  1.00 57.76           C  
ATOM    281  O   THR A  37     -27.298   5.470  25.983  1.00 57.76           O  
ATOM    282  CG2 THR A  37     -29.465   3.433  23.706  1.00 57.76           C  
ATOM    283  OG1 THR A  37     -27.471   3.127  22.391  1.00 57.76           O  
ATOM    284  N   ALA A  38     -28.011   7.078  25.143  1.00 54.14           N  
ATOM    285  CA  ALA A  38     -29.084   7.974  25.565  1.00 54.14           C  
ATOM    286  C   ALA A  38     -30.352   7.193  25.896  1.00 54.14           C  
ATOM    287  CB  ALA A  38     -29.369   9.010  24.480  1.00 54.14           C  
ATOM    288  O   ALA A  38     -31.021   6.674  25.000  1.00 54.14           O  
ATOM    289  N   LEU A  39     -30.334   6.293  26.934  1.00 51.58           N  
ATOM    290  CA  LEU A  39     -31.369   6.070  27.938  1.00 51.58           C  
ATOM    291  C   LEU A  39     -30.775   5.468  29.207  1.00 51.58           C  
ATOM    292  CB  LEU A  39     -32.462   5.152  27.387  1.00 51.58           C  
ATOM    293  O   LEU A  39     -31.289   5.693  30.305  1.00 51.58           O  
ATOM    294  CG  LEU A  39     -33.481   5.798  26.448  1.00 51.58           C  
ATOM    295  CD1 LEU A  39     -34.302   4.727  25.738  1.00 51.58           C  
ATOM    296  CD2 LEU A  39     -34.389   6.752  27.218  1.00 51.58           C  
TER     297      LEU A  39
ENDMDL
END
