# Supplementary material for: An integrative multitiered computational analysis for better understanding the structure and function of 85 miniproteins
Source: NAR Genom Bioinform. 2025 Dec 3;7(4):lqaf178. doi: 10.1093/nargab/lqaf178 (PMC12673850; doi:10.1093/nargab/lqaf178)
Supplement: lqaf178_Supplemental_Files [file lqaf178_supplemental_files.zip › BAGE4/BAGE4_AF2.pdb]

MODEL     1
ATOM      1  N   MET A   1      14.845  -1.107 -13.874  1.00 62.40           N  
ATOM      2  CA  MET A   1      13.629  -0.307 -13.760  1.00 62.40           C  
ATOM      3  C   MET A   1      12.525  -1.094 -13.060  1.00 62.40           C  
ATOM      4  CB  MET A   1      13.152   0.148 -15.140  1.00 62.40           C  
ATOM      5  O   MET A   1      11.597  -0.506 -12.501  1.00 62.40           O  
ATOM      6  CG  MET A   1      14.026   1.222 -15.766  1.00 62.40           C  
ATOM      7  SD  MET A   1      13.552   2.913 -15.234  1.00 62.40           S  
ATOM      8  CE  MET A   1      12.494   3.402 -16.625  1.00 62.40           C  
ATOM      9  N   ALA A   2      12.732  -2.424 -12.911  1.00 75.07           N  
ATOM     10  CA  ALA A   2      11.762  -3.394 -12.407  1.00 75.07           C  
ATOM     11  C   ALA A   2      11.835  -3.504 -10.887  1.00 75.07           C  
ATOM     12  CB  ALA A   2      11.993  -4.760 -13.048  1.00 75.07           C  
ATOM     13  O   ALA A   2      10.808  -3.637 -10.218  1.00 75.07           O  
ATOM     14  N   ALA A   3      13.071  -3.258 -10.378  1.00 81.82           N  
ATOM     15  CA  ALA A   3      13.255  -3.423  -8.938  1.00 81.82           C  
ATOM     16  C   ALA A   3      12.611  -2.274  -8.168  1.00 81.82           C  
ATOM     17  CB  ALA A   3      14.741  -3.520  -8.600  1.00 81.82           C  
ATOM     18  O   ALA A   3      12.014  -2.485  -7.110  1.00 81.82           O  
ATOM     19  N   GLY A   4      12.657  -1.097  -8.787  1.00 90.44           N  
ATOM     20  CA  GLY A   4      12.045   0.068  -8.169  1.00 90.44           C  
ATOM     21  C   GLY A   4      10.534  -0.028  -8.078  1.00 90.44           C  
ATOM     22  O   GLY A   4       9.946   0.308  -7.048  1.00 90.44           O  
ATOM     23  N   ALA A   5       9.961  -0.603  -9.092  1.00 89.58           N  
ATOM     24  CA  ALA A   5       8.511  -0.764  -9.170  1.00 89.58           C  
ATOM     25  C   ALA A   5       8.015  -1.773  -8.137  1.00 89.58           C  
ATOM     26  CB  ALA A   5       8.098  -1.197 -10.574  1.00 89.58           C  
ATOM     27  O   ALA A   5       6.972  -1.569  -7.512  1.00 89.58           O  
ATOM     28  N   VAL A   6       8.849  -2.779  -7.924  1.00 91.56           N  
ATOM     29  CA  VAL A   6       8.505  -3.830  -6.971  1.00 91.56           C  
ATOM     30  C   VAL A   6       8.551  -3.274  -5.550  1.00 91.56           C  
ATOM     31  CB  VAL A   6       9.452  -5.044  -7.100  1.00 91.56           C  
ATOM     32  O   VAL A   6       7.651  -3.531  -4.747  1.00 91.56           O  
ATOM     33  CG1 VAL A   6       9.171  -6.067  -6.001  1.00 91.56           C  
ATOM     34  CG2 VAL A   6       9.313  -5.685  -8.479  1.00 91.56           C  
ATOM     35  N   PHE A   7       9.556  -2.468  -5.342  1.00 91.54           N  
ATOM     36  CA  PHE A   7       9.713  -1.856  -4.027  1.00 91.54           C  
ATOM     37  C   PHE A   7       8.547  -0.923  -3.722  1.00 91.54           C  
ATOM     38  CB  PHE A   7      11.036  -1.088  -3.945  1.00 91.54           C  
ATOM     39  O   PHE A   7       7.980  -0.968  -2.629  1.00 91.54           O  
ATOM     40  CG  PHE A   7      11.282  -0.445  -2.607  1.00 91.54           C  
ATOM     41  CD1 PHE A   7      11.031   0.908  -2.414  1.00 91.54           C  
ATOM     42  CD2 PHE A   7      11.764  -1.194  -1.541  1.00 91.54           C  
ATOM     43  CE1 PHE A   7      11.257   1.507  -1.177  1.00 91.54           C  
ATOM     44  CE2 PHE A   7      11.993  -0.603  -0.302  1.00 91.54           C  
ATOM     45  CZ  PHE A   7      11.740   0.748  -0.122  1.00 91.54           C  
ATOM     46  N   LEU A   8       8.138  -0.122  -4.640  1.00 94.14           N  
ATOM     47  CA  LEU A   8       7.037   0.817  -4.459  1.00 94.14           C  
ATOM     48  C   LEU A   8       5.721   0.076  -4.246  1.00 94.14           C  
ATOM     49  CB  LEU A   8       6.922   1.749  -5.668  1.00 94.14           C  
ATOM     50  O   LEU A   8       4.913   0.467  -3.400  1.00 94.14           O  
ATOM     51  CG  LEU A   8       8.021   2.802  -5.819  1.00 94.14           C  
ATOM     52  CD1 LEU A   8       7.856   3.555  -7.135  1.00 94.14           C  
ATOM     53  CD2 LEU A   8       8.004   3.767  -4.639  1.00 94.14           C  
ATOM     54  N   ALA A   9       5.550  -0.980  -4.974  1.00 93.38           N  
ATOM     55  CA  ALA A   9       4.341  -1.788  -4.842  1.00 93.38           C  
ATOM     56  C   ALA A   9       4.258  -2.429  -3.459  1.00 93.38           C  
ATOM     57  CB  ALA A   9       4.297  -2.862  -5.926  1.00 93.38           C  
ATOM     58  O   ALA A   9       3.196  -2.432  -2.832  1.00 93.38           O  
ATOM     59  N   LEU A  10       5.436  -2.919  -2.990  1.00 94.75           N  
ATOM     60  CA  LEU A  10       5.478  -3.556  -1.678  1.00 94.75           C  
ATOM     61  C   LEU A  10       5.224  -2.537  -0.572  1.00 94.75           C  
ATOM     62  CB  LEU A  10       6.829  -4.240  -1.458  1.00 94.75           C  
ATOM     63  O   LEU A  10       4.473  -2.809   0.367  1.00 94.75           O  
ATOM     64  CG  LEU A  10       6.931  -5.163  -0.242  1.00 94.75           C  
ATOM     65  CD1 LEU A  10       6.036  -6.384  -0.426  1.00 94.75           C  
ATOM     66  CD2 LEU A  10       8.378  -5.584  -0.010  1.00 94.75           C  
ATOM     67  N   SER A  11       5.750  -1.353  -0.710  1.00 92.89           N  
ATOM     68  CA  SER A  11       5.587  -0.284   0.270  1.00 92.89           C  
ATOM     69  C   SER A  11       4.140   0.193   0.331  1.00 92.89           C  
ATOM     70  CB  SER A  11       6.506   0.893  -0.062  1.00 92.89           C  
ATOM     71  O   SER A  11       3.605   0.432   1.416  1.00 92.89           O  
ATOM     72  OG  SER A  11       7.858   0.472  -0.123  1.00 92.89           O  
ATOM     73  N   ALA A  12       3.578   0.272  -0.876  1.00 93.61           N  
ATOM     74  CA  ALA A  12       2.180   0.688  -0.951  1.00 93.61           C  
ATOM     75  C   ALA A  12       1.266  -0.336  -0.284  1.00 93.61           C  
ATOM     76  CB  ALA A  12       1.764   0.899  -2.406  1.00 93.61           C  
ATOM     77  O   ALA A  12       0.326   0.031   0.425  1.00 93.61           O  
ATOM     78  N   GLN A  13       1.576  -1.580  -0.472  1.00 92.89           N  
ATOM     79  CA  GLN A  13       0.790  -2.648   0.136  1.00 92.89           C  
ATOM     80  C   GLN A  13       0.919  -2.629   1.657  1.00 92.89           C  
ATOM     81  CB  GLN A  13       1.221  -4.010  -0.410  1.00 92.89           C  
ATOM     82  O   GLN A  13      -0.060  -2.855   2.371  1.00 92.89           O  
ATOM     83  CG  GLN A  13       0.825  -4.244  -1.862  1.00 92.89           C  
ATOM     84  CD  GLN A  13       1.352  -5.557  -2.410  1.00 92.89           C  
ATOM     85  NE2 GLN A  13       0.476  -6.331  -3.040  1.00 92.89           N  
ATOM     86  OE1 GLN A  13       2.538  -5.872  -2.269  1.00 92.89           O  
ATOM     87  N   LEU A  14       2.126  -2.456   2.132  1.00 92.73           N  
ATOM     88  CA  LEU A  14       2.358  -2.403   3.572  1.00 92.73           C  
ATOM     89  C   LEU A  14       1.627  -1.220   4.197  1.00 92.73           C  
ATOM     90  CB  LEU A  14       3.857  -2.308   3.870  1.00 92.73           C  
ATOM     91  O   LEU A  14       1.027  -1.350   5.266  1.00 92.73           O  
ATOM     92  CG  LEU A  14       4.650  -3.613   3.780  1.00 92.73           C  
ATOM     93  CD1 LEU A  14       6.147  -3.326   3.826  1.00 92.73           C  
ATOM     94  CD2 LEU A  14       4.247  -4.562   4.903  1.00 92.73           C  
ATOM     95  N   LEU A  15       1.709  -0.116   3.527  1.00 90.72           N  
ATOM     96  CA  LEU A  15       1.013   1.080   3.989  1.00 90.72           C  
ATOM     97  C   LEU A  15      -0.495   0.858   4.011  1.00 90.72           C  
ATOM     98  CB  LEU A  15       1.352   2.276   3.096  1.00 90.72           C  
ATOM     99  O   LEU A  15      -1.168   1.226   4.977  1.00 90.72           O  
ATOM    100  CG  LEU A  15       0.736   3.618   3.496  1.00 90.72           C  
ATOM    101  CD1 LEU A  15       1.230   4.038   4.876  1.00 90.72           C  
ATOM    102  CD2 LEU A  15       1.061   4.686   2.458  1.00 90.72           C  
ATOM    103  N   GLN A  16      -1.040   0.340   2.956  1.00 87.73           N  
ATOM    104  CA  GLN A  16      -2.462   0.023   2.882  1.00 87.73           C  
ATOM    105  C   GLN A  16      -2.873  -0.927   4.003  1.00 87.73           C  
ATOM    106  CB  GLN A  16      -2.806  -0.589   1.523  1.00 87.73           C  
ATOM    107  O   GLN A  16      -3.928  -0.753   4.616  1.00 87.73           O  
ATOM    108  CG  GLN A  16      -4.300  -0.752   1.282  1.00 87.73           C  
ATOM    109  CD  GLN A  16      -4.620  -1.235  -0.120  1.00 87.73           C  
ATOM    110  NE2 GLN A  16      -5.263  -2.394  -0.216  1.00 87.73           N  
ATOM    111  OE1 GLN A  16      -4.292  -0.572  -1.109  1.00 87.73           O  
ATOM    112  N   ALA A  17      -2.101  -1.954   4.215  1.00 87.19           N  
ATOM    113  CA  ALA A  17      -2.356  -2.910   5.290  1.00 87.19           C  
ATOM    114  C   ALA A  17      -2.391  -2.212   6.647  1.00 87.19           C  
ATOM    115  CB  ALA A  17      -1.296  -4.008   5.288  1.00 87.19           C  
ATOM    116  O   ALA A  17      -3.228  -2.532   7.494  1.00 87.19           O  
ATOM    117  N   ARG A  18      -1.486  -1.318   6.847  1.00 84.56           N  
ATOM    118  CA  ARG A  18      -1.443  -0.582   8.106  1.00 84.56           C  
ATOM    119  C   ARG A  18      -2.664   0.318   8.256  1.00 84.56           C  
ATOM    120  CB  ARG A  18      -0.163   0.251   8.198  1.00 84.56           C  
ATOM    121  O   ARG A  18      -3.199   0.470   9.356  1.00 84.56           O  
ATOM    122  CG  ARG A  18       1.044  -0.527   8.698  1.00 84.56           C  
ATOM    123  CD  ARG A  18       2.189   0.398   9.089  1.00 84.56           C  
ATOM    124  NE  ARG A  18       3.407  -0.349   9.390  1.00 84.56           N  
ATOM    125  NH1 ARG A  18       4.214   1.180  10.922  1.00 84.56           N  
ATOM    126  NH2 ARG A  18       5.410  -0.718  10.451  1.00 84.56           N  
ATOM    127  CZ  ARG A  18       4.341   0.040  10.254  1.00 84.56           C  
ATOM    128  N   LEU A  19      -2.972   0.912   7.201  1.00 84.44           N  
ATOM    129  CA  LEU A  19      -4.133   1.793   7.229  1.00 84.44           C  
ATOM    130  C   LEU A  19      -5.417   0.995   7.435  1.00 84.44           C  
ATOM    131  CB  LEU A  19      -4.224   2.602   5.932  1.00 84.44           C  
ATOM    132  O   LEU A  19      -6.340   1.460   8.107  1.00 84.44           O  
ATOM    133  CG  LEU A  19      -3.206   3.730   5.764  1.00 84.44           C  
ATOM    134  CD1 LEU A  19      -3.338   4.362   4.382  1.00 84.44           C  
ATOM    135  CD2 LEU A  19      -3.385   4.779   6.856  1.00 84.44           C  
ATOM    136  N   MET A  20      -5.506  -0.157   6.806  1.00 78.15           N  
ATOM    137  CA  MET A  20      -6.677  -1.006   7.006  1.00 78.15           C  
ATOM    138  C   MET A  20      -6.712  -1.559   8.426  1.00 78.15           C  
ATOM    139  CB  MET A  20      -6.687  -2.155   5.996  1.00 78.15           C  
ATOM    140  O   MET A  20      -7.787  -1.801   8.977  1.00 78.15           O  
ATOM    141  CG  MET A  20      -6.956  -1.712   4.567  1.00 78.15           C  
ATOM    142  SD  MET A  20      -8.724  -1.875   4.102  1.00 78.15           S  
ATOM    143  CE  MET A  20      -9.005  -0.253   3.339  1.00 78.15           C  
ATOM    144  N   LYS A  21      -5.559  -1.901   8.893  1.00 69.81           N  
ATOM    145  CA  LYS A  21      -5.501  -2.346  10.282  1.00 69.81           C  
ATOM    146  C   LYS A  21      -5.890  -1.221  11.237  1.00 69.81           C  
ATOM    147  CB  LYS A  21      -4.102  -2.862  10.622  1.00 69.81           C  
ATOM    148  O   LYS A  21      -6.556  -1.460  12.247  1.00 69.81           O  
ATOM    149  CG  LYS A  21      -3.992  -3.487  12.005  1.00 69.81           C  
ATOM    150  CD  LYS A  21      -2.604  -4.067  12.247  1.00 69.81           C  
ATOM    151  CE  LYS A  21      -2.430  -4.517  13.692  1.00 69.81           C  
ATOM    152  NZ  LYS A  21      -1.031  -4.961  13.969  1.00 69.81           N  
ATOM    153  N   GLU A  22      -5.432  -0.016  10.862  1.00 62.31           N  
ATOM    154  CA  GLU A  22      -5.852   1.074  11.737  1.00 62.31           C  
ATOM    155  C   GLU A  22      -7.305   1.462  11.476  1.00 62.31           C  
ATOM    156  CB  GLU A  22      -4.942   2.291  11.556  1.00 62.31           C  
ATOM    157  O   GLU A  22      -8.028   1.840  12.400  1.00 62.31           O  
ATOM    158  CG  GLU A  22      -3.606   2.173  12.276  1.00 62.31           C  
ATOM    159  CD  GLU A  22      -2.856   3.492  12.369  1.00 62.31           C  
ATOM    160  OE1 GLU A  22      -2.147   3.716  13.376  1.00 62.31           O  
ATOM    161  OE2 GLU A  22      -2.979   4.307  11.428  1.00 62.31           O  
ATOM    162  N   GLU A  23      -7.729   1.288  10.232  1.00 59.18           N  
ATOM    163  CA  GLU A  23      -9.132   1.586   9.960  1.00 59.18           C  
ATOM    164  C   GLU A  23     -10.015   0.367  10.213  1.00 59.18           C  
ATOM    165  CB  GLU A  23      -9.308   2.073   8.519  1.00 59.18           C  
ATOM    166  O   GLU A  23     -11.239   0.445  10.091  1.00 59.18           O  
ATOM    167  CG  GLU A  23      -8.639   3.410   8.236  1.00 59.18           C  
ATOM    168  CD  GLU A  23      -8.928   3.942   6.841  1.00 59.18           C  
ATOM    169  OE1 GLU A  23      -9.298   5.131   6.710  1.00 59.18           O  
ATOM    170  OE2 GLU A  23      -8.784   3.164   5.872  1.00 59.18           O  
ATOM    171  N   SER A  24      -9.567  -0.811  10.619  1.00 54.44           N  
ATOM    172  CA  SER A  24     -10.308  -1.978  11.085  1.00 54.44           C  
ATOM    173  C   SER A  24     -10.523  -1.929  12.594  1.00 54.44           C  
ATOM    174  CB  SER A  24      -9.575  -3.266  10.708  1.00 54.44           C  
ATOM    175  O   SER A  24      -9.567  -2.030  13.366  1.00 54.44           O  
ATOM    176  OG  SER A  24     -10.373  -4.401  10.993  1.00 54.44           O  
ATOM    177  N   PRO A  25     -11.673  -1.335  13.150  1.00 49.46           N  
ATOM    178  CA  PRO A  25     -12.563  -0.393  13.834  1.00 49.46           C  
ATOM    179  C   PRO A  25     -12.245  -0.255  15.321  1.00 49.46           C  
ATOM    180  CB  PRO A  25     -13.951  -1.004  13.626  1.00 49.46           C  
ATOM    181  O   PRO A  25     -12.292  -1.242  16.060  1.00 49.46           O  
ATOM    182  CG  PRO A  25     -13.725  -2.481  13.651  1.00 49.46           C  
ATOM    183  CD  PRO A  25     -12.248  -2.737  13.733  1.00 49.46           C  
ATOM    184  N   VAL A  26     -11.451   0.439  15.858  1.00 51.26           N  
ATOM    185  CA  VAL A  26     -11.925   1.272  16.958  1.00 51.26           C  
ATOM    186  C   VAL A  26     -13.413   1.564  16.781  1.00 51.26           C  
ATOM    187  CB  VAL A  26     -11.130   2.593  17.053  1.00 51.26           C  
ATOM    188  O   VAL A  26     -14.045   2.155  17.660  1.00 51.26           O  
ATOM    189  CG1 VAL A  26     -11.662   3.463  18.191  1.00 51.26           C  
ATOM    190  CG2 VAL A  26      -9.642   2.307  17.246  1.00 51.26           C  
ATOM    191  N   VAL A  27     -14.045   0.918  15.799  1.00 51.64           N  
ATOM    192  CA  VAL A  27     -15.500   1.031  15.798  1.00 51.64           C  
ATOM    193  C   VAL A  27     -16.124  -0.320  16.142  1.00 51.64           C  
ATOM    194  CB  VAL A  27     -16.030   1.531  14.435  1.00 51.64           C  
ATOM    195  O   VAL A  27     -17.031  -0.786  15.449  1.00 51.64           O  
ATOM    196  CG1 VAL A  27     -17.546   1.714  14.479  1.00 51.64           C  
ATOM    197  CG2 VAL A  27     -15.341   2.837  14.043  1.00 51.64           C  
ATOM    198  N   SER A  28     -15.398  -1.230  16.762  1.00 56.61           N  
ATOM    199  CA  SER A  28     -16.097  -2.322  17.432  1.00 56.61           C  
ATOM    200  C   SER A  28     -15.941  -2.231  18.946  1.00 56.61           C  
ATOM    201  CB  SER A  28     -15.579  -3.673  16.938  1.00 56.61           C  
ATOM    202  O   SER A  28     -16.531  -3.022  19.685  1.00 56.61           O  
ATOM    203  OG  SER A  28     -16.283  -4.738  17.555  1.00 56.61           O  
ATOM    204  N   TRP A  29     -15.287  -1.266  19.539  1.00 55.94           N  
ATOM    205  CA  TRP A  29     -15.531  -1.147  20.973  1.00 55.94           C  
ATOM    206  C   TRP A  29     -16.563  -0.062  21.261  1.00 55.94           C  
ATOM    207  CB  TRP A  29     -14.229  -0.842  21.718  1.00 55.94           C  
ATOM    208  O   TRP A  29     -16.914   0.178  22.419  1.00 55.94           O  
ATOM    209  CG  TRP A  29     -13.344  -2.037  21.912  1.00 55.94           C  
ATOM    210  CD1 TRP A  29     -12.424  -2.534  21.031  1.00 55.94           C  
ATOM    211  CD2 TRP A  29     -13.301  -2.889  23.061  1.00 55.94           C  
ATOM    212  CE2 TRP A  29     -12.330  -3.883  22.807  1.00 55.94           C  
ATOM    213  CE3 TRP A  29     -13.989  -2.908  24.282  1.00 55.94           C  
ATOM    214  NE1 TRP A  29     -11.810  -3.644  21.564  1.00 55.94           N  
ATOM    215  CH2 TRP A  29     -12.717  -4.882  24.918  1.00 55.94           C  
ATOM    216  CZ2 TRP A  29     -12.029  -4.887  23.732  1.00 55.94           C  
ATOM    217  CZ3 TRP A  29     -13.689  -3.908  25.200  1.00 55.94           C  
ATOM    218  N   TRP A  30     -17.208   0.464  20.203  1.00 57.23           N  
ATOM    219  CA  TRP A  30     -18.406   1.138  20.693  1.00 57.23           C  
ATOM    220  C   TRP A  30     -19.642   0.269  20.488  1.00 57.23           C  
ATOM    221  CB  TRP A  30     -18.591   2.485  19.988  1.00 57.23           C  
ATOM    222  O   TRP A  30     -20.635   0.717  19.909  1.00 57.23           O  
ATOM    223  CG  TRP A  30     -18.000   3.646  20.730  1.00 57.23           C  
ATOM    224  CD1 TRP A  30     -16.738   4.155  20.593  1.00 57.23           C  
ATOM    225  CD2 TRP A  30     -18.647   4.441  21.728  1.00 57.23           C  
ATOM    226  CE2 TRP A  30     -17.718   5.416  22.154  1.00 57.23           C  
ATOM    227  CE3 TRP A  30     -19.925   4.425  22.303  1.00 57.23           C  
ATOM    228  NE1 TRP A  30     -16.562   5.219  21.447  1.00 57.23           N  
ATOM    229  CH2 TRP A  30     -19.283   6.328  23.677  1.00 57.23           C  
ATOM    230  CZ2 TRP A  30     -18.027   6.366  23.130  1.00 57.23           C  
ATOM    231  CZ3 TRP A  30     -20.230   5.371  23.275  1.00 57.23           C  
ATOM    232  N   LEU A  31     -19.480  -1.088  20.408  1.00 54.55           N  
ATOM    233  CA  LEU A  31     -20.726  -1.786  20.706  1.00 54.55           C  
ATOM    234  C   LEU A  31     -21.411  -1.177  21.925  1.00 54.55           C  
ATOM    235  CB  LEU A  31     -20.462  -3.275  20.944  1.00 54.55           C  
ATOM    236  O   LEU A  31     -20.800  -1.053  22.988  1.00 54.55           O  
ATOM    237  CG  LEU A  31     -21.437  -4.250  20.282  1.00 54.55           C  
ATOM    238  CD1 LEU A  31     -20.878  -4.736  18.949  1.00 54.55           C  
ATOM    239  CD2 LEU A  31     -21.727  -5.427  21.207  1.00 54.55           C  
ATOM    240  N   GLU A  32     -21.787   0.093  21.843  1.00 55.66           N  
ATOM    241  CA  GLU A  32     -22.989   0.630  22.475  1.00 55.66           C  
ATOM    242  C   GLU A  32     -23.115   0.150  23.918  1.00 55.66           C  
ATOM    243  CB  GLU A  32     -24.236   0.239  21.679  1.00 55.66           C  
ATOM    244  O   GLU A  32     -23.042  -1.051  24.187  1.00 55.66           O  
ATOM    245  CG  GLU A  32     -24.633   1.255  20.618  1.00 55.66           C  
ATOM    246  CD  GLU A  32     -26.136   1.466  20.522  1.00 55.66           C  
ATOM    247  OE1 GLU A  32     -26.629   2.529  20.963  1.00 55.66           O  
ATOM    248  OE2 GLU A  32     -26.825   0.561  20.002  1.00 55.66           O  
ATOM    249  N   PRO A  33     -22.766   0.970  24.946  1.00 54.13           N  
ATOM    250  CA  PRO A  33     -23.107   0.850  26.366  1.00 54.13           C  
ATOM    251  C   PRO A  33     -24.567   0.464  26.591  1.00 54.13           C  
ATOM    252  CB  PRO A  33     -22.821   2.249  26.917  1.00 54.13           C  
ATOM    253  O   PRO A  33     -25.436   0.829  25.795  1.00 54.13           O  
ATOM    254  CG  PRO A  33     -22.875   3.148  25.724  1.00 54.13           C  
ATOM    255  CD  PRO A  33     -22.792   2.302  24.486  1.00 54.13           C  
ATOM    256  N   GLU A  34     -24.897  -0.783  26.845  1.00 56.88           N  
ATOM    257  CA  GLU A  34     -25.910  -1.180  27.819  1.00 56.88           C  
ATOM    258  C   GLU A  34     -27.270  -0.578  27.477  1.00 56.88           C  
ATOM    259  CB  GLU A  34     -25.490  -0.763  29.231  1.00 56.88           C  
ATOM    260  O   GLU A  34     -27.407   0.643  27.379  1.00 56.88           O  
ATOM    261  CG  GLU A  34     -24.357  -1.600  29.808  1.00 56.88           C  
ATOM    262  CD  GLU A  34     -24.210  -1.454  31.314  1.00 56.88           C  
ATOM    263  OE1 GLU A  34     -24.301  -2.474  32.034  1.00 56.88           O  
ATOM    264  OE2 GLU A  34     -24.003  -0.310  31.777  1.00 56.88           O  
ATOM    265  N   ASP A  35     -27.836  -0.783  26.298  1.00 55.93           N  
ATOM    266  CA  ASP A  35     -29.285  -0.925  26.186  1.00 55.93           C  
ATOM    267  C   ASP A  35     -29.953  -0.825  27.555  1.00 55.93           C  
ATOM    268  CB  ASP A  35     -29.644  -2.255  25.521  1.00 55.93           C  
ATOM    269  O   ASP A  35     -29.636  -1.593  28.465  1.00 55.93           O  
ATOM    270  CG  ASP A  35     -29.481  -2.227  24.012  1.00 55.93           C  
ATOM    271  OD1 ASP A  35     -29.807  -1.198  23.382  1.00 55.93           O  
ATOM    272  OD2 ASP A  35     -29.024  -3.244  23.446  1.00 55.93           O  
ATOM    273  N   GLY A  36     -29.845   0.312  28.333  1.00 54.76           N  
ATOM    274  CA  GLY A  36     -30.997   1.048  28.827  1.00 54.76           C  
ATOM    275  C   GLY A  36     -32.194   0.161  29.115  1.00 54.76           C  
ATOM    276  O   GLY A  36     -33.196   0.210  28.398  1.00 54.76           O  
ATOM    277  N   THR A  37     -32.023  -1.026  29.842  1.00 49.54           N  
ATOM    278  CA  THR A  37     -33.170  -1.697  30.443  1.00 49.54           C  
ATOM    279  C   THR A  37     -33.177  -1.505  31.957  1.00 49.54           C  
ATOM    280  CB  THR A  37     -33.173  -3.201  30.114  1.00 49.54           C  
ATOM    281  O   THR A  37     -32.230  -1.899  32.642  1.00 49.54           O  
ATOM    282  CG2 THR A  37     -34.448  -3.600  29.378  1.00 49.54           C  
ATOM    283  OG1 THR A  37     -32.043  -3.506  29.288  1.00 49.54           O  
ATOM    284  N   ALA A  38     -33.469  -0.359  32.548  1.00 49.53           N  
ATOM    285  CA  ALA A  38     -34.249  -0.674  33.742  1.00 49.53           C  
ATOM    286  C   ALA A  38     -35.189   0.472  34.102  1.00 49.53           C  
ATOM    287  CB  ALA A  38     -33.323  -0.986  34.916  1.00 49.53           C  
ATOM    288  O   ALA A  38     -34.740   1.577  34.418  1.00 49.53           O  
ATOM    289  N   LEU A  39     -35.990   1.024  33.176  1.00 57.11           N  
ATOM    290  CA  LEU A  39     -37.253   1.456  33.765  1.00 57.11           C  
ATOM    291  C   LEU A  39     -37.749   0.442  34.791  1.00 57.11           C  
ATOM    292  CB  LEU A  39     -38.310   1.658  32.677  1.00 57.11           C  
ATOM    293  O   LEU A  39     -37.642  -0.768  34.576  1.00 57.11           O  
ATOM    294  CG  LEU A  39     -38.137   2.886  31.782  1.00 57.11           C  
ATOM    295  CD1 LEU A  39     -39.099   2.822  30.601  1.00 57.11           C  
ATOM    296  CD2 LEU A  39     -38.349   4.166  32.583  1.00 57.11           C  
TER     297      LEU A  39
ENDMDL
END
