# Supplementary material for: An integrative multitiered computational analysis for better understanding the structure and function of 85 miniproteins
Source: NAR Genom Bioinform. 2025 Dec 3;7(4):lqaf178. doi: 10.1093/nargab/lqaf178 (PMC12673850; doi:10.1093/nargab/lqaf178)
Supplement: lqaf178_Supplemental_Files [file lqaf178_supplemental_files.zip › BAGE4/BAGE4_AF3.pdb]

MODEL     1
ATOM      1  N   MET A   1      20.085  -4.802 -11.114  1.00 66.06           N  
ATOM      2  CA  MET A   1      19.702  -4.314  -9.792  1.00 66.06           C  
ATOM      3  C   MET A   1      18.229  -3.919  -9.763  1.00 66.06           C  
ATOM      4  CB  MET A   1      20.571  -3.122  -9.386  1.00 66.06           C  
ATOM      5  O   MET A   1      17.665  -3.688  -8.692  1.00 66.06           O  
ATOM      6  CG  MET A   1      21.640  -3.463  -8.361  1.00 66.06           C  
ATOM      7  SD  MET A   1      22.297  -1.977  -7.508  1.00 66.06           S  
ATOM      8  CE  MET A   1      23.564  -1.458  -8.699  1.00 66.06           C  
ATOM      9  N   ALA A   2      17.361  -4.254 -10.852  1.00 75.53           N  
ATOM     10  CA  ALA A   2      16.000  -3.767 -11.056  1.00 75.53           C  
ATOM     11  C   ALA A   2      14.983  -4.892 -10.885  1.00 75.53           C  
ATOM     12  CB  ALA A   2      15.862  -3.136 -12.439  1.00 75.53           C  
ATOM     13  O   ALA A   2      13.865  -4.661 -10.417  1.00 75.53           O  
ATOM     14  N   ALA A   3      15.464  -6.126 -10.989  1.00 77.29           N  
ATOM     15  CA  ALA A   3      14.555  -7.265 -10.888  1.00 77.29           C  
ATOM     16  C   ALA A   3      14.297  -7.632  -9.429  1.00 77.29           C  
ATOM     17  CB  ALA A   3      15.118  -8.465 -11.644  1.00 77.29           C  
ATOM     18  O   ALA A   3      13.181  -8.009  -9.065  1.00 77.29           O  
ATOM     19  N   GLY A   4      15.249  -7.370  -8.583  1.00 83.08           N  
ATOM     20  CA  GLY A   4      15.137  -7.591  -7.150  1.00 83.08           C  
ATOM     21  C   GLY A   4      14.246  -6.577  -6.458  1.00 83.08           C  
ATOM     22  O   GLY A   4      13.464  -6.932  -5.573  1.00 83.08           O  
ATOM     23  N   ALA A   5      14.226  -5.386  -6.951  1.00 84.44           N  
ATOM     24  CA  ALA A   5      13.439  -4.272  -6.428  1.00 84.44           C  
ATOM     25  C   ALA A   5      11.967  -4.416  -6.805  1.00 84.44           C  
ATOM     26  CB  ALA A   5      13.990  -2.944  -6.941  1.00 84.44           C  
ATOM     27  O   ALA A   5      11.082  -4.102  -6.006  1.00 84.44           O  
ATOM     28  N   VAL A   6      11.734  -5.019  -7.945  1.00 86.26           N  
ATOM     29  CA  VAL A   6      10.384  -5.243  -8.453  1.00 86.26           C  
ATOM     30  C   VAL A   6       9.735  -6.403  -7.701  1.00 86.26           C  
ATOM     31  CB  VAL A   6      10.389  -5.527  -9.971  1.00 86.26           C  
ATOM     32  O   VAL A   6       8.564  -6.327  -7.322  1.00 86.26           O  
ATOM     33  CG1 VAL A   6       8.986  -5.885 -10.458  1.00 86.26           C  
ATOM     34  CG2 VAL A   6      10.933  -4.323 -10.738  1.00 86.26           C  
ATOM     35  N   PHE A   7      10.514  -7.404  -7.437  1.00 87.59           N  
ATOM     36  CA  PHE A   7      10.056  -8.560  -6.676  1.00 87.59           C  
ATOM     37  C   PHE A   7       9.723  -8.167  -5.242  1.00 87.59           C  
ATOM     38  CB  PHE A   7      11.118  -9.665  -6.684  1.00 87.59           C  
ATOM     39  O   PHE A   7       8.679  -8.554  -4.713  1.00 87.59           O  
ATOM     40  CG  PHE A   7      10.725 -10.889  -5.902  1.00 87.59           C  
ATOM     41  CD1 PHE A   7      11.222 -11.102  -4.621  1.00 87.59           C  
ATOM     42  CD2 PHE A   7       9.859 -11.828  -6.447  1.00 87.59           C  
ATOM     43  CE1 PHE A   7      10.860 -12.235  -3.895  1.00 87.59           C  
ATOM     44  CE2 PHE A   7       9.493 -12.962  -5.728  1.00 87.59           C  
ATOM     45  CZ  PHE A   7       9.995 -13.164  -4.452  1.00 87.59           C  
ATOM     46  N   LEU A   8      10.513  -7.331  -4.659  1.00 90.17           N  
ATOM     47  CA  LEU A   8      10.295  -6.868  -3.293  1.00 90.17           C  
ATOM     48  C   LEU A   8       9.078  -5.953  -3.217  1.00 90.17           C  
ATOM     49  CB  LEU A   8      11.533  -6.136  -2.770  1.00 90.17           C  
ATOM     50  O   LEU A   8       8.303  -6.021  -2.259  1.00 90.17           O  
ATOM     51  CG  LEU A   8      12.759  -7.001  -2.473  1.00 90.17           C  
ATOM     52  CD1 LEU A   8      13.946  -6.125  -2.089  1.00 90.17           C  
ATOM     53  CD2 LEU A   8      12.449  -8.006  -1.369  1.00 90.17           C  
ATOM     54  N   ALA A   9       8.940  -5.152  -4.215  1.00 90.48           N  
ATOM     55  CA  ALA A   9       7.814  -4.223  -4.276  1.00 90.48           C  
ATOM     56  C   ALA A   9       6.495  -4.972  -4.442  1.00 90.48           C  
ATOM     57  CB  ALA A   9       8.006  -3.229  -5.418  1.00 90.48           C  
ATOM     58  O   ALA A   9       5.497  -4.634  -3.801  1.00 90.48           O  
ATOM     59  N   LEU A  10       6.566  -6.028  -5.352  1.00 91.42           N  
ATOM     60  CA  LEU A  10       5.387  -6.853  -5.587  1.00 91.42           C  
ATOM     61  C   LEU A  10       5.035  -7.665  -4.345  1.00 91.42           C  
ATOM     62  CB  LEU A  10       5.616  -7.790  -6.776  1.00 91.42           C  
ATOM     63  O   LEU A  10       3.863  -7.769  -3.977  1.00 91.42           O  
ATOM     64  CG  LEU A  10       4.415  -8.625  -7.223  1.00 91.42           C  
ATOM     65  CD1 LEU A  10       3.309  -7.720  -7.754  1.00 91.42           C  
ATOM     66  CD2 LEU A  10       4.834  -9.643  -8.278  1.00 91.42           C  
ATOM     67  N   SER A  11       6.028  -8.173  -3.617  1.00 90.40           N  
ATOM     68  CA  SER A  11       5.855  -8.934  -2.384  1.00 90.40           C  
ATOM     69  C   SER A  11       5.299  -8.058  -1.267  1.00 90.40           C  
ATOM     70  CB  SER A  11       7.183  -9.552  -1.944  1.00 90.40           C  
ATOM     71  O   SER A  11       4.418  -8.483  -0.517  1.00 90.40           O  
ATOM     72  OG  SER A  11       7.688 -10.422  -2.943  1.00 90.40           O  
ATOM     73  N   ALA A  12       5.788  -6.810  -1.207  1.00 91.19           N  
ATOM     74  CA  ALA A  12       5.326  -5.845  -0.212  1.00 91.19           C  
ATOM     75  C   ALA A  12       3.861  -5.482  -0.438  1.00 91.19           C  
ATOM     76  CB  ALA A  12       6.194  -4.590  -0.245  1.00 91.19           C  
ATOM     77  O   ALA A  12       3.091  -5.359   0.517  1.00 91.19           O  
ATOM     78  N   GLN A  13       3.482  -5.354  -1.728  1.00 91.65           N  
ATOM     79  CA  GLN A  13       2.102  -5.035  -2.080  1.00 91.65           C  
ATOM     80  C   GLN A  13       1.164  -6.184  -1.722  1.00 91.65           C  
ATOM     81  CB  GLN A  13       1.989  -4.709  -3.570  1.00 91.65           C  
ATOM     82  O   GLN A  13       0.043  -5.957  -1.262  1.00 91.65           O  
ATOM     83  CG  GLN A  13       2.593  -3.365  -3.953  1.00 91.65           C  
ATOM     84  CD  GLN A  13       2.469  -3.068  -5.436  1.00 91.65           C  
ATOM     85  NE2 GLN A  13       2.862  -1.862  -5.833  1.00 91.65           N  
ATOM     86  OE1 GLN A  13       2.025  -3.914  -6.217  1.00 91.65           O  
ATOM     87  N   LEU A  14       1.569  -7.379  -1.995  1.00 91.21           N  
ATOM     88  CA  LEU A  14       0.788  -8.572  -1.690  1.00 91.21           C  
ATOM     89  C   LEU A  14       0.613  -8.738  -0.184  1.00 91.21           C  
ATOM     90  CB  LEU A  14       1.460  -9.817  -2.277  1.00 91.21           C  
ATOM     91  O   LEU A  14      -0.477  -9.072   0.285  1.00 91.21           O  
ATOM     92  CG  LEU A  14       1.270 -10.045  -3.778  1.00 91.21           C  
ATOM     93  CD1 LEU A  14       2.146 -11.200  -4.253  1.00 91.21           C  
ATOM     94  CD2 LEU A  14      -0.196 -10.312  -4.097  1.00 91.21           C  
ATOM     95  N   LEU A  15       1.745  -8.507   0.521  1.00 89.26           N  
ATOM     96  CA  LEU A  15       1.724  -8.552   1.979  1.00 89.26           C  
ATOM     97  C   LEU A  15       0.777  -7.498   2.543  1.00 89.26           C  
ATOM     98  CB  LEU A  15       3.133  -8.343   2.542  1.00 89.26           C  
ATOM     99  O   LEU A  15      -0.000  -7.781   3.457  1.00 89.26           O  
ATOM    100  CG  LEU A  15       3.265  -8.373   4.066  1.00 89.26           C  
ATOM    101  CD1 LEU A  15       2.779  -9.710   4.614  1.00 89.26           C  
ATOM    102  CD2 LEU A  15       4.709  -8.111   4.482  1.00 89.26           C  
ATOM    103  N   GLN A  16       0.900  -6.259   2.055  1.00 87.13           N  
ATOM    104  CA  GLN A  16       0.034  -5.159   2.466  1.00 87.13           C  
ATOM    105  C   GLN A  16      -1.434  -5.486   2.204  1.00 87.13           C  
ATOM    106  CB  GLN A  16       0.422  -3.870   1.740  1.00 87.13           C  
ATOM    107  O   GLN A  16      -2.299  -5.190   3.031  1.00 87.13           O  
ATOM    108  CG  GLN A  16      -0.275  -2.628   2.278  1.00 87.13           C  
ATOM    109  CD  GLN A  16       0.238  -1.347   1.648  1.00 87.13           C  
ATOM    110  NE2 GLN A  16      -0.668  -0.414   1.377  1.00 87.13           N  
ATOM    111  OE1 GLN A  16       1.441  -1.197   1.407  1.00 87.13           O  
ATOM    112  N   ALA A  17      -1.760  -6.056   1.037  1.00 86.79           N  
ATOM    113  CA  ALA A  17      -3.103  -6.465   0.633  1.00 86.79           C  
ATOM    114  C   ALA A  17      -3.659  -7.530   1.574  1.00 86.79           C  
ATOM    115  CB  ALA A  17      -3.092  -6.982  -0.803  1.00 86.79           C  
ATOM    116  O   ALA A  17      -4.840  -7.500   1.926  1.00 86.79           O  
ATOM    117  N   ARG A  18      -2.812  -8.451   1.965  1.00 85.56           N  
ATOM    118  CA  ARG A  18      -3.207  -9.526   2.870  1.00 85.56           C  
ATOM    119  C   ARG A  18      -3.427  -8.998   4.284  1.00 85.56           C  
ATOM    120  CB  ARG A  18      -2.152 -10.634   2.883  1.00 85.56           C  
ATOM    121  O   ARG A  18      -4.298  -9.487   5.006  1.00 85.56           O  
ATOM    122  CG  ARG A  18      -2.072 -11.423   1.586  1.00 85.56           C  
ATOM    123  CD  ARG A  18      -3.300 -12.299   1.382  1.00 85.56           C  
ATOM    124  NE  ARG A  18      -3.155 -13.167   0.216  1.00 85.56           N  
ATOM    125  NH1 ARG A  18      -5.328 -13.949   0.271  1.00 85.56           N  
ATOM    126  NH2 ARG A  18      -3.882 -14.682  -1.350  1.00 85.56           N  
ATOM    127  CZ  ARG A  18      -4.122 -13.931  -0.285  1.00 85.56           C  
ATOM    128  N   LEU A  19      -2.611  -8.082   4.633  1.00 83.30           N  
ATOM    129  CA  LEU A  19      -2.710  -7.465   5.951  1.00 83.30           C  
ATOM    130  C   LEU A  19      -3.949  -6.581   6.045  1.00 83.30           C  
ATOM    131  CB  LEU A  19      -1.456  -6.640   6.252  1.00 83.30           C  
ATOM    132  O   LEU A  19      -4.594  -6.519   7.095  1.00 83.30           O  
ATOM    133  CG  LEU A  19      -0.204  -7.427   6.641  1.00 83.30           C  
ATOM    134  CD1 LEU A  19       0.988  -6.487   6.789  1.00 83.30           C  
ATOM    135  CD2 LEU A  19      -0.441  -8.205   7.931  1.00 83.30           C  
ATOM    136  N   MET A  20      -4.242  -5.830   4.932  1.00 79.48           N  
ATOM    137  CA  MET A  20      -5.413  -4.959   4.887  1.00 79.48           C  
ATOM    138  C   MET A  20      -6.695  -5.777   4.775  1.00 79.48           C  
ATOM    139  CB  MET A  20      -5.311  -3.981   3.715  1.00 79.48           C  
ATOM    140  O   MET A  20      -7.754  -5.344   5.231  1.00 79.48           O  
ATOM    141  CG  MET A  20      -4.180  -2.975   3.852  1.00 79.48           C  
ATOM    142  SD  MET A  20      -4.447  -1.801   5.237  1.00 79.48           S  
ATOM    143  CE  MET A  20      -2.838  -0.962   5.259  1.00 79.48           C  
ATOM    144  N   LYS A  21      -6.586  -6.928   4.025  1.00 73.40           N  
ATOM    145  CA  LYS A  21      -7.696  -7.866   3.881  1.00 73.40           C  
ATOM    146  C   LYS A  21      -7.951  -8.620   5.182  1.00 73.40           C  
ATOM    147  CB  LYS A  21      -7.420  -8.855   2.747  1.00 73.40           C  
ATOM    148  O   LYS A  21      -9.101  -8.890   5.535  1.00 73.40           O  
ATOM    149  CG  LYS A  21      -8.596  -9.761   2.416  1.00 73.40           C  
ATOM    150  CD  LYS A  21      -8.307 -10.631   1.200  1.00 73.40           C  
ATOM    151  CE  LYS A  21      -9.466 -11.570   0.894  1.00 73.40           C  
ATOM    152  NZ  LYS A  21      -9.166 -12.462  -0.265  1.00 73.40           N  
ATOM    153  N   GLU A  22      -6.841  -8.866   5.962  1.00 65.93           N  
ATOM    154  CA  GLU A  22      -6.900  -9.556   7.247  1.00 65.93           C  
ATOM    155  C   GLU A  22      -7.191  -8.582   8.384  1.00 65.93           C  
ATOM    156  CB  GLU A  22      -5.591 -10.303   7.516  1.00 65.93           C  
ATOM    157  O   GLU A  22      -7.740  -8.972   9.417  1.00 65.93           O  
ATOM    158  CG  GLU A  22      -5.745 -11.817   7.564  1.00 65.93           C  
ATOM    159  CD  GLU A  22      -4.565 -12.520   8.215  1.00 65.93           C  
ATOM    160  OE1 GLU A  22      -4.749 -13.160   9.275  1.00 65.93           O  
ATOM    161  OE2 GLU A  22      -3.447 -12.429   7.661  1.00 65.93           O  
ATOM    162  N   GLU A  23      -6.882  -7.264   8.166  1.00 61.23           N  
ATOM    163  CA  GLU A  23      -7.181  -6.211   9.133  1.00 61.23           C  
ATOM    164  C   GLU A  23      -8.650  -5.803   9.068  1.00 61.23           C  
ATOM    165  CB  GLU A  23      -6.286  -4.992   8.895  1.00 61.23           C  
ATOM    166  O   GLU A  23      -9.129  -5.052   9.919  1.00 61.23           O  
ATOM    167  CG  GLU A  23      -4.840  -5.344   8.573  1.00 61.23           C  
ATOM    168  CD  GLU A  23      -3.965  -4.125   8.333  1.00 61.23           C  
ATOM    169  OE1 GLU A  23      -3.025  -3.886   9.125  1.00 61.23           O  
ATOM    170  OE2 GLU A  23      -4.222  -3.401   7.344  1.00 61.23           O  
ATOM    171  N   SER A  24      -9.546  -6.565   8.250  1.00 58.43           N  
ATOM    172  CA  SER A  24     -11.002  -6.617   8.163  1.00 58.43           C  
ATOM    173  C   SER A  24     -11.543  -7.920   8.743  1.00 58.43           C  
ATOM    174  CB  SER A  24     -11.459  -6.466   6.712  1.00 58.43           C  
ATOM    175  O   SER A  24     -11.201  -9.006   8.269  1.00 58.43           O  
ATOM    176  OG  SER A  24     -12.865  -6.303   6.642  1.00 58.43           O  
ATOM    177  N   PRO A  25     -11.620  -8.133  10.137  1.00 53.74           N  
ATOM    178  CA  PRO A  25     -11.874  -8.225  11.577  1.00 53.74           C  
ATOM    179  C   PRO A  25     -11.241  -9.461  12.210  1.00 53.74           C  
ATOM    180  CB  PRO A  25     -13.401  -8.290  11.662  1.00 53.74           C  
ATOM    181  O   PRO A  25     -11.823 -10.548  12.168  1.00 53.74           O  
ATOM    182  CG  PRO A  25     -13.820  -9.046  10.443  1.00 53.74           C  
ATOM    183  CD  PRO A  25     -12.603  -9.309   9.603  1.00 53.74           C  
ATOM    184  N   VAL A  26     -10.002  -9.948  11.940  1.00 54.35           N  
ATOM    185  CA  VAL A  26      -9.613 -10.858  13.012  1.00 54.35           C  
ATOM    186  C   VAL A  26      -9.560 -10.103  14.338  1.00 54.35           C  
ATOM    187  CB  VAL A  26      -8.248 -11.524  12.723  1.00 54.35           C  
ATOM    188  O   VAL A  26      -8.988 -10.592  15.315  1.00 54.35           O  
ATOM    189  CG1 VAL A  26      -7.772 -12.326  13.933  1.00 54.35           C  
ATOM    190  CG2 VAL A  26      -8.343 -12.419  11.488  1.00 54.35           C  
ATOM    191  N   VAL A  27      -9.947  -8.784  14.336  1.00 53.52           N  
ATOM    192  CA  VAL A  27     -10.241  -7.906  15.464  1.00 53.52           C  
ATOM    193  C   VAL A  27     -11.752  -7.815  15.668  1.00 53.52           C  
ATOM    194  CB  VAL A  27      -9.646  -6.495  15.255  1.00 53.52           C  
ATOM    195  O   VAL A  27     -12.373  -6.810  15.316  1.00 53.52           O  
ATOM    196  CG1 VAL A  27     -10.336  -5.478  16.163  1.00 53.52           C  
ATOM    197  CG2 VAL A  27      -8.140  -6.508  15.510  1.00 53.52           C  
ATOM    198  N   SER A  28     -12.665  -8.670  14.917  1.00 56.73           N  
ATOM    199  CA  SER A  28     -14.022  -9.042  15.304  1.00 56.73           C  
ATOM    200  C   SER A  28     -14.018 -10.235  16.255  1.00 56.73           C  
ATOM    201  CB  SER A  28     -14.862  -9.367  14.069  1.00 56.73           C  
ATOM    202  O   SER A  28     -15.024 -10.517  16.909  1.00 56.73           O  
ATOM    203  OG  SER A  28     -16.231  -9.081  14.303  1.00 56.73           O  
ATOM    204  N   TRP A  29     -12.887 -10.931  16.477  1.00 59.62           N  
ATOM    205  CA  TRP A  29     -12.888 -12.034  17.433  1.00 59.62           C  
ATOM    206  C   TRP A  29     -12.249 -11.612  18.752  1.00 59.62           C  
ATOM    207  CB  TRP A  29     -12.149 -13.245  16.858  1.00 59.62           C  
ATOM    208  O   TRP A  29     -12.421 -12.280  19.774  1.00 59.62           O  
ATOM    209  CG  TRP A  29     -10.744 -12.952  16.423  1.00 59.62           C  
ATOM    210  CD1 TRP A  29     -10.353 -12.293  15.291  1.00 59.62           C  
ATOM    211  CD2 TRP A  29      -9.544 -13.312  17.114  1.00 59.62           C  
ATOM    212  CE2 TRP A  29      -8.460 -12.839  16.342  1.00 59.62           C  
ATOM    213  CE3 TRP A  29      -9.279 -13.990  18.311  1.00 59.62           C  
ATOM    214  NE1 TRP A  29      -8.980 -12.221  15.236  1.00 59.62           N  
ATOM    215  CH2 TRP A  29      -6.900 -13.688  17.906  1.00 59.62           C  
ATOM    216  CZ2 TRP A  29      -7.130 -13.022  16.730  1.00 59.62           C  
ATOM    217  CZ3 TRP A  29      -7.956 -14.171  18.696  1.00 59.62           C  
ATOM    218  N   TRP A  30     -11.624 -10.220  18.856  1.00 60.44           N  
ATOM    219  CA  TRP A  30     -11.089  -9.628  20.078  1.00 60.44           C  
ATOM    220  C   TRP A  30     -11.979  -8.490  20.567  1.00 60.44           C  
ATOM    221  CB  TRP A  30      -9.664  -9.117  19.850  1.00 60.44           C  
ATOM    222  O   TRP A  30     -11.490  -7.514  21.142  1.00 60.44           O  
ATOM    223  CG  TRP A  30      -8.622 -10.195  19.854  1.00 60.44           C  
ATOM    224  CD1 TRP A  30      -8.143 -10.881  18.773  1.00 60.44           C  
ATOM    225  CD2 TRP A  30      -7.935 -10.714  20.996  1.00 60.44           C  
ATOM    226  CE2 TRP A  30      -7.051 -11.713  20.534  1.00 60.44           C  
ATOM    227  CE3 TRP A  30      -7.980 -10.429  22.368  1.00 60.44           C  
ATOM    228  NE1 TRP A  30      -7.197 -11.796  19.176  1.00 60.44           N  
ATOM    229  CH2 TRP A  30      -6.282 -12.133  22.733  1.00 60.44           C  
ATOM    230  CZ2 TRP A  30      -6.218 -12.431  21.396  1.00 60.44           C  
ATOM    231  CZ3 TRP A  30      -7.150 -11.144  23.224  1.00 60.44           C  
ATOM    232  N   LEU A  31     -13.365  -8.341  19.953  1.00 59.60           N  
ATOM    233  CA  LEU A  31     -14.363  -7.605  20.722  1.00 59.60           C  
ATOM    234  C   LEU A  31     -14.520  -8.198  22.118  1.00 59.60           C  
ATOM    235  CB  LEU A  31     -15.711  -7.612  19.997  1.00 59.60           C  
ATOM    236  O   LEU A  31     -15.090  -9.280  22.276  1.00 59.60           O  
ATOM    237  CG  LEU A  31     -16.137  -6.296  19.343  1.00 59.60           C  
ATOM    238  CD1 LEU A  31     -16.462  -6.517  17.870  1.00 59.60           C  
ATOM    239  CD2 LEU A  31     -17.332  -5.696  20.076  1.00 59.60           C  
ATOM    240  N   GLU A  32     -13.641  -8.466  22.785  1.00 54.43           N  
ATOM    241  CA  GLU A  32     -13.599  -8.385  24.242  1.00 54.43           C  
ATOM    242  C   GLU A  32     -14.280  -7.115  24.744  1.00 54.43           C  
ATOM    243  CB  GLU A  32     -12.153  -8.439  24.742  1.00 54.43           C  
ATOM    244  O   GLU A  32     -14.033  -6.025  24.224  1.00 54.43           O  
ATOM    245  CG  GLU A  32     -11.657  -9.847  25.038  1.00 54.43           C  
ATOM    246  CD  GLU A  32     -10.867  -9.946  26.333  1.00 54.43           C  
ATOM    247  OE1 GLU A  32     -11.433 -10.390  27.357  1.00 54.43           O  
ATOM    248  OE2 GLU A  32      -9.672  -9.574  26.324  1.00 54.43           O  
ATOM    249  N   PRO A  33     -15.263  -7.130  25.856  1.00 55.47           N  
ATOM    250  CA  PRO A  33     -15.528  -7.934  27.052  1.00 55.47           C  
ATOM    251  C   PRO A  33     -16.998  -7.913  27.463  1.00 55.47           C  
ATOM    252  CB  PRO A  33     -14.653  -7.274  28.121  1.00 55.47           C  
ATOM    253  O   PRO A  33     -17.654  -6.872  27.373  1.00 55.47           O  
ATOM    254  CG  PRO A  33     -14.667  -5.818  27.781  1.00 55.47           C  
ATOM    255  CD  PRO A  33     -15.365  -5.643  26.463  1.00 55.47           C  
ATOM    256  N   GLU A  34     -17.943  -8.785  26.819  1.00 59.19           N  
ATOM    257  CA  GLU A  34     -19.176  -8.905  27.591  1.00 59.19           C  
ATOM    258  C   GLU A  34     -18.986  -8.396  29.017  1.00 59.19           C  
ATOM    259  CB  GLU A  34     -19.659 -10.358  27.611  1.00 59.19           C  
ATOM    260  O   GLU A  34     -18.435  -9.101  29.865  1.00 59.19           O  
ATOM    261  CG  GLU A  34     -21.026 -10.560  26.975  1.00 59.19           C  
ATOM    262  CD  GLU A  34     -21.533 -11.990  27.083  1.00 59.19           C  
ATOM    263  OE1 GLU A  34     -22.356 -12.276  27.981  1.00 59.19           O  
ATOM    264  OE2 GLU A  34     -21.102 -12.830  26.263  1.00 59.19           O  
ATOM    265  N   ASP A  35     -18.205  -7.372  29.327  1.00 57.96           N  
ATOM    266  CA  ASP A  35     -18.426  -6.382  30.377  1.00 57.96           C  
ATOM    267  C   ASP A  35     -19.825  -5.780  30.279  1.00 57.96           C  
ATOM    268  CB  ASP A  35     -17.371  -5.276  30.302  1.00 57.96           C  
ATOM    269  O   ASP A  35     -20.171  -5.160  29.271  1.00 57.96           O  
ATOM    270  CG  ASP A  35     -16.176  -5.535  31.203  1.00 57.96           C  
ATOM    271  OD1 ASP A  35     -16.361  -6.031  32.335  1.00 57.96           O  
ATOM    272  OD2 ASP A  35     -15.038  -5.237  30.778  1.00 57.96           O  
ATOM    273  N   GLY A  36     -20.924  -6.477  30.867  1.00 58.77           N  
ATOM    274  CA  GLY A  36     -21.729  -5.632  31.734  1.00 58.77           C  
ATOM    275  C   GLY A  36     -23.211  -5.687  31.415  1.00 58.77           C  
ATOM    276  O   GLY A  36     -23.817  -4.668  31.078  1.00 58.77           O  
ATOM    277  N   THR A  37     -23.957  -6.850  31.329  1.00 51.82           N  
ATOM    278  CA  THR A  37     -25.368  -6.609  31.610  1.00 51.82           C  
ATOM    279  C   THR A  37     -25.965  -7.765  32.409  1.00 51.82           C  
ATOM    280  CB  THR A  37     -26.171  -6.411  30.311  1.00 51.82           C  
ATOM    281  O   THR A  37     -25.899  -8.920  31.984  1.00 51.82           O  
ATOM    282  CG2 THR A  37     -26.794  -5.021  30.256  1.00 51.82           C  
ATOM    283  OG1 THR A  37     -25.298  -6.576  29.187  1.00 51.82           O  
ATOM    284  N   ALA A  38     -25.519  -7.954  33.687  1.00 44.90           N  
ATOM    285  CA  ALA A  38     -26.516  -8.240  34.715  1.00 44.90           C  
ATOM    286  C   ALA A  38     -27.925  -7.943  34.211  1.00 44.90           C  
ATOM    287  CB  ALA A  38     -26.225  -7.433  35.978  1.00 44.90           C  
ATOM    288  O   ALA A  38     -28.239  -6.802  33.862  1.00 44.90           O  
ATOM    289  N   LEU A  39     -28.675  -8.755  33.356  1.00 50.34           N  
ATOM    290  CA  LEU A  39     -30.091  -8.896  33.678  1.00 50.34           C  
ATOM    291  C   LEU A  39     -30.317 -10.059  34.637  1.00 50.34           C  
ATOM    292  CB  LEU A  39     -30.913  -9.102  32.404  1.00 50.34           C  
ATOM    293  O   LEU A  39     -29.735 -11.133  34.466  1.00 50.34           O  
ATOM    294  CG  LEU A  39     -31.222  -7.848  31.585  1.00 50.34           C  
ATOM    295  CD1 LEU A  39     -31.724  -8.231  30.197  1.00 50.34           C  
ATOM    296  CD2 LEU A  39     -32.243  -6.975  32.306  1.00 50.34           C  
TER     297      LEU A  39
ENDMDL
END
