# Supplementary material for: An integrative multitiered computational analysis for better understanding the structure and function of 85 miniproteins
Source: NAR Genom Bioinform. 2025 Dec 3;7(4):lqaf178. doi: 10.1093/nargab/lqaf178 (PMC12673850; doi:10.1093/nargab/lqaf178)
Supplement: lqaf178_Supplemental_Files [file lqaf178_supplemental_files.zip › BAGE4/BAGE4_AF4.pdb]

MODEL     1
ATOM      1  N   MET A   1      12.677   0.587 -19.424  1.00 61.62           N  
ATOM      2  CA  MET A   1      12.620   1.825 -18.652  1.00 61.62           C  
ATOM      3  C   MET A   1      11.278   1.961 -17.940  1.00 61.62           C  
ATOM      4  CB  MET A   1      12.858   3.036 -19.556  1.00 61.62           C  
ATOM      5  O   MET A   1      11.144   2.751 -17.004  1.00 61.62           O  
ATOM      6  CG  MET A   1      14.211   3.697 -19.352  1.00 61.62           C  
ATOM      7  SD  MET A   1      14.501   5.080 -20.522  1.00 61.62           S  
ATOM      8  CE  MET A   1      16.311   5.024 -20.643  1.00 61.62           C  
ATOM      9  N   ALA A   2      10.304   0.937 -18.048  1.00 69.20           N  
ATOM     10  CA  ALA A   2       8.905   0.973 -17.631  1.00 69.20           C  
ATOM     11  C   ALA A   2       8.669   0.073 -16.422  1.00 69.20           C  
ATOM     12  CB  ALA A   2       7.995   0.559 -18.785  1.00 69.20           C  
ATOM     13  O   ALA A   2       7.828   0.372 -15.571  1.00 69.20           O  
ATOM     14  N   ALA A   3       9.582  -0.839 -16.224  1.00 72.05           N  
ATOM     15  CA  ALA A   3       9.428  -1.815 -15.148  1.00 72.05           C  
ATOM     16  C   ALA A   3       9.949  -1.261 -13.826  1.00 72.05           C  
ATOM     17  CB  ALA A   3      10.151  -3.113 -15.500  1.00 72.05           C  
ATOM     18  O   ALA A   3       9.380  -1.529 -12.765  1.00 72.05           O  
ATOM     19  N   GLY A   4      10.869  -0.368 -13.903  1.00 81.63           N  
ATOM     20  CA  GLY A   4      11.424   0.328 -12.753  1.00 81.63           C  
ATOM     21  C   GLY A   4      10.496   1.390 -12.194  1.00 81.63           C  
ATOM     22  O   GLY A   4      10.352   1.517 -10.976  1.00 81.63           O  
ATOM     23  N   ALA A   5       9.721   1.932 -13.000  1.00 82.84           N  
ATOM     24  CA  ALA A   5       8.755   2.974 -12.662  1.00 82.84           C  
ATOM     25  C   ALA A   5       7.500   2.374 -12.034  1.00 82.84           C  
ATOM     26  CB  ALA A   5       8.390   3.786 -13.902  1.00 82.84           C  
ATOM     27  O   ALA A   5       6.928   2.948 -11.105  1.00 82.84           O  
ATOM     28  N   VAL A   6       7.259   1.191 -12.409  1.00 85.35           N  
ATOM     29  CA  VAL A   6       6.090   0.476 -11.907  1.00 85.35           C  
ATOM     30  C   VAL A   6       6.378  -0.068 -10.509  1.00 85.35           C  
ATOM     31  CB  VAL A   6       5.680  -0.675 -12.852  1.00 85.35           C  
ATOM     32  O   VAL A   6       5.533   0.022  -9.615  1.00 85.35           O  
ATOM     33  CG1 VAL A   6       4.528  -1.481 -12.253  1.00 85.35           C  
ATOM     34  CG2 VAL A   6       5.294  -0.126 -14.225  1.00 85.35           C  
ATOM     35  N   PHE A   7       7.562  -0.447 -10.301  1.00 87.36           N  
ATOM     36  CA  PHE A   7       8.009  -0.959  -9.010  1.00 87.36           C  
ATOM     37  C   PHE A   7       8.085   0.162  -7.980  1.00 87.36           C  
ATOM     38  CB  PHE A   7       9.374  -1.641  -9.145  1.00 87.36           C  
ATOM     39  O   PHE A   7       7.625   0.003  -6.847  1.00 87.36           O  
ATOM     40  CG  PHE A   7       9.895  -2.216  -7.855  1.00 87.36           C  
ATOM     41  CD1 PHE A   7      10.855  -1.538  -7.114  1.00 87.36           C  
ATOM     42  CD2 PHE A   7       9.425  -3.435  -7.384  1.00 87.36           C  
ATOM     43  CE1 PHE A   7      11.339  -2.067  -5.920  1.00 87.36           C  
ATOM     44  CE2 PHE A   7       9.904  -3.970  -6.192  1.00 87.36           C  
ATOM     45  CZ  PHE A   7      10.862  -3.285  -5.462  1.00 87.36           C  
ATOM     46  N   LEU A   8       8.493   1.266  -8.377  1.00 89.92           N  
ATOM     47  CA  LEU A   8       8.595   2.424  -7.496  1.00 89.92           C  
ATOM     48  C   LEU A   8       7.213   2.980  -7.168  1.00 89.92           C  
ATOM     49  CB  LEU A   8       9.458   3.513  -8.138  1.00 89.92           C  
ATOM     50  O   LEU A   8       6.953   3.375  -6.029  1.00 89.92           O  
ATOM     51  CG  LEU A   8      10.957   3.224  -8.230  1.00 89.92           C  
ATOM     52  CD1 LEU A   8      11.652   4.292  -9.067  1.00 89.92           C  
ATOM     53  CD2 LEU A   8      11.572   3.144  -6.837  1.00 89.92           C  
ATOM     54  N   ALA A   9       6.371   2.901  -8.118  1.00 89.35           N  
ATOM     55  CA  ALA A   9       4.999   3.374  -7.949  1.00 89.35           C  
ATOM     56  C   ALA A   9       4.220   2.468  -6.999  1.00 89.35           C  
ATOM     57  CB  ALA A   9       4.294   3.456  -9.300  1.00 89.35           C  
ATOM     58  O   ALA A   9       3.494   2.951  -6.127  1.00 89.35           O  
ATOM     59  N   LEU A  10       4.479   1.167  -7.113  1.00 90.87           N  
ATOM     60  CA  LEU A  10       3.816   0.188  -6.258  1.00 90.87           C  
ATOM     61  C   LEU A  10       4.364   0.249  -4.836  1.00 90.87           C  
ATOM     62  CB  LEU A  10       3.991  -1.224  -6.824  1.00 90.87           C  
ATOM     63  O   LEU A  10       3.601   0.185  -3.869  1.00 90.87           O  
ATOM     64  CG  LEU A  10       2.946  -2.258  -6.402  1.00 90.87           C  
ATOM     65  CD1 LEU A  10       1.661  -2.069  -7.201  1.00 90.87           C  
ATOM     66  CD2 LEU A  10       3.490  -3.672  -6.580  1.00 90.87           C  
ATOM     67  N   SER A  11       5.622   0.542  -4.715  1.00 89.59           N  
ATOM     68  CA  SER A  11       6.284   0.678  -3.422  1.00 89.59           C  
ATOM     69  C   SER A  11       5.831   1.942  -2.699  1.00 89.59           C  
ATOM     70  CB  SER A  11       7.803   0.699  -3.597  1.00 89.59           C  
ATOM     71  O   SER A  11       5.587   1.918  -1.491  1.00 89.59           O  
ATOM     72  OG  SER A  11       8.263  -0.523  -4.150  1.00 89.59           O  
ATOM     73  N   ALA A  12       5.620   2.961  -3.455  1.00 90.34           N  
ATOM     74  CA  ALA A  12       5.159   4.235  -2.911  1.00 90.34           C  
ATOM     75  C   ALA A  12       3.717   4.134  -2.422  1.00 90.34           C  
ATOM     76  CB  ALA A  12       5.286   5.339  -3.958  1.00 90.34           C  
ATOM     77  O   ALA A  12       3.371   4.678  -1.371  1.00 90.34           O  
ATOM     78  N   GLN A  13       2.924   3.371  -3.111  1.00 90.69           N  
ATOM     79  CA  GLN A  13       1.527   3.169  -2.741  1.00 90.69           C  
ATOM     80  C   GLN A  13       1.411   2.331  -1.470  1.00 90.69           C  
ATOM     81  CB  GLN A  13       0.760   2.500  -3.882  1.00 90.69           C  
ATOM     82  O   GLN A  13       0.567   2.606  -0.614  1.00 90.69           O  
ATOM     83  CG  GLN A  13       0.515   3.412  -5.076  1.00 90.69           C  
ATOM     84  CD  GLN A  13      -0.275   2.735  -6.180  1.00 90.69           C  
ATOM     85  NE2 GLN A  13      -0.368   3.392  -7.331  1.00 90.69           N  
ATOM     86  OE1 GLN A  13      -0.798   1.630  -6.000  1.00 90.69           O  
ATOM     87  N   LEU A  14       2.262   1.365  -1.399  1.00 90.64           N  
ATOM     88  CA  LEU A  14       2.283   0.491  -0.230  1.00 90.64           C  
ATOM     89  C   LEU A  14       2.784   1.240   1.000  1.00 90.64           C  
ATOM     90  CB  LEU A  14       3.165  -0.732  -0.492  1.00 90.64           C  
ATOM     91  O   LEU A  14       2.221   1.103   2.088  1.00 90.64           O  
ATOM     92  CG  LEU A  14       2.936  -1.941   0.417  1.00 90.64           C  
ATOM     93  CD1 LEU A  14       2.284  -3.076  -0.365  1.00 90.64           C  
ATOM     94  CD2 LEU A  14       4.250  -2.399   1.041  1.00 90.64           C  
ATOM     95  N   LEU A  15       3.758   2.059   0.800  1.00 89.18           N  
ATOM     96  CA  LEU A  15       4.314   2.895   1.859  1.00 89.18           C  
ATOM     97  C   LEU A  15       3.298   3.935   2.320  1.00 89.18           C  
ATOM     98  CB  LEU A  15       5.591   3.589   1.379  1.00 89.18           C  
ATOM     99  O   LEU A  15       3.133   4.157   3.521  1.00 89.18           O  
ATOM    100  CG  LEU A  15       6.296   4.490   2.394  1.00 89.18           C  
ATOM    101  CD1 LEU A  15       6.741   3.676   3.605  1.00 89.18           C  
ATOM    102  CD2 LEU A  15       7.485   5.195   1.750  1.00 89.18           C  
ATOM    103  N   GLN A  16       2.589   4.530   1.466  1.00 85.78           N  
ATOM    104  CA  GLN A  16       1.538   5.498   1.759  1.00 85.78           C  
ATOM    105  C   GLN A  16       0.390   4.848   2.526  1.00 85.78           C  
ATOM    106  CB  GLN A  16       1.015   6.131   0.469  1.00 85.78           C  
ATOM    107  O   GLN A  16      -0.147   5.437   3.467  1.00 85.78           O  
ATOM    108  CG  GLN A  16       0.141   7.357   0.696  1.00 85.78           C  
ATOM    109  CD  GLN A  16      -0.251   8.046  -0.598  1.00 85.78           C  
ATOM    110  NE2 GLN A  16      -1.538   8.007  -0.924  1.00 85.78           N  
ATOM    111  OE1 GLN A  16       0.596   8.609  -1.298  1.00 85.78           O  
ATOM    112  N   ALA A  17       0.007   3.672   2.123  1.00 85.37           N  
ATOM    113  CA  ALA A  17      -1.050   2.897   2.768  1.00 85.37           C  
ATOM    114  C   ALA A  17      -0.669   2.535   4.200  1.00 85.37           C  
ATOM    115  CB  ALA A  17      -1.349   1.634   1.964  1.00 85.37           C  
ATOM    116  O   ALA A  17      -1.510   2.575   5.102  1.00 85.37           O  
ATOM    117  N   ARG A  18       0.573   2.273   4.416  1.00 84.11           N  
ATOM    118  CA  ARG A  18       1.065   1.936   5.748  1.00 84.11           C  
ATOM    119  C   ARG A  18       1.141   3.176   6.633  1.00 84.11           C  
ATOM    120  CB  ARG A  18       2.440   1.269   5.661  1.00 84.11           C  
ATOM    121  O   ARG A  18       0.905   3.098   7.841  1.00 84.11           O  
ATOM    122  CG  ARG A  18       2.409  -0.130   5.067  1.00 84.11           C  
ATOM    123  CD  ARG A  18       1.813  -1.141   6.036  1.00 84.11           C  
ATOM    124  NE  ARG A  18       2.012  -2.512   5.574  1.00 84.11           N  
ATOM    125  NH1 ARG A  18       0.528  -3.452   7.075  1.00 84.11           N  
ATOM    126  NH2 ARG A  18       1.653  -4.780   5.583  1.00 84.11           N  
ATOM    127  CZ  ARG A  18       1.397  -3.578   6.078  1.00 84.11           C  
ATOM    128  N   LEU A  19       1.524   4.155   5.997  1.00 83.51           N  
ATOM    129  CA  LEU A  19       1.612   5.421   6.717  1.00 83.51           C  
ATOM    130  C   LEU A  19       0.224   5.932   7.089  1.00 83.51           C  
ATOM    131  CB  LEU A  19       2.345   6.467   5.873  1.00 83.51           C  
ATOM    132  O   LEU A  19       0.034   6.493   8.170  1.00 83.51           O  
ATOM    133  CG  LEU A  19       3.868   6.343   5.813  1.00 83.51           C  
ATOM    134  CD1 LEU A  19       4.443   7.352   4.825  1.00 83.51           C  
ATOM    135  CD2 LEU A  19       4.476   6.538   7.198  1.00 83.51           C  
ATOM    136  N   MET A  20      -0.705   5.772   6.234  1.00 74.88           N  
ATOM    137  CA  MET A  20      -2.082   6.185   6.489  1.00 74.88           C  
ATOM    138  C   MET A  20      -2.746   5.265   7.507  1.00 74.88           C  
ATOM    139  CB  MET A  20      -2.889   6.198   5.190  1.00 74.88           C  
ATOM    140  O   MET A  20      -3.607   5.699   8.274  1.00 74.88           O  
ATOM    141  CG  MET A  20      -2.466   7.285   4.216  1.00 74.88           C  
ATOM    142  SD  MET A  20      -3.674   7.518   2.854  1.00 74.88           S  
ATOM    143  CE  MET A  20      -3.414   9.277   2.493  1.00 74.88           C  
ATOM    144  N   LYS A  21      -2.346   4.011   7.518  1.00 68.98           N  
ATOM    145  CA  LYS A  21      -2.809   3.034   8.499  1.00 68.98           C  
ATOM    146  C   LYS A  21      -2.187   3.292   9.868  1.00 68.98           C  
ATOM    147  CB  LYS A  21      -2.484   1.613   8.036  1.00 68.98           C  
ATOM    148  O   LYS A  21      -2.851   3.141  10.896  1.00 68.98           O  
ATOM    149  CG  LYS A  21      -3.122   0.524   8.886  1.00 68.98           C  
ATOM    150  CD  LYS A  21      -2.780  -0.865   8.363  1.00 68.98           C  
ATOM    151  CE  LYS A  21      -3.192  -1.951   9.347  1.00 68.98           C  
ATOM    152  NZ  LYS A  21      -2.655  -3.288   8.954  1.00 68.98           N  
ATOM    153  N   GLU A  22      -0.954   3.773   9.849  1.00 60.94           N  
ATOM    154  CA  GLU A  22      -0.276   4.144  11.088  1.00 60.94           C  
ATOM    155  C   GLU A  22      -0.806   5.468  11.631  1.00 60.94           C  
ATOM    156  CB  GLU A  22       1.236   4.233  10.868  1.00 60.94           C  
ATOM    157  O   GLU A  22      -0.866   5.666  12.847  1.00 60.94           O  
ATOM    158  CG  GLU A  22       2.041   4.319  12.157  1.00 60.94           C  
ATOM    159  CD  GLU A  22       3.543   4.241  11.932  1.00 60.94           C  
ATOM    160  OE1 GLU A  22       4.197   5.304  11.826  1.00 60.94           O  
ATOM    161  OE2 GLU A  22       4.069   3.109  11.862  1.00 60.94           O  
ATOM    162  N   GLU A  23      -1.356   6.274  10.770  1.00 56.24           N  
ATOM    163  CA  GLU A  23      -1.944   7.536  11.209  1.00 56.24           C  
ATOM    164  C   GLU A  23      -3.437   7.382  11.486  1.00 56.24           C  
ATOM    165  CB  GLU A  23      -1.713   8.629  10.162  1.00 56.24           C  
ATOM    166  O   GLU A  23      -4.112   8.353  11.833  1.00 56.24           O  
ATOM    167  CG  GLU A  23      -0.246   8.963   9.935  1.00 56.24           C  
ATOM    168  CD  GLU A  23      -0.020   9.905   8.764  1.00 56.24           C  
ATOM    169  OE1 GLU A  23       0.068  11.135   8.982  1.00 56.24           O  
ATOM    170  OE2 GLU A  23       0.070   9.410   7.618  1.00 56.24           O  
ATOM    171  N   SER A  24      -4.006   6.119  11.251  1.00 54.43           N  
ATOM    172  CA  SER A  24      -5.330   5.780  11.762  1.00 54.43           C  
ATOM    173  C   SER A  24      -5.315   5.628  13.279  1.00 54.43           C  
ATOM    174  CB  SER A  24      -5.839   4.490  11.118  1.00 54.43           C  
ATOM    175  O   SER A  24      -4.431   4.972  13.834  1.00 54.43           O  
ATOM    176  OG  SER A  24      -7.192   4.252  11.468  1.00 54.43           O  
ATOM    177  N   PRO A  25      -5.687   6.674  13.946  1.00 56.62           N  
ATOM    178  CA  PRO A  25      -5.718   6.759  15.408  1.00 56.62           C  
ATOM    179  C   PRO A  25      -5.950   5.404  16.074  1.00 56.62           C  
ATOM    180  CB  PRO A  25      -6.887   7.708  15.681  1.00 56.62           C  
ATOM    181  O   PRO A  25      -7.054   4.858  16.002  1.00 56.62           O  
ATOM    182  CG  PRO A  25      -7.808   7.526  14.518  1.00 56.62           C  
ATOM    183  CD  PRO A  25      -7.157   6.593  13.537  1.00 56.62           C  
ATOM    184  N   VAL A  26      -5.306   4.280  15.681  1.00 53.53           N  
ATOM    185  CA  VAL A  26      -5.439   3.261  16.717  1.00 53.53           C  
ATOM    186  C   VAL A  26      -5.161   3.876  18.087  1.00 53.53           C  
ATOM    187  CB  VAL A  26      -4.489   2.069  16.465  1.00 53.53           C  
ATOM    188  O   VAL A  26      -4.703   3.187  19.002  1.00 53.53           O  
ATOM    189  CG1 VAL A  26      -4.373   1.197  17.714  1.00 53.53           C  
ATOM    190  CG2 VAL A  26      -4.974   1.242  15.276  1.00 53.53           C  
ATOM    191  N   VAL A  27      -5.078   5.195  18.089  1.00 52.21           N  
ATOM    192  CA  VAL A  27      -4.889   5.902  19.351  1.00 52.21           C  
ATOM    193  C   VAL A  27      -6.047   6.871  19.580  1.00 52.21           C  
ATOM    194  CB  VAL A  27      -3.544   6.663  19.379  1.00 52.21           C  
ATOM    195  O   VAL A  27      -5.915   8.074  19.342  1.00 52.21           O  
ATOM    196  CG1 VAL A  27      -3.709   8.027  20.047  1.00 52.21           C  
ATOM    197  CG2 VAL A  27      -2.479   5.837  20.098  1.00 52.21           C  
ATOM    198  N   SER A  28      -7.162   6.746  18.888  1.00 55.10           N  
ATOM    199  CA  SER A  28      -8.370   7.486  19.239  1.00 55.10           C  
ATOM    200  C   SER A  28      -9.401   6.579  19.903  1.00 55.10           C  
ATOM    201  CB  SER A  28      -8.979   8.140  17.998  1.00 55.10           C  
ATOM    202  O   SER A  28     -10.601   6.710  19.656  1.00 55.10           O  
ATOM    203  OG  SER A  28      -9.927   9.128  18.364  1.00 55.10           O  
ATOM    204  N   TRP A  29      -9.088   5.272  20.182  1.00 53.58           N  
ATOM    205  CA  TRP A  29     -10.073   4.514  20.948  1.00 53.58           C  
ATOM    206  C   TRP A  29      -9.739   4.536  22.436  1.00 53.58           C  
ATOM    207  CB  TRP A  29     -10.144   3.068  20.450  1.00 53.58           C  
ATOM    208  O   TRP A  29     -10.556   4.132  23.268  1.00 53.58           O  
ATOM    209  CG  TRP A  29     -10.630   2.092  21.479  1.00 53.58           C  
ATOM    210  CD1 TRP A  29      -9.870   1.388  22.371  1.00 53.58           C  
ATOM    211  CD2 TRP A  29     -11.988   1.710  21.720  1.00 53.58           C  
ATOM    212  CE2 TRP A  29     -11.977   0.769  22.773  1.00 53.58           C  
ATOM    213  CE3 TRP A  29     -13.214   2.072  21.147  1.00 53.58           C  
ATOM    214  NE1 TRP A  29     -10.674   0.590  23.152  1.00 53.58           N  
ATOM    215  CH2 TRP A  29     -14.333   0.558  22.687  1.00 53.58           C  
ATOM    216  CZ2 TRP A  29     -13.147   0.186  23.266  1.00 53.58           C  
ATOM    217  CZ3 TRP A  29     -14.377   1.491  21.638  1.00 53.58           C  
ATOM    218  N   TRP A  30      -8.592   5.434  22.838  1.00 60.39           N  
ATOM    219  CA  TRP A  30      -8.396   5.520  24.281  1.00 60.39           C  
ATOM    220  C   TRP A  30      -8.303   6.973  24.733  1.00 60.39           C  
ATOM    221  CB  TRP A  30      -7.134   4.760  24.699  1.00 60.39           C  
ATOM    222  O   TRP A  30      -7.279   7.397  25.274  1.00 60.39           O  
ATOM    223  CG  TRP A  30      -7.247   4.075  26.027  1.00 60.39           C  
ATOM    224  CD1 TRP A  30      -7.868   2.885  26.291  1.00 60.39           C  
ATOM    225  CD2 TRP A  30      -6.728   4.542  27.276  1.00 60.39           C  
ATOM    226  CE2 TRP A  30      -7.071   3.584  28.256  1.00 60.39           C  
ATOM    227  CE3 TRP A  30      -6.005   5.678  27.663  1.00 60.39           C  
ATOM    228  NE1 TRP A  30      -7.765   2.584  27.629  1.00 60.39           N  
ATOM    229  CH2 TRP A  30      -6.008   4.849  29.950  1.00 60.39           C  
ATOM    230  CZ2 TRP A  30      -6.715   3.728  29.599  1.00 60.39           C  
ATOM    231  CZ3 TRP A  30      -5.651   5.820  28.999  1.00 60.39           C  
ATOM    232  N   LEU A  31      -8.786   7.963  23.968  1.00 62.17           N  
ATOM    233  CA  LEU A  31      -8.669   9.241  24.660  1.00 62.17           C  
ATOM    234  C   LEU A  31     -10.009   9.968  24.692  1.00 62.17           C  
ATOM    235  CB  LEU A  31      -7.614  10.122  23.984  1.00 62.17           C  
ATOM    236  O   LEU A  31     -10.572  10.288  23.642  1.00 62.17           O  
ATOM    237  CG  LEU A  31      -6.338  10.387  24.785  1.00 62.17           C  
ATOM    238  CD1 LEU A  31      -5.145   9.706  24.122  1.00 62.17           C  
ATOM    239  CD2 LEU A  31      -6.096  11.886  24.924  1.00 62.17           C  
ATOM    240  N   GLU A  32     -10.915   9.590  25.637  1.00 62.28           N  
ATOM    241  CA  GLU A  32     -11.829   9.955  26.715  1.00 62.28           C  
ATOM    242  C   GLU A  32     -13.060  10.677  26.175  1.00 62.28           C  
ATOM    243  CB  GLU A  32     -11.117  10.831  27.749  1.00 62.28           C  
ATOM    244  O   GLU A  32     -12.945  11.551  25.313  1.00 62.28           O  
ATOM    245  CG  GLU A  32     -10.834  10.122  29.066  1.00 62.28           C  
ATOM    246  CD  GLU A  32      -9.973  10.940  30.015  1.00 62.28           C  
ATOM    247  OE1 GLU A  32     -10.531  11.706  30.833  1.00 62.28           O  
ATOM    248  OE2 GLU A  32      -8.731  10.814  29.939  1.00 62.28           O  
ATOM    249  N   PRO A  33     -14.307  10.305  26.790  1.00 61.39           N  
ATOM    250  CA  PRO A  33     -14.886  11.550  27.301  1.00 61.39           C  
ATOM    251  C   PRO A  33     -15.445  11.404  28.714  1.00 61.39           C  
ATOM    252  CB  PRO A  33     -16.003  11.856  26.300  1.00 61.39           C  
ATOM    253  O   PRO A  33     -15.770  10.294  29.142  1.00 61.39           O  
ATOM    254  CG  PRO A  33     -16.508  10.516  25.871  1.00 61.39           C  
ATOM    255  CD  PRO A  33     -15.604   9.461  26.439  1.00 61.39           C  
ATOM    256  N   GLU A  34     -14.803  11.936  29.737  1.00 57.23           N  
ATOM    257  CA  GLU A  34     -15.752  12.811  30.420  1.00 57.23           C  
ATOM    258  C   GLU A  34     -15.370  13.005  31.884  1.00 57.23           C  
ATOM    259  CB  GLU A  34     -17.172  12.248  30.317  1.00 57.23           C  
ATOM    260  O   GLU A  34     -15.179  12.031  32.616  1.00 57.23           O  
ATOM    261  CG  GLU A  34     -18.215  13.279  29.909  1.00 57.23           C  
ATOM    262  CD  GLU A  34     -19.600  12.685  29.709  1.00 57.23           C  
ATOM    263  OE1 GLU A  34     -20.368  12.592  30.693  1.00 57.23           O  
ATOM    264  OE2 GLU A  34     -19.919  12.308  28.560  1.00 57.23           O  
ATOM    265  N   ASP A  35     -14.421  13.742  32.203  1.00 70.00           N  
ATOM    266  CA  ASP A  35     -14.596  14.623  33.353  1.00 70.00           C  
ATOM    267  C   ASP A  35     -16.039  15.112  33.455  1.00 70.00           C  
ATOM    268  CB  ASP A  35     -13.641  15.815  33.266  1.00 70.00           C  
ATOM    269  O   ASP A  35     -16.551  15.750  32.533  1.00 70.00           O  
ATOM    270  CG  ASP A  35     -12.341  15.589  34.019  1.00 70.00           C  
ATOM    271  OD1 ASP A  35     -12.370  15.462  35.262  1.00 70.00           O  
ATOM    272  OD2 ASP A  35     -11.278  15.541  33.363  1.00 70.00           O  
ATOM    273  N   GLY A  36     -16.900  14.484  34.209  1.00 63.91           N  
ATOM    274  CA  GLY A  36     -17.883  15.271  34.936  1.00 63.91           C  
ATOM    275  C   GLY A  36     -18.669  14.458  35.947  1.00 63.91           C  
ATOM    276  O   GLY A  36     -19.233  13.415  35.608  1.00 63.91           O  
ATOM    277  N   THR A  37     -18.283  14.274  37.203  1.00 59.06           N  
ATOM    278  CA  THR A  37     -19.035  14.515  38.429  1.00 59.06           C  
ATOM    279  C   THR A  37     -20.172  13.508  38.573  1.00 59.06           C  
ATOM    280  CB  THR A  37     -19.605  15.946  38.462  1.00 59.06           C  
ATOM    281  O   THR A  37     -20.931  13.281  37.628  1.00 59.06           O  
ATOM    282  CG2 THR A  37     -19.990  16.352  39.881  1.00 59.06           C  
ATOM    283  OG1 THR A  37     -18.618  16.859  37.967  1.00 59.06           O  
ATOM    284  N   ALA A  38     -20.134  12.599  39.513  1.00 56.00           N  
ATOM    285  CA  ALA A  38     -21.033  12.482  40.659  1.00 56.00           C  
ATOM    286  C   ALA A  38     -21.115  11.038  41.146  1.00 56.00           C  
ATOM    287  CB  ALA A  38     -22.424  12.998  40.298  1.00 56.00           C  
ATOM    288  O   ALA A  38     -21.358  10.122  40.357  1.00 56.00           O  
ATOM    289  N   LEU A  39     -20.524  10.657  42.272  1.00 49.79           N  
ATOM    290  CA  LEU A  39     -20.790  10.361  43.676  1.00 49.79           C  
ATOM    291  C   LEU A  39     -19.493  10.080  44.427  1.00 49.79           C  
ATOM    292  CB  LEU A  39     -21.737   9.165  43.801  1.00 49.79           C  
ATOM    293  O   LEU A  39     -18.678   9.267  43.985  1.00 49.79           O  
ATOM    294  CG  LEU A  39     -23.202   9.419  43.444  1.00 49.79           C  
ATOM    295  CD1 LEU A  39     -23.957   8.099  43.332  1.00 49.79           C  
ATOM    296  CD2 LEU A  39     -23.855  10.328  44.479  1.00 49.79           C  
TER     297      LEU A  39
ENDMDL
END
