# Supplementary material for: An integrative multitiered computational analysis for better understanding the structure and function of 85 miniproteins
Source: NAR Genom Bioinform. 2025 Dec 3;7(4):lqaf178. doi: 10.1093/nargab/lqaf178 (PMC12673850; doi:10.1093/nargab/lqaf178)
Supplement: lqaf178_Supplemental_Files [file lqaf178_supplemental_files.zip › BAGE4/BAGE4_AF5.pdb]

MODEL     1
ATOM      1  N   MET A   1      20.091   8.250  -6.221  1.00 66.78           N  
ATOM      2  CA  MET A   1      19.761   7.650  -4.931  1.00 66.78           C  
ATOM      3  C   MET A   1      18.606   8.391  -4.266  1.00 66.78           C  
ATOM      4  CB  MET A   1      20.982   7.648  -4.010  1.00 66.78           C  
ATOM      5  O   MET A   1      17.953   7.855  -3.369  1.00 66.78           O  
ATOM      6  CG  MET A   1      22.001   6.571  -4.345  1.00 66.78           C  
ATOM      7  SD  MET A   1      22.926   5.996  -2.868  1.00 66.78           S  
ATOM      8  CE  MET A   1      24.496   6.873  -3.113  1.00 66.78           C  
ATOM      9  N   ALA A   2      18.148   9.556  -4.860  1.00 77.88           N  
ATOM     10  CA  ALA A   2      17.207  10.494  -4.252  1.00 77.88           C  
ATOM     11  C   ALA A   2      15.765  10.085  -4.535  1.00 77.88           C  
ATOM     12  CB  ALA A   2      17.465  11.910  -4.760  1.00 77.88           C  
ATOM     13  O   ALA A   2      14.896  10.209  -3.668  1.00 77.88           O  
ATOM     14  N   ALA A   3      15.611   9.419  -5.682  1.00 81.69           N  
ATOM     15  CA  ALA A   3      14.251   9.088  -6.098  1.00 81.69           C  
ATOM     16  C   ALA A   3      13.683   7.947  -5.259  1.00 81.69           C  
ATOM     17  CB  ALA A   3      14.222   8.721  -7.579  1.00 81.69           C  
ATOM     18  O   ALA A   3      12.496   7.945  -4.924  1.00 81.69           O  
ATOM     19  N   GLY A   4      14.584   7.074  -4.884  1.00 89.29           N  
ATOM     20  CA  GLY A   4      14.160   5.942  -4.077  1.00 89.29           C  
ATOM     21  C   GLY A   4      13.691   6.339  -2.690  1.00 89.29           C  
ATOM     22  O   GLY A   4      12.668   5.847  -2.210  1.00 89.29           O  
ATOM     23  N   ALA A   5      14.355   7.336  -2.139  1.00 87.99           N  
ATOM     24  CA  ALA A   5      14.039   7.831  -0.802  1.00 87.99           C  
ATOM     25  C   ALA A   5      12.692   8.546  -0.786  1.00 87.99           C  
ATOM     26  CB  ALA A   5      15.140   8.765  -0.306  1.00 87.99           C  
ATOM     27  O   ALA A   5      11.915   8.401   0.161  1.00 87.99           O  
ATOM     28  N   VAL A   6      12.406   9.160  -1.885  1.00 89.04           N  
ATOM     29  CA  VAL A   6      11.163   9.917  -1.987  1.00 89.04           C  
ATOM     30  C   VAL A   6       9.980   8.957  -2.084  1.00 89.04           C  
ATOM     31  CB  VAL A   6      11.177  10.871  -3.203  1.00 89.04           C  
ATOM     32  O   VAL A   6       8.948   9.165  -1.441  1.00 89.04           O  
ATOM     33  CG1 VAL A   6       9.817  11.543  -3.377  1.00 89.04           C  
ATOM     34  CG2 VAL A   6      12.278  11.918  -3.046  1.00 89.04           C  
ATOM     35  N   PHE A   7      10.247   7.943  -2.839  1.00 88.31           N  
ATOM     36  CA  PHE A   7       9.199   6.946  -3.025  1.00 88.31           C  
ATOM     37  C   PHE A   7       8.876   6.249  -1.709  1.00 88.31           C  
ATOM     38  CB  PHE A   7       9.618   5.914  -4.076  1.00 88.31           C  
ATOM     39  O   PHE A   7       7.705   6.082  -1.360  1.00 88.31           O  
ATOM     40  CG  PHE A   7       8.560   4.885  -4.372  1.00 88.31           C  
ATOM     41  CD1 PHE A   7       8.645   3.606  -3.837  1.00 88.31           C  
ATOM     42  CD2 PHE A   7       7.479   5.199  -5.187  1.00 88.31           C  
ATOM     43  CE1 PHE A   7       7.667   2.652  -4.109  1.00 88.31           C  
ATOM     44  CE2 PHE A   7       6.498   4.251  -5.463  1.00 88.31           C  
ATOM     45  CZ  PHE A   7       6.594   2.978  -4.924  1.00 88.31           C  
ATOM     46  N   LEU A   8       9.877   5.908  -0.997  1.00 92.16           N  
ATOM     47  CA  LEU A   8       9.692   5.230   0.282  1.00 92.16           C  
ATOM     48  C   LEU A   8       9.002   6.145   1.287  1.00 92.16           C  
ATOM     49  CB  LEU A   8      11.039   4.763   0.841  1.00 92.16           C  
ATOM     50  O   LEU A   8       8.132   5.702   2.041  1.00 92.16           O  
ATOM     51  CG  LEU A   8      11.674   3.553   0.155  1.00 92.16           C  
ATOM     52  CD1 LEU A   8      13.100   3.347   0.656  1.00 92.16           C  
ATOM     53  CD2 LEU A   8      10.834   2.302   0.390  1.00 92.16           C  
ATOM     54  N   ALA A   9       9.335   7.376   1.226  1.00 91.71           N  
ATOM     55  CA  ALA A   9       8.722   8.362   2.113  1.00 91.71           C  
ATOM     56  C   ALA A   9       7.240   8.537   1.797  1.00 91.71           C  
ATOM     57  CB  ALA A   9       9.449   9.700   2.004  1.00 91.71           C  
ATOM     58  O   ALA A   9       6.411   8.622   2.706  1.00 91.71           O  
ATOM     59  N   LEU A  10       6.981   8.533   0.507  1.00 92.47           N  
ATOM     60  CA  LEU A  10       5.598   8.696   0.072  1.00 92.47           C  
ATOM     61  C   LEU A  10       4.763   7.477   0.448  1.00 92.47           C  
ATOM     62  CB  LEU A  10       5.535   8.926  -1.440  1.00 92.47           C  
ATOM     63  O   LEU A  10       3.636   7.615   0.930  1.00 92.47           O  
ATOM     64  CG  LEU A  10       4.167   9.298  -2.013  1.00 92.47           C  
ATOM     65  CD1 LEU A  10       3.714  10.649  -1.468  1.00 92.47           C  
ATOM     66  CD2 LEU A  10       4.212   9.319  -3.537  1.00 92.47           C  
ATOM     67  N   SER A  11       5.350   6.362   0.264  1.00 89.38           N  
ATOM     68  CA  SER A  11       4.677   5.109   0.591  1.00 89.38           C  
ATOM     69  C   SER A  11       4.405   5.002   2.088  1.00 89.38           C  
ATOM     70  CB  SER A  11       5.514   3.915   0.129  1.00 89.38           C  
ATOM     71  O   SER A  11       3.328   4.564   2.498  1.00 89.38           O  
ATOM     72  OG  SER A  11       5.733   3.966  -1.270  1.00 89.38           O  
ATOM     73  N   ALA A  12       5.386   5.468   2.814  1.00 92.20           N  
ATOM     74  CA  ALA A  12       5.243   5.451   4.268  1.00 92.20           C  
ATOM     75  C   ALA A  12       4.123   6.384   4.719  1.00 92.20           C  
ATOM     76  CB  ALA A  12       6.559   5.841   4.936  1.00 92.20           C  
ATOM     77  O   ALA A  12       3.353   6.049   5.622  1.00 92.20           O  
ATOM     78  N   GLN A  13       4.025   7.449   4.065  1.00 90.96           N  
ATOM     79  CA  GLN A  13       2.992   8.421   4.406  1.00 90.96           C  
ATOM     80  C   GLN A  13       1.600   7.873   4.103  1.00 90.96           C  
ATOM     81  CB  GLN A  13       3.217   9.732   3.651  1.00 90.96           C  
ATOM     82  O   GLN A  13       0.663   8.081   4.876  1.00 90.96           O  
ATOM     83  CG  GLN A  13       2.985  10.976   4.497  1.00 90.96           C  
ATOM     84  CD  GLN A  13       3.383  12.254   3.782  1.00 90.96           C  
ATOM     85  NE2 GLN A  13       2.788  13.371   4.188  1.00 90.96           N  
ATOM     86  OE1 GLN A  13       4.219  12.238   2.873  1.00 90.96           O  
ATOM     87  N   LEU A  14       1.515   7.243   2.992  1.00 90.33           N  
ATOM     88  CA  LEU A  14       0.228   6.687   2.587  1.00 90.33           C  
ATOM     89  C   LEU A  14      -0.205   5.572   3.532  1.00 90.33           C  
ATOM     90  CB  LEU A  14       0.302   6.156   1.153  1.00 90.33           C  
ATOM     91  O   LEU A  14      -1.381   5.479   3.892  1.00 90.33           O  
ATOM     92  CG  LEU A  14       0.223   7.200   0.038  1.00 90.33           C  
ATOM     93  CD1 LEU A  14       0.645   6.588  -1.293  1.00 90.33           C  
ATOM     94  CD2 LEU A  14      -1.186   7.777  -0.056  1.00 90.33           C  
ATOM     95  N   LEU A  15       0.787   4.814   3.881  1.00 88.83           N  
ATOM     96  CA  LEU A  15       0.526   3.722   4.813  1.00 88.83           C  
ATOM     97  C   LEU A  15       0.098   4.260   6.174  1.00 88.83           C  
ATOM     98  CB  LEU A  15       1.769   2.841   4.967  1.00 88.83           C  
ATOM     99  O   LEU A  15      -0.843   3.743   6.782  1.00 88.83           O  
ATOM    100  CG  LEU A  15       1.607   1.585   5.824  1.00 88.83           C  
ATOM    101  CD1 LEU A  15       0.575   0.649   5.204  1.00 88.83           C  
ATOM    102  CD2 LEU A  15       2.947   0.875   5.992  1.00 88.83           C  
ATOM    103  N   GLN A  16       0.737   5.274   6.643  1.00 86.49           N  
ATOM    104  CA  GLN A  16       0.391   5.910   7.909  1.00 86.49           C  
ATOM    105  C   GLN A  16      -1.018   6.495   7.863  1.00 86.49           C  
ATOM    106  CB  GLN A  16       1.402   7.003   8.256  1.00 86.49           C  
ATOM    107  O   GLN A  16      -1.755   6.432   8.850  1.00 86.49           O  
ATOM    108  CG  GLN A  16       2.692   6.476   8.870  1.00 86.49           C  
ATOM    109  CD  GLN A  16       3.432   7.528   9.674  1.00 86.49           C  
ATOM    110  NE2 GLN A  16       3.253   7.503  10.991  1.00 86.49           N  
ATOM    111  OE1 GLN A  16       4.161   8.355   9.117  1.00 86.49           O  
ATOM    112  N   ALA A  17      -1.360   7.114   6.758  1.00 86.39           N  
ATOM    113  CA  ALA A  17      -2.684   7.701   6.566  1.00 86.39           C  
ATOM    114  C   ALA A  17      -3.773   6.635   6.648  1.00 86.39           C  
ATOM    115  CB  ALA A  17      -2.755   8.428   5.225  1.00 86.39           C  
ATOM    116  O   ALA A  17      -4.841   6.872   7.217  1.00 86.39           O  
ATOM    117  N   ARG A  18      -3.463   5.553   6.095  1.00 82.90           N  
ATOM    118  CA  ARG A  18      -4.449   4.477   6.113  1.00 82.90           C  
ATOM    119  C   ARG A  18      -4.599   3.895   7.515  1.00 82.90           C  
ATOM    120  CB  ARG A  18      -4.059   3.373   5.127  1.00 82.90           C  
ATOM    121  O   ARG A  18      -5.699   3.516   7.921  1.00 82.90           O  
ATOM    122  CG  ARG A  18      -4.220   3.767   3.667  1.00 82.90           C  
ATOM    123  CD  ARG A  18      -5.685   3.862   3.267  1.00 82.90           C  
ATOM    124  NE  ARG A  18      -5.838   4.104   1.835  1.00 82.90           N  
ATOM    125  NH1 ARG A  18      -8.142   4.253   1.895  1.00 82.90           N  
ATOM    126  NH2 ARG A  18      -7.025   4.497  -0.091  1.00 82.90           N  
ATOM    127  CZ  ARG A  18      -7.001   4.284   1.216  1.00 82.90           C  
ATOM    128  N   LEU A  19      -3.495   3.777   8.111  1.00 82.84           N  
ATOM    129  CA  LEU A  19      -3.505   3.234   9.464  1.00 82.84           C  
ATOM    130  C   LEU A  19      -4.221   4.179  10.424  1.00 82.84           C  
ATOM    131  CB  LEU A  19      -2.076   2.981   9.951  1.00 82.84           C  
ATOM    132  O   LEU A  19      -4.902   3.732  11.350  1.00 82.84           O  
ATOM    133  CG  LEU A  19      -1.385   1.730   9.403  1.00 82.84           C  
ATOM    134  CD1 LEU A  19       0.079   1.705   9.829  1.00 82.84           C  
ATOM    135  CD2 LEU A  19      -2.106   0.472   9.874  1.00 82.84           C  
ATOM    136  N   MET A  20      -4.006   5.479  10.150  1.00 75.38           N  
ATOM    137  CA  MET A  20      -4.686   6.457  10.995  1.00 75.38           C  
ATOM    138  C   MET A  20      -6.187   6.461  10.722  1.00 75.38           C  
ATOM    139  CB  MET A  20      -4.110   7.856  10.770  1.00 75.38           C  
ATOM    140  O   MET A  20      -6.985   6.728  11.623  1.00 75.38           O  
ATOM    141  CG  MET A  20      -2.707   8.037  11.326  1.00 75.38           C  
ATOM    142  SD  MET A  20      -2.661   7.955  13.159  1.00 75.38           S  
ATOM    143  CE  MET A  20      -0.941   7.438  13.413  1.00 75.38           C  
ATOM    144  N   LYS A  21      -6.498   6.246   9.430  1.00 68.25           N  
ATOM    145  CA  LYS A  21      -7.920   6.231   9.098  1.00 68.25           C  
ATOM    146  C   LYS A  21      -8.598   4.977   9.643  1.00 68.25           C  
ATOM    147  CB  LYS A  21      -8.118   6.319   7.584  1.00 68.25           C  
ATOM    148  O   LYS A  21      -9.750   5.028  10.079  1.00 68.25           O  
ATOM    149  CG  LYS A  21      -9.560   6.564   7.162  1.00 68.25           C  
ATOM    150  CD  LYS A  21      -9.652   6.973   5.698  1.00 68.25           C  
ATOM    151  CE  LYS A  21     -11.082   6.890   5.182  1.00 68.25           C  
ATOM    152  NZ  LYS A  21     -11.212   7.475   3.814  1.00 68.25           N  
ATOM    153  N   GLU A  22      -7.803   3.888   9.697  1.00 63.70           N  
ATOM    154  CA  GLU A  22      -8.439   2.669  10.189  1.00 63.70           C  
ATOM    155  C   GLU A  22      -8.490   2.650  11.714  1.00 63.70           C  
ATOM    156  CB  GLU A  22      -7.701   1.432   9.672  1.00 63.70           C  
ATOM    157  O   GLU A  22      -9.359   2.003  12.303  1.00 63.70           O  
ATOM    158  CG  GLU A  22      -8.513   0.148   9.764  1.00 63.70           C  
ATOM    159  CD  GLU A  22      -8.691  -0.547   8.423  1.00 63.70           C  
ATOM    160  OE1 GLU A  22      -7.948  -1.513   8.137  1.00 63.70           O  
ATOM    161  OE2 GLU A  22      -9.579  -0.121   7.652  1.00 63.70           O  
ATOM    162  N   GLU A  23      -7.530   3.379  12.395  1.00 59.18           N  
ATOM    163  CA  GLU A  23      -7.573   3.371  13.854  1.00 59.18           C  
ATOM    164  C   GLU A  23      -8.588   4.381  14.381  1.00 59.18           C  
ATOM    165  CB  GLU A  23      -6.188   3.665  14.435  1.00 59.18           C  
ATOM    166  O   GLU A  23      -8.806   4.476  15.591  1.00 59.18           O  
ATOM    167  CG  GLU A  23      -5.100   2.726  13.935  1.00 59.18           C  
ATOM    168  CD  GLU A  23      -3.736   3.010  14.543  1.00 59.18           C  
ATOM    169  OE1 GLU A  23      -3.263   2.204  15.377  1.00 59.18           O  
ATOM    170  OE2 GLU A  23      -3.135   4.047  14.185  1.00 59.18           O  
ATOM    171  N   SER A  24      -9.561   4.897  13.537  1.00 56.11           N  
ATOM    172  CA  SER A  24     -10.630   5.716  14.100  1.00 56.11           C  
ATOM    173  C   SER A  24     -12.001   5.222  13.649  1.00 56.11           C  
ATOM    174  CB  SER A  24     -10.449   7.181  13.701  1.00 56.11           C  
ATOM    175  O   SER A  24     -12.357   5.350  12.476  1.00 56.11           O  
ATOM    176  OG  SER A  24     -11.007   8.041  14.679  1.00 56.11           O  
ATOM    177  N   PRO A  25     -12.843   4.388  14.331  1.00 46.24           N  
ATOM    178  CA  PRO A  25     -13.104   3.236  15.197  1.00 46.24           C  
ATOM    179  C   PRO A  25     -14.161   2.294  14.623  1.00 46.24           C  
ATOM    180  CB  PRO A  25     -13.592   3.876  16.499  1.00 46.24           C  
ATOM    181  O   PRO A  25     -15.234   2.742  14.213  1.00 46.24           O  
ATOM    182  CG  PRO A  25     -14.372   5.075  16.066  1.00 46.24           C  
ATOM    183  CD  PRO A  25     -14.218   5.233  14.580  1.00 46.24           C  
ATOM    184  N   VAL A  26     -13.969   1.076  14.258  1.00 50.76           N  
ATOM    185  CA  VAL A  26     -14.613  -0.126  14.776  1.00 50.76           C  
ATOM    186  C   VAL A  26     -15.242   0.170  16.136  1.00 50.76           C  
ATOM    187  CB  VAL A  26     -13.614  -1.299  14.895  1.00 50.76           C  
ATOM    188  O   VAL A  26     -15.279  -0.698  17.011  1.00 50.76           O  
ATOM    189  CG1 VAL A  26     -14.262  -2.492  15.596  1.00 50.76           C  
ATOM    190  CG2 VAL A  26     -13.099  -1.702  13.514  1.00 50.76           C  
ATOM    191  N   VAL A  27     -15.196   1.418  16.528  1.00 54.21           N  
ATOM    192  CA  VAL A  27     -16.122   1.750  17.605  1.00 54.21           C  
ATOM    193  C   VAL A  27     -17.325   2.503  17.040  1.00 54.21           C  
ATOM    194  CB  VAL A  27     -15.436   2.590  18.705  1.00 54.21           C  
ATOM    195  O   VAL A  27     -17.936   3.319  17.734  1.00 54.21           O  
ATOM    196  CG1 VAL A  27     -16.463   3.095  19.718  1.00 54.21           C  
ATOM    197  CG2 VAL A  27     -14.351   1.771  19.403  1.00 54.21           C  
ATOM    198  N   SER A  28     -17.474   2.598  15.750  1.00 58.06           N  
ATOM    199  CA  SER A  28     -18.783   2.972  15.225  1.00 58.06           C  
ATOM    200  C   SER A  28     -19.725   1.774  15.183  1.00 58.06           C  
ATOM    201  CB  SER A  28     -18.648   3.573  13.825  1.00 58.06           C  
ATOM    202  O   SER A  28     -20.934   1.933  15.002  1.00 58.06           O  
ATOM    203  OG  SER A  28     -19.852   4.208  13.431  1.00 58.06           O  
ATOM    204  N   TRP A  29     -19.346   0.531  15.569  1.00 55.28           N  
ATOM    205  CA  TRP A  29     -20.398  -0.464  15.747  1.00 55.28           C  
ATOM    206  C   TRP A  29     -20.826  -0.547  17.208  1.00 55.28           C  
ATOM    207  CB  TRP A  29     -19.927  -1.838  15.262  1.00 55.28           C  
ATOM    208  O   TRP A  29     -21.703  -1.340  17.561  1.00 55.28           O  
ATOM    209  CG  TRP A  29     -18.579  -2.238  15.782  1.00 55.28           C  
ATOM    210  CD1 TRP A  29     -17.361  -1.830  15.314  1.00 55.28           C  
ATOM    211  CD2 TRP A  29     -18.313  -3.131  16.867  1.00 55.28           C  
ATOM    212  CE2 TRP A  29     -16.910  -3.218  17.003  1.00 55.28           C  
ATOM    213  CE3 TRP A  29     -19.126  -3.867  17.740  1.00 55.28           C  
ATOM    214  NE1 TRP A  29     -16.353  -2.416  16.044  1.00 55.28           N  
ATOM    215  CH2 TRP A  29     -17.120  -4.721  18.820  1.00 55.28           C  
ATOM    216  CZ2 TRP A  29     -16.301  -4.012  17.979  1.00 55.28           C  
ATOM    217  CZ3 TRP A  29     -18.519  -4.656  18.710  1.00 55.28           C  
ATOM    218  N   TRP A  30     -20.123   0.320  18.109  1.00 59.62           N  
ATOM    219  CA  TRP A  30     -20.718   0.230  19.438  1.00 59.62           C  
ATOM    220  C   TRP A  30     -21.661   1.400  19.694  1.00 59.62           C  
ATOM    221  CB  TRP A  30     -19.629   0.192  20.514  1.00 59.62           C  
ATOM    222  O   TRP A  30     -21.384   2.256  20.537  1.00 59.62           O  
ATOM    223  CG  TRP A  30     -20.083  -0.385  21.821  1.00 59.62           C  
ATOM    224  CD1 TRP A  30     -20.968   0.170  22.703  1.00 59.62           C  
ATOM    225  CD2 TRP A  30     -19.670  -1.629  22.395  1.00 59.62           C  
ATOM    226  CE2 TRP A  30     -20.346  -1.764  23.628  1.00 59.62           C  
ATOM    227  CE3 TRP A  30     -18.795  -2.643  21.986  1.00 59.62           C  
ATOM    228  NE1 TRP A  30     -21.130  -0.654  23.792  1.00 59.62           N  
ATOM    229  CH2 TRP A  30     -19.310  -3.854  24.033  1.00 59.62           C  
ATOM    230  CZ2 TRP A  30     -20.172  -2.876  24.456  1.00 59.62           C  
ATOM    231  CZ3 TRP A  30     -18.623  -3.749  22.812  1.00 59.62           C  
ATOM    232  N   LEU A  31     -22.339   1.980  18.630  1.00 56.42           N  
ATOM    233  CA  LEU A  31     -23.408   2.888  19.033  1.00 56.42           C  
ATOM    234  C   LEU A  31     -24.653   2.111  19.448  1.00 56.42           C  
ATOM    235  CB  LEU A  31     -23.749   3.852  17.894  1.00 56.42           C  
ATOM    236  O   LEU A  31     -25.187   1.321  18.666  1.00 56.42           O  
ATOM    237  CG  LEU A  31     -23.621   5.344  18.207  1.00 56.42           C  
ATOM    238  CD1 LEU A  31     -22.516   5.970  17.362  1.00 56.42           C  
ATOM    239  CD2 LEU A  31     -24.949   6.056  17.973  1.00 56.42           C  
ATOM    240  N   GLU A  32     -24.632   1.391  20.528  1.00 56.37           N  
ATOM    241  CA  GLU A  32     -25.449   1.477  21.735  1.00 56.37           C  
ATOM    242  C   GLU A  32     -26.725   0.653  21.599  1.00 56.37           C  
ATOM    243  CB  GLU A  32     -25.795   2.935  22.047  1.00 56.37           C  
ATOM    244  O   GLU A  32     -27.511   0.864  20.672  1.00 56.37           O  
ATOM    245  CG  GLU A  32     -26.133   3.188  23.509  1.00 56.37           C  
ATOM    246  CD  GLU A  32     -24.982   3.797  24.295  1.00 56.37           C  
ATOM    247  OE1 GLU A  32     -24.804   5.035  24.250  1.00 56.37           O  
ATOM    248  OE2 GLU A  32     -24.251   3.028  24.959  1.00 56.37           O  
ATOM    249  N   PRO A  33     -26.747  -0.707  21.961  1.00 54.07           N  
ATOM    250  CA  PRO A  33     -28.041  -1.390  21.914  1.00 54.07           C  
ATOM    251  C   PRO A  33     -29.175  -0.547  22.491  1.00 54.07           C  
ATOM    252  CB  PRO A  33     -27.808  -2.645  22.760  1.00 54.07           C  
ATOM    253  O   PRO A  33     -29.097  -0.102  23.639  1.00 54.07           O  
ATOM    254  CG  PRO A  33     -26.599  -2.332  23.581  1.00 54.07           C  
ATOM    255  CD  PRO A  33     -25.869  -1.188  22.939  1.00 54.07           C  
ATOM    256  N   GLU A  34     -29.548   0.567  21.896  1.00 60.39           N  
ATOM    257  CA  GLU A  34     -30.887   1.062  22.203  1.00 60.39           C  
ATOM    258  C   GLU A  34     -31.656   0.071  23.072  1.00 60.39           C  
ATOM    259  CB  GLU A  34     -31.664   1.346  20.915  1.00 60.39           C  
ATOM    260  O   GLU A  34     -31.833  -1.089  22.692  1.00 60.39           O  
ATOM    261  CG  GLU A  34     -31.372   2.711  20.309  1.00 60.39           C  
ATOM    262  CD  GLU A  34     -32.333   3.091  19.194  1.00 60.39           C  
ATOM    263  OE1 GLU A  34     -33.109   4.058  19.364  1.00 60.39           O  
ATOM    264  OE2 GLU A  34     -32.311   2.414  18.141  1.00 60.39           O  
ATOM    265  N   ASP A  35     -31.238  -0.243  24.378  1.00 56.71           N  
ATOM    266  CA  ASP A  35     -32.154   0.138  25.449  1.00 56.71           C  
ATOM    267  C   ASP A  35     -33.607  -0.082  25.033  1.00 56.71           C  
ATOM    268  CB  ASP A  35     -31.937   1.599  25.847  1.00 56.71           C  
ATOM    269  O   ASP A  35     -34.053   0.446  24.012  1.00 56.71           O  
ATOM    270  CG  ASP A  35     -31.237   1.751  27.186  1.00 56.71           C  
ATOM    271  OD1 ASP A  35     -31.898   1.621  28.238  1.00 56.71           O  
ATOM    272  OD2 ASP A  35     -30.013   2.006  27.188  1.00 56.71           O  
ATOM    273  N   GLY A  36     -34.221  -1.267  25.477  1.00 48.58           N  
ATOM    274  CA  GLY A  36     -35.444  -1.182  26.260  1.00 48.58           C  
ATOM    275  C   GLY A  36     -36.685  -0.986  25.409  1.00 48.58           C  
ATOM    276  O   GLY A  36     -37.517  -0.126  25.705  1.00 48.58           O  
ATOM    277  N   THR A  37     -36.926  -1.776  24.293  1.00 52.71           N  
ATOM    278  CA  THR A  37     -38.345  -1.859  23.965  1.00 52.71           C  
ATOM    279  C   THR A  37     -39.082  -2.738  24.971  1.00 52.71           C  
ATOM    280  CB  THR A  37     -38.559  -2.410  22.543  1.00 52.71           C  
ATOM    281  O   THR A  37     -38.683  -3.879  25.216  1.00 52.71           O  
ATOM    282  CG2 THR A  37     -40.042  -2.460  22.190  1.00 52.71           C  
ATOM    283  OG1 THR A  37     -37.883  -1.566  21.603  1.00 52.71           O  
ATOM    284  N   ALA A  38     -39.089  -2.210  26.202  1.00 52.90           N  
ATOM    285  CA  ALA A  38     -40.310  -1.884  26.935  1.00 52.90           C  
ATOM    286  C   ALA A  38     -41.549  -2.309  26.153  1.00 52.90           C  
ATOM    287  CB  ALA A  38     -40.364  -0.390  27.241  1.00 52.90           C  
ATOM    288  O   ALA A  38     -41.782  -1.831  25.040  1.00 52.90           O  
ATOM    289  N   LEU A  39     -41.797  -3.555  26.001  1.00 50.78           N  
ATOM    290  CA  LEU A  39     -43.149  -4.048  26.240  1.00 50.78           C  
ATOM    291  C   LEU A  39     -43.158  -5.567  26.376  1.00 50.78           C  
ATOM    292  CB  LEU A  39     -44.085  -3.620  25.107  1.00 50.78           C  
ATOM    293  O   LEU A  39     -42.594  -6.273  25.536  1.00 50.78           O  
ATOM    294  CG  LEU A  39     -44.463  -2.139  25.063  1.00 50.78           C  
ATOM    295  CD1 LEU A  39     -45.167  -1.810  23.750  1.00 50.78           C  
ATOM    296  CD2 LEU A  39     -45.345  -1.776  26.253  1.00 50.78           C  
TER     297      LEU A  39
ENDMDL
END
