# Supplementary material for: An integrative multitiered computational analysis for better understanding the structure and function of 85 miniproteins
Source: NAR Genom Bioinform. 2025 Dec 3;7(4):lqaf178. doi: 10.1093/nargab/lqaf178 (PMC12673850; doi:10.1093/nargab/lqaf178)
Supplement: lqaf178_Supplemental_Files [file lqaf178_supplemental_files.zip › BAGE4/rank_1_model_3_ptm_seed_0.raw.txt]

i	j	aa_i	aa_j	p(cbcb<8)	maxdistbin
0	1	M	A	1.000	5.44
0	2	M	A	0.853	7.31
0	3	M	G	0.525	9.19
0	4	M	A	0.642	6.38
0	5	M	V	0.198	9.81
0	6	M	F	0.060	10.75
0	7	M	L	0.045	10.75
0	8	M	A	0.060	12.94
0	9	M	L	0.008	15.12
0	10	M	S	0.004	15.75
0	11	M	A	0.003	16.38
0	12	M	Q	0.001	>21.69
1	2	A	A	0.998	5.12
1	3	A	G	0.990	6.69
1	4	A	A	0.792	5.44
1	5	A	V	0.678	6.06
1	6	A	F	0.094	9.50
1	7	A	L	0.023	10.75
1	8	A	A	0.010	10.12
1	9	A	L	0.005	12.31
1	10	A	S	0.003	14.50
1	11	A	A	0.001	15.12
1	12	A	Q	0.001	16.38
1	13	A	L	0.000	18.56
2	3	A	G	1.000	4.50
2	4	A	A	0.911	7.00
2	5	A	V	0.807	5.44
2	6	A	F	0.792	6.06
2	7	A	L	0.055	9.50
2	8	A	A	0.015	10.75
2	9	A	L	0.004	10.44
2	10	A	S	0.008	12.31
2	11	A	A	0.003	14.81
2	12	A	Q	0.002	15.44
2	13	A	L	0.001	16.38
2	14	A	L	0.001	18.56
2	38	A	L	0.001	>21.69
3	4	G	A	1.000	4.81
3	5	G	V	0.994	5.75
3	6	G	F	0.899	4.19
3	7	G	L	0.874	5.75
3	8	G	A	0.174	8.56
3	9	G	L	0.012	9.50
3	10	G	S	0.008	9.50
3	11	G	A	0.005	11.69
3	12	G	Q	0.001	13.88
3	13	G	L	0.001	14.50
3	14	G	L	0.001	15.75
3	15	G	Q	0.000	17.62
3	16	G	A	0.000	19.19
4	5	A	V	1.000	5.12
4	6	A	F	0.969	7.00
4	7	A	L	0.946	5.75
4	8	A	A	0.918	6.06
4	9	A	L	0.014	9.50
4	10	A	S	0.005	10.75
4	11	A	A	0.003	10.44
4	12	A	Q	0.004	12.31
4	13	A	L	0.001	14.81
4	14	A	L	0.001	15.44
4	15	A	Q	0.000	16.06
4	16	A	A	0.000	18.56
4	17	A	R	0.000	20.44
4	37	A	A	0.001	>21.69
5	6	V	F	1.000	5.12
5	7	V	L	0.977	7.31
5	8	V	A	0.971	5.44
5	9	V	L	0.926	6.06
5	10	V	S	0.023	9.50
5	11	V	A	0.004	10.75
5	12	V	Q	0.004	10.44
5	13	V	L	0.003	12.31
5	14	V	L	0.001	14.81
5	15	V	Q	0.000	15.44
5	16	V	A	0.000	16.38
5	17	V	R	0.000	18.88
5	18	V	L	0.000	20.44
5	37	V	A	0.001	>21.69
6	7	F	L	1.000	5.12
6	8	F	A	0.987	7.00
6	9	F	L	0.976	5.75
6	10	F	S	0.935	6.06
6	11	F	A	0.020	9.50
6	12	F	Q	0.005	10.75
6	13	F	L	0.005	10.44
6	14	F	L	0.006	12.31
6	15	F	Q	0.001	14.81
6	16	F	A	0.001	15.75
6	17	F	R	0.001	16.38
6	18	F	L	0.000	18.56
7	8	L	A	1.000	5.12
7	9	L	L	0.987	7.31
7	10	L	S	0.966	5.44
7	11	L	A	0.939	6.06
7	12	L	Q	0.012	9.50
7	13	L	L	0.004	10.75
7	14	L	L	0.005	10.12
7	15	L	Q	0.002	12.31
7	16	L	A	0.001	14.81
7	17	L	R	0.000	15.75
7	18	L	L	0.000	16.06
7	19	L	M	0.000	18.25
8	9	A	L	1.000	5.12
8	10	A	S	0.984	7.00
8	11	A	A	0.982	5.44
8	12	A	Q	0.945	6.06
8	13	A	L	0.007	9.50
8	14	A	L	0.002	10.75
8	15	A	Q	0.002	10.44
8	16	A	A	0.001	12.31
8	17	A	R	0.001	15.12
8	18	A	L	0.000	15.44
8	19	A	M	0.000	16.38
8	20	A	K	0.000	18.88
8	29	A	W	0.001	>21.69
8	30	A	L	0.001	>21.69
8	37	A	A	0.001	>21.69
9	10	L	S	1.000	5.12
9	11	L	A	0.990	7.00
9	12	L	Q	0.985	5.44
9	13	L	L	0.960	6.06
9	14	L	L	0.014	9.50
9	15	L	Q	0.002	10.75
9	16	L	A	0.002	10.44
9	17	L	R	0.001	12.62
9	18	L	L	0.001	14.81
9	19	L	M	0.000	15.75
9	20	L	K	0.000	16.38
9	24	L	P	0.002	>21.69
9	25	L	V	0.002	>21.69
9	26	L	V	0.003	>21.69
9	29	L	W	0.001	>21.69
9	30	L	L	0.002	>21.69
10	11	S	A	1.000	5.12
10	12	S	Q	0.989	7.00
10	13	S	L	0.990	5.44
10	14	S	L	0.962	6.06
10	15	S	Q	0.010	9.50
10	16	S	A	0.002	10.44
10	17	S	R	0.005	10.44
10	18	S	L	0.002	12.31
10	19	S	M	0.000	14.81
10	20	S	K	0.000	15.75
10	21	S	E	0.000	16.38
10	22	S	E	0.001	>21.69
10	23	S	S	0.001	>21.69
10	24	S	P	0.001	>21.69
10	25	S	V	0.003	>21.69
10	26	S	V	0.002	>21.69
10	30	S	L	0.001	>21.69
11	12	A	Q	1.000	5.12
11	13	A	L	0.994	7.00
11	14	A	L	0.992	5.44
11	15	A	Q	0.977	6.06
11	16	A	A	0.005	9.50
11	17	A	R	0.001	10.75
11	18	A	L	0.002	10.44
11	19	A	M	0.001	12.31
11	20	A	K	0.000	14.81
11	21	A	E	0.000	15.75
11	24	A	P	0.001	>21.69
11	25	A	V	0.002	>21.69
11	26	A	V	0.001	>21.69
11	27	A	S	0.002	>21.69
11	28	A	W	0.001	>21.69
11	29	A	W	0.001	>21.69
11	30	A	L	0.001	>21.69
11	32	A	P	0.001	>21.69
11	34	A	D	0.001	>21.69
11	37	A	A	0.001	>21.69
12	13	Q	L	1.000	5.12
12	14	Q	L	0.994	7.00
12	15	Q	Q	0.993	5.44
12	16	Q	A	0.978	6.06
12	17	Q	R	0.006	9.81
12	18	Q	L	0.003	10.75
12	19	Q	M	0.001	10.44
12	20	Q	K	0.002	12.62
12	21	Q	E	0.002	15.12
12	22	Q	E	0.003	16.06
12	23	Q	S	0.003	>21.69
12	24	Q	P	0.004	>21.69
12	25	Q	V	0.006	>21.69
12	26	Q	V	0.004	>21.69
12	27	Q	S	0.002	>21.69
12	28	Q	W	0.001	>21.69
12	29	Q	W	0.002	>21.69
12	30	Q	L	0.001	>21.69
12	32	Q	P	0.001	>21.69
12	34	Q	D	0.001	>21.69
12	37	Q	A	0.001	>21.69
13	14	L	L	1.000	5.12
13	15	L	Q	0.996	7.00
13	16	L	A	0.996	5.44
13	17	L	R	0.982	6.38
13	18	L	L	0.007	9.50
13	19	L	M	0.002	10.75
13	20	L	K	0.001	10.44
13	21	L	E	0.004	12.62
13	22	L	E	0.007	15.12
13	23	L	S	0.009	16.69
13	24	L	P	0.008	>21.69
13	25	L	V	0.008	>21.69
13	26	L	V	0.005	>21.69
13	27	L	S	0.003	>21.69
13	28	L	W	0.002	>21.69
13	29	L	W	0.002	>21.69
13	30	L	L	0.002	>21.69
13	34	L	D	0.001	>21.69
14	15	L	Q	1.000	5.12
14	16	L	A	0.995	7.00
14	17	L	R	0.991	5.75
14	18	L	L	0.962	6.06
14	19	L	M	0.016	9.50
14	20	L	K	0.003	10.75
14	21	L	E	0.004	10.44
14	22	L	E	0.009	13.56
14	23	L	S	0.006	15.12
14	24	L	P	0.008	>21.69
14	25	L	V	0.008	>21.69
14	26	L	V	0.004	>21.69
14	27	L	S	0.003	>21.69
14	28	L	W	0.001	>21.69
14	29	L	W	0.001	>21.69
14	30	L	L	0.002	>21.69
14	32	L	P	0.001	>21.69
15	16	Q	A	1.000	5.12
15	17	Q	R	0.993	7.31
15	18	Q	L	0.987	5.44
15	19	Q	M	0.928	6.06
15	20	Q	K	0.044	9.50
15	21	Q	E	0.024	10.75
15	22	Q	E	0.019	10.75
15	23	Q	S	0.010	14.81
15	24	Q	P	0.007	15.75
15	25	Q	V	0.013	>21.69
15	26	Q	V	0.008	>21.69
15	27	Q	S	0.006	>21.69
15	28	Q	W	0.003	>21.69
15	29	Q	W	0.002	>21.69
15	30	Q	L	0.002	>21.69
15	32	Q	P	0.001	>21.69
15	34	Q	D	0.002	>21.69
15	35	Q	G	0.001	>21.69
15	37	Q	A	0.001	>21.69
15	38	Q	L	0.001	>21.69
16	17	A	R	1.000	5.12
16	18	A	L	0.989	7.00
16	19	A	M	0.933	5.75
16	20	A	K	0.793	6.06
16	21	A	E	0.080	9.81
16	22	A	E	0.055	11.06
16	23	A	S	0.044	10.75
16	24	A	P	0.023	14.19
16	25	A	V	0.027	15.75
16	26	A	V	0.014	>21.69
16	27	A	S	0.013	>21.69
16	28	A	W	0.010	>21.69
16	29	A	W	0.006	>21.69
16	30	A	L	0.004	>21.69
16	31	A	E	0.001	>21.69
16	32	A	P	0.002	>21.69
16	33	A	E	0.001	>21.69
16	34	A	D	0.002	>21.69
16	35	A	G	0.001	>21.69
16	36	A	T	0.001	>21.69
16	37	A	A	0.002	>21.69
16	38	A	L	0.002	>21.69
17	18	R	L	1.000	5.12
17	19	R	M	0.972	7.31
17	20	R	K	0.884	5.44
17	21	R	E	0.609	6.06
17	22	R	E	0.156	9.50
17	23	R	S	0.099	10.75
17	24	R	P	0.033	13.88
17	25	R	V	0.028	14.81
17	26	R	V	0.017	>21.69
17	27	R	S	0.014	>21.69
17	28	R	W	0.006	>21.69
17	29	R	W	0.005	>21.69
17	30	R	L	0.003	>21.69
17	31	R	E	0.002	>21.69
17	32	R	P	0.002	>21.69
17	33	R	E	0.002	>21.69
17	34	R	D	0.002	>21.69
17	35	R	G	0.001	>21.69
17	36	R	T	0.001	>21.69
17	37	R	A	0.002	>21.69
17	38	R	L	0.001	>21.69
18	19	L	M	1.000	5.12
18	20	L	K	0.937	7.00
18	21	L	E	0.643	5.75
18	22	L	E	0.378	6.06
18	23	L	S	0.116	9.50
18	24	L	P	0.048	13.88
18	25	L	V	0.030	15.12
18	26	L	V	0.022	>21.69
18	27	L	S	0.015	>21.69
18	28	L	W	0.007	>21.69
18	29	L	W	0.004	>21.69
18	30	L	L	0.005	>21.69
18	31	L	E	0.001	>21.69
18	32	L	P	0.002	>21.69
18	33	L	E	0.001	>21.69
18	34	L	D	0.002	>21.69
18	36	L	T	0.001	>21.69
18	37	L	A	0.002	>21.69
18	38	L	L	0.002	>21.69
19	20	M	K	1.000	5.12
19	21	M	E	0.893	7.31
19	22	M	E	0.507	5.75
19	23	M	S	0.368	6.06
19	24	M	P	0.100	9.50
19	25	M	V	0.059	11.06
19	26	M	V	0.030	14.81
19	27	M	S	0.035	>21.69
19	28	M	W	0.023	>21.69
19	29	M	W	0.010	>21.69
19	30	M	L	0.009	>21.69
19	31	M	E	0.003	>21.69
19	32	M	P	0.004	>21.69
19	33	M	E	0.002	>21.69
19	34	M	D	0.003	>21.69
19	35	M	G	0.002	>21.69
19	36	M	T	0.002	>21.69
19	37	M	A	0.003	>21.69
19	38	M	L	0.005	>21.69
20	21	K	E	1.000	5.12
20	22	K	E	0.881	7.31
20	23	K	S	0.494	9.50
20	24	K	P	0.266	11.38
20	25	K	V	0.091	10.75
20	26	K	V	0.055	13.88
20	27	K	S	0.078	14.19
20	28	K	W	0.049	>21.69
20	29	K	W	0.019	>21.69
20	30	K	L	0.014	>21.69
20	31	K	E	0.007	>21.69
20	32	K	P	0.008	>21.69
20	33	K	E	0.005	>21.69
20	34	K	D	0.004	>21.69
20	35	K	G	0.003	>21.69
20	36	K	T	0.003	>21.69
20	37	K	A	0.004	>21.69
20	38	K	L	0.006	>21.69
21	22	E	E	1.000	5.12
21	23	E	S	0.857	7.00
21	24	E	P	0.294	10.12
21	25	E	V	0.189	12.00
21	26	E	V	0.076	14.19
21	27	E	S	0.079	11.06
21	28	E	W	0.039	15.12
21	29	E	W	0.017	>21.69
21	30	E	L	0.013	>21.69
21	31	E	E	0.005	>21.69
21	32	E	P	0.006	>21.69
21	33	E	E	0.003	>21.69
21	34	E	D	0.004	>21.69
21	35	E	G	0.003	>21.69
21	36	E	T	0.003	>21.69
21	37	E	A	0.004	>21.69
21	38	E	L	0.005	>21.69
22	23	E	S	1.000	5.44
22	24	E	P	0.707	7.94
22	25	E	V	0.277	10.12
22	26	E	V	0.232	12.00
22	27	E	S	0.153	9.50
22	28	E	W	0.051	11.06
22	29	E	W	0.027	14.81
22	30	E	L	0.020	>21.69
22	31	E	E	0.008	>21.69
22	32	E	P	0.009	>21.69
22	33	E	E	0.005	>21.69
22	34	E	D	0.005	>21.69
22	35	E	G	0.004	>21.69
22	36	E	T	0.004	>21.69
22	37	E	A	0.005	>21.69
22	38	E	L	0.006	>21.69
23	24	S	P	1.000	5.44
23	25	S	V	0.937	7.31
23	26	S	V	0.498	9.50
23	27	S	S	0.391	6.06
23	28	S	W	0.145	9.50
23	29	S	W	0.052	10.44
23	30	S	L	0.035	11.06
23	31	S	E	0.019	>21.69
23	32	S	P	0.016	>21.69
23	33	S	E	0.009	>21.69
23	34	S	D	0.008	>21.69
23	35	S	G	0.007	>21.69
23	36	S	T	0.006	>21.69
23	37	S	A	0.006	>21.69
23	38	S	L	0.008	>21.69
24	25	P	V	1.000	5.44
24	26	P	V	0.888	7.31
24	27	P	S	0.583	5.44
24	28	P	W	0.463	6.06
24	29	P	W	0.133	9.50
24	30	P	L	0.092	10.44
24	31	P	E	0.056	10.44
24	32	P	P	0.035	>21.69
24	33	P	E	0.023	>21.69
24	34	P	D	0.019	>21.69
24	35	P	G	0.012	>21.69
24	36	P	T	0.010	>21.69
24	37	P	A	0.012	>21.69
24	38	P	L	0.013	>21.69
25	26	V	V	1.000	5.44
25	27	V	S	0.912	7.00
25	28	V	W	0.529	5.75
25	29	V	W	0.390	6.06
25	30	V	L	0.104	9.81
25	31	V	E	0.050	11.06
25	32	V	P	0.024	14.19
25	33	V	E	0.016	>21.69
25	34	V	D	0.016	>21.69
25	35	V	G	0.012	>21.69
25	36	V	T	0.013	>21.69
25	37	V	A	0.015	>21.69
25	38	V	L	0.012	>21.69
26	27	V	S	1.000	5.44
26	28	V	W	0.924	7.00
26	29	V	W	0.490	9.81
26	30	V	L	0.348	6.06
26	31	V	E	0.105	11.06
26	32	V	P	0.045	11.06
26	33	V	E	0.026	14.81
26	34	V	D	0.023	>21.69
26	35	V	G	0.017	>21.69
26	36	V	T	0.017	>21.69
26	37	V	A	0.022	>21.69
26	38	V	L	0.019	>21.69
27	28	S	W	1.000	5.12
27	29	S	W	0.906	7.00
27	30	S	L	0.444	10.12
27	31	S	E	0.258	11.38
27	32	S	P	0.091	10.75
27	33	S	E	0.045	11.06
27	34	S	D	0.031	14.81
27	35	S	G	0.021	>21.69
27	36	S	T	0.018	>21.69
27	37	S	A	0.027	>21.69
27	38	S	L	0.027	>21.69
28	29	W	W	1.000	5.44
28	30	W	L	0.871	7.31
28	31	W	E	0.379	10.12
28	32	W	P	0.231	11.38
28	33	W	E	0.109	9.50
28	34	W	D	0.064	11.06
28	35	W	G	0.042	14.81
28	36	W	T	0.034	>21.69
28	37	W	A	0.056	>21.69
28	38	W	L	0.040	>21.69
29	30	W	L	1.000	5.12
29	31	W	E	0.875	7.00
29	32	W	P	0.319	10.12
29	33	W	E	0.230	11.38
29	34	W	D	0.115	11.69
29	35	W	G	0.050	13.56
29	36	W	T	0.039	14.81
29	37	W	A	0.062	>21.69
29	38	W	L	0.053	>21.69
30	31	L	E	1.000	5.44
30	32	L	P	0.768	7.62
30	33	L	E	0.324	10.12
30	34	L	D	0.293	12.94
30	35	L	G	0.111	11.38
30	36	L	T	0.075	11.38
30	37	L	A	0.085	11.06
30	38	L	L	0.095	>21.69
31	32	E	P	1.000	5.44
31	33	E	E	0.880	7.00
31	34	E	D	0.502	9.50
31	35	E	G	0.305	10.12
31	36	E	T	0.163	9.50
31	37	E	A	0.141	10.12
31	38	E	L	0.122	11.06
32	33	P	E	1.000	5.44
32	34	P	D	0.896	7.31
32	35	P	G	0.604	9.19
32	36	P	T	0.353	11.69
32	37	P	A	0.259	9.50
32	38	P	L	0.196	10.44
33	34	E	D	1.000	5.44
33	35	E	G	0.988	6.69
33	36	E	T	0.422	9.19
33	37	E	A	0.308	10.12
33	38	E	L	0.190	11.06
34	35	D	G	1.000	4.50
34	36	D	T	0.760	7.31
34	37	D	A	0.425	9.81
34	38	D	L	0.263	11.38
35	36	G	T	1.000	4.50
35	37	G	A	0.980	6.69
35	38	G	L	0.332	9.19
36	37	T	A	1.000	5.44
36	38	T	L	0.874	7.31
37	38	A	L	1.000	5.44
