# Supplementary material for: An integrative multitiered computational analysis for better understanding the structure and function of 85 miniproteins
Source: NAR Genom Bioinform. 2025 Dec 3;7(4):lqaf178. doi: 10.1093/nargab/lqaf178 (PMC12673850; doi:10.1093/nargab/lqaf178)
Supplement: lqaf178_Supplemental_Files [file lqaf178_supplemental_files.zip › BAGE4/rank_5_model_5_ptm_seed_0_pae.json]

[{"residue1":[1,1,1,1,1,1,1,1,1,1,1,1,1,1,1,1,1,1,1,1,1,1,1,1,1,1,1,1,1,1,1,1,1,1,1,1,1,1,1,2,2,2,2,2,2,2,2,2,2,2,2,2,2,2,2,2,2,2,2,2,2,2,2,2,2,2,2,2,2,2,2,2,2,2,2,2,2,2,3,3,3,3,3,3,3,3,3,3,3,3,3,3,3,3,3,3,3,3,3,3,3,3,3,3,3,3,3,3,3,3,3,3,3,3,3,3,3,4,4,4,4,4,4,4,4,4,4,4,4,4,4,4,4,4,4,4,4,4,4,4,4,4,4,4,4,4,4,4,4,4,4,4,4,4,4,4,5,5,5,5,5,5,5,5,5,5,5,5,5,5,5,5,5,5,5,5,5,5,5,5,5,5,5,5,5,5,5,5,5,5,5,5,5,5,5,6,6,6,6,6,6,6,6,6,6,6,6,6,6,6,6,6,6,6,6,6,6,6,6,6,6,6,6,6,6,6,6,6,6,6,6,6,6,6,7,7,7,7,7,7,7,7,7,7,7,7,7,7,7,7,7,7,7,7,7,7,7,7,7,7,7,7,7,7,7,7,7,7,7,7,7,7,7,8,8,8,8,8,8,8,8,8,8,8,8,8,8,8,8,8,8,8,8,8,8,8,8,8,8,8,8,8,8,8,8,8,8,8,8,8,8,8,9,9,9,9,9,9,9,9,9,9,9,9,9,9,9,9,9,9,9,9,9,9,9,9,9,9,9,9,9,9,9,9,9,9,9,9,9,9,9,10,10,10,10,10,10,10,10,10,10,10,10,10,10,10,10,10,10,10,10,10,10,10,10,10,10,10,10,10,10,10,10,10,10,10,10,10,10,10,11,11,11,11,11,11,11,11,11,11,11,11,11,11,11,11,11,11,11,11,11,11,11,11,11,11,11,11,11,11,11,11,11,11,11,11,11,11,11,12,12,12,12,12,12,12,12,12,12,12,12,12,12,12,12,12,12,12,12,12,12,12,12,12,12,12,12,12,12,12,12,12,12,12,12,12,12,12,13,13,13,13,13,13,13,13,13,13,13,13,13,13,13,13,13,13,13,13,13,13,13,13,13,13,13,13,13,13,13,13,13,13,13,13,13,13,13,14,14,14,14,14,14,14,14,14,14,14,14,14,14,14,14,14,14,14,14,14,14,14,14,14,14,14,14,14,14,14,14,14,14,14,14,14,14,14,15,15,15,15,15,15,15,15,15,15,15,15,15,15,15,15,15,15,15,15,15,15,15,15,15,15,15,15,15,15,15,15,15,15,15,15,15,15,15,16,16,16,16,16,16,16,16,16,16,16,16,16,16,16,16,16,16,16,16,16,16,16,16,16,16,16,16,16,16,16,16,16,16,16,16,16,16,16,17,17,17,17,17,17,17,17,17,17,17,17,17,17,17,17,17,17,17,17,17,17,17,17,17,17,17,17,17,17,17,17,17,17,17,17,17,17,17,18,18,18,18,18,18,18,18,18,18,18,18,18,18,18,18,18,18,18,18,18,18,18,18,18,18,18,18,18,18,18,18,18,18,18,18,18,18,18,19,19,19,19,19,19,19,19,19,19,19,19,19,19,19,19,19,19,19,19,19,19,19,19,19,19,19,19,19,19,19,19,19,19,19,19,19,19,19,20,20,20,20,20,20,20,20,20,20,20,20,20,20,20,20,20,20,20,20,20,20,20,20,20,20,20,20,20,20,20,20,20,20,20,20,20,20,20,21,21,21,21,21,21,21,21,21,21,21,21,21,21,21,21,21,21,21,21,21,21,21,21,21,21,21,21,21,21,21,21,21,21,21,21,21,21,21,22,22,22,22,22,22,22,22,22,22,22,22,22,22,22,22,22,22,22,22,22,22,22,22,22,22,22,22,22,22,22,22,22,22,22,22,22,22,22,23,23,23,23,23,23,23,23,23,23,23,23,23,23,23,23,23,23,23,23,23,23,23,23,23,23,23,23,23,23,23,23,23,23,23,23,23,23,23,24,24,24,24,24,24,24,24,24,24,24,24,24,24,24,24,24,24,24,24,24,24,24,24,24,24,24,24,24,24,24,24,24,24,24,24,24,24,24,25,25,25,25,25,25,25,25,25,25,25,25,25,25,25,25,25,25,25,25,25,25,25,25,25,25,25,25,25,25,25,25,25,25,25,25,25,25,25,26,26,26,26,26,26,26,26,26,26,26,26,26,26,26,26,26,26,26,26,26,26,26,26,26,26,26,26,26,26,26,26,26,26,26,26,26,26,26,27,27,27,27,27,27,27,27,27,27,27,27,27,27,27,27,27,27,27,27,27,27,27,27,27,27,27,27,27,27,27,27,27,27,27,27,27,27,27,28,28,28,28,28,28,28,28,28,28,28,28,28,28,28,28,28,28,28,28,28,28,28,28,28,28,28,28,28,28,28,28,28,28,28,28,28,28,28,29,29,29,29,29,29,29,29,29,29,29,29,29,29,29,29,29,29,29,29,29,29,29,29,29,29,29,29,29,29,29,29,29,29,29,29,29,29,29,30,30,30,30,30,30,30,30,30,30,30,30,30,30,30,30,30,30,30,30,30,30,30,30,30,30,30,30,30,30,30,30,30,30,30,30,30,30,30,31,31,31,31,31,31,31,31,31,31,31,31,31,31,31,31,31,31,31,31,31,31,31,31,31,31,31,31,31,31,31,31,31,31,31,31,31,31,31,32,32,32,32,32,32,32,32,32,32,32,32,32,32,32,32,32,32,32,32,32,32,32,32,32,32,32,32,32,32,32,32,32,32,32,32,32,32,32,33,33,33,33,33,33,33,33,33,33,33,33,33,33,33,33,33,33,33,33,33,33,33,33,33,33,33,33,33,33,33,33,33,33,33,33,33,33,33,34,34,34,34,34,34,34,34,34,34,34,34,34,34,34,34,34,34,34,34,34,34,34,34,34,34,34,34,34,34,34,34,34,34,34,34,34,34,34,35,35,35,35,35,35,35,35,35,35,35,35,35,35,35,35,35,35,35,35,35,35,35,35,35,35,35,35,35,35,35,35,35,35,35,35,35,35,35,36,36,36,36,36,36,36,36,36,36,36,36,36,36,36,36,36,36,36,36,36,36,36,36,36,36,36,36,36,36,36,36,36,36,36,36,36,36,36,37,37,37,37,37,37,37,37,37,37,37,37,37,37,37,37,37,37,37,37,37,37,37,37,37,37,37,37,37,37,37,37,37,37,37,37,37,37,37,38,38,38,38,38,38,38,38,38,38,38,38,38,38,38,38,38,38,38,38,38,38,38,38,38,38,38,38,38,38,38,38,38,38,38,38,38,38,38,39,39,39,39,39,39,39,39,39,39,39,39,39,39,39,39,39,39,39,39,39,39,39,39,39,39,39,39,39,39,39,39,39,39,39,39,39,39,39],"residue2":[1,2,3,4,5,6,7,8,9,10,11,12,13,14,15,16,17,18,19,20,21,22,23,24,25,26,27,28,29,30,31,32,33,34,35,36,37,38,39,1,2,3,4,5,6,7,8,9,10,11,12,13,14,15,16,17,18,19,20,21,22,23,24,25,26,27,28,29,30,31,32,33,34,35,36,37,38,39,1,2,3,4,5,6,7,8,9,10,11,12,13,14,15,16,17,18,19,20,21,22,23,24,25,26,27,28,29,30,31,32,33,34,35,36,37,38,39,1,2,3,4,5,6,7,8,9,10,11,12,13,14,15,16,17,18,19,20,21,22,23,24,25,26,27,28,29,30,31,32,33,34,35,36,37,38,39,1,2,3,4,5,6,7,8,9,10,11,12,13,14,15,16,17,18,19,20,21,22,23,24,25,26,27,28,29,30,31,32,33,34,35,36,37,38,39,1,2,3,4,5,6,7,8,9,10,11,12,13,14,15,16,17,18,19,20,21,22,23,24,25,26,27,28,29,30,31,32,33,34,35,36,37,38,39,1,2,3,4,5,6,7,8,9,10,11,12,13,14,15,16,17,18,19,20,21,22,23,24,25,26,27,28,29,30,31,32,33,34,35,36,37,38,39,1,2,3,4,5,6,7,8,9,10,11,12,13,14,15,16,17,18,19,20,21,22,23,24,25,26,27,28,29,30,31,32,33,34,35,36,37,38,39,1,2,3,4,5,6,7,8,9,10,11,12,13,14,15,16,17,18,19,20,21,22,23,24,25,26,27,28,29,30,31,32,33,34,35,36,37,38,39,1,2,3,4,5,6,7,8,9,10,11,12,13,14,15,16,17,18,19,20,21,22,23,24,25,26,27,28,29,30,31,32,33,34,35,36,37,38,39,1,2,3,4,5,6,7,8,9,10,11,12,13,14,15,16,17,18,19,20,21,22,23,24,25,26,27,28,29,30,31,32,33,34,35,36,37,38,39,1,2,3,4,5,6,7,8,9,10,11,12,13,14,15,16,17,18,19,20,21,22,23,24,25,26,27,28,29,30,31,32,33,34,35,36,37,38,39,1,2,3,4,5,6,7,8,9,10,11,12,13,14,15,16,17,18,19,20,21,22,23,24,25,26,27,28,29,30,31,32,33,34,35,36,37,38,39,1,2,3,4,5,6,7,8,9,10,11,12,13,14,15,16,17,18,19,20,21,22,23,24,25,26,27,28,29,30,31,32,33,34,35,36,37,38,39,1,2,3,4,5,6,7,8,9,10,11,12,13,14,15,16,17,18,19,20,21,22,23,24,25,26,27,28,29,30,31,32,33,34,35,36,37,38,39,1,2,3,4,5,6,7,8,9,10,11,12,13,14,15,16,17,18,19,20,21,22,23,24,25,26,27,28,29,30,31,32,33,34,35,36,37,38,39,1,2,3,4,5,6,7,8,9,10,11,12,13,14,15,16,17,18,19,20,21,22,23,24,25,26,27,28,29,30,31,32,33,34,35,36,37,38,39,1,2,3,4,5,6,7,8,9,10,11,12,13,14,15,16,17,18,19,20,21,22,23,24,25,26,27,28,29,30,31,32,33,34,35,36,37,38,39,1,2,3,4,5,6,7,8,9,10,11,12,13,14,15,16,17,18,19,20,21,22,23,24,25,26,27,28,29,30,31,32,33,34,35,36,37,38,39,1,2,3,4,5,6,7,8,9,10,11,12,13,14,15,16,17,18,19,20,21,22,23,24,25,26,27,28,29,30,31,32,33,34,35,36,37,38,39,1,2,3,4,5,6,7,8,9,10,11,12,13,14,15,16,17,18,19,20,21,22,23,24,25,26,27,28,29,30,31,32,33,34,35,36,37,38,39,1,2,3,4,5,6,7,8,9,10,11,12,13,14,15,16,17,18,19,20,21,22,23,24,25,26,27,28,29,30,31,32,33,34,35,36,37,38,39,1,2,3,4,5,6,7,8,9,10,11,12,13,14,15,16,17,18,19,20,21,22,23,24,25,26,27,28,29,30,31,32,33,34,35,36,37,38,39,1,2,3,4,5,6,7,8,9,10,11,12,13,14,15,16,17,18,19,20,21,22,23,24,25,26,27,28,29,30,31,32,33,34,35,36,37,38,39,1,2,3,4,5,6,7,8,9,10,11,12,13,14,15,16,17,18,19,20,21,22,23,24,25,26,27,28,29,30,31,32,33,34,35,36,37,38,39,1,2,3,4,5,6,7,8,9,10,11,12,13,14,15,16,17,18,19,20,21,22,23,24,25,26,27,28,29,30,31,32,33,34,35,36,37,38,39,1,2,3,4,5,6,7,8,9,10,11,12,13,14,15,16,17,18,19,20,21,22,23,24,25,26,27,28,29,30,31,32,33,34,35,36,37,38,39,1,2,3,4,5,6,7,8,9,10,11,12,13,14,15,16,17,18,19,20,21,22,23,24,25,26,27,28,29,30,31,32,33,34,35,36,37,38,39,1,2,3,4,5,6,7,8,9,10,11,12,13,14,15,16,17,18,19,20,21,22,23,24,25,26,27,28,29,30,31,32,33,34,35,36,37,38,39,1,2,3,4,5,6,7,8,9,10,11,12,13,14,15,16,17,18,19,20,21,22,23,24,25,26,27,28,29,30,31,32,33,34,35,36,37,38,39,1,2,3,4,5,6,7,8,9,10,11,12,13,14,15,16,17,18,19,20,21,22,23,24,25,26,27,28,29,30,31,32,33,34,35,36,37,38,39,1,2,3,4,5,6,7,8,9,10,11,12,13,14,15,16,17,18,19,20,21,22,23,24,25,26,27,28,29,30,31,32,33,34,35,36,37,38,39,1,2,3,4,5,6,7,8,9,10,11,12,13,14,15,16,17,18,19,20,21,22,23,24,25,26,27,28,29,30,31,32,33,34,35,36,37,38,39,1,2,3,4,5,6,7,8,9,10,11,12,13,14,15,16,17,18,19,20,21,22,23,24,25,26,27,28,29,30,31,32,33,34,35,36,37,38,39,1,2,3,4,5,6,7,8,9,10,11,12,13,14,15,16,17,18,19,20,21,22,23,24,25,26,27,28,29,30,31,32,33,34,35,36,37,38,39,1,2,3,4,5,6,7,8,9,10,11,12,13,14,15,16,17,18,19,20,21,22,23,24,25,26,27,28,29,30,31,32,33,34,35,36,37,38,39,1,2,3,4,5,6,7,8,9,10,11,12,13,14,15,16,17,18,19,20,21,22,23,24,25,26,27,28,29,30,31,32,33,34,35,36,37,38,39,1,2,3,4,5,6,7,8,9,10,11,12,13,14,15,16,17,18,19,20,21,22,23,24,25,26,27,28,29,30,31,32,33,34,35,36,37,38,39,1,2,3,4,5,6,7,8,9,10,11,12,13,14,15,16,17,18,19,20,21,22,23,24,25,26,27,28,29,30,31,32,33,34,35,36,37,38,39],"distance":[0.30000001192092896,1.600000023841858,3.0,7.199999809265137,7.0,6.699999809265137,10.100000381469727,12.600000381469727,11.100000381469727,13.300000190734863,13.600000381469727,16.399999618530273,15.399999618530273,19.5,17.899999618530273,18.799999237060547,18.399999618530273,24.700000762939453,20.299999237060547,21.399999618530273,20.0,22.299999237060547,22.200000762939453,23.299999237060547,24.100000381469727,24.0,26.600000381469727,27.0,26.799999237060547,28.299999237060547,28.299999237060547,28.700000762939453,28.200000762939453,29.399999618530273,29.5,28.600000381469727,29.600000381469727,29.100000381469727,28.399999618530273,1.7999999523162842,0.30000001192092896,1.5,2.9000000953674316,3.799999952316284,5.900000095367432,6.199999809265137,8.5,8.5,8.300000190734863,9.0,10.300000190734863,9.600000381469727,10.399999618530273,14.0,13.399999618530273,12.800000190734863,15.899999618530273,16.5,16.799999237060547,15.699999809265137,17.399999618530273,17.5,18.799999237060547,17.899999618530273,19.899999618530273,22.5,21.600000381469727,22.0,24.100000381469727,22.799999237060547,24.100000381469727,23.899999618530273,23.799999237060547,24.799999237060547,25.399999618530273,27.5,27.600000381469727,25.899999618530273,3.0,1.2999999523162842,0.30000001192092896,1.600000023841858,1.899999976158142,2.200000047683716,3.200000047683716,4.800000190734863,5.900000095367432,6.0,5.400000095367432,7.5,5.300000190734863,6.5,6.0,8.899999618530273,8.100000381469727,7.599999904632568,8.100000381469727,9.899999618530273,10.899999618530273,10.399999618530273,10.899999618530273,13.300000190734863,13.399999618530273,16.0,17.299999237060547,17.600000381469727,19.299999237060547,21.700000762939453,19.200000762939453,22.0,21.5,23.600000381469727,22.5,24.399999618530273,25.5,25.700000762939453,24.0,4.300000190734863,2.5,1.7999999523162842,0.30000001192092896,0.8999999761581421,2.5999999046325684,2.4000000953674316,3.200000047683716,2.700000047683716,3.700000047683716,3.299999952316284,4.0,4.900000095367432,5.0,4.699999809265137,5.099999904632568,6.800000190734863,7.300000190734863,5.099999904632568,7.300000190734863,7.599999904632568,9.5,10.199999809265137,12.300000190734863,12.199999809265137,14.399999618530273,17.200000762939453,15.699999809265137,18.0,21.799999237060547,20.299999237060547,21.700000762939453,20.600000381469727,24.200000762939453,20.799999237060547,23.799999237060547,26.899999618530273,24.600000381469727,25.200000762939453,3.299999952316284,3.0,2.4000000953674316,1.2000000476837158,0.30000001192092896,1.0,1.2999999523162842,1.600000023841858,2.0,2.299999952316284,2.299999952316284,2.700000047683716,2.5,3.200000047683716,3.4000000953674316,3.299999952316284,4.099999904632568,4.900000095367432,4.599999904632568,4.800000190734863,6.300000190734863,7.699999809265137,8.899999618530273,11.699999809265137,10.899999618530273,14.0,15.699999809265137,16.200000762939453,15.800000190734863,19.5,19.5,20.0,19.799999237060547,23.200000762939453,21.899999618530273,22.100000381469727,24.5,25.0,24.399999618530273,4.400000095367432,2.5999999046325684,2.5,1.7000000476837158,0.8999999761581421,0.30000001192092896,1.100000023841858,1.399999976158142,1.399999976158142,2.0,1.600000023841858,2.0999999046325684,2.4000000953674316,2.700000047683716,3.0999999046325684,2.799999952316284,3.0,3.5,4.599999904632568,4.400000095367432,5.099999904632568,6.599999904632568,8.800000190734863,11.100000381469727,10.800000190734863,13.0,14.300000190734863,14.899999618530273,15.399999618530273,18.700000762939453,18.700000762939453,18.200000762939453,18.700000762939453,22.700000762939453,22.600000381469727,23.399999618530273,24.700000762939453,23.5,25.5,4.199999809265137,2.299999952316284,1.899999976158142,2.5999999046325684,1.2999999523162842,0.8999999761581421,0.20000000298023224,1.0,1.100000023841858,1.399999976158142,2.0999999046325684,1.600000023841858,2.0999999046325684,2.200000047683716,2.4000000953674316,2.5999999046325684,2.799999952316284,3.0999999046325684,3.5,4.5,4.5,4.900000095367432,7.699999809265137,10.5,11.300000190734863,12.0,12.699999809265137,13.5,15.399999618530273,19.100000381469727,18.600000381469727,16.5,18.299999237060547,19.299999237060547,20.100000381469727,22.899999618530273,24.0,22.200000762939453,24.399999618530273,4.199999809265137,3.5,2.0999999046325684,1.899999976158142,1.7000000476837158,1.2000000476837158,0.8999999761581421,0.30000001192092896,1.0,1.2999999523162842,1.399999976158142,1.7999999523162842,1.7000000476837158,2.0999999046325684,2.5,2.5,2.799999952316284,2.9000000953674316,3.200000047683716,4.300000190734863,5.400000095367432,5.300000190734863,7.099999904632568,11.199999809265137,9.5,12.600000381469727,12.699999809265137,13.800000190734863,15.300000190734863,20.5,18.399999618530273,17.899999618530273,18.100000381469727,20.299999237060547,21.700000762939453,21.399999618530273,25.399999618530273,23.899999618530273,23.799999237060547,5.099999904632568,3.0999999046325684,2.4000000953674316,1.5,1.399999976158142,1.2999999523162842,1.0,0.800000011920929,0.30000001192092896,1.0,1.0,1.100000023841858,1.2999999523162842,1.399999976158142,1.7000000476837158,1.7999999523162842,2.0,2.5,2.4000000953674316,3.0,4.400000095367432,5.800000190734863,6.099999904632568,9.399999618530273,10.100000381469727,11.399999618530273,11.699999809265137,12.899999618530273,13.100000381469727,16.200000762939453,17.299999237060547,17.100000381469727,18.0,19.200000762939453,19.399999618530273,20.899999618530273,23.299999237060547,22.399999618530273,22.700000762939453,6.099999904632568,3.5999999046325684,2.799999952316284,1.899999976158142,1.600000023841858,1.5,1.2999999523162842,1.0,0.800000011920929,0.30000001192092896,0.8999999761581421,1.100000023841858,1.399999976158142,1.7999999523162842,1.600000023841858,1.7999999523162842,2.0,2.4000000953674316,2.5999999046325684,3.299999952316284,4.300000190734863,5.699999809265137,7.900000095367432,9.300000190734863,9.899999618530273,11.300000190734863,11.699999809265137,12.699999809265137,15.0,19.200000762939453,19.0,17.0,18.0,20.700000762939453,19.100000381469727,22.600000381469727,24.600000381469727,23.700000762939453,26.799999237060547,5.599999904632568,3.5,2.799999952316284,2.5,2.200000047683716,1.399999976158142,1.5,1.600000023841858,1.2000000476837158,1.0,0.20000000298023224,1.0,1.2000000476837158,1.5,1.7000000476837158,1.600000023841858,2.0,2.4000000953674316,2.700000047683716,3.4000000953674316,3.5999999046325684,4.900000095367432,7.5,10.100000381469727,9.899999618530273,11.5,11.199999809265137,13.399999618530273,14.100000381469727,17.700000762939453,16.899999618530273,16.299999237060547,16.399999618530273,19.5,18.200000762939453,20.700000762939453,23.700000762939453,22.200000762939453,24.600000381469727,5.800000190734863,3.799999952316284,2.700000047683716,2.200000047683716,2.0,1.600000023841858,1.399999976158142,1.2999999523162842,1.2999999523162842,1.0,0.800000011920929,0.30000001192092896,0.8999999761581421,1.0,1.2000000476837158,1.2000000476837158,1.2000000476837158,1.7000000476837158,1.899999976158142,2.299999952316284,3.0,4.0,5.599999904632568,8.600000381469727,9.5,12.100000381469727,11.600000381469727,13.699999809265137,14.199999809265137,16.200000762939453,16.799999237060547,16.5,16.399999618530273,18.100000381469727,18.100000381469727,20.100000381469727,21.899999618530273,22.299999237060547,22.799999237060547,7.400000095367432,4.199999809265137,3.200000047683716,2.799999952316284,2.200000047683716,2.0,1.7000000476837158,1.5,1.399999976158142,1.399999976158142,1.100000023841858,0.800000011920929,0.20000000298023224,1.0,1.100000023841858,1.2000000476837158,1.5,1.5,1.7999999523162842,2.5,3.0999999046325684,4.800000190734863,6.099999904632568,8.399999618530273,9.0,11.199999809265137,11.600000381469727,14.699999809265137,13.5,17.200000762939453,17.5,16.200000762939453,16.0,18.700000762939453,18.899999618530273,19.200000762939453,22.600000381469727,21.299999237060547,24.899999618530273,6.199999809265137,4.300000190734863,3.299999952316284,3.200000047683716,2.0999999046325684,2.0999999046325684,2.0,1.7000000476837158,1.399999976158142,1.2999999523162842,1.2000000476837158,1.0,0.8999999761581421,0.30000001192092896,0.8999999761581421,1.0,1.2000000476837158,1.5,1.5,2.0,3.200000047683716,3.4000000953674316,5.800000190734863,7.0,9.0,10.5,11.800000190734863,14.600000381469727,14.600000381469727,17.200000762939453,16.5,15.5,15.600000381469727,18.200000762939453,18.799999237060547,20.100000381469727,22.399999618530273,23.200000762939453,23.600000381469727,6.199999809265137,4.5,3.700000047683716,3.0,2.799999952316284,2.299999952316284,2.0,2.0999999046325684,1.600000023841858,1.600000023841858,1.600000023841858,1.2999999523162842,1.0,0.8999999761581421,0.30000001192092896,0.8999999761581421,1.100000023841858,1.2999999523162842,1.600000023841858,1.7000000476837158,2.799999952316284,4.0,5.599999904632568,6.800000190734863,8.199999809265137,11.199999809265137,10.800000190734863,13.100000381469727,13.800000190734863,16.700000762939453,14.800000190734863,15.5,16.0,16.899999618530273,17.600000381469727,21.0,22.0,23.700000762939453,23.799999237060547,6.400000095367432,4.5,3.9000000953674316,3.5999999046325684,2.9000000953674316,2.700000047683716,2.0,2.0999999046325684,1.899999976158142,1.7000000476837158,1.399999976158142,1.399999976158142,1.2000000476837158,1.0,0.8999999761581421,0.30000001192092896,0.8999999761581421,1.2000000476837158,1.2999999523162842,1.7999999523162842,2.299999952316284,3.200000047683716,4.599999904632568,6.300000190734863,7.599999904632568,10.899999618530273,11.0,13.800000190734863,13.699999809265137,16.5,15.600000381469727,15.199999809265137,15.600000381469727,16.399999618530273,18.299999237060547,17.600000381469727,20.700000762939453,20.799999237060547,23.799999237060547,8.0,4.5,4.300000190734863,4.199999809265137,3.200000047683716,3.0,2.5,2.200000047683716,2.0,2.0,1.600000023841858,1.2999999523162842,1.2000000476837158,1.2999999523162842,1.0,0.800000011920929,0.30000001192092896,0.8999999761581421,1.2000000476837158,1.600000023841858,2.700000047683716,3.0,4.400000095367432,6.699999809265137,7.400000095367432,10.300000190734863,11.199999809265137,13.199999809265137,13.899999618530273,16.700000762939453,16.100000381469727,15.199999809265137,15.300000190734863,16.399999618530273,17.5,18.0,20.5,22.0,21.799999237060547,8.300000190734863,6.199999809265137,4.800000190734863,4.599999904632568,4.0,3.700000047683716,3.0999999046325684,3.299999952316284,2.4000000953674316,2.4000000953674316,2.5,1.899999976158142,1.5,1.600000023841858,1.399999976158142,1.100000023841858,0.8999999761581421,0.30000001192092896,1.0,1.600000023841858,2.700000047683716,4.5,6.199999809265137,7.199999809265137,8.100000381469727,10.5,12.0,13.100000381469727,15.699999809265137,17.100000381469727,16.799999237060547,17.200000762939453,15.800000190734863,18.100000381469727,19.700000762939453,19.399999618530273,23.0,22.100000381469727,25.200000762939453,9.100000381469727,8.600000381469727,6.900000095367432,4.5,4.800000190734863,4.400000095367432,3.0999999046325684,3.5,3.5999999046325684,2.9000000953674316,2.299999952316284,2.700000047683716,2.0,2.0999999046325684,1.7000000476837158,1.399999976158142,1.2000000476837158,0.8999999761581421,0.30000001192092896,1.100000023841858,2.299999952316284,3.5999999046325684,5.800000190734863,7.400000095367432,8.800000190734863,10.699999809265137,12.100000381469727,13.300000190734863,15.0,16.5,15.899999618530273,16.200000762939453,17.299999237060547,17.5,20.100000381469727,19.200000762939453,21.700000762939453,23.100000381469727,22.600000381469727,12.100000381469727,9.100000381469727,8.399999618530273,6.300000190734863,6.0,6.599999904632568,5.0,5.0,4.800000190734863,5.300000190734863,3.5999999046325684,3.0999999046325684,3.5999999046325684,2.799999952316284,2.5,2.299999952316284,2.700000047683716,1.600000023841858,1.100000023841858,0.30000001192092896,1.399999976158142,3.0,5.199999809265137,6.900000095367432,8.600000381469727,10.300000190734863,10.800000190734863,11.800000190734863,14.399999618530273,16.5,16.700000762939453,17.799999237060547,18.399999618530273,18.5,22.0,20.700000762939453,22.200000762939453,21.399999618530273,23.600000381469727,13.600000381469727,12.5,11.699999809265137,12.300000190734863,10.399999618530273,9.600000381469727,10.399999618530273,9.0,6.699999809265137,7.900000095367432,5.900000095367432,4.800000190734863,4.5,5.800000190734863,4.199999809265137,3.5,3.799999952316284,4.0,2.0999999046325684,1.2000000476837158,0.30000001192092896,1.7000000476837158,4.0,6.0,7.800000190734863,9.300000190734863,10.600000381469727,12.0,13.5,15.199999809265137,15.0,15.899999618530273,18.100000381469727,18.5,20.700000762939453,19.5,20.100000381469727,21.899999618530273,21.799999237060547,19.399999618530273,16.700000762939453,16.399999618530273,16.299999237060547,17.0,14.600000381469727,12.600000381469727,14.300000190734863,12.699999809265137,12.899999618530273,12.399999618530273,10.100000381469727,6.900000095367432,7.599999904632568,8.199999809265137,6.199999809265137,6.599999904632568,7.099999904632568,5.800000190734863,3.5999999046325684,1.399999976158142,0.30000001192092896,2.5,5.699999809265137,6.900000095367432,8.899999618530273,10.199999809265137,13.100000381469727,14.300000190734863,15.100000381469727,15.699999809265137,18.899999618530273,19.700000762939453,19.5,22.5,20.100000381469727,23.299999237060547,24.399999618530273,24.399999618530273,23.0,21.399999618530273,19.700000762939453,20.700000762939453,20.700000762939453,18.399999618530273,15.899999618530273,16.600000381469727,17.0,13.899999618530273,15.100000381469727,14.0,11.399999618530273,10.800000190734863,9.699999809265137,8.0,8.0,8.199999809265137,7.199999809265137,6.800000190734863,4.5,1.7999999523162842,0.30000001192092896,2.799999952316284,4.900000095367432,7.5,8.5,10.800000190734863,14.0,14.300000190734863,16.200000762939453,17.700000762939453,19.600000381469727,19.700000762939453,22.100000381469727,20.899999618530273,22.5,24.100000381469727,24.899999618530273,24.600000381469727,24.700000762939453,24.399999618530273,24.100000381469727,22.399999618530273,24.600000381469727,22.399999618530273,21.700000762939453,19.799999237060547,19.799999237060547,18.899999618530273,17.600000381469727,14.399999618530273,13.199999809265137,11.199999809265137,10.199999809265137,11.199999809265137,11.199999809265137,9.5,8.100000381469727,7.5,4.300000190734863,2.0999999046325684,0.30000001192092896,1.399999976158142,4.800000190734863,6.099999904632568,8.800000190734863,9.699999809265137,13.0,12.0,14.300000190734863,16.399999618530273,15.600000381469727,19.0,19.700000762939453,20.600000381469727,22.200000762939453,21.600000381469727,25.899999618530273,24.100000381469727,24.200000762939453,25.700000762939453,23.5,24.0,25.799999237060547,23.200000762939453,22.0,18.5,22.700000762939453,18.899999618530273,17.200000762939453,16.5,14.600000381469727,13.0,12.199999809265137,12.100000381469727,10.899999618530273,9.800000190734863,8.800000190734863,6.300000190734863,3.799999952316284,1.2999999523162842,0.20000000298023224,2.0,4.900000095367432,6.599999904632568,7.699999809265137,8.899999618530273,11.600000381469727,14.300000190734863,14.899999618530273,15.899999618530273,18.200000762939453,17.899999618530273,20.5,22.399999618530273,21.399999618530273,26.100000381469727,25.0,26.200000762939453,27.600000381469727,26.600000381469727,25.0,24.5,26.5,23.700000762939453,22.5,20.0,19.5,16.799999237060547,17.899999618530273,15.899999618530273,14.199999809265137,14.0,12.600000381469727,12.300000190734863,12.100000381469727,10.100000381469727,8.699999809265137,6.300000190734863,4.400000095367432,1.399999976158142,0.30000001192092896,1.399999976158142,4.199999809265137,5.599999904632568,7.199999809265137,9.300000190734863,13.100000381469727,12.600000381469727,16.0,16.600000381469727,17.700000762939453,21.100000381469727,21.700000762939453,22.200000762939453,25.0,26.5,25.0,27.200000762939453,25.700000762939453,26.200000762939453,24.899999618530273,27.200000762939453,24.799999237060547,24.0,21.200000762939453,19.799999237060547,20.200000762939453,19.5,17.700000762939453,16.700000762939453,15.300000190734863,14.300000190734863,15.0,13.300000190734863,11.5,10.899999618530273,9.199999809265137,6.400000095367432,4.199999809265137,1.5,0.30000001192092896,1.7000000476837158,4.800000190734863,6.300000190734863,7.5,10.199999809265137,10.100000381469727,13.600000381469727,13.899999618530273,15.399999618530273,18.600000381469727,20.5,20.299999237060547,26.299999237060547,26.700000762939453,26.899999618530273,27.5,26.0,27.100000381469727,26.5,27.600000381469727,25.0,25.600000381469727,24.200000762939453,19.5,20.299999237060547,20.899999618530273,18.600000381469727,17.700000762939453,16.200000762939453,16.5,17.100000381469727,12.699999809265137,12.300000190734863,11.5,9.600000381469727,7.199999809265137,6.400000095367432,3.0999999046325684,1.600000023841858,0.30000001192092896,2.0999999046325684,4.800000190734863,6.099999904632568,7.900000095367432,8.600000381469727,9.800000190734863,12.300000190734863,13.899999618530273,16.399999618530273,17.5,19.100000381469727,24.799999237060547,24.600000381469727,24.600000381469727,26.299999237060547,25.5,24.399999618530273,24.0,27.200000762939453,23.399999618530273,26.5,23.100000381469727,21.0,21.299999237060547,19.299999237060547,16.600000381469727,16.799999237060547,16.5,16.399999618530273,15.300000190734863,14.800000190734863,13.399999618530273,12.399999618530273,10.600000381469727,8.600000381469727,7.599999904632568,5.099999904632568,4.599999904632568,1.899999976158142,0.20000000298023224,2.299999952316284,4.0,6.400000095367432,8.199999809265137,9.300000190734863,11.5,12.699999809265137,16.600000381469727,17.100000381469727,17.899999618530273,28.0,28.100000381469727,26.399999618530273,26.899999618530273,27.0,25.399999618530273,25.600000381469727,28.100000381469727,25.399999618530273,25.899999618530273,23.899999618530273,21.399999618530273,23.600000381469727,24.700000762939453,20.799999237060547,21.200000762939453,17.299999237060547,18.100000381469727,18.899999618530273,16.0,16.299999237060547,13.399999618530273,12.300000190734863,9.5,9.199999809265137,8.300000190734863,6.099999904632568,3.700000047683716,1.600000023841858,0.30000001192092896,1.600000023841858,4.800000190734863,5.300000190734863,8.100000381469727,9.600000381469727,11.100000381469727,14.600000381469727,15.699999809265137,17.799999237060547,27.0,28.299999237060547,27.899999618530273,26.799999237060547,27.200000762939453,27.100000381469727,26.100000381469727,26.399999618530273,26.799999237060547,26.100000381469727,26.799999237060547,25.0,24.799999237060547,24.200000762939453,20.899999618530273,21.0,21.299999237060547,20.0,20.0,20.0,18.899999618530273,16.899999618530273,15.600000381469727,12.199999809265137,9.600000381469727,9.199999809265137,7.900000095367432,6.599999904632568,4.5,1.7999999523162842,0.30000001192092896,1.7000000476837158,3.799999952316284,5.900000095367432,7.199999809265137,7.900000095367432,11.5,12.800000190734863,16.200000762939453,28.200000762939453,28.5,27.5,27.700000762939453,27.899999618530273,26.399999618530273,26.700000762939453,26.799999237060547,27.5,27.299999237060547,26.0,24.299999237060547,24.200000762939453,24.200000762939453,20.5,21.299999237060547,21.100000381469727,22.0,21.100000381469727,19.399999618530273,17.700000762939453,17.600000381469727,16.799999237060547,12.199999809265137,13.0,10.600000381469727,9.800000190734863,8.199999809265137,7.199999809265137,5.099999904632568,1.7000000476837158,0.30000001192092896,1.2000000476837158,5.400000095367432,6.0,6.900000095367432,10.199999809265137,11.600000381469727,14.300000190734863,28.799999237060547,27.200000762939453,26.399999618530273,26.100000381469727,26.200000762939453,26.399999618530273,25.5,25.399999618530273,26.799999237060547,26.299999237060547,27.100000381469727,26.600000381469727,24.700000762939453,26.299999237060547,24.899999618530273,23.399999618530273,23.399999618530273,23.299999237060547,23.0,21.799999237060547,20.899999618530273,17.299999237060547,17.200000762939453,15.199999809265137,12.800000190734863,12.5,10.600000381469727,9.699999809265137,8.300000190734863,5.900000095367432,5.099999904632568,1.2999999523162842,0.20000000298023224,1.899999976158142,4.699999809265137,6.400000095367432,9.800000190734863,11.300000190734863,12.199999809265137,29.0,28.399999618530273,27.600000381469727,27.200000762939453,28.100000381469727,27.899999618530273,27.200000762939453,27.700000762939453,28.700000762939453,27.700000762939453,25.299999237060547,25.799999237060547,27.299999237060547,24.899999618530273,20.899999618530273,24.399999618530273,21.899999618530273,23.700000762939453,22.0,22.700000762939453,18.5,20.899999618530273,21.0,18.200000762939453,16.799999237060547,14.399999618530273,11.699999809265137,10.300000190734863,10.0,9.0,6.5,5.699999809265137,2.0,0.30000001192092896,1.600000023841858,5.099999904632568,7.099999904632568,10.100000381469727,11.300000190734863,30.299999237060547,30.200000762939453,29.899999618530273,29.600000381469727,29.200000762939453,29.600000381469727,29.799999237060547,30.0,29.899999618530273,29.5,29.0,28.700000762939453,28.299999237060547,29.0,27.299999237060547,27.799999237060547,26.700000762939453,26.700000762939453,27.100000381469727,26.200000762939453,26.100000381469727,24.100000381469727,22.700000762939453,19.5,19.299999237060547,18.200000762939453,14.199999809265137,12.300000190734863,10.899999618530273,9.899999618530273,8.399999618530273,5.900000095367432,4.099999904632568,1.899999976158142,0.30000001192092896,1.7999999523162842,6.699999809265137,6.699999809265137,8.699999809265137,28.600000381469727,29.100000381469727,29.0,29.399999618530273,28.899999618530273,29.0,29.700000762939453,30.100000381469727,28.700000762939453,29.799999237060547,28.100000381469727,28.0,28.399999618530273,29.100000381469727,27.100000381469727,27.0,26.5,27.700000762939453,27.100000381469727,24.0,24.100000381469727,22.600000381469727,21.399999618530273,20.600000381469727,19.5,18.100000381469727,15.800000190734863,15.699999809265137,12.899999618530273,11.300000190734863,10.0,7.400000095367432,6.599999904632568,4.0,1.7000000476837158,0.30000001192092896,2.299999952316284,4.599999904632568,5.599999904632568,30.100000381469727,29.700000762939453,29.899999618530273,30.100000381469727,28.899999618530273,29.700000762939453,30.100000381469727,30.200000762939453,29.700000762939453,30.100000381469727,29.399999618530273,28.799999237060547,27.700000762939453,28.799999237060547,28.200000762939453,26.700000762939453,27.399999618530273,27.799999237060547,28.200000762939453,27.200000762939453,25.5,24.899999618530273,23.5,20.700000762939453,21.299999237060547,21.0,19.799999237060547,18.200000762939453,15.600000381469727,15.5,12.899999618530273,9.800000190734863,8.699999809265137,6.099999904632568,4.099999904632568,1.7000000476837158,0.20000000298023224,1.399999976158142,6.099999904632568,30.0,29.799999237060547,29.700000762939453,29.799999237060547,29.299999237060547,29.5,29.899999618530273,30.100000381469727,29.299999237060547,29.700000762939453,28.899999618530273,28.799999237060547,27.799999237060547,29.200000762939453,27.299999237060547,27.600000381469727,27.200000762939453,26.0,26.700000762939453,26.399999618530273,25.700000762939453,25.700000762939453,24.899999618530273,22.200000762939453,22.100000381469727,21.100000381469727,20.299999237060547,20.700000762939453,18.799999237060547,17.899999618530273,14.699999809265137,11.199999809265137,11.399999618530273,8.199999809265137,7.300000190734863,5.199999809265137,1.7000000476837158,0.30000001192092896,1.600000023841858,30.100000381469727,30.0,29.399999618530273,29.899999618530273,29.899999618530273,30.200000762939453,30.600000381469727,30.700000762939453,29.799999237060547,30.299999237060547,30.100000381469727,29.299999237060547,29.399999618530273,30.0,28.899999618530273,29.700000762939453,27.700000762939453,28.600000381469727,28.600000381469727,27.100000381469727,24.899999618530273,25.899999618530273,26.899999618530273,22.5,22.5,24.0,21.100000381469727,20.799999237060547,19.700000762939453,18.5,14.699999809265137,12.100000381469727,12.199999809265137,8.899999618530273,8.100000381469727,5.800000190734863,5.199999809265137,1.7000000476837158,0.30000001192092896],"max_predicted_aligned_error":30.680816650390625}]
