# Supplementary material for: An integrative multitiered computational analysis for better understanding the structure and function of 85 miniproteins
Source: NAR Genom Bioinform. 2025 Dec 3;7(4):lqaf178. doi: 10.1093/nargab/lqaf178 (PMC12673850; doi:10.1093/nargab/lqaf178)
Supplement: lqaf178_Supplemental_Files [file lqaf178_supplemental_files.zip › BAGE5/BAGE5_AF1.pdb]

MODEL     1
ATOM      1  N   MET A   1      23.300   6.785 -11.263  1.00 60.03           N  
ATOM      2  CA  MET A   1      22.670   5.534 -11.676  1.00 60.03           C  
ATOM      3  C   MET A   1      21.960   4.869 -10.501  1.00 60.03           C  
ATOM      4  CB  MET A   1      23.707   4.579 -12.269  1.00 60.03           C  
ATOM      5  O   MET A   1      21.193   3.923 -10.689  1.00 60.03           O  
ATOM      6  CG  MET A   1      24.074   4.891 -13.710  1.00 60.03           C  
ATOM      7  SD  MET A   1      24.830   3.456 -14.570  1.00 60.03           S  
ATOM      8  CE  MET A   1      25.545   4.289 -16.015  1.00 60.03           C  
ATOM      9  N   ALA A   2      21.990   5.492  -9.265  1.00 65.92           N  
ATOM     10  CA  ALA A   2      21.540   4.998  -7.967  1.00 65.92           C  
ATOM     11  C   ALA A   2      20.176   5.577  -7.601  1.00 65.92           C  
ATOM     12  CB  ALA A   2      22.564   5.333  -6.885  1.00 65.92           C  
ATOM     13  O   ALA A   2      19.358   4.905  -6.969  1.00 65.92           O  
ATOM     14  N   ALA A   3      19.817   6.714  -8.224  1.00 70.97           N  
ATOM     15  CA  ALA A   3      18.576   7.399  -7.871  1.00 70.97           C  
ATOM     16  C   ALA A   3      17.374   6.729  -8.530  1.00 70.97           C  
ATOM     17  CB  ALA A   3      18.648   8.870  -8.273  1.00 70.97           C  
ATOM     18  O   ALA A   3      16.305   6.623  -7.923  1.00 70.97           O  
ATOM     19  N   GLY A   4      17.650   6.137  -9.714  1.00 79.35           N  
ATOM     20  CA  GLY A   4      16.588   5.440 -10.421  1.00 79.35           C  
ATOM     21  C   GLY A   4      16.151   4.161  -9.731  1.00 79.35           C  
ATOM     22  O   GLY A   4      14.956   3.877  -9.638  1.00 79.35           O  
ATOM     23  N   ALA A   5      17.095   3.512  -9.152  1.00 79.35           N  
ATOM     24  CA  ALA A   5      16.852   2.248  -8.462  1.00 79.35           C  
ATOM     25  C   ALA A   5      16.058   2.467  -7.178  1.00 79.35           C  
ATOM     26  CB  ALA A   5      18.174   1.548  -8.154  1.00 79.35           C  
ATOM     27  O   ALA A   5      15.179   1.671  -6.841  1.00 79.35           O  
ATOM     28  N   VAL A   6      16.311   3.615  -6.556  1.00 81.82           N  
ATOM     29  CA  VAL A   6      15.638   3.952  -5.305  1.00 81.82           C  
ATOM     30  C   VAL A   6      14.170   4.275  -5.579  1.00 81.82           C  
ATOM     31  CB  VAL A   6      16.322   5.142  -4.596  1.00 81.82           C  
ATOM     32  O   VAL A   6      13.283   3.825  -4.850  1.00 81.82           O  
ATOM     33  CG1 VAL A   6      15.527   5.563  -3.361  1.00 81.82           C  
ATOM     34  CG2 VAL A   6      17.756   4.782  -4.214  1.00 81.82           C  
ATOM     35  N   PHE A   7      13.991   4.953  -6.681  1.00 81.06           N  
ATOM     36  CA  PHE A   7      12.633   5.328  -7.057  1.00 81.06           C  
ATOM     37  C   PHE A   7      11.808   4.095  -7.408  1.00 81.06           C  
ATOM     38  CB  PHE A   7      12.651   6.302  -8.239  1.00 81.06           C  
ATOM     39  O   PHE A   7      10.661   3.966  -6.976  1.00 81.06           O  
ATOM     40  CG  PHE A   7      11.289   6.814  -8.624  1.00 81.06           C  
ATOM     41  CD1 PHE A   7      10.604   6.267  -9.702  1.00 81.06           C  
ATOM     42  CD2 PHE A   7      10.693   7.844  -7.907  1.00 81.06           C  
ATOM     43  CE1 PHE A   7       9.344   6.739 -10.061  1.00 81.06           C  
ATOM     44  CE2 PHE A   7       9.434   8.321  -8.260  1.00 81.06           C  
ATOM     45  CZ  PHE A   7       8.762   7.768  -9.338  1.00 81.06           C  
ATOM     46  N   LEU A   8      12.354   3.178  -8.117  1.00 85.34           N  
ATOM     47  CA  LEU A   8      11.661   1.955  -8.505  1.00 85.34           C  
ATOM     48  C   LEU A   8      11.346   1.097  -7.285  1.00 85.34           C  
ATOM     49  CB  LEU A   8      12.504   1.155  -9.502  1.00 85.34           C  
ATOM     50  O   LEU A   8      10.263   0.515  -7.192  1.00 85.34           O  
ATOM     51  CG  LEU A   8      12.609   1.730 -10.916  1.00 85.34           C  
ATOM     52  CD1 LEU A   8      13.617   0.934 -11.738  1.00 85.34           C  
ATOM     53  CD2 LEU A   8      11.243   1.735 -11.594  1.00 85.34           C  
ATOM     54  N   ALA A   9      12.267   1.042  -6.366  1.00 84.13           N  
ATOM     55  CA  ALA A   9      12.068   0.282  -5.135  1.00 84.13           C  
ATOM     56  C   ALA A   9      10.938   0.876  -4.299  1.00 84.13           C  
ATOM     57  CB  ALA A   9      13.360   0.239  -4.322  1.00 84.13           C  
ATOM     58  O   ALA A   9      10.105   0.144  -3.760  1.00 84.13           O  
ATOM     59  N   LEU A  10      10.931   2.205  -4.276  1.00 82.93           N  
ATOM     60  CA  LEU A  10       9.893   2.886  -3.510  1.00 82.93           C  
ATOM     61  C   LEU A  10       8.524   2.685  -4.152  1.00 82.93           C  
ATOM     62  CB  LEU A  10      10.203   4.381  -3.397  1.00 82.93           C  
ATOM     63  O   LEU A  10       7.542   2.411  -3.458  1.00 82.93           O  
ATOM     64  CG  LEU A  10       9.289   5.195  -2.481  1.00 82.93           C  
ATOM     65  CD1 LEU A  10       9.450   4.743  -1.033  1.00 82.93           C  
ATOM     66  CD2 LEU A  10       9.584   6.685  -2.617  1.00 82.93           C  
ATOM     67  N   SER A  11       8.459   2.734  -5.449  1.00 81.69           N  
ATOM     68  CA  SER A  11       7.211   2.557  -6.184  1.00 81.69           C  
ATOM     69  C   SER A  11       6.669   1.141  -6.020  1.00 81.69           C  
ATOM     70  CB  SER A  11       7.413   2.866  -7.668  1.00 81.69           C  
ATOM     71  O   SER A  11       5.464   0.948  -5.848  1.00 81.69           O  
ATOM     72  OG  SER A  11       8.337   3.927  -7.839  1.00 81.69           O  
ATOM     73  N   ALA A  12       7.642   0.241  -6.068  1.00 84.90           N  
ATOM     74  CA  ALA A  12       7.261  -1.158  -5.889  1.00 84.90           C  
ATOM     75  C   ALA A  12       6.699  -1.398  -4.491  1.00 84.90           C  
ATOM     76  CB  ALA A  12       8.456  -2.072  -6.144  1.00 84.90           C  
ATOM     77  O   ALA A  12       5.715  -2.123  -4.327  1.00 84.90           O  
ATOM     78  N   GLN A  13       7.289  -0.765  -3.520  1.00 80.10           N  
ATOM     79  CA  GLN A  13       6.813  -0.892  -2.146  1.00 80.10           C  
ATOM     80  C   GLN A  13       5.432  -0.263  -1.982  1.00 80.10           C  
ATOM     81  CB  GLN A  13       7.802  -0.248  -1.173  1.00 80.10           C  
ATOM     82  O   GLN A  13       4.577  -0.805  -1.279  1.00 80.10           O  
ATOM     83  CG  GLN A  13       9.132  -0.982  -1.072  1.00 80.10           C  
ATOM     84  CD  GLN A  13      10.116  -0.290  -0.148  1.00 80.10           C  
ATOM     85  NE2 GLN A  13      10.694  -1.048   0.778  1.00 80.10           N  
ATOM     86  OE1 GLN A  13      10.355   0.916  -0.265  1.00 80.10           O  
ATOM     87  N   LEU A  14       5.242   0.856  -2.579  1.00 82.35           N  
ATOM     88  CA  LEU A  14       3.947   1.522  -2.495  1.00 82.35           C  
ATOM     89  C   LEU A  14       2.868   0.703  -3.196  1.00 82.35           C  
ATOM     90  CB  LEU A  14       4.022   2.921  -3.111  1.00 82.35           C  
ATOM     91  O   LEU A  14       1.742   0.600  -2.702  1.00 82.35           O  
ATOM     92  CG  LEU A  14       4.759   3.983  -2.293  1.00 82.35           C  
ATOM     93  CD1 LEU A  14       4.864   5.283  -3.084  1.00 82.35           C  
ATOM     94  CD2 LEU A  14       4.053   4.217  -0.961  1.00 82.35           C  
ATOM     95  N   LEU A  15       3.273   0.190  -4.332  1.00 79.86           N  
ATOM     96  CA  LEU A  15       2.344  -0.661  -5.069  1.00 79.86           C  
ATOM     97  C   LEU A  15       1.991  -1.906  -4.262  1.00 79.86           C  
ATOM     98  CB  LEU A  15       2.943  -1.066  -6.418  1.00 79.86           C  
ATOM     99  O   LEU A  15       0.824  -2.300  -4.200  1.00 79.86           O  
ATOM    100  CG  LEU A  15       2.013  -1.811  -7.377  1.00 79.86           C  
ATOM    101  CD1 LEU A  15       0.987  -0.852  -7.971  1.00 79.86           C  
ATOM    102  CD2 LEU A  15       2.816  -2.493  -8.479  1.00 79.86           C  
ATOM    103  N   GLN A  16       2.984  -2.554  -3.690  1.00 77.59           N  
ATOM    104  CA  GLN A  16       2.750  -3.713  -2.836  1.00 77.59           C  
ATOM    105  C   GLN A  16       1.860  -3.351  -1.650  1.00 77.59           C  
ATOM    106  CB  GLN A  16       4.077  -4.291  -2.339  1.00 77.59           C  
ATOM    107  O   GLN A  16       0.987  -4.131  -1.262  1.00 77.59           O  
ATOM    108  CG  GLN A  16       3.974  -5.725  -1.839  1.00 77.59           C  
ATOM    109  CD  GLN A  16       5.324  -6.323  -1.490  1.00 77.59           C  
ATOM    110  NE2 GLN A  16       5.488  -6.722  -0.233  1.00 77.59           N  
ATOM    111  OE1 GLN A  16       6.211  -6.427  -2.342  1.00 77.59           O  
ATOM    112  N   ALA A  17       2.110  -2.231  -1.037  1.00 74.96           N  
ATOM    113  CA  ALA A  17       1.288  -1.748   0.070  1.00 74.96           C  
ATOM    114  C   ALA A  17      -0.156  -1.533  -0.372  1.00 74.96           C  
ATOM    115  CB  ALA A  17       1.866  -0.453   0.636  1.00 74.96           C  
ATOM    116  O   ALA A  17      -1.092  -1.836   0.372  1.00 74.96           O  
ATOM    117  N   ARG A  18      -0.278  -1.010  -1.548  1.00 72.58           N  
ATOM    118  CA  ARG A  18      -1.625  -0.783  -2.061  1.00 72.58           C  
ATOM    119  C   ARG A  18      -2.328  -2.104  -2.356  1.00 72.58           C  
ATOM    120  CB  ARG A  18      -1.583   0.081  -3.323  1.00 72.58           C  
ATOM    121  O   ARG A  18      -3.531  -2.239  -2.124  1.00 72.58           O  
ATOM    122  CG  ARG A  18      -2.883   0.814  -3.612  1.00 72.58           C  
ATOM    123  CD  ARG A  18      -2.742   1.769  -4.788  1.00 72.58           C  
ATOM    124  NE  ARG A  18      -3.859   2.708  -4.857  1.00 72.58           N  
ATOM    125  NH1 ARG A  18      -3.407   3.409  -7.011  1.00 72.58           N  
ATOM    126  NH2 ARG A  18      -5.189   4.285  -5.866  1.00 72.58           N  
ATOM    127  CZ  ARG A  18      -4.149   3.465  -5.911  1.00 72.58           C  
ATOM    128  N   LEU A  19      -1.531  -2.953  -2.956  1.00 71.69           N  
ATOM    129  CA  LEU A  19      -2.107  -4.257  -3.261  1.00 71.69           C  
ATOM    130  C   LEU A  19      -2.409  -5.032  -1.983  1.00 71.69           C  
ATOM    131  CB  LEU A  19      -1.160  -5.067  -4.151  1.00 71.69           C  
ATOM    132  O   LEU A  19      -3.393  -5.772  -1.917  1.00 71.69           O  
ATOM    133  CG  LEU A  19      -1.066  -4.631  -5.614  1.00 71.69           C  
ATOM    134  CD1 LEU A  19       0.005  -5.439  -6.340  1.00 71.69           C  
ATOM    135  CD2 LEU A  19      -2.417  -4.781  -6.305  1.00 71.69           C  
ATOM    136  N   MET A  20      -1.521  -4.897  -1.007  1.00 64.79           N  
ATOM    137  CA  MET A  20      -1.818  -5.557   0.261  1.00 64.79           C  
ATOM    138  C   MET A  20      -2.970  -4.863   0.979  1.00 64.79           C  
ATOM    139  CB  MET A  20      -0.579  -5.578   1.159  1.00 64.79           C  
ATOM    140  O   MET A  20      -3.711  -5.498   1.731  1.00 64.79           O  
ATOM    141  CG  MET A  20       0.519  -6.506   0.665  1.00 64.79           C  
ATOM    142  SD  MET A  20       1.802  -6.817   1.940  1.00 64.79           S  
ATOM    143  CE  MET A  20       2.304  -8.500   1.485  1.00 64.79           C  
ATOM    144  N   LYS A  21      -3.039  -3.563   0.826  1.00 61.61           N  
ATOM    145  CA  LYS A  21      -4.184  -2.864   1.403  1.00 61.61           C  
ATOM    146  C   LYS A  21      -5.485  -3.292   0.730  1.00 61.61           C  
ATOM    147  CB  LYS A  21      -4.005  -1.350   1.284  1.00 61.61           C  
ATOM    148  O   LYS A  21      -6.524  -3.397   1.385  1.00 61.61           O  
ATOM    149  CG  LYS A  21      -5.038  -0.542   2.056  1.00 61.61           C  
ATOM    150  CD  LYS A  21      -4.715   0.946   2.032  1.00 61.61           C  
ATOM    151  CE  LYS A  21      -5.838   1.773   2.642  1.00 61.61           C  
ATOM    152  NZ  LYS A  21      -5.537   3.235   2.598  1.00 61.61           N  
ATOM    153  N   GLU A  22      -5.364  -3.566  -0.632  1.00 59.00           N  
ATOM    154  CA  GLU A  22      -6.591  -4.060  -1.249  1.00 59.00           C  
ATOM    155  C   GLU A  22      -6.933  -5.462  -0.753  1.00 59.00           C  
ATOM    156  CB  GLU A  22      -6.464  -4.058  -2.775  1.00 59.00           C  
ATOM    157  O   GLU A  22      -8.107  -5.798  -0.587  1.00 59.00           O  
ATOM    158  CG  GLU A  22      -7.799  -4.079  -3.503  1.00 59.00           C  
ATOM    159  CD  GLU A  22      -7.659  -4.023  -5.016  1.00 59.00           C  
ATOM    160  OE1 GLU A  22      -7.794  -5.077  -5.678  1.00 59.00           O  
ATOM    161  OE2 GLU A  22      -7.410  -2.916  -5.544  1.00 59.00           O  
ATOM    162  N   GLU A  23      -5.910  -6.154  -0.323  1.00 55.38           N  
ATOM    163  CA  GLU A  23      -6.298  -7.407   0.318  1.00 55.38           C  
ATOM    164  C   GLU A  23      -6.447  -7.233   1.826  1.00 55.38           C  
ATOM    165  CB  GLU A  23      -5.276  -8.506   0.013  1.00 55.38           C  
ATOM    166  O   GLU A  23      -6.671  -8.205   2.550  1.00 55.38           O  
ATOM    167  CG  GLU A  23      -5.184  -8.868  -1.462  1.00 55.38           C  
ATOM    168  CD  GLU A  23      -4.252 -10.038  -1.735  1.00 55.38           C  
ATOM    169  OE1 GLU A  23      -4.733 -11.109  -2.170  1.00 55.38           O  
ATOM    170  OE2 GLU A  23      -3.030  -9.883  -1.511  1.00 55.38           O  
ATOM    171  N   SER A  24      -6.246  -6.007   2.293  1.00 55.07           N  
ATOM    172  CA  SER A  24      -6.386  -5.681   3.709  1.00 55.07           C  
ATOM    173  C   SER A  24      -7.851  -5.682   4.134  1.00 55.07           C  
ATOM    174  CB  SER A  24      -5.760  -4.319   4.010  1.00 55.07           C  
ATOM    175  O   SER A  24      -8.709  -5.153   3.424  1.00 55.07           O  
ATOM    176  OG  SER A  24      -5.723  -4.081   5.407  1.00 55.07           O  
ATOM    177  N   PRO A  25      -8.285  -6.839   4.753  1.00 54.43           N  
ATOM    178  CA  PRO A  25      -9.703  -6.953   5.101  1.00 54.43           C  
ATOM    179  C   PRO A  25     -10.409  -5.599   5.147  1.00 54.43           C  
ATOM    180  CB  PRO A  25      -9.674  -7.601   6.488  1.00 54.43           C  
ATOM    181  O   PRO A  25      -9.806  -4.597   5.540  1.00 54.43           O  
ATOM    182  CG  PRO A  25      -8.271  -7.416   6.967  1.00 54.43           C  
ATOM    183  CD  PRO A  25      -7.405  -7.072   5.789  1.00 54.43           C  
ATOM    184  N   VAL A  26     -10.844  -5.085   4.136  1.00 55.94           N  
ATOM    185  CA  VAL A  26     -11.758  -3.956   4.280  1.00 55.94           C  
ATOM    186  C   VAL A  26     -12.147  -3.791   5.747  1.00 55.94           C  
ATOM    187  CB  VAL A  26     -13.022  -4.134   3.410  1.00 55.94           C  
ATOM    188  O   VAL A  26     -12.634  -4.733   6.377  1.00 55.94           O  
ATOM    189  CG1 VAL A  26     -13.969  -2.949   3.585  1.00 55.94           C  
ATOM    190  CG2 VAL A  26     -12.638  -4.303   1.941  1.00 55.94           C  
ATOM    191  N   VAL A  27     -11.374  -3.237   6.526  1.00 54.49           N  
ATOM    192  CA  VAL A  27     -11.762  -2.906   7.893  1.00 54.49           C  
ATOM    193  C   VAL A  27     -12.941  -1.935   7.875  1.00 54.49           C  
ATOM    194  CB  VAL A  27     -10.584  -2.298   8.686  1.00 54.49           C  
ATOM    195  O   VAL A  27     -12.875  -0.880   7.240  1.00 54.49           O  
ATOM    196  CG1 VAL A  27     -11.013  -1.949  10.110  1.00 54.49           C  
ATOM    197  CG2 VAL A  27      -9.399  -3.261   8.703  1.00 54.49           C  
ATOM    198  N   SER A  28     -14.128  -2.397   7.692  1.00 60.32           N  
ATOM    199  CA  SER A  28     -15.340  -1.609   7.892  1.00 60.32           C  
ATOM    200  C   SER A  28     -15.575  -1.322   9.371  1.00 60.32           C  
ATOM    201  CB  SER A  28     -16.553  -2.333   7.306  1.00 60.32           C  
ATOM    202  O   SER A  28     -15.433  -2.213  10.212  1.00 60.32           O  
ATOM    203  OG  SER A  28     -17.724  -1.547   7.447  1.00 60.32           O  
ATOM    204  N   TRP A  29     -15.303  -0.106   9.743  1.00 63.20           N  
ATOM    205  CA  TRP A  29     -15.538   0.309  11.123  1.00 63.20           C  
ATOM    206  C   TRP A  29     -16.849   1.077  11.245  1.00 63.20           C  
ATOM    207  CB  TRP A  29     -14.378   1.170  11.630  1.00 63.20           C  
ATOM    208  O   TRP A  29     -17.284   1.730  10.293  1.00 63.20           O  
ATOM    209  CG  TRP A  29     -14.104   2.380  10.789  1.00 63.20           C  
ATOM    210  CD1 TRP A  29     -13.364   2.435   9.641  1.00 63.20           C  
ATOM    211  CD2 TRP A  29     -14.565   3.713  11.033  1.00 63.20           C  
ATOM    212  CE2 TRP A  29     -14.066   4.525   9.991  1.00 63.20           C  
ATOM    213  CE3 TRP A  29     -15.353   4.299  12.033  1.00 63.20           C  
ATOM    214  NE1 TRP A  29     -13.337   3.723   9.156  1.00 63.20           N  
ATOM    215  CH2 TRP A  29     -15.104   6.443  10.912  1.00 63.20           C  
ATOM    216  CZ2 TRP A  29     -14.331   5.895   9.921  1.00 63.20           C  
ATOM    217  CZ3 TRP A  29     -15.615   5.662  11.961  1.00 63.20           C  
ATOM    218  N   ARG A  30     -17.940   0.568  11.838  1.00 61.93           N  
ATOM    219  CA  ARG A  30     -19.174   1.255  12.207  1.00 61.93           C  
ATOM    220  C   ARG A  30     -19.118   1.742  13.651  1.00 61.93           C  
ATOM    221  CB  ARG A  30     -20.381   0.336  12.011  1.00 61.93           C  
ATOM    222  O   ARG A  30     -18.701   1.003  14.546  1.00 61.93           O  
ATOM    223  CG  ARG A  30     -21.703   1.076  11.881  1.00 61.93           C  
ATOM    224  CD  ARG A  30     -22.869   0.116  11.686  1.00 61.93           C  
ATOM    225  NE  ARG A  30     -24.119   0.830  11.437  1.00 61.93           N  
ATOM    226  NH1 ARG A  30     -25.428  -1.071  11.349  1.00 61.93           N  
ATOM    227  NH2 ARG A  30     -26.378   0.995  11.059  1.00 61.93           N  
ATOM    228  CZ  ARG A  30     -25.305   0.250  11.282  1.00 61.93           C  
ATOM    229  N   LEU A  31     -19.167   3.087  13.779  1.00 60.15           N  
ATOM    230  CA  LEU A  31     -19.259   3.774  15.063  1.00 60.15           C  
ATOM    231  C   LEU A  31     -20.690   3.753  15.590  1.00 60.15           C  
ATOM    232  CB  LEU A  31     -18.770   5.219  14.935  1.00 60.15           C  
ATOM    233  O   LEU A  31     -21.611   4.219  14.915  1.00 60.15           O  
ATOM    234  CG  LEU A  31     -18.596   5.994  16.242  1.00 60.15           C  
ATOM    235  CD1 LEU A  31     -17.413   5.444  17.031  1.00 60.15           C  
ATOM    236  CD2 LEU A  31     -18.413   7.482  15.961  1.00 60.15           C  
ATOM    237  N   GLU A  32     -21.065   2.793  16.391  1.00 63.88           N  
ATOM    238  CA  GLU A  32     -22.380   2.861  17.022  1.00 63.88           C  
ATOM    239  C   GLU A  32     -22.495   4.085  17.926  1.00 63.88           C  
ATOM    240  CB  GLU A  32     -22.658   1.587  17.823  1.00 63.88           C  
ATOM    241  O   GLU A  32     -21.649   4.303  18.796  1.00 63.88           O  
ATOM    242  CG  GLU A  32     -22.947   0.368  16.958  1.00 63.88           C  
ATOM    243  CD  GLU A  32     -24.388   0.299  16.480  1.00 63.88           C  
ATOM    244  OE1 GLU A  32     -24.650   0.602  15.294  1.00 63.88           O  
ATOM    245  OE2 GLU A  32     -25.264  -0.060  17.299  1.00 63.88           O  
ATOM    246  N   PRO A  33     -23.345   5.067  17.548  1.00 63.35           N  
ATOM    247  CA  PRO A  33     -23.502   6.267  18.373  1.00 63.35           C  
ATOM    248  C   PRO A  33     -24.039   5.958  19.768  1.00 63.35           C  
ATOM    249  CB  PRO A  33     -24.500   7.113  17.579  1.00 63.35           C  
ATOM    250  O   PRO A  33     -23.752   6.688  20.720  1.00 63.35           O  
ATOM    251  CG  PRO A  33     -25.110   6.164  16.598  1.00 63.35           C  
ATOM    252  CD  PRO A  33     -24.220   4.960  16.484  1.00 63.35           C  
ATOM    253  N   GLU A  34     -24.420   4.769  20.084  1.00 65.14           N  
ATOM    254  CA  GLU A  34     -25.097   4.646  21.372  1.00 65.14           C  
ATOM    255  C   GLU A  34     -24.157   4.092  22.438  1.00 65.14           C  
ATOM    256  CB  GLU A  34     -26.335   3.755  21.247  1.00 65.14           C  
ATOM    257  O   GLU A  34     -24.216   4.502  23.599  1.00 65.14           O  
ATOM    258  CG  GLU A  34     -27.526   4.444  20.598  1.00 65.14           C  
ATOM    259  CD  GLU A  34     -28.824   3.665  20.745  1.00 65.14           C  
ATOM    260  OE1 GLU A  34     -29.735   4.133  21.465  1.00 65.14           O  
ATOM    261  OE2 GLU A  34     -28.929   2.577  20.136  1.00 65.14           O  
ATOM    262  N   ASP A  35     -22.904   3.868  22.182  1.00 63.45           N  
ATOM    263  CA  ASP A  35     -22.080   3.408  23.295  1.00 63.45           C  
ATOM    264  C   ASP A  35     -20.594   3.544  22.973  1.00 63.45           C  
ATOM    265  CB  ASP A  35     -22.412   1.955  23.643  1.00 63.45           C  
ATOM    266  O   ASP A  35     -19.741   3.180  23.785  1.00 63.45           O  
ATOM    267  CG  ASP A  35     -23.838   1.773  24.131  1.00 63.45           C  
ATOM    268  OD1 ASP A  35     -24.288   2.546  25.005  1.00 63.45           O  
ATOM    269  OD2 ASP A  35     -24.519   0.847  23.639  1.00 63.45           O  
ATOM    270  N   GLY A  36     -20.249   4.545  22.036  1.00 63.31           N  
ATOM    271  CA  GLY A  36     -18.844   4.849  21.811  1.00 63.31           C  
ATOM    272  C   GLY A  36     -17.990   3.611  21.613  1.00 63.31           C  
ATOM    273  O   GLY A  36     -16.767   3.665  21.756  1.00 63.31           O  
ATOM    274  N   THR A  37     -18.643   2.440  21.346  1.00 58.66           N  
ATOM    275  CA  THR A  37     -17.863   1.257  20.999  1.00 58.66           C  
ATOM    276  C   THR A  37     -17.792   1.081  19.485  1.00 58.66           C  
ATOM    277  CB  THR A  37     -18.457  -0.011  21.638  1.00 58.66           C  
ATOM    278  O   THR A  37     -18.761   1.360  18.776  1.00 58.66           O  
ATOM    279  CG2 THR A  37     -17.405  -0.766  22.445  1.00 58.66           C  
ATOM    280  OG1 THR A  37     -19.535   0.359  22.507  1.00 58.66           O  
ATOM    281  N   ALA A  38     -16.496   1.135  18.934  1.00 61.75           N  
ATOM    282  CA  ALA A  38     -16.178   0.889  17.530  1.00 61.75           C  
ATOM    283  C   ALA A  38     -16.013  -0.604  17.258  1.00 61.75           C  
ATOM    284  CB  ALA A  38     -14.911   1.642  17.132  1.00 61.75           C  
ATOM    285  O   ALA A  38     -15.388  -1.319  18.045  1.00 61.75           O  
ATOM    286  N   LEU A  39     -16.991  -1.176  16.667  1.00 61.33           N  
ATOM    287  CA  LEU A  39     -16.831  -2.547  16.193  1.00 61.33           C  
ATOM    288  C   LEU A  39     -16.097  -2.578  14.857  1.00 61.33           C  
ATOM    289  CB  LEU A  39     -18.195  -3.229  16.055  1.00 61.33           C  
ATOM    290  O   LEU A  39     -16.406  -1.795  13.956  1.00 61.33           O  
ATOM    291  CG  LEU A  39     -18.982  -3.438  17.350  1.00 61.33           C  
ATOM    292  CD1 LEU A  39     -20.395  -3.920  17.039  1.00 61.33           C  
ATOM    293  CD2 LEU A  39     -18.263  -4.426  18.261  1.00 61.33           C  
ATOM    294  N   CYS A  40     -14.848  -3.257  14.931  1.00 60.89           N  
ATOM    295  CA  CYS A  40     -13.980  -3.486  13.781  1.00 60.89           C  
ATOM    296  C   CYS A  40     -14.312  -4.810  13.103  1.00 60.89           C  
ATOM    297  CB  CYS A  40     -12.513  -3.475  14.207  1.00 60.89           C  
ATOM    298  O   CYS A  40     -14.398  -5.847  13.764  1.00 60.89           O  
ATOM    299  SG  CYS A  40     -11.356  -3.694  12.837  1.00 60.89           S  
ATOM    300  N   PHE A  41     -14.953  -4.702  11.946  1.00 59.33           N  
ATOM    301  CA  PHE A  41     -15.150  -5.916  11.163  1.00 59.33           C  
ATOM    302  C   PHE A  41     -14.072  -6.053  10.095  1.00 59.33           C  
ATOM    303  CB  PHE A  41     -16.537  -5.918  10.512  1.00 59.33           C  
ATOM    304  O   PHE A  41     -13.785  -5.099   9.369  1.00 59.33           O  
ATOM    305  CG  PHE A  41     -17.672  -5.889  11.500  1.00 59.33           C  
ATOM    306  CD1 PHE A  41     -18.125  -7.061  12.094  1.00 59.33           C  
ATOM    307  CD2 PHE A  41     -18.286  -4.690  11.836  1.00 59.33           C  
ATOM    308  CE1 PHE A  41     -19.175  -7.038  13.009  1.00 59.33           C  
ATOM    309  CE2 PHE A  41     -19.336  -4.658  12.749  1.00 59.33           C  
ATOM    310  CZ  PHE A  41     -19.779  -5.834  13.334  1.00 59.33           C  
ATOM    311  N   ILE A  42     -13.270  -7.200  10.347  1.00 59.22           N  
ATOM    312  CA  ILE A  42     -12.189  -7.503   9.416  1.00 59.22           C  
ATOM    313  C   ILE A  42     -12.686  -8.474   8.347  1.00 59.22           C  
ATOM    314  CB  ILE A  42     -10.962  -8.093  10.146  1.00 59.22           C  
ATOM    315  O   ILE A  42     -13.241  -9.528   8.667  1.00 59.22           O  
ATOM    316  CG1 ILE A  42     -10.502  -7.149  11.264  1.00 59.22           C  
ATOM    317  CG2 ILE A  42      -9.825  -8.366   9.158  1.00 59.22           C  
ATOM    318  CD1 ILE A  42      -9.489  -7.767  12.218  1.00 59.22           C  
ATOM    319  N   PHE A  43     -13.022  -8.124   7.066  1.00 58.15           N  
ATOM    320  CA  PHE A  43     -13.332  -9.044   5.978  1.00 58.15           C  
ATOM    321  C   PHE A  43     -12.062  -9.480   5.258  1.00 58.15           C  
ATOM    322  CB  PHE A  43     -14.303  -8.397   4.985  1.00 58.15           C  
ATOM    323  O   PHE A  43     -11.132  -8.687   5.095  1.00 58.15           O  
ATOM    324  CG  PHE A  43     -15.649  -8.073   5.576  1.00 58.15           C  
ATOM    325  CD1 PHE A  43     -16.638  -9.045   5.661  1.00 58.15           C  
ATOM    326  CD2 PHE A  43     -15.925  -6.795   6.045  1.00 58.15           C  
ATOM    327  CE1 PHE A  43     -17.885  -8.747   6.207  1.00 58.15           C  
ATOM    328  CE2 PHE A  43     -17.168  -6.491   6.592  1.00 58.15           C  
ATOM    329  CZ  PHE A  43     -18.147  -7.468   6.671  1.00 58.15           C  
TER     330      PHE A  43
ENDMDL
END
