# Supplementary material for: An integrative multitiered computational analysis for better understanding the structure and function of 85 miniproteins
Source: NAR Genom Bioinform. 2025 Dec 3;7(4):lqaf178. doi: 10.1093/nargab/lqaf178 (PMC12673850; doi:10.1093/nargab/lqaf178)
Supplement: lqaf178_Supplemental_Files [file lqaf178_supplemental_files.zip › BAGE5/BAGE5_AF2.pdb]

MODEL     1
ATOM      1  N   MET A   1      21.109  -0.022 -16.289  1.00 67.09           N  
ATOM      2  CA  MET A   1      19.810   0.638 -16.192  1.00 67.09           C  
ATOM      3  C   MET A   1      18.707  -0.374 -15.900  1.00 67.09           C  
ATOM      4  CB  MET A   1      19.495   1.398 -17.481  1.00 67.09           C  
ATOM      5  O   MET A   1      17.580   0.006 -15.576  1.00 67.09           O  
ATOM      6  CG  MET A   1      19.599   2.908 -17.343  1.00 67.09           C  
ATOM      7  SD  MET A   1      18.975   3.794 -18.824  1.00 67.09           S  
ATOM      8  CE  MET A   1      20.539   4.121 -19.684  1.00 67.09           C  
ATOM      9  N   ALA A   2      19.017  -1.693 -15.443  1.00 70.68           N  
ATOM     10  CA  ALA A   2      18.112  -2.832 -15.316  1.00 70.68           C  
ATOM     11  C   ALA A   2      18.034  -3.312 -13.869  1.00 70.68           C  
ATOM     12  CB  ALA A   2      18.559  -3.972 -16.228  1.00 70.68           C  
ATOM     13  O   ALA A   2      17.017  -3.865 -13.446  1.00 70.68           O  
ATOM     14  N   ALA A   3      18.959  -2.849 -13.069  1.00 73.09           N  
ATOM     15  CA  ALA A   3      19.017  -3.311 -11.685  1.00 73.09           C  
ATOM     16  C   ALA A   3      18.065  -2.511 -10.800  1.00 73.09           C  
ATOM     17  CB  ALA A   3      20.443  -3.214 -11.150  1.00 73.09           C  
ATOM     18  O   ALA A   3      17.463  -3.057  -9.872  1.00 73.09           O  
ATOM     19  N   GLY A   4      17.768  -1.313 -11.177  1.00 77.30           N  
ATOM     20  CA  GLY A   4      16.831  -0.439 -10.488  1.00 77.30           C  
ATOM     21  C   GLY A   4      15.380  -0.794 -10.751  1.00 77.30           C  
ATOM     22  O   GLY A   4      14.550  -0.747  -9.841  1.00 77.30           O  
ATOM     23  N   ALA A   5      15.089  -1.298 -11.889  1.00 79.17           N  
ATOM     24  CA  ALA A   5      13.761  -1.722 -12.322  1.00 79.17           C  
ATOM     25  C   ALA A   5      13.378  -3.058 -11.692  1.00 79.17           C  
ATOM     26  CB  ALA A   5      13.704  -1.820 -13.845  1.00 79.17           C  
ATOM     27  O   ALA A   5      12.218  -3.272 -11.332  1.00 79.17           O  
ATOM     28  N   VAL A   6      14.348  -3.853 -11.412  1.00 81.75           N  
ATOM     29  CA  VAL A   6      14.163  -5.169 -10.809  1.00 81.75           C  
ATOM     30  C   VAL A   6      13.916  -5.021  -9.310  1.00 81.75           C  
ATOM     31  CB  VAL A   6      15.382  -6.085 -11.061  1.00 81.75           C  
ATOM     32  O   VAL A   6      13.052  -5.696  -8.747  1.00 81.75           O  
ATOM     33  CG1 VAL A   6      15.219  -7.415 -10.327  1.00 81.75           C  
ATOM     34  CG2 VAL A   6      15.574  -6.317 -12.558  1.00 81.75           C  
ATOM     35  N   PHE A   7      14.562  -4.095  -8.700  1.00 82.53           N  
ATOM     36  CA  PHE A   7      14.407  -3.779  -7.285  1.00 82.53           C  
ATOM     37  C   PHE A   7      13.041  -3.160  -7.015  1.00 82.53           C  
ATOM     38  CB  PHE A   7      15.516  -2.829  -6.821  1.00 82.53           C  
ATOM     39  O   PHE A   7      12.368  -3.526  -6.049  1.00 82.53           O  
ATOM     40  CG  PHE A   7      15.450  -2.490  -5.356  1.00 82.53           C  
ATOM     41  CD1 PHE A   7      14.928  -1.274  -4.932  1.00 82.53           C  
ATOM     42  CD2 PHE A   7      15.912  -3.389  -4.402  1.00 82.53           C  
ATOM     43  CE1 PHE A   7      14.867  -0.958  -3.577  1.00 82.53           C  
ATOM     44  CE2 PHE A   7      15.853  -3.080  -3.046  1.00 82.53           C  
ATOM     45  CZ  PHE A   7      15.332  -1.864  -2.636  1.00 82.53           C  
ATOM     46  N   LEU A   8      12.576  -2.320  -7.872  1.00 85.55           N  
ATOM     47  CA  LEU A   8      11.268  -1.684  -7.751  1.00 85.55           C  
ATOM     48  C   LEU A   8      10.149  -2.697  -7.971  1.00 85.55           C  
ATOM     49  CB  LEU A   8      11.137  -0.534  -8.753  1.00 85.55           C  
ATOM     50  O   LEU A   8       9.123  -2.651  -7.290  1.00 85.55           O  
ATOM     51  CG  LEU A   8      11.964   0.718  -8.461  1.00 85.55           C  
ATOM     52  CD1 LEU A   8      11.822   1.725  -9.597  1.00 85.55           C  
ATOM     53  CD2 LEU A   8      11.544   1.339  -7.133  1.00 85.55           C  
ATOM     54  N   ALA A   9      10.378  -3.589  -8.883  1.00 86.98           N  
ATOM     55  CA  ALA A   9       9.405  -4.638  -9.174  1.00 86.98           C  
ATOM     56  C   ALA A   9       9.280  -5.611  -8.005  1.00 86.98           C  
ATOM     57  CB  ALA A   9       9.795  -5.388 -10.446  1.00 86.98           C  
ATOM     58  O   ALA A   9       8.175  -6.028  -7.652  1.00 86.98           O  
ATOM     59  N   LEU A  10      10.500  -5.928  -7.435  1.00 87.74           N  
ATOM     60  CA  LEU A  10      10.526  -6.823  -6.283  1.00 87.74           C  
ATOM     61  C   LEU A  10       9.886  -6.163  -5.067  1.00 87.74           C  
ATOM     62  CB  LEU A  10      11.964  -7.235  -5.958  1.00 87.74           C  
ATOM     63  O   LEU A  10       9.108  -6.795  -4.349  1.00 87.74           O  
ATOM     64  CG  LEU A  10      12.136  -8.278  -4.852  1.00 87.74           C  
ATOM     65  CD1 LEU A  10      11.564  -9.620  -5.295  1.00 87.74           C  
ATOM     66  CD2 LEU A  10      13.607  -8.417  -4.473  1.00 87.74           C  
ATOM     67  N   SER A  11      10.113  -4.845  -4.844  1.00 86.77           N  
ATOM     68  CA  SER A  11       9.541  -4.057  -3.758  1.00 86.77           C  
ATOM     69  C   SER A  11       8.030  -3.916  -3.913  1.00 86.77           C  
ATOM     70  CB  SER A  11      10.187  -2.672  -3.701  1.00 86.77           C  
ATOM     71  O   SER A  11       7.288  -4.022  -2.935  1.00 86.77           O  
ATOM     72  OG  SER A  11      11.585  -2.777  -3.490  1.00 86.77           O  
ATOM     73  N   ALA A  12       7.629  -3.740  -5.153  1.00 88.07           N  
ATOM     74  CA  ALA A  12       6.207  -3.626  -5.469  1.00 88.07           C  
ATOM     75  C   ALA A  12       5.481  -4.943  -5.212  1.00 88.07           C  
ATOM     76  CB  ALA A  12       6.018  -3.191  -6.920  1.00 88.07           C  
ATOM     77  O   ALA A  12       4.359  -4.951  -4.700  1.00 88.07           O  
ATOM     78  N   GLN A  13       6.156  -6.076  -5.517  1.00 88.94           N  
ATOM     79  CA  GLN A  13       5.602  -7.407  -5.292  1.00 88.94           C  
ATOM     80  C   GLN A  13       5.485  -7.709  -3.800  1.00 88.94           C  
ATOM     81  CB  GLN A  13       6.461  -8.470  -5.977  1.00 88.94           C  
ATOM     82  O   GLN A  13       4.510  -8.322  -3.360  1.00 88.94           O  
ATOM     83  CG  GLN A  13       6.345  -8.471  -7.495  1.00 88.94           C  
ATOM     84  CD  GLN A  13       7.184  -9.553  -8.148  1.00 88.94           C  
ATOM     85  NE2 GLN A  13       7.056  -9.691  -9.463  1.00 88.94           N  
ATOM     86  OE1 GLN A  13       7.942 -10.260  -7.475  1.00 88.94           O  
ATOM     87  N   LEU A  14       6.452  -7.348  -3.086  1.00 88.10           N  
ATOM     88  CA  LEU A  14       6.474  -7.558  -1.642  1.00 88.10           C  
ATOM     89  C   LEU A  14       5.422  -6.696  -0.952  1.00 88.10           C  
ATOM     90  CB  LEU A  14       7.861  -7.242  -1.076  1.00 88.10           C  
ATOM     91  O   LEU A  14       4.747  -7.154  -0.027  1.00 88.10           O  
ATOM     92  CG  LEU A  14       8.940  -8.304  -1.296  1.00 88.10           C  
ATOM     93  CD1 LEU A  14      10.295  -7.789  -0.820  1.00 88.10           C  
ATOM     94  CD2 LEU A  14       8.572  -9.598  -0.577  1.00 88.10           C  
ATOM     95  N   LEU A  15       5.342  -5.433  -1.435  1.00 86.11           N  
ATOM     96  CA  LEU A  15       4.322  -4.512  -0.946  1.00 86.11           C  
ATOM     97  C   LEU A  15       2.923  -5.038  -1.251  1.00 86.11           C  
ATOM     98  CB  LEU A  15       4.507  -3.127  -1.570  1.00 86.11           C  
ATOM     99  O   LEU A  15       2.037  -4.991  -0.395  1.00 86.11           O  
ATOM    100  CG  LEU A  15       3.526  -2.043  -1.117  1.00 86.11           C  
ATOM    101  CD1 LEU A  15       3.655  -1.805   0.384  1.00 86.11           C  
ATOM    102  CD2 LEU A  15       3.763  -0.751  -1.891  1.00 86.11           C  
ATOM    103  N   GLN A  16       2.722  -5.448  -2.454  1.00 83.90           N  
ATOM    104  CA  GLN A  16       1.457  -6.034  -2.887  1.00 83.90           C  
ATOM    105  C   GLN A  16       1.117  -7.275  -2.067  1.00 83.90           C  
ATOM    106  CB  GLN A  16       1.509  -6.386  -4.375  1.00 83.90           C  
ATOM    107  O   GLN A  16      -0.042  -7.484  -1.700  1.00 83.90           O  
ATOM    108  CG  GLN A  16       0.155  -6.753  -4.967  1.00 83.90           C  
ATOM    109  CD  GLN A  16       0.203  -6.931  -6.473  1.00 83.90           C  
ATOM    110  NE2 GLN A  16      -0.666  -7.789  -6.996  1.00 83.90           N  
ATOM    111  OE1 GLN A  16       1.013  -6.302  -7.161  1.00 83.90           O  
ATOM    112  N   ALA A  17       2.105  -8.168  -1.823  1.00 83.43           N  
ATOM    113  CA  ALA A  17       1.962  -9.382  -1.025  1.00 83.43           C  
ATOM    114  C   ALA A  17       1.581  -9.050   0.415  1.00 83.43           C  
ATOM    115  CB  ALA A  17       3.255 -10.195  -1.056  1.00 83.43           C  
ATOM    116  O   ALA A  17       0.765  -9.745   1.024  1.00 83.43           O  
ATOM    117  N   ARG A  18       2.164  -7.999   0.958  1.00 81.64           N  
ATOM    118  CA  ARG A  18       1.884  -7.564   2.322  1.00 81.64           C  
ATOM    119  C   ARG A  18       0.516  -6.897   2.415  1.00 81.64           C  
ATOM    120  CB  ARG A  18       2.969  -6.604   2.815  1.00 81.64           C  
ATOM    121  O   ARG A  18      -0.167  -7.008   3.435  1.00 81.64           O  
ATOM    122  CG  ARG A  18       4.327  -7.258   3.012  1.00 81.64           C  
ATOM    123  CD  ARG A  18       4.334  -8.193   4.213  1.00 81.64           C  
ATOM    124  NE  ARG A  18       5.676  -8.691   4.502  1.00 81.64           N  
ATOM    125  NH1 ARG A  18       4.985 -10.267   6.043  1.00 81.64           N  
ATOM    126  NH2 ARG A  18       7.212 -10.039   5.550  1.00 81.64           N  
ATOM    127  CZ  ARG A  18       5.955  -9.665   5.364  1.00 81.64           C  
ATOM    128  N   LEU A  19       0.149  -6.201   1.398  1.00 77.45           N  
ATOM    129  CA  LEU A  19      -1.148  -5.540   1.312  1.00 77.45           C  
ATOM    130  C   LEU A  19      -2.265  -6.559   1.110  1.00 77.45           C  
ATOM    131  CB  LEU A  19      -1.157  -4.522   0.169  1.00 77.45           C  
ATOM    132  O   LEU A  19      -3.368  -6.390   1.634  1.00 77.45           O  
ATOM    133  CG  LEU A  19      -0.522  -3.163   0.466  1.00 77.45           C  
ATOM    134  CD1 LEU A  19      -0.450  -2.322  -0.804  1.00 77.45           C  
ATOM    135  CD2 LEU A  19      -1.304  -2.433   1.553  1.00 77.45           C  
ATOM    136  N   MET A  20      -1.945  -7.606   0.248  1.00 73.30           N  
ATOM    137  CA  MET A  20      -2.892  -8.695   0.025  1.00 73.30           C  
ATOM    138  C   MET A  20      -2.991  -9.591   1.255  1.00 73.30           C  
ATOM    139  CB  MET A  20      -2.483  -9.524  -1.194  1.00 73.30           C  
ATOM    140  O   MET A  20      -4.034 -10.198   1.505  1.00 73.30           O  
ATOM    141  CG  MET A  20      -2.589  -8.771  -2.510  1.00 73.30           C  
ATOM    142  SD  MET A  20      -4.326  -8.395  -2.968  1.00 73.30           S  
ATOM    143  CE  MET A  20      -4.053  -7.316  -4.401  1.00 73.30           C  
ATOM    144  N   LYS A  21      -1.857  -9.744   1.959  1.00 67.94           N  
ATOM    145  CA  LYS A  21      -1.809 -10.524   3.192  1.00 67.94           C  
ATOM    146  C   LYS A  21      -2.429  -9.752   4.354  1.00 67.94           C  
ATOM    147  CB  LYS A  21      -0.368 -10.909   3.529  1.00 67.94           C  
ATOM    148  O   LYS A  21      -3.077 -10.341   5.222  1.00 67.94           O  
ATOM    149  CG  LYS A  21      -0.242 -11.877   4.696  1.00 67.94           C  
ATOM    150  CD  LYS A  21       1.199 -12.326   4.897  1.00 67.94           C  
ATOM    151  CE  LYS A  21       1.336 -13.245   6.104  1.00 67.94           C  
ATOM    152  NZ  LYS A  21       2.766 -13.560   6.401  1.00 67.94           N  
ATOM    153  N   GLU A  22      -2.326  -8.331   4.231  1.00 63.43           N  
ATOM    154  CA  GLU A  22      -2.849  -7.438   5.261  1.00 63.43           C  
ATOM    155  C   GLU A  22      -4.273  -6.997   4.938  1.00 63.43           C  
ATOM    156  CB  GLU A  22      -1.943  -6.214   5.421  1.00 63.43           C  
ATOM    157  O   GLU A  22      -5.019  -6.585   5.829  1.00 63.43           O  
ATOM    158  CG  GLU A  22      -2.149  -5.464   6.730  1.00 63.43           C  
ATOM    159  CD  GLU A  22      -1.290  -4.215   6.847  1.00 63.43           C  
ATOM    160  OE1 GLU A  22      -1.815  -3.096   6.647  1.00 63.43           O  
ATOM    161  OE2 GLU A  22      -0.081  -4.356   7.139  1.00 63.43           O  
ATOM    162  N   GLU A  23      -4.713  -7.140   3.622  1.00 55.75           N  
ATOM    163  CA  GLU A  23      -6.106  -6.940   3.234  1.00 55.75           C  
ATOM    164  C   GLU A  23      -6.979  -8.103   3.696  1.00 55.75           C  
ATOM    165  CB  GLU A  23      -6.221  -6.766   1.717  1.00 55.75           C  
ATOM    166  O   GLU A  23      -8.154  -8.187   3.331  1.00 55.75           O  
ATOM    167  CG  GLU A  23      -4.979  -7.199   0.952  1.00 55.75           C  
ATOM    168  CD  GLU A  23      -5.142  -7.107  -0.557  1.00 55.75           C  
ATOM    169  OE1 GLU A  23      -4.627  -6.142  -1.166  1.00 55.75           O  
ATOM    170  OE2 GLU A  23      -5.790  -8.008  -1.135  1.00 55.75           O  
ATOM    171  N   SER A  24      -6.352  -9.148   4.482  1.00 51.11           N  
ATOM    172  CA  SER A  24      -7.261  -9.657   5.505  1.00 51.11           C  
ATOM    173  C   SER A  24      -7.633  -8.569   6.506  1.00 51.11           C  
ATOM    174  CB  SER A  24      -6.631 -10.842   6.238  1.00 51.11           C  
ATOM    175  O   SER A  24      -6.848  -8.245   7.399  1.00 51.11           O  
ATOM    176  OG  SER A  24      -7.542 -11.397   7.172  1.00 51.11           O  
ATOM    177  N   PRO A  25      -7.997  -7.571   6.058  1.00 48.42           N  
ATOM    178  CA  PRO A  25      -8.754  -6.624   6.881  1.00 48.42           C  
ATOM    179  C   PRO A  25     -10.260  -6.872   6.830  1.00 48.42           C  
ATOM    180  CB  PRO A  25      -8.403  -5.266   6.269  1.00 48.42           C  
ATOM    181  O   PRO A  25     -10.809  -7.144   5.760  1.00 48.42           O  
ATOM    182  CG  PRO A  25      -8.136  -5.554   4.827  1.00 48.42           C  
ATOM    183  CD  PRO A  25      -8.190  -7.040   4.619  1.00 48.42           C  
ATOM    184  N   VAL A  26     -10.894  -7.803   7.551  1.00 49.91           N  
ATOM    185  CA  VAL A  26     -12.128  -7.064   7.792  1.00 49.91           C  
ATOM    186  C   VAL A  26     -13.201  -8.009   8.328  1.00 49.91           C  
ATOM    187  CB  VAL A  26     -12.629  -6.362   6.510  1.00 49.91           C  
ATOM    188  O   VAL A  26     -13.822  -8.750   7.562  1.00 49.91           O  
ATOM    189  CG1 VAL A  26     -13.987  -5.705   6.749  1.00 49.91           C  
ATOM    190  CG2 VAL A  26     -11.609  -5.328   6.035  1.00 49.91           C  
ATOM    191  N   VAL A  27     -12.813  -9.334   9.203  1.00 45.31           N  
ATOM    192  CA  VAL A  27     -14.026  -9.407  10.011  1.00 45.31           C  
ATOM    193  C   VAL A  27     -14.706  -8.040  10.047  1.00 45.31           C  
ATOM    194  CB  VAL A  27     -13.723  -9.890  11.447  1.00 45.31           C  
ATOM    195  O   VAL A  27     -14.081  -7.039  10.404  1.00 45.31           O  
ATOM    196  CG1 VAL A  27     -14.876  -9.544  12.387  1.00 45.31           C  
ATOM    197  CG2 VAL A  27     -13.453 -11.393  11.458  1.00 45.31           C  
ATOM    198  N   SER A  28     -15.086  -7.466   8.892  1.00 53.60           N  
ATOM    199  CA  SER A  28     -16.460  -6.982   8.800  1.00 53.60           C  
ATOM    200  C   SER A  28     -16.906  -6.333  10.106  1.00 53.60           C  
ATOM    201  CB  SER A  28     -17.408  -8.126   8.439  1.00 53.60           C  
ATOM    202  O   SER A  28     -17.250  -7.028  11.065  1.00 53.60           O  
ATOM    203  OG  SER A  28     -18.709  -7.635   8.168  1.00 53.60           O  
ATOM    204  N   TRP A  29     -15.958  -5.630  10.964  1.00 50.37           N  
ATOM    205  CA  TRP A  29     -16.568  -5.201  12.218  1.00 50.37           C  
ATOM    206  C   TRP A  29     -17.529  -4.040  11.987  1.00 50.37           C  
ATOM    207  CB  TRP A  29     -15.491  -4.796  13.229  1.00 50.37           C  
ATOM    208  O   TRP A  29     -17.940  -3.368  12.936  1.00 50.37           O  
ATOM    209  CG  TRP A  29     -14.411  -3.930  12.654  1.00 50.37           C  
ATOM    210  CD1 TRP A  29     -13.324  -4.339  11.932  1.00 50.37           C  
ATOM    211  CD2 TRP A  29     -14.311  -2.507  12.758  1.00 50.37           C  
ATOM    212  CE2 TRP A  29     -13.137  -2.119  12.074  1.00 50.37           C  
ATOM    213  CE3 TRP A  29     -15.101  -1.520  13.362  1.00 50.37           C  
ATOM    214  NE1 TRP A  29     -12.554  -3.255  11.580  1.00 50.37           N  
ATOM    215  CH2 TRP A  29     -13.526   0.160  12.578  1.00 50.37           C  
ATOM    216  CZ2 TRP A  29     -12.735  -0.785  11.978  1.00 50.37           C  
ATOM    217  CZ3 TRP A  29     -14.699  -0.193  13.266  1.00 50.37           C  
ATOM    218  N   ARG A  30     -18.203  -4.001  10.814  1.00 55.48           N  
ATOM    219  CA  ARG A  30     -19.437  -3.222  10.823  1.00 55.48           C  
ATOM    220  C   ARG A  30     -20.588  -4.027  11.418  1.00 55.48           C  
ATOM    221  CB  ARG A  30     -19.795  -2.765   9.407  1.00 55.48           C  
ATOM    222  O   ARG A  30     -20.943  -5.088  10.900  1.00 55.48           O  
ATOM    223  CG  ARG A  30     -18.931  -1.625   8.891  1.00 55.48           C  
ATOM    224  CD  ARG A  30     -19.497  -1.021   7.614  1.00 55.48           C  
ATOM    225  NE  ARG A  30     -18.733   0.147   7.185  1.00 55.48           N  
ATOM    226  NH1 ARG A  30     -20.573   1.527   6.965  1.00 55.48           N  
ATOM    227  NH2 ARG A  30     -18.474   2.326   6.507  1.00 55.48           N  
ATOM    228  CZ  ARG A  30     -19.262   1.331   6.886  1.00 55.48           C  
ATOM    229  N   LEU A  31     -20.559  -4.597  12.710  1.00 51.46           N  
ATOM    230  CA  LEU A  31     -21.883  -5.037  13.137  1.00 51.46           C  
ATOM    231  C   LEU A  31     -22.120  -4.702  14.606  1.00 51.46           C  
ATOM    232  CB  LEU A  31     -22.047  -6.542  12.911  1.00 51.46           C  
ATOM    233  O   LEU A  31     -21.421  -5.213  15.483  1.00 51.46           O  
ATOM    234  CG  LEU A  31     -23.416  -7.008  12.414  1.00 51.46           C  
ATOM    235  CD1 LEU A  31     -23.408  -7.151  10.896  1.00 51.46           C  
ATOM    236  CD2 LEU A  31     -23.806  -8.325  13.077  1.00 51.46           C  
ATOM    237  N   GLU A  32     -22.285  -3.354  14.987  1.00 49.89           N  
ATOM    238  CA  GLU A  32     -23.375  -2.675  15.681  1.00 49.89           C  
ATOM    239  C   GLU A  32     -23.004  -2.373  17.129  1.00 49.89           C  
ATOM    240  CB  GLU A  32     -24.653  -3.517  15.630  1.00 49.89           C  
ATOM    241  O   GLU A  32     -22.661  -3.280  17.890  1.00 49.89           O  
ATOM    242  CG  GLU A  32     -25.493  -3.287  14.382  1.00 49.89           C  
ATOM    243  CD  GLU A  32     -26.546  -2.205  14.560  1.00 49.89           C  
ATOM    244  OE1 GLU A  32     -26.341  -1.072  14.069  1.00 49.89           O  
ATOM    245  OE2 GLU A  32     -27.585  -2.493  15.196  1.00 49.89           O  
ATOM    246  N   PRO A  33     -22.637  -1.108  17.432  1.00 52.45           N  
ATOM    247  CA  PRO A  33     -22.555  -0.791  18.860  1.00 52.45           C  
ATOM    248  C   PRO A  33     -23.904  -0.902  19.567  1.00 52.45           C  
ATOM    249  CB  PRO A  33     -22.048   0.653  18.872  1.00 52.45           C  
ATOM    250  O   PRO A  33     -24.877  -0.269  19.150  1.00 52.45           O  
ATOM    251  CG  PRO A  33     -22.596   1.261  17.622  1.00 52.45           C  
ATOM    252  CD  PRO A  33     -23.288   0.186  16.833  1.00 52.45           C  
ATOM    253  N   GLU A  34     -24.415  -2.121  19.770  1.00 52.99           N  
ATOM    254  CA  GLU A  34     -25.715  -2.106  20.435  1.00 52.99           C  
ATOM    255  C   GLU A  34     -25.626  -2.706  21.835  1.00 52.99           C  
ATOM    256  CB  GLU A  34     -26.753  -2.863  19.603  1.00 52.99           C  
ATOM    257  O   GLU A  34     -25.032  -3.770  22.023  1.00 52.99           O  
ATOM    258  CG  GLU A  34     -28.130  -2.215  19.599  1.00 52.99           C  
ATOM    259  CD  GLU A  34     -29.151  -2.980  18.772  1.00 52.99           C  
ATOM    260  OE1 GLU A  34     -29.959  -3.738  19.356  1.00 52.99           O  
ATOM    261  OE2 GLU A  34     -29.143  -2.821  17.531  1.00 52.99           O  
ATOM    262  N   ASP A  35     -24.689  -2.384  22.632  1.00 50.36           N  
ATOM    263  CA  ASP A  35     -25.185  -2.597  23.989  1.00 50.36           C  
ATOM    264  C   ASP A  35     -24.791  -3.978  24.507  1.00 50.36           C  
ATOM    265  CB  ASP A  35     -26.706  -2.432  24.036  1.00 50.36           C  
ATOM    266  O   ASP A  35     -25.190  -4.997  23.940  1.00 50.36           O  
ATOM    267  CG  ASP A  35     -27.151  -0.988  23.885  1.00 50.36           C  
ATOM    268  OD1 ASP A  35     -26.756  -0.139  24.713  1.00 50.36           O  
ATOM    269  OD2 ASP A  35     -27.905  -0.698  22.931  1.00 50.36           O  
ATOM    270  N   GLY A  36     -23.474  -4.189  24.716  1.00 52.81           N  
ATOM    271  CA  GLY A  36     -23.173  -5.014  25.875  1.00 52.81           C  
ATOM    272  C   GLY A  36     -22.360  -6.248  25.534  1.00 52.81           C  
ATOM    273  O   GLY A  36     -22.467  -7.275  26.208  1.00 52.81           O  
ATOM    274  N   THR A  37     -21.313  -6.245  24.786  1.00 49.98           N  
ATOM    275  CA  THR A  37     -20.366  -7.272  25.205  1.00 49.98           C  
ATOM    276  C   THR A  37     -19.117  -7.246  24.328  1.00 49.98           C  
ATOM    277  CB  THR A  37     -21.003  -8.673  25.154  1.00 49.98           C  
ATOM    278  O   THR A  37     -19.214  -7.284  23.100  1.00 49.98           O  
ATOM    279  CG2 THR A  37     -21.903  -8.912  26.362  1.00 49.98           C  
ATOM    280  OG1 THR A  37     -21.783  -8.794  23.959  1.00 49.98           O  
ATOM    281  N   ALA A  38     -18.240  -6.278  24.404  1.00 51.69           N  
ATOM    282  CA  ALA A  38     -16.808  -6.239  24.686  1.00 51.69           C  
ATOM    283  C   ALA A  38     -15.994  -6.579  23.441  1.00 51.69           C  
ATOM    284  CB  ALA A  38     -16.463  -7.199  25.822  1.00 51.69           C  
ATOM    285  O   ALA A  38     -16.016  -7.718  22.969  1.00 51.69           O  
ATOM    286  N   LEU A  39     -15.718  -5.628  22.540  1.00 58.86           N  
ATOM    287  CA  LEU A  39     -14.671  -5.826  21.544  1.00 58.86           C  
ATOM    288  C   LEU A  39     -13.299  -5.501  22.125  1.00 58.86           C  
ATOM    289  CB  LEU A  39     -14.934  -4.959  20.310  1.00 58.86           C  
ATOM    290  O   LEU A  39     -13.059  -4.375  22.567  1.00 58.86           O  
ATOM    291  CG  LEU A  39     -16.029  -5.446  19.360  1.00 58.86           C  
ATOM    292  CD1 LEU A  39     -16.475  -4.315  18.440  1.00 58.86           C  
ATOM    293  CD2 LEU A  39     -15.541  -6.641  18.548  1.00 58.86           C  
ATOM    294  N   CYS A  40     -12.630  -6.395  22.930  1.00 58.32           N  
ATOM    295  CA  CYS A  40     -11.249  -6.392  23.399  1.00 58.32           C  
ATOM    296  C   CYS A  40     -10.277  -6.535  22.235  1.00 58.32           C  
ATOM    297  CB  CYS A  40     -11.023  -7.519  24.407  1.00 58.32           C  
ATOM    298  O   CYS A  40     -10.365  -7.490  21.461  1.00 58.32           O  
ATOM    299  SG  CYS A  40      -9.619  -7.239  25.508  1.00 58.32           S  
ATOM    300  N   PHE A  41      -9.817  -5.411  21.636  1.00 56.17           N  
ATOM    301  CA  PHE A  41      -8.684  -5.323  20.722  1.00 56.17           C  
ATOM    302  C   PHE A  41      -7.367  -5.462  21.478  1.00 56.17           C  
ATOM    303  CB  PHE A  41      -8.711  -3.997  19.956  1.00 56.17           C  
ATOM    304  O   PHE A  41      -7.160  -4.804  22.500  1.00 56.17           O  
ATOM    305  CG  PHE A  41      -9.874  -3.868  19.009  1.00 56.17           C  
ATOM    306  CD1 PHE A  41      -9.827  -4.447  17.746  1.00 56.17           C  
ATOM    307  CD2 PHE A  41     -11.013  -3.167  19.381  1.00 56.17           C  
ATOM    308  CE1 PHE A  41     -10.902  -4.329  16.867  1.00 56.17           C  
ATOM    309  CE2 PHE A  41     -12.091  -3.045  18.508  1.00 56.17           C  
ATOM    310  CZ  PHE A  41     -12.033  -3.626  17.252  1.00 56.17           C  
ATOM    311  N   ILE A  42      -6.819  -6.663  21.592  1.00 60.57           N  
ATOM    312  CA  ILE A  42      -5.468  -6.873  22.102  1.00 60.57           C  
ATOM    313  C   ILE A  42      -4.450  -6.565  21.007  1.00 60.57           C  
ATOM    314  CB  ILE A  42      -5.277  -8.315  22.622  1.00 60.57           C  
ATOM    315  O   ILE A  42      -4.547  -7.090  19.895  1.00 60.57           O  
ATOM    316  CG1 ILE A  42      -6.318  -8.637  23.700  1.00 60.57           C  
ATOM    317  CG2 ILE A  42      -3.856  -8.513  23.156  1.00 60.57           C  
ATOM    318  CD1 ILE A  42      -6.344 -10.100  24.120  1.00 60.57           C  
ATOM    319  N   PHE A  43      -3.768  -5.262  20.928  1.00 54.15           N  
ATOM    320  CA  PHE A  43      -2.492  -4.958  20.292  1.00 54.15           C  
ATOM    321  C   PHE A  43      -1.359  -5.732  20.955  1.00 54.15           C  
ATOM    322  CB  PHE A  43      -2.206  -3.455  20.351  1.00 54.15           C  
ATOM    323  O   PHE A  43      -1.372  -5.944  22.169  1.00 54.15           O  
ATOM    324  CG  PHE A  43      -2.931  -2.657  19.301  1.00 54.15           C  
ATOM    325  CD1 PHE A  43      -2.420  -2.549  18.013  1.00 54.15           C  
ATOM    326  CD2 PHE A  43      -4.125  -2.015  19.602  1.00 54.15           C  
ATOM    327  CE1 PHE A  43      -3.089  -1.812  17.039  1.00 54.15           C  
ATOM    328  CE2 PHE A  43      -4.800  -1.276  18.634  1.00 54.15           C  
ATOM    329  CZ  PHE A  43      -4.280  -1.175  17.354  1.00 54.15           C  
TER     330      PHE A  43
ENDMDL
END
