# Supplementary material for: An integrative multitiered computational analysis for better understanding the structure and function of 85 miniproteins
Source: NAR Genom Bioinform. 2025 Dec 3;7(4):lqaf178. doi: 10.1093/nargab/lqaf178 (PMC12673850; doi:10.1093/nargab/lqaf178)
Supplement: lqaf178_Supplemental_Files [file lqaf178_supplemental_files.zip › BAGE5/BAGE5_AF3.pdb]

MODEL     1
ATOM      1  N   MET A   1      18.472   9.171 -18.872  1.00 59.77           N  
ATOM      2  CA  MET A   1      17.132   9.698 -18.629  1.00 59.77           C  
ATOM      3  C   MET A   1      16.265   8.669 -17.912  1.00 59.77           C  
ATOM      4  CB  MET A   1      16.471  10.114 -19.945  1.00 59.77           C  
ATOM      5  O   MET A   1      15.062   8.877 -17.740  1.00 59.77           O  
ATOM      6  CG  MET A   1      15.763  11.457 -19.877  1.00 59.77           C  
ATOM      7  SD  MET A   1      15.357  12.123 -21.538  1.00 59.77           S  
ATOM      8  CE  MET A   1      15.394  13.903 -21.187  1.00 59.77           C  
ATOM      9  N   ALA A   2      16.878   7.504 -17.296  1.00 62.88           N  
ATOM     10  CA  ALA A   2      16.200   6.343 -16.726  1.00 62.88           C  
ATOM     11  C   ALA A   2      16.513   6.201 -15.239  1.00 62.88           C  
ATOM     12  CB  ALA A   2      16.597   5.074 -17.474  1.00 62.88           C  
ATOM     13  O   ALA A   2      15.724   5.628 -14.484  1.00 62.88           O  
ATOM     14  N   ALA A   3      17.523   6.887 -14.794  1.00 65.73           N  
ATOM     15  CA  ALA A   3      17.988   6.751 -13.416  1.00 65.73           C  
ATOM     16  C   ALA A   3      17.221   7.685 -12.485  1.00 65.73           C  
ATOM     17  CB  ALA A   3      19.486   7.032 -13.330  1.00 65.73           C  
ATOM     18  O   ALA A   3      16.951   7.338 -11.332  1.00 65.73           O  
ATOM     19  N   GLY A   4      16.666   8.747 -12.997  1.00 72.29           N  
ATOM     20  CA  GLY A   4      15.860   9.712 -12.268  1.00 72.29           C  
ATOM     21  C   GLY A   4      14.443   9.234 -12.012  1.00 72.29           C  
ATOM     22  O   GLY A   4      13.899   9.441 -10.925  1.00 72.29           O  
ATOM     23  N   ALA A   5      13.977   8.421 -12.851  1.00 75.07           N  
ATOM     24  CA  ALA A   5      12.635   7.847 -12.782  1.00 75.07           C  
ATOM     25  C   ALA A   5      12.586   6.685 -11.795  1.00 75.07           C  
ATOM     26  CB  ALA A   5      12.182   7.386 -14.165  1.00 75.07           C  
ATOM     27  O   ALA A   5      11.594   6.508 -11.084  1.00 75.07           O  
ATOM     28  N   VAL A   6      13.688   6.080 -11.622  1.00 79.09           N  
ATOM     29  CA  VAL A   6      13.814   4.945 -10.713  1.00 79.09           C  
ATOM     30  C   VAL A   6      13.946   5.445  -9.276  1.00 79.09           C  
ATOM     31  CB  VAL A   6      15.022   4.055 -11.081  1.00 79.09           C  
ATOM     32  O   VAL A   6      13.324   4.898  -8.363  1.00 79.09           O  
ATOM     33  CG1 VAL A   6      15.202   2.937 -10.055  1.00 79.09           C  
ATOM     34  CG2 VAL A   6      14.848   3.473 -12.483  1.00 79.09           C  
ATOM     35  N   PHE A   7      14.577   6.517  -9.088  1.00 80.66           N  
ATOM     36  CA  PHE A   7      14.766   7.148  -7.787  1.00 80.66           C  
ATOM     37  C   PHE A   7      13.459   7.749  -7.283  1.00 80.66           C  
ATOM     38  CB  PHE A   7      15.847   8.230  -7.864  1.00 80.66           C  
ATOM     39  O   PHE A   7      13.105   7.587  -6.113  1.00 80.66           O  
ATOM     40  CG  PHE A   7      16.127   8.903  -6.547  1.00 80.66           C  
ATOM     41  CD1 PHE A   7      15.595  10.155  -6.264  1.00 80.66           C  
ATOM     42  CD2 PHE A   7      16.923   8.283  -5.592  1.00 80.66           C  
ATOM     43  CE1 PHE A   7      15.853  10.780  -5.046  1.00 80.66           C  
ATOM     44  CE2 PHE A   7      17.185   8.902  -4.373  1.00 80.66           C  
ATOM     45  CZ  PHE A   7      16.650  10.151  -4.102  1.00 80.66           C  
ATOM     46  N   LEU A   8      12.698   8.288  -8.113  1.00 82.48           N  
ATOM     47  CA  LEU A   8      11.411   8.881  -7.765  1.00 82.48           C  
ATOM     48  C   LEU A   8      10.385   7.801  -7.438  1.00 82.48           C  
ATOM     49  CB  LEU A   8      10.898   9.758  -8.911  1.00 82.48           C  
ATOM     50  O   LEU A   8       9.592   7.954  -6.507  1.00 82.48           O  
ATOM     51  CG  LEU A   8      11.643  11.074  -9.142  1.00 82.48           C  
ATOM     52  CD1 LEU A   8      11.133  11.756 -10.407  1.00 82.48           C  
ATOM     53  CD2 LEU A   8      11.491  11.994  -7.935  1.00 82.48           C  
ATOM     54  N   ALA A   9      10.492   6.735  -8.133  1.00 83.75           N  
ATOM     55  CA  ALA A   9       9.587   5.610  -7.915  1.00 83.75           C  
ATOM     56  C   ALA A   9       9.872   4.926  -6.581  1.00 83.75           C  
ATOM     57  CB  ALA A   9       9.701   4.606  -9.060  1.00 83.75           C  
ATOM     58  O   ALA A   9       8.947   4.587  -5.839  1.00 83.75           O  
ATOM     59  N   LEU A  10      11.141   4.842  -6.236  1.00 85.26           N  
ATOM     60  CA  LEU A  10      11.569   4.231  -4.982  1.00 85.26           C  
ATOM     61  C   LEU A  10      11.249   5.138  -3.798  1.00 85.26           C  
ATOM     62  CB  LEU A  10      13.069   3.928  -5.018  1.00 85.26           C  
ATOM     63  O   LEU A  10      10.773   4.669  -2.762  1.00 85.26           O  
ATOM     64  CG  LEU A  10      13.625   3.116  -3.847  1.00 85.26           C  
ATOM     65  CD1 LEU A  10      13.093   1.687  -3.893  1.00 85.26           C  
ATOM     66  CD2 LEU A  10      15.149   3.125  -3.865  1.00 85.26           C  
ATOM     67  N   SER A  11      11.338   6.434  -4.003  1.00 83.78           N  
ATOM     68  CA  SER A  11      11.005   7.431  -2.991  1.00 83.78           C  
ATOM     69  C   SER A  11       9.503   7.472  -2.729  1.00 83.78           C  
ATOM     70  CB  SER A  11      11.493   8.815  -3.421  1.00 83.78           C  
ATOM     71  O   SER A  11       9.071   7.563  -1.577  1.00 83.78           O  
ATOM     72  OG  SER A  11      12.903   8.828  -3.570  1.00 83.78           O  
ATOM     73  N   ALA A  12       8.776   7.301  -3.797  1.00 85.67           N  
ATOM     74  CA  ALA A  12       7.318   7.300  -3.702  1.00 85.67           C  
ATOM     75  C   ALA A  12       6.817   6.054  -2.977  1.00 85.67           C  
ATOM     76  CB  ALA A  12       6.694   7.390  -5.092  1.00 85.67           C  
ATOM     77  O   ALA A  12       5.891   6.130  -2.166  1.00 85.67           O  
ATOM     78  N   GLN A  13       7.487   4.948  -3.175  1.00 86.07           N  
ATOM     79  CA  GLN A  13       7.127   3.689  -2.530  1.00 86.07           C  
ATOM     80  C   GLN A  13       7.457   3.721  -1.040  1.00 86.07           C  
ATOM     81  CB  GLN A  13       7.845   2.517  -3.201  1.00 86.07           C  
ATOM     82  O   GLN A  13       6.690   3.214  -0.219  1.00 86.07           O  
ATOM     83  CG  GLN A  13       7.335   2.204  -4.601  1.00 86.07           C  
ATOM     84  CD  GLN A  13       8.007   0.989  -5.213  1.00 86.07           C  
ATOM     85  NE2 GLN A  13       7.907   0.857  -6.531  1.00 86.07           N  
ATOM     86  OE1 GLN A  13       8.613   0.177  -4.507  1.00 86.07           O  
ATOM     87  N   LEU A  14       8.529   4.307  -0.768  1.00 85.61           N  
ATOM     88  CA  LEU A  14       8.966   4.435   0.618  1.00 85.61           C  
ATOM     89  C   LEU A  14       8.086   5.422   1.377  1.00 85.61           C  
ATOM     90  CB  LEU A  14      10.428   4.885   0.679  1.00 85.61           C  
ATOM     91  O   LEU A  14       7.712   5.171   2.525  1.00 85.61           O  
ATOM     92  CG  LEU A  14      11.482   3.797   0.469  1.00 85.61           C  
ATOM     93  CD1 LEU A  14      12.858   4.423   0.266  1.00 85.61           C  
ATOM     94  CD2 LEU A  14      11.498   2.832   1.650  1.00 85.61           C  
ATOM     95  N   LEU A  15       7.741   6.471   0.692  1.00 84.39           N  
ATOM     96  CA  LEU A  15       6.830   7.472   1.237  1.00 84.39           C  
ATOM     97  C   LEU A  15       5.439   6.885   1.448  1.00 84.39           C  
ATOM     98  CB  LEU A  15       6.749   8.686   0.307  1.00 84.39           C  
ATOM     99  O   LEU A  15       4.820   7.103   2.492  1.00 84.39           O  
ATOM    100  CG  LEU A  15       5.848   9.833   0.767  1.00 84.39           C  
ATOM    101  CD1 LEU A  15       6.395  10.456   2.047  1.00 84.39           C  
ATOM    102  CD2 LEU A  15       5.717  10.883  -0.331  1.00 84.39           C  
ATOM    103  N   GLN A  16       4.969   6.128   0.552  1.00 79.98           N  
ATOM    104  CA  GLN A  16       3.684   5.442   0.650  1.00 79.98           C  
ATOM    105  C   GLN A  16       3.694   4.414   1.778  1.00 79.98           C  
ATOM    106  CB  GLN A  16       3.335   4.764  -0.676  1.00 79.98           C  
ATOM    107  O   GLN A  16       2.720   4.293   2.523  1.00 79.98           O  
ATOM    108  CG  GLN A  16       1.908   4.236  -0.739  1.00 79.98           C  
ATOM    109  CD  GLN A  16       1.543   3.695  -2.108  1.00 79.98           C  
ATOM    110  NE2 GLN A  16       1.140   2.429  -2.158  1.00 79.98           N  
ATOM    111  OE1 GLN A  16       1.621   4.408  -3.113  1.00 79.98           O  
ATOM    112  N   ALA A  17       4.750   3.689   1.882  1.00 80.28           N  
ATOM    113  CA  ALA A  17       4.925   2.686   2.930  1.00 80.28           C  
ATOM    114  C   ALA A  17       4.961   3.335   4.310  1.00 80.28           C  
ATOM    115  CB  ALA A  17       6.201   1.883   2.689  1.00 80.28           C  
ATOM    116  O   ALA A  17       4.412   2.793   5.272  1.00 80.28           O  
ATOM    117  N   ARG A  18       5.499   4.537   4.417  1.00 77.88           N  
ATOM    118  CA  ARG A  18       5.562   5.277   5.674  1.00 77.88           C  
ATOM    119  C   ARG A  18       4.209   5.893   6.014  1.00 77.88           C  
ATOM    120  CB  ARG A  18       6.632   6.367   5.603  1.00 77.88           C  
ATOM    121  O   ARG A  18       3.834   5.972   7.186  1.00 77.88           O  
ATOM    122  CG  ARG A  18       8.056   5.834   5.592  1.00 77.88           C  
ATOM    123  CD  ARG A  18       8.434   5.208   6.927  1.00 77.88           C  
ATOM    124  NE  ARG A  18       9.857   4.886   6.987  1.00 77.88           N  
ATOM    125  NH1 ARG A  18       9.718   3.709   8.971  1.00 77.88           N  
ATOM    126  NH2 ARG A  18      11.738   3.946   7.913  1.00 77.88           N  
ATOM    127  CZ  ARG A  18      10.434   4.181   7.957  1.00 77.88           C  
ATOM    128  N   LEU A  19       3.615   6.285   4.975  1.00 75.71           N  
ATOM    129  CA  LEU A  19       2.283   6.856   5.145  1.00 75.71           C  
ATOM    130  C   LEU A  19       1.271   5.776   5.510  1.00 75.71           C  
ATOM    131  CB  LEU A  19       1.841   7.574   3.867  1.00 75.71           C  
ATOM    132  O   LEU A  19       0.361   6.015   6.308  1.00 75.71           O  
ATOM    133  CG  LEU A  19       2.365   8.998   3.674  1.00 75.71           C  
ATOM    134  CD1 LEU A  19       2.067   9.486   2.260  1.00 75.71           C  
ATOM    135  CD2 LEU A  19       1.755   9.938   4.709  1.00 75.71           C  
ATOM    136  N   MET A  20       1.424   4.633   4.914  1.00 65.90           N  
ATOM    137  CA  MET A  20       0.530   3.515   5.202  1.00 65.90           C  
ATOM    138  C   MET A  20       0.827   2.921   6.575  1.00 65.90           C  
ATOM    139  CB  MET A  20       0.654   2.435   4.127  1.00 65.90           C  
ATOM    140  O   MET A  20      -0.080   2.442   7.258  1.00 65.90           O  
ATOM    141  CG  MET A  20      -0.143   2.730   2.866  1.00 65.90           C  
ATOM    142  SD  MET A  20      -0.000   1.395   1.616  1.00 65.90           S  
ATOM    143  CE  MET A  20      -1.629   1.522   0.825  1.00 65.90           C  
ATOM    144  N   LYS A  21       2.079   3.026   7.015  1.00 63.92           N  
ATOM    145  CA  LYS A  21       2.515   2.558   8.328  1.00 63.92           C  
ATOM    146  C   LYS A  21       2.185   3.579   9.413  1.00 63.92           C  
ATOM    147  CB  LYS A  21       4.016   2.265   8.323  1.00 63.92           C  
ATOM    148  O   LYS A  21       1.856   3.209  10.542  1.00 63.92           O  
ATOM    149  CG  LYS A  21       4.508   1.535   9.564  1.00 63.92           C  
ATOM    150  CD  LYS A  21       6.011   1.293   9.511  1.00 63.92           C  
ATOM    151  CE  LYS A  21       6.569   0.934  10.881  1.00 63.92           C  
ATOM    152  NZ  LYS A  21       8.045   0.711  10.837  1.00 63.92           N  
ATOM    153  N   GLU A  22       2.039   4.836   9.023  1.00 57.39           N  
ATOM    154  CA  GLU A  22       1.666   5.927   9.918  1.00 57.39           C  
ATOM    155  C   GLU A  22       0.149   6.053  10.032  1.00 57.39           C  
ATOM    156  CB  GLU A  22       2.269   7.249   9.436  1.00 57.39           C  
ATOM    157  O   GLU A  22      -0.378   7.158  10.182  1.00 57.39           O  
ATOM    158  CG  GLU A  22       2.251   8.352  10.485  1.00 57.39           C  
ATOM    159  CD  GLU A  22       2.862   9.655   9.995  1.00 57.39           C  
ATOM    160  OE1 GLU A  22       2.108  10.545   9.539  1.00 57.39           O  
ATOM    161  OE2 GLU A  22       4.104   9.787  10.066  1.00 57.39           O  
ATOM    162  N   GLU A  23      -0.573   5.248   9.212  1.00 51.54           N  
ATOM    163  CA  GLU A  23      -2.027   5.218   9.344  1.00 51.54           C  
ATOM    164  C   GLU A  23      -2.479   4.046  10.209  1.00 51.54           C  
ATOM    165  CB  GLU A  23      -2.690   5.142   7.967  1.00 51.54           C  
ATOM    166  O   GLU A  23      -2.933   3.024   9.691  1.00 51.54           O  
ATOM    167  CG  GLU A  23      -4.177   5.468   7.982  1.00 51.54           C  
ATOM    168  CD  GLU A  23      -4.770   5.629   6.591  1.00 51.54           C  
ATOM    169  OE1 GLU A  23      -5.002   4.606   5.908  1.00 51.54           O  
ATOM    170  OE2 GLU A  23      -5.002   6.788   6.180  1.00 51.54           O  
ATOM    171  N   SER A  24      -1.526   3.402  10.927  1.00 53.29           N  
ATOM    172  CA  SER A  24      -1.948   2.687  12.127  1.00 53.29           C  
ATOM    173  C   SER A  24      -2.461   3.651  13.192  1.00 53.29           C  
ATOM    174  CB  SER A  24      -0.794   1.857  12.691  1.00 53.29           C  
ATOM    175  O   SER A  24      -1.834   4.677  13.462  1.00 53.29           O  
ATOM    176  OG  SER A  24      -1.230   1.069  13.786  1.00 53.29           O  
ATOM    177  N   PRO A  25      -3.746   3.781  13.329  1.00 51.63           N  
ATOM    178  CA  PRO A  25      -4.616   4.800  13.921  1.00 51.63           C  
ATOM    179  C   PRO A  25      -3.923   5.599  15.023  1.00 51.63           C  
ATOM    180  CB  PRO A  25      -5.780   3.983  14.489  1.00 51.63           C  
ATOM    181  O   PRO A  25      -3.306   5.017  15.919  1.00 51.63           O  
ATOM    182  CG  PRO A  25      -5.202   2.631  14.758  1.00 51.63           C  
ATOM    183  CD  PRO A  25      -3.799   2.597  14.225  1.00 51.63           C  
ATOM    184  N   VAL A  26      -2.935   6.462  14.854  1.00 52.12           N  
ATOM    185  CA  VAL A  26      -2.939   7.549  15.828  1.00 52.12           C  
ATOM    186  C   VAL A  26      -4.335   7.701  16.428  1.00 52.12           C  
ATOM    187  CB  VAL A  26      -2.484   8.882  15.193  1.00 52.12           C  
ATOM    188  O   VAL A  26      -5.308   7.920  15.703  1.00 52.12           O  
ATOM    189  CG1 VAL A  26      -2.956  10.068  16.032  1.00 52.12           C  
ATOM    190  CG2 VAL A  26      -0.964   8.905  15.036  1.00 52.12           C  
ATOM    191  N   VAL A  27      -4.932   6.568  16.941  1.00 51.29           N  
ATOM    192  CA  VAL A  27      -5.921   6.529  18.013  1.00 51.29           C  
ATOM    193  C   VAL A  27      -6.454   7.936  18.276  1.00 51.29           C  
ATOM    194  CB  VAL A  27      -5.330   5.932  19.309  1.00 51.29           C  
ATOM    195  O   VAL A  27      -5.678   8.871  18.489  1.00 51.29           O  
ATOM    196  CG1 VAL A  27      -5.035   7.033  20.326  1.00 51.29           C  
ATOM    197  CG2 VAL A  27      -6.282   4.895  19.901  1.00 51.29           C  
ATOM    198  N   SER A  28      -7.258   8.592  17.381  1.00 56.59           N  
ATOM    199  CA  SER A  28      -8.372   9.487  17.675  1.00 56.59           C  
ATOM    200  C   SER A  28      -8.585   9.630  19.179  1.00 56.59           C  
ATOM    201  CB  SER A  28      -9.656   8.979  17.017  1.00 56.59           C  
ATOM    202  O   SER A  28      -8.874   8.648  19.866  1.00 56.59           O  
ATOM    203  OG  SER A  28     -10.725   9.883  17.235  1.00 56.59           O  
ATOM    204  N   TRP A  29      -7.564  10.058  19.967  1.00 51.69           N  
ATOM    205  CA  TRP A  29      -7.750  10.403  21.372  1.00 51.69           C  
ATOM    206  C   TRP A  29      -9.072  11.132  21.584  1.00 51.69           C  
ATOM    207  CB  TRP A  29      -6.590  11.267  21.873  1.00 51.69           C  
ATOM    208  O   TRP A  29      -9.245  12.263  21.122  1.00 51.69           O  
ATOM    209  CG  TRP A  29      -5.244  10.623  21.729  1.00 51.69           C  
ATOM    210  CD1 TRP A  29      -4.472  10.568  20.602  1.00 51.69           C  
ATOM    211  CD2 TRP A  29      -4.513   9.935  22.750  1.00 51.69           C  
ATOM    212  CE2 TRP A  29      -3.304   9.490  22.170  1.00 51.69           C  
ATOM    213  CE3 TRP A  29      -4.763   9.653  24.099  1.00 51.69           C  
ATOM    214  NE1 TRP A  29      -3.304   9.888  20.860  1.00 51.69           N  
ATOM    215  CH2 TRP A  29      -2.616   8.515  24.214  1.00 51.69           C  
ATOM    216  CZ2 TRP A  29      -2.347   8.777  22.895  1.00 51.69           C  
ATOM    217  CZ3 TRP A  29      -3.808   8.944  24.819  1.00 51.69           C  
ATOM    218  N   ARG A  30     -10.283  10.604  21.144  1.00 54.04           N  
ATOM    219  CA  ARG A  30     -11.531  11.088  21.727  1.00 54.04           C  
ATOM    220  C   ARG A  30     -11.438  11.147  23.248  1.00 54.04           C  
ATOM    221  CB  ARG A  30     -12.702  10.196  21.308  1.00 54.04           C  
ATOM    222  O   ARG A  30     -11.072  10.161  23.892  1.00 54.04           O  
ATOM    223  CG  ARG A  30     -13.671  10.864  20.346  1.00 54.04           C  
ATOM    224  CD  ARG A  30     -14.886   9.989  20.071  1.00 54.04           C  
ATOM    225  NE  ARG A  30     -15.441  10.238  18.744  1.00 54.04           N  
ATOM    226  NH1 ARG A  30     -17.620  10.475  19.472  1.00 54.04           N  
ATOM    227  NH2 ARG A  30     -17.123  10.677  17.243  1.00 54.04           N  
ATOM    228  CZ  ARG A  30     -16.727  10.463  18.489  1.00 54.04           C  
ATOM    229  N   LEU A  31     -10.776  12.054  23.767  1.00 55.74           N  
ATOM    230  CA  LEU A  31     -10.932  12.719  25.057  1.00 55.74           C  
ATOM    231  C   LEU A  31     -12.373  12.623  25.547  1.00 55.74           C  
ATOM    232  CB  LEU A  31     -10.511  14.187  24.957  1.00 55.74           C  
ATOM    233  O   LEU A  31     -13.276  13.215  24.953  1.00 55.74           O  
ATOM    234  CG  LEU A  31      -9.774  14.765  26.166  1.00 55.74           C  
ATOM    235  CD1 LEU A  31      -8.268  14.577  26.008  1.00 55.74           C  
ATOM    236  CD2 LEU A  31     -10.118  16.239  26.349  1.00 55.74           C  
ATOM    237  N   GLU A  32     -12.781  11.414  26.062  1.00 48.63           N  
ATOM    238  CA  GLU A  32     -13.679  11.678  27.181  1.00 48.63           C  
ATOM    239  C   GLU A  32     -13.237  10.927  28.434  1.00 48.63           C  
ATOM    240  CB  GLU A  32     -15.117  11.296  26.819  1.00 48.63           C  
ATOM    241  O   GLU A  32     -13.040   9.711  28.397  1.00 48.63           O  
ATOM    242  CG  GLU A  32     -15.906  12.422  26.166  1.00 48.63           C  
ATOM    243  CD  GLU A  32     -17.406  12.313  26.393  1.00 48.63           C  
ATOM    244  OE1 GLU A  32     -17.937  13.010  27.287  1.00 48.63           O  
ATOM    245  OE2 GLU A  32     -18.054  11.522  25.672  1.00 48.63           O  
ATOM    246  N   PRO A  33     -12.608  11.551  29.454  1.00 60.41           N  
ATOM    247  CA  PRO A  33     -12.357  10.977  30.778  1.00 60.41           C  
ATOM    248  C   PRO A  33     -13.526  11.179  31.740  1.00 60.41           C  
ATOM    249  CB  PRO A  33     -11.116  11.731  31.260  1.00 60.41           C  
ATOM    250  O   PRO A  33     -14.150  12.244  31.743  1.00 60.41           O  
ATOM    251  CG  PRO A  33     -11.213  13.077  30.617  1.00 60.41           C  
ATOM    252  CD  PRO A  33     -12.389  13.076  29.683  1.00 60.41           C  
ATOM    253  N   GLU A  34     -14.410  10.171  31.930  1.00 58.17           N  
ATOM    254  CA  GLU A  34     -15.175  10.299  33.166  1.00 58.17           C  
ATOM    255  C   GLU A  34     -15.722   8.948  33.620  1.00 58.17           C  
ATOM    256  CB  GLU A  34     -16.322  11.297  32.989  1.00 58.17           C  
ATOM    257  O   GLU A  34     -16.336   8.847  34.684  1.00 58.17           O  
ATOM    258  CG  GLU A  34     -16.714  12.018  34.270  1.00 58.17           C  
ATOM    259  CD  GLU A  34     -17.745  13.114  34.051  1.00 58.17           C  
ATOM    260  OE1 GLU A  34     -18.955  12.857  34.246  1.00 58.17           O  
ATOM    261  OE2 GLU A  34     -17.340  14.238  33.681  1.00 58.17           O  
ATOM    262  N   ASP A  35     -15.061   7.861  33.337  1.00 53.43           N  
ATOM    263  CA  ASP A  35     -15.546   6.691  34.062  1.00 53.43           C  
ATOM    264  C   ASP A  35     -14.545   5.540  33.978  1.00 53.43           C  
ATOM    265  CB  ASP A  35     -16.905   6.247  33.517  1.00 53.43           C  
ATOM    266  O   ASP A  35     -14.087   5.187  32.890  1.00 53.43           O  
ATOM    267  CG  ASP A  35     -17.978   7.312  33.661  1.00 53.43           C  
ATOM    268  OD1 ASP A  35     -18.476   7.528  34.786  1.00 53.43           O  
ATOM    269  OD2 ASP A  35     -18.330   7.938  32.638  1.00 53.43           O  
ATOM    270  N   GLY A  36     -13.369   5.685  34.656  1.00 56.55           N  
ATOM    271  CA  GLY A  36     -12.606   4.610  35.270  1.00 56.55           C  
ATOM    272  C   GLY A  36     -12.503   3.376  34.394  1.00 56.55           C  
ATOM    273  O   GLY A  36     -12.305   2.267  34.895  1.00 56.55           O  
ATOM    274  N   THR A  37     -12.538   3.400  33.091  1.00 53.73           N  
ATOM    275  CA  THR A  37     -12.120   2.166  32.435  1.00 53.73           C  
ATOM    276  C   THR A  37     -11.146   2.461  31.298  1.00 53.73           C  
ATOM    277  CB  THR A  37     -13.330   1.387  31.888  1.00 53.73           C  
ATOM    278  O   THR A  37     -11.450   3.251  30.402  1.00 53.73           O  
ATOM    279  CG2 THR A  37     -13.119  -0.118  32.017  1.00 53.73           C  
ATOM    280  OG1 THR A  37     -14.502   1.759  32.624  1.00 53.73           O  
ATOM    281  N   ALA A  38     -10.024   2.853  31.602  1.00 56.94           N  
ATOM    282  CA  ALA A  38      -8.701   2.886  30.985  1.00 56.94           C  
ATOM    283  C   ALA A  38      -8.693   2.123  29.663  1.00 56.94           C  
ATOM    284  CB  ALA A  38      -7.655   2.308  31.936  1.00 56.94           C  
ATOM    285  O   ALA A  38      -9.153   0.980  29.596  1.00 56.94           O  
ATOM    286  N   LEU A  39      -8.982   2.710  28.608  1.00 55.84           N  
ATOM    287  CA  LEU A  39      -8.703   2.134  27.297  1.00 55.84           C  
ATOM    288  C   LEU A  39      -7.202   1.981  27.078  1.00 55.84           C  
ATOM    289  CB  LEU A  39      -9.306   3.004  26.190  1.00 55.84           C  
ATOM    290  O   LEU A  39      -6.446   2.942  27.237  1.00 55.84           O  
ATOM    291  CG  LEU A  39     -10.829   2.978  26.062  1.00 55.84           C  
ATOM    292  CD1 LEU A  39     -11.305   4.115  25.163  1.00 55.84           C  
ATOM    293  CD2 LEU A  39     -11.299   1.632  25.522  1.00 55.84           C  
ATOM    294  N   CYS A  40      -6.629   0.855  27.448  1.00 54.56           N  
ATOM    295  CA  CYS A  40      -5.355   0.215  27.144  1.00 54.56           C  
ATOM    296  C   CYS A  40      -5.123   0.148  25.639  1.00 54.56           C  
ATOM    297  CB  CYS A  40      -5.306  -1.192  27.739  1.00 54.56           C  
ATOM    298  O   CYS A  40      -5.975  -0.344  24.897  1.00 54.56           O  
ATOM    299  SG  CYS A  40      -3.647  -1.723  28.217  1.00 54.56           S  
ATOM    300  N   PHE A  41      -4.331   1.079  25.150  1.00 51.84           N  
ATOM    301  CA  PHE A  41      -3.845   0.795  23.805  1.00 51.84           C  
ATOM    302  C   PHE A  41      -2.391   0.340  23.840  1.00 51.84           C  
ATOM    303  CB  PHE A  41      -3.987   2.029  22.908  1.00 51.84           C  
ATOM    304  O   PHE A  41      -1.555   0.963  24.497  1.00 51.84           O  
ATOM    305  CG  PHE A  41      -5.414   2.436  22.659  1.00 51.84           C  
ATOM    306  CD1 PHE A  41      -6.177   1.792  21.692  1.00 51.84           C  
ATOM    307  CD2 PHE A  41      -5.994   3.464  23.392  1.00 51.84           C  
ATOM    308  CE1 PHE A  41      -7.498   2.167  21.459  1.00 51.84           C  
ATOM    309  CE2 PHE A  41      -7.313   3.844  23.165  1.00 51.84           C  
ATOM    310  CZ  PHE A  41      -8.063   3.195  22.197  1.00 51.84           C  
ATOM    311  N   ILE A  42      -2.149  -1.020  23.783  1.00 49.20           N  
ATOM    312  CA  ILE A  42      -0.978  -1.837  23.483  1.00 49.20           C  
ATOM    313  C   ILE A  42      -0.391  -1.423  22.136  1.00 49.20           C  
ATOM    314  CB  ILE A  42      -1.326  -3.342  23.477  1.00 49.20           C  
ATOM    315  O   ILE A  42      -1.106  -1.359  21.133  1.00 49.20           O  
ATOM    316  CG1 ILE A  42      -1.962  -3.749  24.811  1.00 49.20           C  
ATOM    317  CG2 ILE A  42      -0.080  -4.183  23.184  1.00 49.20           C  
ATOM    318  CD1 ILE A  42      -2.560  -5.150  24.810  1.00 49.20           C  
ATOM    319  N   PHE A  43       0.754  -0.636  22.201  1.00 43.35           N  
ATOM    320  CA  PHE A  43       1.800  -0.835  21.204  1.00 43.35           C  
ATOM    321  C   PHE A  43       3.113  -1.230  21.869  1.00 43.35           C  
ATOM    322  CB  PHE A  43       1.995   0.433  20.367  1.00 43.35           C  
ATOM    323  O   PHE A  43       3.513  -0.631  22.870  1.00 43.35           O  
ATOM    324  CG  PHE A  43       1.336   0.376  19.016  1.00 43.35           C  
ATOM    325  CD1 PHE A  43       2.036  -0.078  17.904  1.00 43.35           C  
ATOM    326  CD2 PHE A  43       0.016   0.777  18.857  1.00 43.35           C  
ATOM    327  CE1 PHE A  43       1.428  -0.132  16.652  1.00 43.35           C  
ATOM    328  CE2 PHE A  43      -0.598   0.726  17.609  1.00 43.35           C  
ATOM    329  CZ  PHE A  43       0.110   0.272  16.507  1.00 43.35           C  
TER     330      PHE A  43
ENDMDL
END
