# Supplementary material for: An integrative multitiered computational analysis for better understanding the structure and function of 85 miniproteins
Source: NAR Genom Bioinform. 2025 Dec 3;7(4):lqaf178. doi: 10.1093/nargab/lqaf178 (PMC12673850; doi:10.1093/nargab/lqaf178)
Supplement: lqaf178_Supplemental_Files [file lqaf178_supplemental_files.zip › BAGE5/BAGE5_AF4.pdb]

MODEL     1
ATOM      1  N   MET A   1      21.249  11.752 -13.817  1.00 62.78           N  
ATOM      2  CA  MET A   1      19.894  11.505 -14.302  1.00 62.78           C  
ATOM      3  C   MET A   1      19.375  10.160 -13.805  1.00 62.78           C  
ATOM      4  CB  MET A   1      19.854  11.548 -15.831  1.00 62.78           C  
ATOM      5  O   MET A   1      18.173   9.892 -13.868  1.00 62.78           O  
ATOM      6  CG  MET A   1      19.833  12.956 -16.403  1.00 62.78           C  
ATOM      7  SD  MET A   1      18.948  13.050 -18.008  1.00 62.78           S  
ATOM      8  CE  MET A   1      20.322  12.739 -19.151  1.00 62.78           C  
ATOM      9  N   ALA A   2      20.218   9.355 -13.059  1.00 72.66           N  
ATOM     10  CA  ALA A   2      19.994   7.959 -12.691  1.00 72.66           C  
ATOM     11  C   ALA A   2      19.236   7.855 -11.371  1.00 72.66           C  
ATOM     12  CB  ALA A   2      21.323   7.213 -12.599  1.00 72.66           C  
ATOM     13  O   ALA A   2      18.377   6.986 -11.208  1.00 72.66           O  
ATOM     14  N   ALA A   3      19.409   8.883 -10.574  1.00 75.45           N  
ATOM     15  CA  ALA A   3      18.838   8.813  -9.232  1.00 75.45           C  
ATOM     16  C   ALA A   3      17.333   9.068  -9.262  1.00 75.45           C  
ATOM     17  CB  ALA A   3      19.526   9.816  -8.308  1.00 75.45           C  
ATOM     18  O   ALA A   3      16.578   8.450  -8.509  1.00 75.45           O  
ATOM     19  N   GLY A   4      16.922   9.904 -10.225  1.00 83.20           N  
ATOM     20  CA  GLY A   4      15.510  10.230 -10.341  1.00 83.20           C  
ATOM     21  C   GLY A   4      14.659   9.052 -10.777  1.00 83.20           C  
ATOM     22  O   GLY A   4      13.572   8.832 -10.238  1.00 83.20           O  
ATOM     23  N   ALA A   5      15.253   8.222 -11.653  1.00 82.21           N  
ATOM     24  CA  ALA A   5      14.554   7.053 -12.180  1.00 82.21           C  
ATOM     25  C   ALA A   5      14.370   5.991 -11.100  1.00 82.21           C  
ATOM     26  CB  ALA A   5      15.312   6.471 -13.371  1.00 82.21           C  
ATOM     27  O   ALA A   5      13.328   5.332 -11.039  1.00 82.21           O  
ATOM     28  N   VAL A   6      15.305   5.989 -10.216  1.00 84.73           N  
ATOM     29  CA  VAL A   6      15.272   4.995  -9.148  1.00 84.73           C  
ATOM     30  C   VAL A   6      14.195   5.365  -8.130  1.00 84.73           C  
ATOM     31  CB  VAL A   6      16.645   4.868  -8.449  1.00 84.73           C  
ATOM     32  O   VAL A   6      13.450   4.500  -7.664  1.00 84.73           O  
ATOM     33  CG1 VAL A   6      16.559   3.912  -7.261  1.00 84.73           C  
ATOM     34  CG2 VAL A   6      17.706   4.397  -9.442  1.00 84.73           C  
ATOM     35  N   PHE A   7      14.121   6.644  -7.930  1.00 82.84           N  
ATOM     36  CA  PHE A   7      13.133   7.139  -6.977  1.00 82.84           C  
ATOM     37  C   PHE A   7      11.719   6.910  -7.496  1.00 82.84           C  
ATOM     38  CB  PHE A   7      13.355   8.628  -6.696  1.00 82.84           C  
ATOM     39  O   PHE A   7      10.838   6.483  -6.746  1.00 82.84           O  
ATOM     40  CG  PHE A   7      13.419   8.966  -5.230  1.00 82.84           C  
ATOM     41  CD1 PHE A   7      12.274   9.344  -4.540  1.00 82.84           C  
ATOM     42  CD2 PHE A   7      14.624   8.905  -4.544  1.00 82.84           C  
ATOM     43  CE1 PHE A   7      12.330   9.657  -3.183  1.00 82.84           C  
ATOM     44  CE2 PHE A   7      14.688   9.216  -3.188  1.00 82.84           C  
ATOM     45  CZ  PHE A   7      13.540   9.593  -2.511  1.00 82.84           C  
ATOM     46  N   LEU A   8      11.539   7.161  -8.719  1.00 84.53           N  
ATOM     47  CA  LEU A   8      10.226   6.979  -9.330  1.00 84.53           C  
ATOM     48  C   LEU A   8       9.829   5.506  -9.334  1.00 84.53           C  
ATOM     49  CB  LEU A   8      10.220   7.525 -10.760  1.00 84.53           C  
ATOM     50  O   LEU A   8       8.665   5.173  -9.099  1.00 84.53           O  
ATOM     51  CG  LEU A   8      10.044   9.037 -10.907  1.00 84.53           C  
ATOM     52  CD1 LEU A   8      10.462   9.486 -12.304  1.00 84.53           C  
ATOM     53  CD2 LEU A   8       8.601   9.438 -10.621  1.00 84.53           C  
ATOM     54  N   ALA A   9      10.793   4.688  -9.542  1.00 86.48           N  
ATOM     55  CA  ALA A   9      10.535   3.250  -9.548  1.00 86.48           C  
ATOM     56  C   ALA A   9      10.178   2.751  -8.150  1.00 86.48           C  
ATOM     57  CB  ALA A   9      11.747   2.494 -10.086  1.00 86.48           C  
ATOM     58  O   ALA A   9       9.272   1.930  -7.990  1.00 86.48           O  
ATOM     59  N   LEU A  10      10.843   3.335  -7.192  1.00 86.95           N  
ATOM     60  CA  LEU A  10      10.598   2.954  -5.805  1.00 86.95           C  
ATOM     61  C   LEU A  10       9.225   3.433  -5.344  1.00 86.95           C  
ATOM     62  CB  LEU A  10      11.684   3.526  -4.891  1.00 86.95           C  
ATOM     63  O   LEU A  10       8.494   2.692  -4.684  1.00 86.95           O  
ATOM     64  CG  LEU A  10      11.698   3.012  -3.451  1.00 86.95           C  
ATOM     65  CD1 LEU A  10      12.155   1.557  -3.411  1.00 86.95           C  
ATOM     66  CD2 LEU A  10      12.597   3.884  -2.580  1.00 86.95           C  
ATOM     67  N   SER A  11       8.917   4.627  -5.741  1.00 82.55           N  
ATOM     68  CA  SER A  11       7.627   5.210  -5.388  1.00 82.55           C  
ATOM     69  C   SER A  11       6.477   4.433  -6.020  1.00 82.55           C  
ATOM     70  CB  SER A  11       7.563   6.675  -5.823  1.00 82.55           C  
ATOM     71  O   SER A  11       5.453   4.195  -5.375  1.00 82.55           O  
ATOM     72  OG  SER A  11       8.848   7.271  -5.775  1.00 82.55           O  
ATOM     73  N   ALA A  12       6.776   4.074  -7.240  1.00 86.56           N  
ATOM     74  CA  ALA A  12       5.762   3.298  -7.949  1.00 86.56           C  
ATOM     75  C   ALA A  12       5.543   1.942  -7.283  1.00 86.56           C  
ATOM     76  CB  ALA A  12       6.162   3.110  -9.411  1.00 86.56           C  
ATOM     77  O   ALA A  12       4.407   1.476  -7.170  1.00 86.56           O  
ATOM     78  N   GLN A  13       6.557   1.404  -6.828  1.00 86.87           N  
ATOM     79  CA  GLN A  13       6.462   0.108  -6.165  1.00 86.87           C  
ATOM     80  C   GLN A  13       5.726   0.223  -4.834  1.00 86.87           C  
ATOM     81  CB  GLN A  13       7.854  -0.486  -5.945  1.00 86.87           C  
ATOM     82  O   GLN A  13       4.932  -0.651  -4.479  1.00 86.87           O  
ATOM     83  CG  GLN A  13       8.063  -1.832  -6.626  1.00 86.87           C  
ATOM     84  CD  GLN A  13       9.473  -2.365  -6.454  1.00 86.87           C  
ATOM     85  NE2 GLN A  13       9.587  -3.600  -5.979  1.00 86.87           N  
ATOM     86  OE1 GLN A  13      10.453  -1.671  -6.746  1.00 86.87           O  
ATOM     87  N   LEU A  14       6.010   1.232  -4.169  1.00 85.98           N  
ATOM     88  CA  LEU A  14       5.358   1.465  -2.885  1.00 85.98           C  
ATOM     89  C   LEU A  14       3.871   1.745  -3.073  1.00 85.98           C  
ATOM     90  CB  LEU A  14       6.021   2.634  -2.152  1.00 85.98           C  
ATOM     91  O   LEU A  14       3.042   1.267  -2.295  1.00 85.98           O  
ATOM     92  CG  LEU A  14       7.265   2.300  -1.328  1.00 85.98           C  
ATOM     93  CD1 LEU A  14       8.056   3.568  -1.023  1.00 85.98           C  
ATOM     94  CD2 LEU A  14       6.876   1.584  -0.039  1.00 85.98           C  
ATOM     95  N   LEU A  15       3.641   2.526  -4.110  1.00 83.01           N  
ATOM     96  CA  LEU A  15       2.254   2.849  -4.428  1.00 83.01           C  
ATOM     97  C   LEU A  15       1.482   1.596  -4.827  1.00 83.01           C  
ATOM     98  CB  LEU A  15       2.188   3.883  -5.554  1.00 83.01           C  
ATOM     99  O   LEU A  15       0.342   1.400  -4.399  1.00 83.01           O  
ATOM    100  CG  LEU A  15       0.825   4.532  -5.801  1.00 83.01           C  
ATOM    101  CD1 LEU A  15       0.521   5.556  -4.713  1.00 83.01           C  
ATOM    102  CD2 LEU A  15       0.783   5.180  -7.181  1.00 83.01           C  
ATOM    103  N   GLN A  16       2.077   0.787  -5.600  1.00 81.22           N  
ATOM    104  CA  GLN A  16       1.450  -0.465  -6.007  1.00 81.22           C  
ATOM    105  C   GLN A  16       1.235  -1.388  -4.811  1.00 81.22           C  
ATOM    106  CB  GLN A  16       2.296  -1.170  -7.069  1.00 81.22           C  
ATOM    107  O   GLN A  16       0.226  -2.092  -4.736  1.00 81.22           O  
ATOM    108  CG  GLN A  16       2.015  -0.700  -8.490  1.00 81.22           C  
ATOM    109  CD  GLN A  16       2.115  -1.820  -9.509  1.00 81.22           C  
ATOM    110  NE2 GLN A  16       1.072  -2.639  -9.593  1.00 81.22           N  
ATOM    111  OE1 GLN A  16       3.120  -1.947 -10.215  1.00 81.22           O  
ATOM    112  N   ALA A  17       2.219  -1.438  -3.951  1.00 82.18           N  
ATOM    113  CA  ALA A  17       2.128  -2.252  -2.741  1.00 82.18           C  
ATOM    114  C   ALA A  17       0.983  -1.783  -1.849  1.00 82.18           C  
ATOM    115  CB  ALA A  17       3.447  -2.214  -1.973  1.00 82.18           C  
ATOM    116  O   ALA A  17       0.281  -2.599  -1.247  1.00 82.18           O  
ATOM    117  N   ARG A  18       0.813  -0.507  -1.848  1.00 75.23           N  
ATOM    118  CA  ARG A  18      -0.273   0.041  -1.040  1.00 75.23           C  
ATOM    119  C   ARG A  18      -1.627  -0.230  -1.687  1.00 75.23           C  
ATOM    120  CB  ARG A  18      -0.082   1.545  -0.833  1.00 75.23           C  
ATOM    121  O   ARG A  18      -2.615  -0.472  -0.992  1.00 75.23           O  
ATOM    122  CG  ARG A  18       1.053   1.898   0.115  1.00 75.23           C  
ATOM    123  CD  ARG A  18       0.637   1.751   1.572  1.00 75.23           C  
ATOM    124  NE  ARG A  18       1.562   2.439   2.468  1.00 75.23           N  
ATOM    125  NH1 ARG A  18       1.087   1.120   4.305  1.00 75.23           N  
ATOM    126  NH2 ARG A  18       2.621   2.815   4.471  1.00 75.23           N  
ATOM    127  CZ  ARG A  18       1.755   2.123   3.746  1.00 75.23           C  
ATOM    128  N   LEU A  19      -1.607  -0.047  -2.977  1.00 71.36           N  
ATOM    129  CA  LEU A  19      -2.851  -0.293  -3.697  1.00 71.36           C  
ATOM    130  C   LEU A  19      -3.236  -1.768  -3.630  1.00 71.36           C  
ATOM    131  CB  LEU A  19      -2.721   0.146  -5.158  1.00 71.36           C  
ATOM    132  O   LEU A  19      -4.421  -2.102  -3.559  1.00 71.36           O  
ATOM    133  CG  LEU A  19      -2.970   1.627  -5.446  1.00 71.36           C  
ATOM    134  CD1 LEU A  19      -2.474   1.987  -6.842  1.00 71.36           C  
ATOM    135  CD2 LEU A  19      -4.451   1.960  -5.296  1.00 71.36           C  
ATOM    136  N   MET A  20      -2.156  -2.588  -3.709  1.00 66.77           N  
ATOM    137  CA  MET A  20      -2.469  -4.011  -3.624  1.00 66.77           C  
ATOM    138  C   MET A  20      -2.863  -4.398  -2.203  1.00 66.77           C  
ATOM    139  CB  MET A  20      -1.277  -4.853  -4.084  1.00 66.77           C  
ATOM    140  O   MET A  20      -3.692  -5.288  -2.004  1.00 66.77           O  
ATOM    141  CG  MET A  20      -1.156  -4.970  -5.595  1.00 66.77           C  
ATOM    142  SD  MET A  20      -1.481  -6.673  -6.196  1.00 66.77           S  
ATOM    143  CE  MET A  20      -1.909  -6.326  -7.924  1.00 66.77           C  
ATOM    144  N   LYS A  21      -2.142  -3.721  -1.248  1.00 62.78           N  
ATOM    145  CA  LYS A  21      -2.486  -4.055   0.131  1.00 62.78           C  
ATOM    146  C   LYS A  21      -3.786  -3.376   0.553  1.00 62.78           C  
ATOM    147  CB  LYS A  21      -1.355  -3.653   1.079  1.00 62.78           C  
ATOM    148  O   LYS A  21      -4.566  -3.941   1.323  1.00 62.78           O  
ATOM    149  CG  LYS A  21      -1.508  -4.197   2.492  1.00 62.78           C  
ATOM    150  CD  LYS A  21      -0.207  -4.090   3.276  1.00 62.78           C  
ATOM    151  CE  LYS A  21      -0.427  -4.342   4.762  1.00 62.78           C  
ATOM    152  NZ  LYS A  21       0.864  -4.540   5.487  1.00 62.78           N  
ATOM    153  N   GLU A  22      -4.071  -2.139  -0.023  1.00 56.79           N  
ATOM    154  CA  GLU A  22      -5.310  -1.448   0.319  1.00 56.79           C  
ATOM    155  C   GLU A  22      -6.492  -2.015  -0.461  1.00 56.79           C  
ATOM    156  CB  GLU A  22      -5.178   0.054   0.055  1.00 56.79           C  
ATOM    157  O   GLU A  22      -7.252  -1.267  -1.079  1.00 56.79           O  
ATOM    158  CG  GLU A  22      -6.239   0.896   0.748  1.00 56.79           C  
ATOM    159  CD  GLU A  22      -5.744   2.277   1.147  1.00 56.79           C  
ATOM    160  OE1 GLU A  22      -6.075   3.265   0.452  1.00 56.79           O  
ATOM    161  OE2 GLU A  22      -5.018   2.372   2.161  1.00 56.79           O  
ATOM    162  N   GLU A  23      -6.223  -2.888  -1.466  1.00 52.49           N  
ATOM    163  CA  GLU A  23      -7.381  -3.718  -1.780  1.00 52.49           C  
ATOM    164  C   GLU A  23      -7.909  -4.424  -0.534  1.00 52.49           C  
ATOM    165  CB  GLU A  23      -7.029  -4.747  -2.857  1.00 52.49           C  
ATOM    166  O   GLU A  23      -8.395  -5.554  -0.613  1.00 52.49           O  
ATOM    167  CG  GLU A  23      -5.541  -5.048  -2.957  1.00 52.49           C  
ATOM    168  CD  GLU A  23      -5.224  -6.202  -3.896  1.00 52.49           C  
ATOM    169  OE1 GLU A  23      -4.928  -5.952  -5.086  1.00 52.49           O  
ATOM    170  OE2 GLU A  23      -5.274  -7.365  -3.437  1.00 52.49           O  
ATOM    171  N   SER A  24      -7.611  -3.943   0.635  1.00 48.01           N  
ATOM    172  CA  SER A  24      -8.416  -4.173   1.830  1.00 48.01           C  
ATOM    173  C   SER A  24      -9.905  -4.048   1.526  1.00 48.01           C  
ATOM    174  CB  SER A  24      -8.029  -3.189   2.935  1.00 48.01           C  
ATOM    175  O   SER A  24     -10.339  -3.071   0.912  1.00 48.01           O  
ATOM    176  OG  SER A  24      -8.495  -3.640   4.196  1.00 48.01           O  
ATOM    177  N   PRO A  25     -10.640  -5.048   1.118  1.00 43.94           N  
ATOM    178  CA  PRO A  25     -11.932  -5.090   0.427  1.00 43.94           C  
ATOM    179  C   PRO A  25     -12.785  -3.853   0.695  1.00 43.94           C  
ATOM    180  CB  PRO A  25     -12.596  -6.346   0.998  1.00 43.94           C  
ATOM    181  O   PRO A  25     -12.903  -3.417   1.843  1.00 43.94           O  
ATOM    182  CG  PRO A  25     -11.998  -6.510   2.358  1.00 43.94           C  
ATOM    183  CD  PRO A  25     -10.874  -5.524   2.507  1.00 43.94           C  
ATOM    184  N   VAL A  26     -12.628  -2.764   0.052  1.00 44.92           N  
ATOM    185  CA  VAL A  26     -13.831  -2.014  -0.292  1.00 44.92           C  
ATOM    186  C   VAL A  26     -15.062  -2.730   0.260  1.00 44.92           C  
ATOM    187  CB  VAL A  26     -13.965  -1.824  -1.820  1.00 44.92           C  
ATOM    188  O   VAL A  26     -15.380  -3.845  -0.162  1.00 44.92           O  
ATOM    189  CG1 VAL A  26     -15.417  -1.545  -2.204  1.00 44.92           C  
ATOM    190  CG2 VAL A  26     -13.055  -0.694  -2.298  1.00 44.92           C  
ATOM    191  N   VAL A  27     -14.933  -3.286   1.472  1.00 48.98           N  
ATOM    192  CA  VAL A  27     -16.173  -3.419   2.230  1.00 48.98           C  
ATOM    193  C   VAL A  27     -17.288  -2.639   1.537  1.00 48.98           C  
ATOM    194  CB  VAL A  27     -16.004  -2.928   3.686  1.00 48.98           C  
ATOM    195  O   VAL A  27     -17.219  -1.413   1.423  1.00 48.98           O  
ATOM    196  CG1 VAL A  27     -17.355  -2.868   4.395  1.00 48.98           C  
ATOM    197  CG2 VAL A  27     -15.038  -3.836   4.445  1.00 48.98           C  
ATOM    198  N   SER A  28     -17.424  -2.758   0.234  1.00 50.59           N  
ATOM    199  CA  SER A  28     -18.786  -2.751  -0.290  1.00 50.59           C  
ATOM    200  C   SER A  28     -19.794  -3.135   0.787  1.00 50.59           C  
ATOM    201  CB  SER A  28     -18.908  -3.705  -1.479  1.00 50.59           C  
ATOM    202  O   SER A  28     -19.872  -4.300   1.185  1.00 50.59           O  
ATOM    203  OG  SER A  28     -20.156  -3.538  -2.130  1.00 50.59           O  
ATOM    204  N   TRP A  29     -19.750  -2.703   2.060  1.00 47.62           N  
ATOM    205  CA  TRP A  29     -20.801  -2.942   3.044  1.00 47.62           C  
ATOM    206  C   TRP A  29     -22.075  -2.190   2.675  1.00 47.62           C  
ATOM    207  CB  TRP A  29     -20.334  -2.526   4.442  1.00 47.62           C  
ATOM    208  O   TRP A  29     -22.050  -0.973   2.480  1.00 47.62           O  
ATOM    209  CG  TRP A  29     -19.697  -1.169   4.492  1.00 47.62           C  
ATOM    210  CD1 TRP A  29     -18.393  -0.861   4.222  1.00 47.62           C  
ATOM    211  CD2 TRP A  29     -20.338   0.063   4.839  1.00 47.62           C  
ATOM    212  CE2 TRP A  29     -19.361   1.079   4.757  1.00 47.62           C  
ATOM    213  CE3 TRP A  29     -21.645   0.406   5.210  1.00 47.62           C  
ATOM    214  NE1 TRP A  29     -18.184   0.490   4.379  1.00 47.62           N  
ATOM    215  CH2 TRP A  29     -20.936   2.726   5.394  1.00 47.62           C  
ATOM    216  CZ2 TRP A  29     -19.650   2.418   5.033  1.00 47.62           C  
ATOM    217  CZ3 TRP A  29     -21.931   1.738   5.485  1.00 47.62           C  
ATOM    218  N   ARG A  30     -22.476  -2.261   1.464  1.00 50.01           N  
ATOM    219  CA  ARG A  30     -23.897  -2.014   1.244  1.00 50.01           C  
ATOM    220  C   ARG A  30     -24.670  -2.054   2.558  1.00 50.01           C  
ATOM    221  CB  ARG A  30     -24.475  -3.039   0.265  1.00 50.01           C  
ATOM    222  O   ARG A  30     -24.545  -3.008   3.329  1.00 50.01           O  
ATOM    223  CG  ARG A  30     -24.832  -2.458  -1.095  1.00 50.01           C  
ATOM    224  CD  ARG A  30     -25.753  -3.383  -1.879  1.00 50.01           C  
ATOM    225  NE  ARG A  30     -25.835  -2.996  -3.284  1.00 50.01           N  
ATOM    226  NH1 ARG A  30     -28.005  -3.735  -3.574  1.00 50.01           N  
ATOM    227  NH2 ARG A  30     -26.870  -2.783  -5.324  1.00 50.01           N  
ATOM    228  CZ  ARG A  30     -26.903  -3.172  -4.058  1.00 50.01           C  
ATOM    229  N   LEU A  31     -24.521  -1.103   3.423  1.00 49.98           N  
ATOM    230  CA  LEU A  31     -25.427  -0.586   4.443  1.00 49.98           C  
ATOM    231  C   LEU A  31     -26.866  -1.000   4.151  1.00 49.98           C  
ATOM    232  CB  LEU A  31     -25.329   0.940   4.523  1.00 49.98           C  
ATOM    233  O   LEU A  31     -27.473  -0.518   3.192  1.00 49.98           O  
ATOM    234  CG  LEU A  31     -24.740   1.515   5.812  1.00 49.98           C  
ATOM    235  CD1 LEU A  31     -23.551   2.415   5.496  1.00 49.98           C  
ATOM    236  CD2 LEU A  31     -25.804   2.279   6.592  1.00 49.98           C  
ATOM    237  N   GLU A  32     -27.293  -2.261   3.976  1.00 50.20           N  
ATOM    238  CA  GLU A  32     -28.738  -2.364   4.163  1.00 50.20           C  
ATOM    239  C   GLU A  32     -29.097  -2.466   5.643  1.00 50.20           C  
ATOM    240  CB  GLU A  32     -29.294  -3.571   3.402  1.00 50.20           C  
ATOM    241  O   GLU A  32     -28.673  -3.400   6.327  1.00 50.20           O  
ATOM    242  CG  GLU A  32     -30.003  -3.207   2.106  1.00 50.20           C  
ATOM    243  CD  GLU A  32     -31.505  -3.435   2.159  1.00 50.20           C  
ATOM    244  OE1 GLU A  32     -32.258  -2.465   2.404  1.00 50.20           O  
ATOM    245  OE2 GLU A  32     -31.932  -4.594   1.956  1.00 50.20           O  
ATOM    246  N   PRO A  33     -29.073  -1.316   6.422  1.00 52.11           N  
ATOM    247  CA  PRO A  33     -29.588  -1.353   7.793  1.00 52.11           C  
ATOM    248  C   PRO A  33     -31.042  -1.816   7.865  1.00 52.11           C  
ATOM    249  CB  PRO A  33     -29.455   0.100   8.258  1.00 52.11           C  
ATOM    250  O   PRO A  33     -31.958  -1.029   7.611  1.00 52.11           O  
ATOM    251  CG  PRO A  33     -29.339   0.895   6.998  1.00 52.11           C  
ATOM    252  CD  PRO A  33     -28.958  -0.033   5.881  1.00 52.11           C  
ATOM    253  N   GLU A  34     -31.464  -2.958   7.221  1.00 57.77           N  
ATOM    254  CA  GLU A  34     -32.878  -3.188   7.500  1.00 57.77           C  
ATOM    255  C   GLU A  34     -33.061  -4.195   8.632  1.00 57.77           C  
ATOM    256  CB  GLU A  34     -33.602  -3.673   6.242  1.00 57.77           C  
ATOM    257  O   GLU A  34     -34.121  -4.248   9.258  1.00 57.77           O  
ATOM    258  CG  GLU A  34     -35.051  -3.216   6.151  1.00 57.77           C  
ATOM    259  CD  GLU A  34     -35.720  -3.598   4.841  1.00 57.77           C  
ATOM    260  OE1 GLU A  34     -36.444  -4.619   4.804  1.00 57.77           O  
ATOM    261  OE2 GLU A  34     -35.517  -2.872   3.842  1.00 57.77           O  
ATOM    262  N   ASP A  35     -32.152  -4.298   9.628  1.00 54.48           N  
ATOM    263  CA  ASP A  35     -32.760  -5.121  10.669  1.00 54.48           C  
ATOM    264  C   ASP A  35     -31.880  -5.168  11.916  1.00 54.48           C  
ATOM    265  CB  ASP A  35     -33.015  -6.538  10.152  1.00 54.48           C  
ATOM    266  O   ASP A  35     -30.668  -5.368  11.820  1.00 54.48           O  
ATOM    267  CG  ASP A  35     -34.427  -6.733   9.627  1.00 54.48           C  
ATOM    268  OD1 ASP A  35     -35.367  -6.862  10.439  1.00 54.48           O  
ATOM    269  OD2 ASP A  35     -34.599  -6.760   8.389  1.00 54.48           O  
ATOM    270  N   GLY A  36     -31.743  -4.066  12.693  1.00 51.66           N  
ATOM    271  CA  GLY A  36     -31.497  -4.239  14.116  1.00 51.66           C  
ATOM    272  C   GLY A  36     -30.358  -5.196  14.413  1.00 51.66           C  
ATOM    273  O   GLY A  36     -30.108  -5.531  15.572  1.00 51.66           O  
ATOM    274  N   THR A  37     -29.328  -5.385  13.469  1.00 49.99           N  
ATOM    275  CA  THR A  37     -28.240  -6.278  13.853  1.00 49.99           C  
ATOM    276  C   THR A  37     -26.917  -5.521  13.921  1.00 49.99           C  
ATOM    277  CB  THR A  37     -28.111  -7.456  12.869  1.00 49.99           C  
ATOM    278  O   THR A  37     -26.598  -4.736  13.026  1.00 49.99           O  
ATOM    279  CG2 THR A  37     -27.212  -8.550  13.436  1.00 49.99           C  
ATOM    280  OG1 THR A  37     -29.410  -8.004  12.615  1.00 49.99           O  
ATOM    281  N   ALA A  38     -26.686  -4.692  14.824  1.00 52.56           N  
ATOM    282  CA  ALA A  38     -25.507  -4.232  15.553  1.00 52.56           C  
ATOM    283  C   ALA A  38     -24.239  -4.428  14.727  1.00 52.56           C  
ATOM    284  CB  ALA A  38     -25.387  -4.964  16.887  1.00 52.56           C  
ATOM    285  O   ALA A  38     -23.954  -5.537  14.269  1.00 52.56           O  
ATOM    286  N   LEU A  39     -23.980  -3.618  13.795  1.00 55.28           N  
ATOM    287  CA  LEU A  39     -22.767  -3.371  13.024  1.00 55.28           C  
ATOM    288  C   LEU A  39     -21.529  -3.485  13.907  1.00 55.28           C  
ATOM    289  CB  LEU A  39     -22.818  -1.987  12.373  1.00 55.28           C  
ATOM    290  O   LEU A  39     -21.399  -2.763  14.898  1.00 55.28           O  
ATOM    291  CG  LEU A  39     -23.869  -1.790  11.280  1.00 55.28           C  
ATOM    292  CD1 LEU A  39     -24.014  -0.309  10.944  1.00 55.28           C  
ATOM    293  CD2 LEU A  39     -23.505  -2.592  10.036  1.00 55.28           C  
ATOM    294  N   CYS A  40     -21.143  -4.586  14.456  1.00 47.44           N  
ATOM    295  CA  CYS A  40     -19.915  -4.810  15.211  1.00 47.44           C  
ATOM    296  C   CYS A  40     -18.689  -4.480  14.369  1.00 47.44           C  
ATOM    297  CB  CYS A  40     -19.839  -6.258  15.694  1.00 47.44           C  
ATOM    298  O   CYS A  40     -18.537  -4.992  13.259  1.00 47.44           O  
ATOM    299  SG  CYS A  40     -20.122  -6.450  17.467  1.00 47.44           S  
ATOM    300  N   PHE A  41     -18.330  -3.234  14.392  1.00 54.45           N  
ATOM    301  CA  PHE A  41     -17.117  -2.566  13.933  1.00 54.45           C  
ATOM    302  C   PHE A  41     -15.889  -3.130  14.637  1.00 54.45           C  
ATOM    303  CB  PHE A  41     -17.212  -1.056  14.170  1.00 54.45           C  
ATOM    304  O   PHE A  41     -15.798  -3.087  15.866  1.00 54.45           O  
ATOM    305  CG  PHE A  41     -18.396  -0.409  13.503  1.00 54.45           C  
ATOM    306  CD1 PHE A  41     -18.338  -0.031  12.167  1.00 54.45           C  
ATOM    307  CD2 PHE A  41     -19.567  -0.180  14.212  1.00 54.45           C  
ATOM    308  CE1 PHE A  41     -19.432   0.567  11.547  1.00 54.45           C  
ATOM    309  CE2 PHE A  41     -20.665   0.418  13.599  1.00 54.45           C  
ATOM    310  CZ  PHE A  41     -20.595   0.791  12.267  1.00 54.45           C  
ATOM    311  N   ILE A  42     -15.430  -4.265  14.204  1.00 49.11           N  
ATOM    312  CA  ILE A  42     -14.160  -4.641  14.815  1.00 49.11           C  
ATOM    313  C   ILE A  42     -13.009  -3.972  14.067  1.00 49.11           C  
ATOM    314  CB  ILE A  42     -13.971  -6.174  14.829  1.00 49.11           C  
ATOM    315  O   ILE A  42     -12.924  -4.060  12.839  1.00 49.11           O  
ATOM    316  CG1 ILE A  42     -15.210  -6.859  15.417  1.00 49.11           C  
ATOM    317  CG2 ILE A  42     -12.711  -6.556  15.612  1.00 49.11           C  
ATOM    318  CD1 ILE A  42     -15.035  -8.352  15.661  1.00 49.11           C  
ATOM    319  N   PHE A  43     -12.610  -2.820  14.463  1.00 45.53           N  
ATOM    320  CA  PHE A  43     -11.309  -2.275  14.095  1.00 45.53           C  
ATOM    321  C   PHE A  43     -10.189  -3.223  14.507  1.00 45.53           C  
ATOM    322  CB  PHE A  43     -11.098  -0.901  14.741  1.00 45.53           C  
ATOM    323  O   PHE A  43     -10.247  -3.834  15.576  1.00 45.53           O  
ATOM    324  CG  PHE A  43     -11.782   0.224  14.012  1.00 45.53           C  
ATOM    325  CD1 PHE A  43     -11.174   0.836  12.923  1.00 45.53           C  
ATOM    326  CD2 PHE A  43     -13.033   0.669  14.417  1.00 45.53           C  
ATOM    327  CE1 PHE A  43     -11.805   1.878  12.247  1.00 45.53           C  
ATOM    328  CE2 PHE A  43     -13.670   1.709  13.746  1.00 45.53           C  
ATOM    329  CZ  PHE A  43     -13.054   2.313  12.662  1.00 45.53           C  
TER     330      PHE A  43
ENDMDL
END
