# Supplementary material for: An integrative multitiered computational analysis for better understanding the structure and function of 85 miniproteins
Source: NAR Genom Bioinform. 2025 Dec 3;7(4):lqaf178. doi: 10.1093/nargab/lqaf178 (PMC12673850; doi:10.1093/nargab/lqaf178)
Supplement: lqaf178_Supplemental_Files [file lqaf178_supplemental_files.zip › BAGE5/BAGE5_AF5.pdb]

MODEL     1
ATOM      1  N   MET A   1      15.443  -7.799 -19.851  1.00 62.68           N  
ATOM      2  CA  MET A   1      16.089  -7.043 -18.782  1.00 62.68           C  
ATOM      3  C   MET A   1      15.059  -6.271 -17.963  1.00 62.68           C  
ATOM      4  CB  MET A   1      17.129  -6.080 -19.355  1.00 62.68           C  
ATOM      5  O   MET A   1      15.397  -5.664 -16.946  1.00 62.68           O  
ATOM      6  CG  MET A   1      18.564  -6.550 -19.178  1.00 62.68           C  
ATOM      7  SD  MET A   1      19.776  -5.426 -19.975  1.00 62.68           S  
ATOM      8  CE  MET A   1      21.255  -6.476 -19.943  1.00 62.68           C  
ATOM      9  N   ALA A   2      13.607  -6.463 -18.224  1.00 66.68           N  
ATOM     10  CA  ALA A   2      12.529  -5.641 -17.682  1.00 66.68           C  
ATOM     11  C   ALA A   2      11.827  -6.348 -16.527  1.00 66.68           C  
ATOM     12  CB  ALA A   2      11.524  -5.291 -18.777  1.00 66.68           C  
ATOM     13  O   ALA A   2      11.317  -5.699 -15.611  1.00 66.68           O  
ATOM     14  N   ALA A   3      11.958  -7.702 -16.523  1.00 68.82           N  
ATOM     15  CA  ALA A   3      11.170  -8.448 -15.544  1.00 68.82           C  
ATOM     16  C   ALA A   3      11.796  -8.361 -14.155  1.00 68.82           C  
ATOM     17  CB  ALA A   3      11.033  -9.907 -15.972  1.00 68.82           C  
ATOM     18  O   ALA A   3      11.085  -8.324 -13.148  1.00 68.82           O  
ATOM     19  N   GLY A   4      13.129  -8.174 -14.124  1.00 75.29           N  
ATOM     20  CA  GLY A   4      13.847  -8.088 -12.862  1.00 75.29           C  
ATOM     21  C   GLY A   4      13.564  -6.806 -12.101  1.00 75.29           C  
ATOM     22  O   GLY A   4      13.402  -6.826 -10.879  1.00 75.29           O  
ATOM     23  N   ALA A   5      13.389  -5.691 -12.898  1.00 76.04           N  
ATOM     24  CA  ALA A   5      13.129  -4.376 -12.319  1.00 76.04           C  
ATOM     25  C   ALA A   5      11.735  -4.315 -11.701  1.00 76.04           C  
ATOM     26  CB  ALA A   5      13.286  -3.287 -13.378  1.00 76.04           C  
ATOM     27  O   ALA A   5      11.541  -3.694 -10.653  1.00 76.04           O  
ATOM     28  N   VAL A   6      10.800  -5.053 -12.312  1.00 78.42           N  
ATOM     29  CA  VAL A   6       9.413  -5.050 -11.860  1.00 78.42           C  
ATOM     30  C   VAL A   6       9.298  -5.806 -10.538  1.00 78.42           C  
ATOM     31  CB  VAL A   6       8.471  -5.673 -12.914  1.00 78.42           C  
ATOM     32  O   VAL A   6       8.603  -5.363  -9.621  1.00 78.42           O  
ATOM     33  CG1 VAL A   6       7.041  -5.749 -12.382  1.00 78.42           C  
ATOM     34  CG2 VAL A   6       8.519  -4.870 -14.213  1.00 78.42           C  
ATOM     35  N   PHE A   7      10.026  -6.928 -10.467  1.00 80.35           N  
ATOM     36  CA  PHE A   7      10.009  -7.744  -9.258  1.00 80.35           C  
ATOM     37  C   PHE A   7      10.598  -6.979  -8.080  1.00 80.35           C  
ATOM     38  CB  PHE A   7      10.782  -9.049  -9.478  1.00 80.35           C  
ATOM     39  O   PHE A   7      10.043  -7.000  -6.979  1.00 80.35           O  
ATOM     40  CG  PHE A   7      10.633 -10.039  -8.354  1.00 80.35           C  
ATOM     41  CD1 PHE A   7      11.618 -10.161  -7.382  1.00 80.35           C  
ATOM     42  CD2 PHE A   7       9.507 -10.848  -8.271  1.00 80.35           C  
ATOM     43  CE1 PHE A   7      11.483 -11.077  -6.341  1.00 80.35           C  
ATOM     44  CE2 PHE A   7       9.365 -11.765  -7.234  1.00 80.35           C  
ATOM     45  CZ  PHE A   7      10.354 -11.879  -6.270  1.00 80.35           C  
ATOM     46  N   LEU A   8      11.687  -6.323  -8.336  1.00 81.93           N  
ATOM     47  CA  LEU A   8      12.327  -5.534  -7.289  1.00 81.93           C  
ATOM     48  C   LEU A   8      11.421  -4.394  -6.836  1.00 81.93           C  
ATOM     49  CB  LEU A   8      13.665  -4.975  -7.781  1.00 81.93           C  
ATOM     50  O   LEU A   8      11.335  -4.101  -5.641  1.00 81.93           O  
ATOM     51  CG  LEU A   8      14.802  -5.984  -7.948  1.00 81.93           C  
ATOM     52  CD1 LEU A   8      16.006  -5.320  -8.607  1.00 81.93           C  
ATOM     53  CD2 LEU A   8      15.187  -6.583  -6.599  1.00 81.93           C  
ATOM     54  N   ALA A   9      10.775  -3.789  -7.766  1.00 84.27           N  
ATOM     55  CA  ALA A   9       9.876  -2.683  -7.444  1.00 84.27           C  
ATOM     56  C   ALA A   9       8.692  -3.164  -6.611  1.00 84.27           C  
ATOM     57  CB  ALA A   9       9.385  -2.007  -8.722  1.00 84.27           C  
ATOM     58  O   ALA A   9       8.294  -2.506  -5.648  1.00 84.27           O  
ATOM     59  N   LEU A  10       8.182  -4.379  -7.087  1.00 85.41           N  
ATOM     60  CA  LEU A  10       7.040  -4.949  -6.382  1.00 85.41           C  
ATOM     61  C   LEU A  10       7.431  -5.381  -4.973  1.00 85.41           C  
ATOM     62  CB  LEU A  10       6.474  -6.144  -7.155  1.00 85.41           C  
ATOM     63  O   LEU A  10       6.687  -5.145  -4.018  1.00 85.41           O  
ATOM     64  CG  LEU A  10       5.130  -6.690  -6.671  1.00 85.41           C  
ATOM     65  CD1 LEU A  10       4.005  -5.723  -7.026  1.00 85.41           C  
ATOM     66  CD2 LEU A  10       4.866  -8.068  -7.268  1.00 85.41           C  
ATOM     67  N   SER A  11       8.607  -5.953  -4.814  1.00 83.09           N  
ATOM     68  CA  SER A  11       9.108  -6.404  -3.520  1.00 83.09           C  
ATOM     69  C   SER A  11       9.364  -5.227  -2.585  1.00 83.09           C  
ATOM     70  CB  SER A  11      10.393  -7.215  -3.695  1.00 83.09           C  
ATOM     71  O   SER A  11       9.046  -5.291  -1.396  1.00 83.09           O  
ATOM     72  OG  SER A  11      11.287  -6.556  -4.576  1.00 83.09           O  
ATOM     73  N   ALA A  12       9.929  -4.197  -3.219  1.00 86.10           N  
ATOM     74  CA  ALA A  12      10.194  -2.991  -2.439  1.00 86.10           C  
ATOM     75  C   ALA A  12       8.897  -2.382  -1.913  1.00 86.10           C  
ATOM     76  CB  ALA A  12      10.954  -1.969  -3.280  1.00 86.10           C  
ATOM     77  O   ALA A  12       8.835  -1.935  -0.765  1.00 86.10           O  
ATOM     78  N   GLN A  13       7.888  -2.391  -2.736  1.00 83.77           N  
ATOM     79  CA  GLN A  13       6.582  -1.864  -2.351  1.00 83.77           C  
ATOM     80  C   GLN A  13       5.961  -2.696  -1.233  1.00 83.77           C  
ATOM     81  CB  GLN A  13       5.643  -1.822  -3.558  1.00 83.77           C  
ATOM     82  O   GLN A  13       5.372  -2.149  -0.299  1.00 83.77           O  
ATOM     83  CG  GLN A  13       5.914  -0.663  -4.508  1.00 83.77           C  
ATOM     84  CD  GLN A  13       4.987  -0.660  -5.709  1.00 83.77           C  
ATOM     85  NE2 GLN A  13       3.884   0.073  -5.604  1.00 83.77           N  
ATOM     86  OE1 GLN A  13       5.260  -1.310  -6.723  1.00 83.77           O  
ATOM     87  N   LEU A  14       6.063  -4.017  -1.435  1.00 84.83           N  
ATOM     88  CA  LEU A  14       5.515  -4.915  -0.424  1.00 84.83           C  
ATOM     89  C   LEU A  14       6.274  -4.780   0.892  1.00 84.83           C  
ATOM     90  CB  LEU A  14       5.568  -6.365  -0.911  1.00 84.83           C  
ATOM     91  O   LEU A  14       5.666  -4.771   1.965  1.00 84.83           O  
ATOM     92  CG  LEU A  14       4.391  -7.258  -0.511  1.00 84.83           C  
ATOM     93  CD1 LEU A  14       3.842  -7.989  -1.731  1.00 84.83           C  
ATOM     94  CD2 LEU A  14       4.814  -8.249   0.568  1.00 84.83           C  
ATOM     95  N   LEU A  15       7.602  -4.699   0.760  1.00 84.93           N  
ATOM     96  CA  LEU A  15       8.433  -4.508   1.943  1.00 84.93           C  
ATOM     97  C   LEU A  15       8.109  -3.184   2.627  1.00 84.93           C  
ATOM     98  CB  LEU A  15       9.917  -4.552   1.569  1.00 84.93           C  
ATOM     99  O   LEU A  15       8.023  -3.119   3.855  1.00 84.93           O  
ATOM    100  CG  LEU A  15      10.901  -4.753   2.722  1.00 84.93           C  
ATOM    101  CD1 LEU A  15      11.846  -5.911   2.417  1.00 84.93           C  
ATOM    102  CD2 LEU A  15      11.685  -3.472   2.987  1.00 84.93           C  
ATOM    103  N   GLN A  16       7.974  -2.124   1.828  1.00 81.86           N  
ATOM    104  CA  GLN A  16       7.603  -0.817   2.360  1.00 81.86           C  
ATOM    105  C   GLN A  16       6.243  -0.869   3.049  1.00 81.86           C  
ATOM    106  CB  GLN A  16       7.588   0.232   1.247  1.00 81.86           C  
ATOM    107  O   GLN A  16       6.039  -0.229   4.083  1.00 81.86           O  
ATOM    108  CG  GLN A  16       8.962   0.799   0.917  1.00 81.86           C  
ATOM    109  CD  GLN A  16       8.895   1.998  -0.011  1.00 81.86           C  
ATOM    110  NE2 GLN A  16       9.265   3.166   0.503  1.00 81.86           N  
ATOM    111  OE1 GLN A  16       8.516   1.875  -1.179  1.00 81.86           O  
ATOM    112  N   ALA A  17       5.272  -1.531   2.381  1.00 79.62           N  
ATOM    113  CA  ALA A  17       3.935  -1.696   2.947  1.00 79.62           C  
ATOM    114  C   ALA A  17       3.990  -2.448   4.273  1.00 79.62           C  
ATOM    115  CB  ALA A  17       3.027  -2.427   1.961  1.00 79.62           C  
ATOM    116  O   ALA A  17       3.264  -2.114   5.213  1.00 79.62           O  
ATOM    117  N   ARG A  18       4.813  -3.463   4.310  1.00 77.01           N  
ATOM    118  CA  ARG A  18       4.926  -4.236   5.543  1.00 77.01           C  
ATOM    119  C   ARG A  18       5.640  -3.437   6.627  1.00 77.01           C  
ATOM    120  CB  ARG A  18       5.667  -5.551   5.287  1.00 77.01           C  
ATOM    121  O   ARG A  18       5.307  -3.549   7.809  1.00 77.01           O  
ATOM    122  CG  ARG A  18       4.884  -6.546   4.445  1.00 77.01           C  
ATOM    123  CD  ARG A  18       3.791  -7.231   5.254  1.00 77.01           C  
ATOM    124  NE  ARG A  18       3.264  -8.403   4.561  1.00 77.01           N  
ATOM    125  NH1 ARG A  18       1.192  -8.330   5.581  1.00 77.01           N  
ATOM    126  NH2 ARG A  18       1.664  -9.970   4.051  1.00 77.01           N  
ATOM    127  CZ  ARG A  18       2.041  -8.898   4.733  1.00 77.01           C  
ATOM    128  N   LEU A  19       6.720  -2.764   6.100  1.00 75.72           N  
ATOM    129  CA  LEU A  19       7.456  -1.928   7.042  1.00 75.72           C  
ATOM    130  C   LEU A  19       6.577  -0.797   7.567  1.00 75.72           C  
ATOM    131  CB  LEU A  19       8.710  -1.351   6.380  1.00 75.72           C  
ATOM    132  O   LEU A  19       6.663  -0.433   8.741  1.00 75.72           O  
ATOM    133  CG  LEU A  19       9.899  -2.301   6.236  1.00 75.72           C  
ATOM    134  CD1 LEU A  19      11.017  -1.635   5.441  1.00 75.72           C  
ATOM    135  CD2 LEU A  19      10.401  -2.743   7.606  1.00 75.72           C  
ATOM    136  N   MET A  20       5.784  -0.219   6.587  1.00 67.88           N  
ATOM    137  CA  MET A  20       4.889   0.842   7.040  1.00 67.88           C  
ATOM    138  C   MET A  20       3.775   0.277   7.915  1.00 67.88           C  
ATOM    139  CB  MET A  20       4.290   1.587   5.846  1.00 67.88           C  
ATOM    140  O   MET A  20       3.311   0.942   8.843  1.00 67.88           O  
ATOM    141  CG  MET A  20       5.304   2.405   5.063  1.00 67.88           C  
ATOM    142  SD  MET A  20       5.495   4.107   5.723  1.00 67.88           S  
ATOM    143  CE  MET A  20       7.301   4.189   5.877  1.00 67.88           C  
ATOM    144  N   LYS A  21       3.400  -0.968   7.452  1.00 63.66           N  
ATOM    145  CA  LYS A  21       2.351  -1.626   8.226  1.00 63.66           C  
ATOM    146  C   LYS A  21       2.885  -2.118   9.569  1.00 63.66           C  
ATOM    147  CB  LYS A  21       1.756  -2.794   7.439  1.00 63.66           C  
ATOM    148  O   LYS A  21       2.191  -2.043  10.584  1.00 63.66           O  
ATOM    149  CG  LYS A  21       0.516  -3.403   8.078  1.00 63.66           C  
ATOM    150  CD  LYS A  21      -0.214  -4.327   7.112  1.00 63.66           C  
ATOM    151  CE  LYS A  21      -1.174  -5.256   7.843  1.00 63.66           C  
ATOM    152  NZ  LYS A  21      -1.896  -6.161   6.899  1.00 63.66           N  
ATOM    153  N   GLU A  22       4.221  -2.747   9.437  1.00 61.97           N  
ATOM    154  CA  GLU A  22       4.801  -3.208  10.694  1.00 61.97           C  
ATOM    155  C   GLU A  22       5.138  -2.034  11.610  1.00 61.97           C  
ATOM    156  CB  GLU A  22       6.054  -4.048  10.433  1.00 61.97           C  
ATOM    157  O   GLU A  22       5.013  -2.138  12.832  1.00 61.97           O  
ATOM    158  CG  GLU A  22       6.576  -4.773  11.664  1.00 61.97           C  
ATOM    159  CD  GLU A  22       7.556  -5.889  11.334  1.00 61.97           C  
ATOM    160  OE1 GLU A  22       8.783  -5.645  11.358  1.00 61.97           O  
ATOM    161  OE2 GLU A  22       7.091  -7.014  11.047  1.00 61.97           O  
ATOM    162  N   GLU A  23       5.363  -0.815  10.926  1.00 54.92           N  
ATOM    163  CA  GLU A  23       5.642   0.340  11.773  1.00 54.92           C  
ATOM    164  C   GLU A  23       4.357   1.069  12.154  1.00 54.92           C  
ATOM    165  CB  GLU A  23       6.603   1.303  11.070  1.00 54.92           C  
ATOM    166  O   GLU A  23       4.371   1.959  13.008  1.00 54.92           O  
ATOM    167  CG  GLU A  23       7.940   0.676  10.700  1.00 54.92           C  
ATOM    168  CD  GLU A  23       8.877   1.638   9.988  1.00 54.92           C  
ATOM    169  OE1 GLU A  23       9.758   2.230  10.652  1.00 54.92           O  
ATOM    170  OE2 GLU A  23       8.729   1.801   8.756  1.00 54.92           O  
ATOM    171  N   SER A  24       3.156   0.539  11.838  1.00 51.38           N  
ATOM    172  CA  SER A  24       2.102   1.278  12.526  1.00 51.38           C  
ATOM    173  C   SER A  24       0.945   0.362  12.910  1.00 51.38           C  
ATOM    174  CB  SER A  24       1.589   2.421  11.649  1.00 51.38           C  
ATOM    175  O   SER A  24       0.217  -0.124  12.043  1.00 51.38           O  
ATOM    176  OG  SER A  24       0.636   3.203  12.348  1.00 51.38           O  
ATOM    177  N   PRO A  25       0.924  -0.306  14.120  1.00 51.88           N  
ATOM    178  CA  PRO A  25       0.004   0.474  14.950  1.00 51.88           C  
ATOM    179  C   PRO A  25       0.369   0.436  16.432  1.00 51.88           C  
ATOM    180  CB  PRO A  25      -1.349  -0.198  14.704  1.00 51.88           C  
ATOM    181  O   PRO A  25      -0.022  -0.492  17.144  1.00 51.88           O  
ATOM    182  CG  PRO A  25      -1.030  -1.648  14.534  1.00 51.88           C  
ATOM    183  CD  PRO A  25       0.462  -1.814  14.554  1.00 51.88           C  
ATOM    184  N   VAL A  26       1.493   1.039  16.793  1.00 48.24           N  
ATOM    185  CA  VAL A  26       1.659   1.408  18.195  1.00 48.24           C  
ATOM    186  C   VAL A  26       0.908   2.707  18.480  1.00 48.24           C  
ATOM    187  CB  VAL A  26       3.151   1.562  18.569  1.00 48.24           C  
ATOM    188  O   VAL A  26       1.461   3.798  18.326  1.00 48.24           O  
ATOM    189  CG1 VAL A  26       3.306   2.404  19.834  1.00 48.24           C  
ATOM    190  CG2 VAL A  26       3.798   0.191  18.752  1.00 48.24           C  
ATOM    191  N   VAL A  27      -0.136   2.949  17.825  1.00 49.89           N  
ATOM    192  CA  VAL A  27      -1.015   3.827  18.591  1.00 49.89           C  
ATOM    193  C   VAL A  27      -2.255   3.056  19.037  1.00 49.89           C  
ATOM    194  CB  VAL A  27      -1.427   5.072  17.773  1.00 49.89           C  
ATOM    195  O   VAL A  27      -3.207   2.902  18.269  1.00 49.89           O  
ATOM    196  CG1 VAL A  27      -2.726   5.667  18.312  1.00 49.89           C  
ATOM    197  CG2 VAL A  27      -0.310   6.115  17.791  1.00 49.89           C  
ATOM    198  N   SER A  28      -2.102   1.813  19.453  1.00 51.48           N  
ATOM    199  CA  SER A  28      -2.972   1.191  20.446  1.00 51.48           C  
ATOM    200  C   SER A  28      -2.923   1.941  21.772  1.00 51.48           C  
ATOM    201  CB  SER A  28      -2.580  -0.271  20.662  1.00 51.48           C  
ATOM    202  O   SER A  28      -2.291   1.485  22.727  1.00 51.48           O  
ATOM    203  OG  SER A  28      -3.632  -0.988  21.284  1.00 51.48           O  
ATOM    204  N   TRP A  29      -2.699   3.211  21.789  1.00 46.98           N  
ATOM    205  CA  TRP A  29      -2.814   3.847  23.097  1.00 46.98           C  
ATOM    206  C   TRP A  29      -4.203   4.446  23.291  1.00 46.98           C  
ATOM    207  CB  TRP A  29      -1.748   4.934  23.263  1.00 46.98           C  
ATOM    208  O   TRP A  29      -4.738   5.094  22.389  1.00 46.98           O  
ATOM    209  CG  TRP A  29      -2.308   6.307  23.488  1.00 46.98           C  
ATOM    210  CD1 TRP A  29      -2.908   7.114  22.562  1.00 46.98           C  
ATOM    211  CD2 TRP A  29      -2.315   7.035  24.720  1.00 46.98           C  
ATOM    212  CE2 TRP A  29      -2.936   8.278  24.467  1.00 46.98           C  
ATOM    213  CE3 TRP A  29      -1.856   6.756  26.014  1.00 46.98           C  
ATOM    214  NE1 TRP A  29      -3.289   8.301  23.145  1.00 46.98           N  
ATOM    215  CH2 TRP A  29      -2.652   8.944  26.720  1.00 46.98           C  
ATOM    216  CZ2 TRP A  29      -3.111   9.242  25.463  1.00 46.98           C  
ATOM    217  CZ3 TRP A  29      -2.030   7.717  27.004  1.00 46.98           C  
ATOM    218  N   ARG A  30      -5.269   3.701  23.454  1.00 49.36           N  
ATOM    219  CA  ARG A  30      -6.366   3.757  24.415  1.00 49.36           C  
ATOM    220  C   ARG A  30      -7.110   5.085  24.321  1.00 49.36           C  
ATOM    221  CB  ARG A  30      -5.845   3.548  25.838  1.00 49.36           C  
ATOM    222  O   ARG A  30      -6.562   6.134  24.664  1.00 49.36           O  
ATOM    223  CG  ARG A  30      -6.340   2.268  26.494  1.00 49.36           C  
ATOM    224  CD  ARG A  30      -6.124   2.286  28.000  1.00 49.36           C  
ATOM    225  NE  ARG A  30      -5.606   1.010  28.486  1.00 49.36           N  
ATOM    226  NH1 ARG A  30      -7.316   0.655  29.998  1.00 49.36           N  
ATOM    227  NH2 ARG A  30      -5.626  -0.880  29.790  1.00 49.36           N  
ATOM    228  CZ  ARG A  30      -6.184   0.264  29.424  1.00 49.36           C  
ATOM    229  N   LEU A  31      -7.666   5.440  23.202  1.00 49.04           N  
ATOM    230  CA  LEU A  31      -8.659   6.448  23.557  1.00 49.04           C  
ATOM    231  C   LEU A  31      -9.948   5.795  24.043  1.00 49.04           C  
ATOM    232  CB  LEU A  31      -8.953   7.356  22.360  1.00 49.04           C  
ATOM    233  O   LEU A  31     -10.476   4.892  23.390  1.00 49.04           O  
ATOM    234  CG  LEU A  31      -8.271   8.726  22.365  1.00 49.04           C  
ATOM    235  CD1 LEU A  31      -7.669   9.022  20.996  1.00 49.04           C  
ATOM    236  CD2 LEU A  31      -9.261   9.814  22.767  1.00 49.04           C  
ATOM    237  N   GLU A  32     -10.050   5.094  25.148  1.00 49.25           N  
ATOM    238  CA  GLU A  32     -11.313   4.878  25.848  1.00 49.25           C  
ATOM    239  C   GLU A  32     -12.496   5.364  25.015  1.00 49.25           C  
ATOM    240  CB  GLU A  32     -11.302   5.581  27.207  1.00 49.25           C  
ATOM    241  O   GLU A  32     -12.541   6.529  24.612  1.00 49.25           O  
ATOM    242  CG  GLU A  32     -11.059   4.645  28.382  1.00 49.25           C  
ATOM    243  CD  GLU A  32     -12.102   4.778  29.480  1.00 49.25           C  
ATOM    244  OE1 GLU A  32     -13.006   3.915  29.566  1.00 49.25           O  
ATOM    245  OE2 GLU A  32     -12.016   5.752  30.260  1.00 49.25           O  
ATOM    246  N   PRO A  33     -13.066   4.539  24.193  1.00 53.80           N  
ATOM    247  CA  PRO A  33     -14.265   4.832  23.403  1.00 53.80           C  
ATOM    248  C   PRO A  33     -15.354   5.524  24.218  1.00 53.80           C  
ATOM    249  CB  PRO A  33     -14.727   3.448  22.938  1.00 53.80           C  
ATOM    250  O   PRO A  33     -15.744   5.031  25.280  1.00 53.80           O  
ATOM    251  CG  PRO A  33     -14.031   2.487  23.847  1.00 53.80           C  
ATOM    252  CD  PRO A  33     -12.969   3.232  24.604  1.00 53.80           C  
ATOM    253  N   GLU A  34     -15.167   6.737  24.685  1.00 59.16           N  
ATOM    254  CA  GLU A  34     -16.315   7.520  25.133  1.00 59.16           C  
ATOM    255  C   GLU A  34     -17.464   7.437  24.133  1.00 59.16           C  
ATOM    256  CB  GLU A  34     -15.916   8.981  25.356  1.00 59.16           C  
ATOM    257  O   GLU A  34     -18.622   7.671  24.488  1.00 59.16           O  
ATOM    258  CG  GLU A  34     -15.471   9.287  26.778  1.00 59.16           C  
ATOM    259  CD  GLU A  34     -15.173  10.760  27.010  1.00 59.16           C  
ATOM    260  OE1 GLU A  34     -16.007  11.459  27.628  1.00 59.16           O  
ATOM    261  OE2 GLU A  34     -14.096  11.220  26.567  1.00 59.16           O  
ATOM    262  N   ASP A  35     -17.956   6.312  23.707  1.00 55.56           N  
ATOM    263  CA  ASP A  35     -19.304   6.352  23.147  1.00 55.56           C  
ATOM    264  C   ASP A  35     -19.388   5.538  21.858  1.00 55.56           C  
ATOM    265  CB  ASP A  35     -19.734   7.797  22.886  1.00 55.56           C  
ATOM    266  O   ASP A  35     -18.677   5.821  20.891  1.00 55.56           O  
ATOM    267  CG  ASP A  35     -20.094   8.547  24.156  1.00 55.56           C  
ATOM    268  OD1 ASP A  35     -21.149   8.256  24.759  1.00 55.56           O  
ATOM    269  OD2 ASP A  35     -19.316   9.441  24.556  1.00 55.56           O  
ATOM    270  N   GLY A  36     -19.221   4.194  21.923  1.00 54.08           N  
ATOM    271  CA  GLY A  36     -19.910   3.262  21.045  1.00 54.08           C  
ATOM    272  C   GLY A  36     -19.609   3.491  19.576  1.00 54.08           C  
ATOM    273  O   GLY A  36     -20.218   2.864  18.707  1.00 54.08           O  
ATOM    274  N   THR A  37     -18.472   4.059  19.153  1.00 53.39           N  
ATOM    275  CA  THR A  37     -18.232   3.948  17.718  1.00 53.39           C  
ATOM    276  C   THR A  37     -16.808   3.472  17.444  1.00 53.39           C  
ATOM    277  CB  THR A  37     -18.473   5.292  17.006  1.00 53.39           C  
ATOM    278  O   THR A  37     -15.842   4.161  17.778  1.00 53.39           O  
ATOM    279  CG2 THR A  37     -18.737   5.086  15.518  1.00 53.39           C  
ATOM    280  OG1 THR A  37     -19.606   5.942  17.595  1.00 53.39           O  
ATOM    281  N   ALA A  38     -16.388   2.339  18.005  1.00 53.38           N  
ATOM    282  CA  ALA A  38     -15.146   1.600  17.795  1.00 53.38           C  
ATOM    283  C   ALA A  38     -14.737   1.621  16.324  1.00 53.38           C  
ATOM    284  CB  ALA A  38     -15.294   0.161  18.282  1.00 53.38           C  
ATOM    285  O   ALA A  38     -15.515   1.228  15.452  1.00 53.38           O  
ATOM    286  N   LEU A  39     -14.409   2.769  15.815  1.00 54.18           N  
ATOM    287  CA  LEU A  39     -13.788   2.823  14.496  1.00 54.18           C  
ATOM    288  C   LEU A  39     -12.657   1.805  14.386  1.00 54.18           C  
ATOM    289  CB  LEU A  39     -13.254   4.229  14.212  1.00 54.18           C  
ATOM    290  O   LEU A  39     -11.718   1.825  15.186  1.00 54.18           O  
ATOM    291  CG  LEU A  39     -14.302   5.327  14.023  1.00 54.18           C  
ATOM    292  CD1 LEU A  39     -13.633   6.697  13.984  1.00 54.18           C  
ATOM    293  CD2 LEU A  39     -15.108   5.083  12.751  1.00 54.18           C  
ATOM    294  N   CYS A  40     -12.980   0.556  14.270  1.00 49.53           N  
ATOM    295  CA  CYS A  40     -12.183  -0.594  13.859  1.00 49.53           C  
ATOM    296  C   CYS A  40     -11.392  -0.285  12.594  1.00 49.53           C  
ATOM    297  CB  CYS A  40     -13.078  -1.811  13.627  1.00 49.53           C  
ATOM    298  O   CYS A  40     -11.974  -0.045  11.535  1.00 49.53           O  
ATOM    299  SG  CYS A  40     -12.696  -3.211  14.703  1.00 49.53           S  
ATOM    300  N   PHE A  41     -10.404   0.494  12.691  1.00 50.78           N  
ATOM    301  CA  PHE A  41      -9.654   0.508  11.441  1.00 50.78           C  
ATOM    302  C   PHE A  41      -8.588  -0.581  11.437  1.00 50.78           C  
ATOM    303  CB  PHE A  41      -9.007   1.878  11.216  1.00 50.78           C  
ATOM    304  O   PHE A  41      -7.794  -0.683  12.374  1.00 50.78           O  
ATOM    305  CG  PHE A  41      -9.996   2.982  10.958  1.00 50.78           C  
ATOM    306  CD1 PHE A  41     -10.541   3.164   9.693  1.00 50.78           C  
ATOM    307  CD2 PHE A  41     -10.380   3.839  11.981  1.00 50.78           C  
ATOM    308  CE1 PHE A  41     -11.457   4.186   9.452  1.00 50.78           C  
ATOM    309  CE2 PHE A  41     -11.295   4.861  11.748  1.00 50.78           C  
ATOM    310  CZ  PHE A  41     -11.832   5.034  10.482  1.00 50.78           C  
ATOM    311  N   ILE A  42      -9.025  -1.793  10.918  1.00 46.33           N  
ATOM    312  CA  ILE A  42      -8.310  -2.981  10.466  1.00 46.33           C  
ATOM    313  C   ILE A  42      -7.286  -2.594   9.402  1.00 46.33           C  
ATOM    314  CB  ILE A  42      -9.281  -4.048   9.913  1.00 46.33           C  
ATOM    315  O   ILE A  42      -7.620  -1.915   8.428  1.00 46.33           O  
ATOM    316  CG1 ILE A  42     -10.462  -4.244  10.871  1.00 46.33           C  
ATOM    317  CG2 ILE A  42      -8.548  -5.371   9.670  1.00 46.33           C  
ATOM    318  CD1 ILE A  42     -11.493  -5.253  10.385  1.00 46.33           C  
ATOM    319  N   PHE A  43      -6.120  -2.093   9.824  1.00 48.23           N  
ATOM    320  CA  PHE A  43      -4.972  -2.503   9.024  1.00 48.23           C  
ATOM    321  C   PHE A  43      -3.734  -2.668   9.897  1.00 48.23           C  
ATOM    322  CB  PHE A  43      -4.699  -1.484   7.912  1.00 48.23           C  
ATOM    323  O   PHE A  43      -3.472  -1.842  10.774  1.00 48.23           O  
ATOM    324  CG  PHE A  43      -5.771  -0.437   7.772  1.00 48.23           C  
ATOM    325  CD1 PHE A  43      -6.880  -0.661   6.966  1.00 48.23           C  
ATOM    326  CD2 PHE A  43      -5.668   0.773   8.448  1.00 48.23           C  
ATOM    327  CE1 PHE A  43      -7.873   0.307   6.835  1.00 48.23           C  
ATOM    328  CE2 PHE A  43      -6.657   1.744   8.321  1.00 48.23           C  
ATOM    329  CZ  PHE A  43      -7.758   1.510   7.514  1.00 48.23           C  
TER     330      PHE A  43
ENDMDL
END
