# Supplementary material for: An integrative multitiered computational analysis for better understanding the structure and function of 85 miniproteins
Source: NAR Genom Bioinform. 2025 Dec 3;7(4):lqaf178. doi: 10.1093/nargab/lqaf178 (PMC12673850; doi:10.1093/nargab/lqaf178)
Supplement: lqaf178_Supplemental_Files [file lqaf178_supplemental_files.zip › BAGE5/rank_1_model_4_ptm_seed_0.raw.txt]

i	j	aa_i	aa_j	p(cbcb<8)	maxdistbin
0	1	M	A	1.000	5.44
0	2	M	A	0.874	7.31
0	3	M	G	0.541	9.50
0	4	M	A	0.603	6.38
0	5	M	V	0.234	9.81
0	6	M	F	0.041	10.75
0	7	M	L	0.026	10.75
0	8	M	A	0.047	12.94
0	9	M	L	0.008	14.81
0	10	M	S	0.002	15.44
0	11	M	A	0.002	17.00
0	27	M	S	0.001	>21.69
0	28	M	W	0.002	>21.69
0	29	M	R	0.003	>21.69
0	30	M	L	0.003	>21.69
0	31	M	E	0.007	>21.69
0	32	M	P	0.008	>21.69
0	33	M	E	0.010	>21.69
0	34	M	D	0.012	>21.69
0	35	M	G	0.007	>21.69
0	36	M	T	0.008	>21.69
0	37	M	A	0.003	>21.69
0	38	M	L	0.002	>21.69
0	39	M	C	0.002	>21.69
0	40	M	F	0.002	>21.69
0	41	M	I	0.002	>21.69
0	42	M	F	0.003	>21.69
1	2	A	A	0.999	5.12
1	3	A	G	0.995	6.69
1	4	A	A	0.750	5.44
1	5	A	V	0.677	6.38
1	6	A	F	0.098	9.50
1	7	A	L	0.027	10.75
1	8	A	A	0.011	10.44
1	9	A	L	0.007	12.62
1	10	A	S	0.003	14.81
1	11	A	A	0.001	15.12
1	12	A	Q	0.001	16.38
1	13	A	L	0.000	18.56
1	27	A	S	0.002	>21.69
1	28	A	W	0.003	>21.69
1	29	A	R	0.005	>21.69
1	30	A	L	0.004	>21.69
1	31	A	E	0.009	>21.69
1	32	A	P	0.007	>21.69
1	33	A	E	0.007	>21.69
1	34	A	D	0.013	>21.69
1	35	A	G	0.009	>21.69
1	36	A	T	0.012	>21.69
1	37	A	A	0.007	>21.69
1	38	A	L	0.007	>21.69
1	39	A	C	0.006	>21.69
1	40	A	F	0.004	>21.69
1	41	A	I	0.003	>21.69
1	42	A	F	0.003	>21.69
2	3	A	G	1.000	4.50
2	4	A	A	0.917	7.00
2	5	A	V	0.763	5.44
2	6	A	F	0.811	6.06
2	7	A	L	0.059	9.50
2	8	A	A	0.016	10.75
2	9	A	L	0.008	10.44
2	10	A	S	0.009	12.31
2	11	A	A	0.004	14.81
2	12	A	Q	0.002	15.44
2	13	A	L	0.001	16.38
2	14	A	L	0.001	18.56
2	24	A	P	0.001	>21.69
2	25	A	V	0.001	>21.69
2	26	A	V	0.003	>21.69
2	27	A	S	0.004	>21.69
2	28	A	W	0.010	>21.69
2	29	A	R	0.008	>21.69
2	30	A	L	0.014	>21.69
2	31	A	E	0.009	>21.69
2	32	A	P	0.013	>21.69
2	33	A	E	0.008	>21.69
2	34	A	D	0.011	>21.69
2	35	A	G	0.012	>21.69
2	36	A	T	0.011	>21.69
2	37	A	A	0.013	>21.69
2	38	A	L	0.010	>21.69
2	39	A	C	0.010	>21.69
2	40	A	F	0.007	>21.69
2	41	A	I	0.004	>21.69
2	42	A	F	0.004	>21.69
3	4	G	A	1.000	4.81
3	5	G	V	0.991	5.75
3	6	G	F	0.835	4.19
3	7	G	L	0.868	5.75
3	8	G	A	0.125	8.56
3	9	G	L	0.015	9.19
3	10	G	S	0.006	9.50
3	11	G	A	0.003	11.69
3	12	G	Q	0.001	13.88
3	13	G	L	0.001	14.50
3	14	G	L	0.000	15.44
3	15	G	Q	0.000	17.62
3	16	G	A	0.000	19.19
3	26	G	V	0.002	>21.69
3	27	G	S	0.005	>21.69
3	28	G	W	0.007	>21.69
3	29	G	R	0.010	>21.69
3	30	G	L	0.010	>21.69
3	31	G	E	0.012	>21.69
3	32	G	P	0.015	>21.69
3	33	G	E	0.010	>21.69
3	34	G	D	0.013	>21.69
3	35	G	G	0.007	>21.69
3	36	G	T	0.012	>21.69
3	37	G	A	0.009	>21.69
3	38	G	L	0.007	>21.69
3	39	G	C	0.006	>21.69
3	40	G	F	0.005	>21.69
3	41	G	I	0.004	>21.69
3	42	G	F	0.005	>21.69
4	5	A	V	0.999	5.12
4	6	A	F	0.963	7.00
4	7	A	L	0.922	5.75
4	8	A	A	0.875	6.06
4	9	A	L	0.027	9.50
4	10	A	S	0.008	10.75
4	11	A	A	0.003	10.44
4	12	A	Q	0.005	12.62
4	13	A	L	0.002	14.81
4	14	A	L	0.001	15.44
4	15	A	Q	0.000	16.38
4	16	A	A	0.000	18.56
4	17	A	R	0.000	20.44
4	24	A	P	0.001	>21.69
4	25	A	V	0.001	>21.69
4	26	A	V	0.003	>21.69
4	27	A	S	0.005	>21.69
4	28	A	W	0.006	>21.69
4	29	A	R	0.008	>21.69
4	30	A	L	0.007	>21.69
4	31	A	E	0.012	>21.69
4	32	A	P	0.010	>21.69
4	33	A	E	0.007	>21.69
4	34	A	D	0.010	>21.69
4	35	A	G	0.008	>21.69
4	36	A	T	0.016	>21.69
4	37	A	A	0.011	>21.69
4	38	A	L	0.011	>21.69
4	39	A	C	0.010	>21.69
4	40	A	F	0.008	>21.69
4	41	A	I	0.007	>21.69
4	42	A	F	0.005	>21.69
5	6	V	F	1.000	5.12
5	7	V	L	0.975	7.31
5	8	V	A	0.952	5.44
5	9	V	L	0.911	6.06
5	10	V	S	0.020	9.50
5	11	V	A	0.005	10.75
5	12	V	Q	0.003	10.44
5	13	V	L	0.003	12.31
5	14	V	L	0.002	14.81
5	15	V	Q	0.001	15.44
5	16	V	A	0.000	16.38
5	17	V	R	0.000	18.88
5	18	V	L	0.000	20.44
5	24	V	P	0.003	>21.69
5	25	V	V	0.002	>21.69
5	26	V	V	0.008	>21.69
5	27	V	S	0.007	>21.69
5	28	V	W	0.029	>21.69
5	29	V	R	0.012	>21.69
5	30	V	L	0.018	>21.69
5	31	V	E	0.012	>21.69
5	32	V	P	0.009	>21.69
5	33	V	E	0.006	>21.69
5	34	V	D	0.006	>21.69
5	35	V	G	0.010	>21.69
5	36	V	T	0.017	>21.69
5	37	V	A	0.027	>21.69
5	38	V	L	0.022	>21.69
5	39	V	C	0.024	>21.69
5	40	V	F	0.012	>21.69
5	41	V	I	0.009	>21.69
5	42	V	F	0.004	>21.69
6	7	F	L	1.000	5.12
6	8	F	A	0.982	7.00
6	9	F	L	0.968	5.44
6	10	F	S	0.936	6.06
6	11	F	A	0.013	9.50
6	12	F	Q	0.004	10.75
6	13	F	L	0.004	10.44
6	14	F	L	0.003	12.31
6	15	F	Q	0.001	14.81
6	16	F	A	0.001	15.44
6	17	F	R	0.000	16.38
6	18	F	L	0.000	18.56
6	19	F	M	0.000	20.44
6	24	F	P	0.003	>21.69
6	25	F	V	0.004	>21.69
6	26	F	V	0.013	>21.69
6	27	F	S	0.018	>21.69
6	28	F	W	0.036	>21.69
6	29	F	R	0.021	>21.69
6	30	F	L	0.033	>21.69
6	31	F	E	0.013	>21.69
6	32	F	P	0.017	>21.69
6	33	F	E	0.007	>21.69
6	34	F	D	0.006	>21.69
6	35	F	G	0.011	>21.69
6	36	F	T	0.009	>21.69
6	37	F	A	0.024	>21.69
6	38	F	L	0.017	>21.69
6	39	F	C	0.021	>21.69
6	40	F	F	0.012	>21.69
6	41	F	I	0.010	>21.69
6	42	F	F	0.007	>21.69
7	8	L	A	1.000	5.12
7	9	L	L	0.987	7.31
7	10	L	S	0.966	5.44
7	11	L	A	0.952	6.06
7	12	L	Q	0.012	9.50
7	13	L	L	0.005	10.75
7	14	L	L	0.004	10.44
7	15	L	Q	0.002	12.31
7	16	L	A	0.001	14.81
7	17	L	R	0.001	15.44
7	18	L	L	0.000	16.38
7	19	L	M	0.000	18.56
7	23	L	S	0.001	>21.69
7	24	L	P	0.002	>21.69
7	25	L	V	0.003	>21.69
7	26	L	V	0.008	>21.69
7	27	L	S	0.014	>21.69
7	28	L	W	0.013	>21.69
7	29	L	R	0.015	>21.69
7	30	L	L	0.012	>21.69
7	31	L	E	0.011	>21.69
7	32	L	P	0.014	>21.69
7	33	L	E	0.008	>21.69
7	34	L	D	0.005	>21.69
7	35	L	G	0.006	>21.69
7	36	L	T	0.009	>21.69
7	37	L	A	0.014	>21.69
7	38	L	L	0.011	>21.69
7	39	L	C	0.011	>21.69
7	40	L	F	0.014	>21.69
7	41	L	I	0.006	>21.69
7	42	L	F	0.008	>21.69
8	9	A	L	1.000	5.12
8	10	A	S	0.983	7.00
8	11	A	A	0.969	5.44
8	12	A	Q	0.946	6.38
8	13	A	L	0.009	9.81
8	14	A	L	0.003	10.75
8	15	A	Q	0.002	10.44
8	16	A	A	0.002	12.62
8	17	A	R	0.001	15.12
8	18	A	L	0.000	15.75
8	19	A	M	0.000	16.38
8	20	A	K	0.000	18.88
8	22	A	E	0.001	>21.69
8	23	A	S	0.001	>21.69
8	24	A	P	0.004	>21.69
8	25	A	V	0.004	>21.69
8	26	A	V	0.008	>21.69
8	27	A	S	0.016	>21.69
8	28	A	W	0.015	>21.69
8	29	A	R	0.012	>21.69
8	30	A	L	0.007	>21.69
8	31	A	E	0.009	>21.69
8	32	A	P	0.006	>21.69
8	33	A	E	0.006	>21.69
8	34	A	D	0.006	>21.69
8	35	A	G	0.006	>21.69
8	36	A	T	0.015	>21.69
8	37	A	A	0.014	>21.69
8	38	A	L	0.017	>21.69
8	39	A	C	0.016	>21.69
8	40	A	F	0.014	>21.69
8	41	A	I	0.012	>21.69
8	42	A	F	0.011	>21.69
9	10	L	S	1.000	5.12
9	11	L	A	0.990	7.00
9	12	L	Q	0.971	5.44
9	13	L	L	0.958	6.06
9	14	L	L	0.016	9.50
9	15	L	Q	0.004	10.75
9	16	L	A	0.003	10.44
9	17	L	R	0.001	12.62
9	18	L	L	0.001	14.81
9	19	L	M	0.001	15.44
9	20	L	K	0.001	16.38
9	22	L	E	0.002	>21.69
9	23	L	S	0.005	>21.69
9	24	L	P	0.009	>21.69
9	25	L	V	0.010	>21.69
9	26	L	V	0.022	>21.69
9	27	L	S	0.022	>21.69
9	28	L	W	0.041	>21.69
9	29	L	R	0.016	>21.69
9	30	L	L	0.022	>21.69
9	31	L	E	0.007	>21.69
9	32	L	P	0.008	>21.69
9	33	L	E	0.004	>21.69
9	34	L	D	0.004	>21.69
9	35	L	G	0.008	>21.69
9	36	L	T	0.011	>21.69
9	37	L	A	0.027	>21.69
9	38	L	L	0.018	>21.69
9	39	L	C	0.026	>21.69
9	40	L	F	0.019	>21.69
9	41	L	I	0.015	>21.69
9	42	L	F	0.011	>21.69
10	11	S	A	1.000	5.12
10	12	S	Q	0.992	7.00
10	13	S	L	0.981	5.44
10	14	S	L	0.956	6.06
10	15	S	Q	0.014	9.50
10	16	S	A	0.005	10.44
10	17	S	R	0.003	10.44
10	18	S	L	0.002	12.31
10	19	S	M	0.001	14.81
10	20	S	K	0.001	15.75
10	21	S	E	0.001	16.38
10	22	S	E	0.003	>21.69
10	23	S	S	0.004	>21.69
10	24	S	P	0.010	>21.69
10	25	S	V	0.010	>21.69
10	26	S	V	0.015	>21.69
10	27	S	S	0.021	>21.69
10	28	S	W	0.024	>21.69
10	29	S	R	0.020	>21.69
10	30	S	L	0.017	>21.69
10	31	S	E	0.008	>21.69
10	32	S	P	0.011	>21.69
10	33	S	E	0.003	>21.69
10	34	S	D	0.003	>21.69
10	35	S	G	0.006	>21.69
10	36	S	T	0.005	>21.69
10	37	S	A	0.011	>21.69
10	38	S	L	0.008	>21.69
10	39	S	C	0.011	>21.69
10	40	S	F	0.014	>21.69
10	41	S	I	0.009	>21.69
10	42	S	F	0.024	>21.69
11	12	A	Q	1.000	5.12
11	13	A	L	0.993	7.00
11	14	A	L	0.975	5.44
11	15	A	Q	0.958	6.06
11	16	A	A	0.006	9.50
11	17	A	R	0.004	10.75
11	18	A	L	0.002	10.44
11	19	A	M	0.002	12.31
11	20	A	K	0.001	14.81
11	21	A	E	0.001	15.75
11	22	A	E	0.003	>21.69
11	23	A	S	0.004	>21.69
11	24	A	P	0.007	>21.69
11	25	A	V	0.009	>21.69
11	26	A	V	0.011	>21.69
11	27	A	S	0.017	>21.69
11	28	A	W	0.015	>21.69
11	29	A	R	0.014	>21.69
11	30	A	L	0.008	>21.69
11	31	A	E	0.006	>21.69
11	32	A	P	0.007	>21.69
11	33	A	E	0.004	>21.69
11	34	A	D	0.004	>21.69
11	35	A	G	0.004	>21.69
11	36	A	T	0.005	>21.69
11	37	A	A	0.007	>21.69
11	38	A	L	0.010	>21.69
11	39	A	C	0.008	>21.69
11	40	A	F	0.015	>21.69
11	41	A	I	0.008	>21.69
11	42	A	F	0.018	>21.69
12	13	Q	L	1.000	5.12
12	14	Q	L	0.993	7.00
12	15	Q	Q	0.984	5.44
12	16	Q	A	0.962	6.06
12	17	Q	R	0.012	9.50
12	18	Q	L	0.005	10.75
12	19	Q	M	0.006	10.44
12	20	Q	K	0.005	12.62
12	21	Q	E	0.003	15.12
12	22	Q	E	0.007	15.75
12	23	Q	S	0.013	>21.69
12	24	Q	P	0.018	>21.69
12	25	Q	V	0.014	>21.69
12	26	Q	V	0.020	>21.69
12	27	Q	S	0.017	>21.69
12	28	Q	W	0.022	>21.69
12	29	Q	R	0.014	>21.69
12	30	Q	L	0.011	>21.69
12	31	Q	E	0.007	>21.69
12	32	Q	P	0.004	>21.69
12	33	Q	E	0.004	>21.69
12	34	Q	D	0.004	>21.69
12	35	Q	G	0.005	>21.69
12	36	Q	T	0.007	>21.69
12	37	Q	A	0.011	>21.69
12	38	Q	L	0.015	>21.69
12	39	Q	C	0.016	>21.69
12	40	Q	F	0.021	>21.69
12	41	Q	I	0.028	>21.69
12	42	Q	F	0.025	>21.69
13	14	L	L	1.000	5.12
13	15	L	Q	0.992	7.00
13	16	L	A	0.981	5.44
13	17	L	R	0.937	6.06
13	18	L	L	0.017	9.50
13	19	L	M	0.009	10.75
13	20	L	K	0.004	10.44
13	21	L	E	0.004	12.62
13	22	L	E	0.010	15.12
13	23	L	S	0.018	>21.69
13	24	L	P	0.024	>21.69
13	25	L	V	0.023	>21.69
13	26	L	V	0.027	>21.69
13	27	L	S	0.019	>21.69
13	28	L	W	0.031	>21.69
13	29	L	R	0.011	>21.69
13	30	L	L	0.012	>21.69
13	31	L	E	0.003	>21.69
13	32	L	P	0.005	>21.69
13	33	L	E	0.002	>21.69
13	34	L	D	0.003	>21.69
13	35	L	G	0.004	>21.69
13	36	L	T	0.004	>21.69
13	37	L	A	0.009	>21.69
13	38	L	L	0.009	>21.69
13	39	L	C	0.013	>21.69
13	40	L	F	0.018	>21.69
13	41	L	I	0.022	>21.69
13	42	L	F	0.032	>21.69
14	15	L	Q	1.000	5.12
14	16	L	A	0.989	7.00
14	17	L	R	0.972	5.44
14	18	L	L	0.933	6.06
14	19	L	M	0.025	9.50
14	20	L	K	0.006	10.75
14	21	L	E	0.003	10.44
14	22	L	E	0.009	12.62
14	23	L	S	0.012	15.12
14	24	L	P	0.017	>21.69
14	25	L	V	0.023	>21.69
14	26	L	V	0.015	>21.69
14	27	L	S	0.018	>21.69
14	28	L	W	0.012	>21.69
14	29	L	R	0.009	>21.69
14	30	L	L	0.009	>21.69
14	31	L	E	0.004	>21.69
14	32	L	P	0.006	>21.69
14	33	L	E	0.003	>21.69
14	34	L	D	0.003	>21.69
14	35	L	G	0.003	>21.69
14	36	L	T	0.003	>21.69
14	37	L	A	0.005	>21.69
14	38	L	L	0.006	>21.69
14	39	L	C	0.008	>21.69
14	40	L	F	0.013	>21.69
14	41	L	I	0.010	>21.69
14	42	L	F	0.029	>21.69
15	16	Q	A	1.000	5.12
15	17	Q	R	0.987	7.00
15	18	Q	L	0.965	5.44
15	19	Q	M	0.910	6.06
15	20	Q	K	0.073	9.50
15	21	Q	E	0.031	10.75
15	22	Q	E	0.027	10.75
15	23	Q	S	0.020	14.81
15	24	Q	P	0.023	>21.69
15	25	Q	V	0.025	>21.69
15	26	Q	V	0.021	>21.69
15	27	Q	S	0.016	>21.69
15	28	Q	W	0.012	>21.69
15	29	Q	R	0.011	>21.69
15	30	Q	L	0.007	>21.69
15	31	Q	E	0.004	>21.69
15	32	Q	P	0.004	>21.69
15	33	Q	E	0.003	>21.69
15	34	Q	D	0.002	>21.69
15	35	Q	G	0.003	>21.69
15	36	Q	T	0.003	>21.69
15	37	Q	A	0.005	>21.69
15	38	Q	L	0.008	>21.69
15	39	Q	C	0.011	>21.69
15	40	Q	F	0.016	>21.69
15	41	Q	I	0.025	>21.69
15	42	Q	F	0.036	>21.69
16	17	A	R	1.000	5.12
16	18	A	L	0.981	7.31
16	19	A	M	0.894	5.75
16	20	A	K	0.691	6.06
16	21	A	E	0.053	9.81
16	22	A	E	0.066	10.75
16	23	A	S	0.070	10.75
16	24	A	P	0.059	14.50
16	25	A	V	0.052	>21.69
16	26	A	V	0.050	>21.69
16	27	A	S	0.024	>21.69
16	28	A	W	0.026	>21.69
16	29	A	R	0.009	>21.69
16	30	A	L	0.008	>21.69
16	31	A	E	0.003	>21.69
16	32	A	P	0.003	>21.69
16	33	A	E	0.002	>21.69
16	34	A	D	0.003	>21.69
16	35	A	G	0.002	>21.69
16	36	A	T	0.002	>21.69
16	37	A	A	0.005	>21.69
16	38	A	L	0.007	>21.69
16	39	A	C	0.023	>21.69
16	40	A	F	0.019	>21.69
16	41	A	I	0.050	>21.69
16	42	A	F	0.057	>21.69
17	18	R	L	1.000	5.12
17	19	R	M	0.972	7.31
17	20	R	K	0.782	5.44
17	21	R	E	0.472	6.06
17	22	R	E	0.096	9.50
17	23	R	S	0.086	10.75
17	24	R	P	0.042	13.88
17	25	R	V	0.055	>21.69
17	26	R	V	0.031	>21.69
17	27	R	S	0.022	>21.69
17	28	R	W	0.017	>21.69
17	29	R	R	0.008	>21.69
17	30	R	L	0.009	>21.69
17	31	R	E	0.003	>21.69
17	32	R	P	0.003	>21.69
17	33	R	E	0.003	>21.69
17	34	R	D	0.003	>21.69
17	35	R	G	0.003	>21.69
17	36	R	T	0.003	>21.69
17	37	R	A	0.005	>21.69
17	38	R	L	0.003	>21.69
17	39	R	C	0.010	>21.69
17	40	R	F	0.013	>21.69
17	41	R	I	0.023	>21.69
17	42	R	F	0.047	>21.69
18	19	L	M	1.000	5.12
18	20	L	K	0.926	7.00
18	21	L	E	0.548	5.75
18	22	L	E	0.343	12.00
18	23	L	S	0.097	9.50
18	24	L	P	0.056	13.56
18	25	L	V	0.067	15.12
18	26	L	V	0.035	>21.69
18	27	L	S	0.024	>21.69
18	28	L	W	0.014	>21.69
18	29	L	R	0.014	>21.69
18	30	L	L	0.011	>21.69
18	31	L	E	0.004	>21.69
18	32	L	P	0.006	>21.69
18	33	L	E	0.003	>21.69
18	34	L	D	0.002	>21.69
18	35	L	G	0.002	>21.69
18	36	L	T	0.003	>21.69
18	37	L	A	0.005	>21.69
18	38	L	L	0.007	>21.69
18	39	L	C	0.010	>21.69
18	40	L	F	0.017	>21.69
18	41	L	I	0.019	>21.69
18	42	L	F	0.042	>21.69
19	20	M	K	1.000	5.12
19	21	M	E	0.858	7.31
19	22	M	E	0.476	5.75
19	23	M	S	0.290	11.69
19	24	M	P	0.108	10.75
19	25	M	V	0.074	11.06
19	26	M	V	0.057	14.50
19	27	M	S	0.029	>21.69
19	28	M	W	0.029	>21.69
19	29	M	R	0.015	>21.69
19	30	M	L	0.011	>21.69
19	31	M	E	0.004	>21.69
19	32	M	P	0.005	>21.69
19	33	M	E	0.004	>21.69
19	34	M	D	0.003	>21.69
19	35	M	G	0.003	>21.69
19	36	M	T	0.003	>21.69
19	37	M	A	0.005	>21.69
19	38	M	L	0.006	>21.69
19	39	M	C	0.018	>21.69
19	40	M	F	0.018	>21.69
19	41	M	I	0.041	>21.69
19	42	M	F	0.056	>21.69
20	21	K	E	1.000	5.12
20	22	K	E	0.851	7.31
20	23	K	S	0.475	9.81
20	24	K	P	0.187	11.69
20	25	K	V	0.095	11.06
20	26	K	V	0.063	13.56
20	27	K	S	0.046	>21.69
20	28	K	W	0.043	>21.69
20	29	K	R	0.013	>21.69
20	30	K	L	0.009	>21.69
20	31	K	E	0.004	>21.69
20	32	K	P	0.003	>21.69
20	33	K	E	0.004	>21.69
20	34	K	D	0.003	>21.69
20	35	K	G	0.003	>21.69
20	36	K	T	0.003	>21.69
20	37	K	A	0.004	>21.69
20	38	K	L	0.004	>21.69
20	39	K	C	0.013	>21.69
20	40	K	F	0.016	>21.69
20	41	K	I	0.031	>21.69
20	42	K	F	0.060	>21.69
21	22	E	E	1.000	5.12
21	23	E	S	0.829	7.00
21	24	E	P	0.224	10.44
21	25	E	V	0.152	12.00
21	26	E	V	0.074	14.50
21	27	E	S	0.048	16.06
21	28	E	W	0.029	>21.69
21	29	E	R	0.017	>21.69
21	30	E	L	0.010	>21.69
21	31	E	E	0.003	>21.69
21	32	E	P	0.004	>21.69
21	33	E	E	0.003	>21.69
21	34	E	D	0.002	>21.69
21	35	E	G	0.002	>21.69
21	36	E	T	0.002	>21.69
21	37	E	A	0.004	>21.69
21	38	E	L	0.004	>21.69
21	39	E	C	0.011	>21.69
21	40	E	F	0.017	>21.69
21	41	E	I	0.026	>21.69
21	42	E	F	0.055	>21.69
22	23	E	S	1.000	5.44
22	24	E	P	0.628	7.94
22	25	E	V	0.217	10.12
22	26	E	V	0.167	13.56
22	27	E	S	0.068	15.75
22	28	E	W	0.037	19.19
22	29	E	R	0.024	>21.69
22	30	E	L	0.014	>21.69
22	31	E	E	0.003	>21.69
22	32	E	P	0.007	>21.69
22	33	E	E	0.003	>21.69
22	34	E	D	0.002	>21.69
22	35	E	G	0.002	>21.69
22	36	E	T	0.003	>21.69
22	37	E	A	0.003	>21.69
22	38	E	L	0.005	>21.69
22	39	E	C	0.015	>21.69
22	40	E	F	0.028	>21.69
22	41	E	I	0.054	>21.69
22	42	E	F	0.097	>21.69
23	24	S	P	1.000	5.44
23	25	S	V	0.854	7.62
23	26	S	V	0.349	9.81
23	27	S	S	0.166	12.94
23	28	S	W	0.059	15.44
23	29	S	R	0.017	19.19
23	30	S	L	0.014	>21.69
23	31	S	E	0.004	>21.69
23	32	S	P	0.005	>21.69
23	33	S	E	0.003	>21.69
23	34	S	D	0.002	>21.69
23	35	S	G	0.002	>21.69
23	36	S	T	0.002	>21.69
23	37	S	A	0.004	>21.69
23	38	S	L	0.008	>21.69
23	39	S	C	0.025	>21.69
23	40	S	F	0.037	>21.69
23	41	S	I	0.136	>21.69
23	42	S	F	0.181	>21.69
24	25	P	V	1.000	5.44
24	26	P	V	0.882	7.31
24	27	P	S	0.281	10.12
24	28	P	W	0.165	12.62
24	29	P	R	0.031	15.75
24	30	P	L	0.019	19.50
24	31	P	E	0.008	>21.69
24	32	P	P	0.006	>21.69
24	33	P	E	0.003	>21.69
24	34	P	D	0.003	>21.69
24	35	P	G	0.002	>21.69
24	36	P	T	0.005	>21.69
24	37	P	A	0.011	>21.69
24	38	P	L	0.027	>21.69
24	39	P	C	0.101	>21.69
24	40	P	F	0.148	>21.69
24	41	P	I	0.498	>21.69
24	42	P	F	0.485	>21.69
25	26	V	V	1.000	5.75
25	27	V	S	0.859	6.69
25	28	V	W	0.232	10.44
25	29	V	R	0.122	13.56
25	30	V	L	0.044	17.31
25	31	V	E	0.010	20.12
25	32	V	P	0.008	>21.69
25	33	V	E	0.004	>21.69
25	34	V	D	0.003	>21.69
25	35	V	G	0.002	>21.69
25	36	V	T	0.003	>21.69
25	37	V	A	0.012	>21.69
25	38	V	L	0.027	>21.69
25	39	V	C	0.158	>21.69
25	40	V	F	0.286	8.88
25	41	V	I	0.555	7.00
25	42	V	F	0.621	4.50
26	27	V	S	1.000	5.75
26	28	V	W	0.914	6.69
26	29	V	R	0.132	11.06
26	30	V	L	0.108	13.88
26	31	V	E	0.021	16.69
26	32	V	P	0.008	20.12
26	33	V	E	0.005	>21.69
26	34	V	D	0.005	>21.69
26	35	V	G	0.006	>21.69
26	36	V	T	0.011	>21.69
26	37	V	A	0.038	>21.69
26	38	V	L	0.095	10.75
26	39	V	C	0.475	6.06
26	40	V	F	0.484	7.00
26	41	V	I	0.609	5.12
26	42	V	F	0.512	7.31
27	28	S	W	1.000	5.44
27	29	S	R	0.876	7.00
27	30	S	L	0.159	11.38
27	31	S	E	0.074	13.88
27	32	S	P	0.012	17.31
27	33	S	E	0.010	19.19
27	34	S	D	0.009	>21.69
27	35	S	G	0.012	>21.69
27	36	S	T	0.022	14.81
27	37	S	A	0.059	>21.69
27	38	S	L	0.209	8.88
27	39	S	C	0.485	7.31
27	40	S	F	0.576	4.19
27	41	S	I	0.549	7.31
27	42	S	F	0.460	7.00
28	29	W	R	1.000	5.44
28	30	W	L	0.902	7.00
28	31	W	E	0.084	10.44
28	32	W	P	0.043	13.88
28	33	W	E	0.015	15.75
28	34	W	D	0.017	13.88
28	35	W	G	0.020	11.38
28	36	W	T	0.072	10.75
28	37	W	A	0.465	5.12
28	38	W	L	0.597	6.69
28	39	W	C	0.575	4.81
28	40	W	F	0.605	7.31
28	41	W	I	0.230	9.50
28	42	W	F	0.080	11.38
29	30	R	L	1.000	5.75
29	31	R	E	0.926	6.69
29	32	R	P	0.129	10.44
29	33	R	E	0.073	12.31
29	34	R	D	0.063	11.06
29	35	R	G	0.064	10.44
29	36	R	T	0.162	9.50
29	37	R	A	0.480	6.69
29	38	R	L	0.641	4.81
29	39	R	C	0.435	7.94
29	40	R	F	0.497	7.31
29	41	R	I	0.102	12.31
29	42	R	F	0.059	>21.69
30	31	L	E	1.000	5.75
30	32	L	P	0.852	7.31
30	33	L	E	0.186	10.12
30	34	L	D	0.270	8.88
30	35	L	G	0.491	5.75
30	36	L	T	0.510	7.00
30	37	L	A	0.627	4.81
30	38	L	L	0.557	7.62
30	39	L	C	0.187	10.44
30	40	L	F	0.101	12.00
30	41	L	I	0.031	16.06
30	42	L	F	0.018	17.94
31	32	E	P	1.000	5.44
31	33	E	E	0.925	5.12
31	34	E	D	0.578	4.50
31	35	E	G	0.619	6.06
31	36	E	T	0.641	4.50
31	37	E	A	0.533	7.31
31	38	E	L	0.528	6.69
31	39	E	C	0.092	11.69
31	40	E	F	0.051	12.31
31	41	E	I	0.026	17.00
31	42	E	F	0.013	>21.69
32	33	P	E	1.000	5.12
32	34	P	D	0.852	7.31
32	35	P	G	0.755	6.38
32	36	P	T	0.482	7.31
32	37	P	A	0.311	10.75
32	38	P	L	0.229	12.31
32	39	P	C	0.039	15.75
32	40	P	F	0.022	17.31
32	41	P	I	0.010	>21.69
32	42	P	F	0.011	>21.69
33	34	E	D	1.000	4.81
33	35	E	G	0.974	6.69
33	36	E	T	0.398	8.56
33	37	E	A	0.114	12.00
33	38	E	L	0.079	11.38
33	39	E	C	0.027	17.00
33	40	E	F	0.017	>21.69
33	41	E	I	0.017	>21.69
33	42	E	F	0.010	>21.69
34	35	D	G	1.000	4.50
34	36	D	T	0.864	5.44
34	37	D	A	0.195	9.81
34	38	D	L	0.121	11.06
34	39	D	C	0.028	15.12
34	40	D	F	0.022	17.31
34	41	D	I	0.012	>21.69
34	42	D	F	0.010	>21.69
35	36	G	T	1.000	4.50
35	37	G	A	0.977	6.69
35	38	G	L	0.146	10.12
35	39	G	C	0.087	13.56
35	40	G	F	0.021	16.38
35	41	G	I	0.015	19.81
35	42	G	F	0.013	>21.69
36	37	T	A	1.000	5.44
36	38	T	L	0.888	7.00
36	39	T	C	0.095	10.44
36	40	T	F	0.100	13.56
36	41	T	I	0.028	16.69
36	42	T	F	0.015	19.50
37	38	A	L	1.000	5.75
37	39	A	C	0.902	6.69
37	40	A	F	0.119	10.75
37	41	A	I	0.081	13.25
37	42	A	F	0.022	16.38
38	39	L	C	1.000	5.75
38	40	L	F	0.892	6.38
38	41	L	I	0.120	10.75
38	42	L	F	0.066	13.25
39	40	C	F	1.000	5.75
39	41	C	I	0.935	6.69
39	42	C	F	0.107	10.75
40	41	F	I	1.000	5.75
40	42	F	F	0.865	6.69
41	42	I	F	1.000	5.75
