# Supplementary material for: An integrative multitiered computational analysis for better understanding the structure and function of 85 miniproteins
Source: NAR Genom Bioinform. 2025 Dec 3;7(4):lqaf178. doi: 10.1093/nargab/lqaf178 (PMC12673850; doi:10.1093/nargab/lqaf178)
Supplement: lqaf178_Supplemental_Files [file lqaf178_supplemental_files.zip › BAGE5/rank_3_model_2_ptm_seed_0.raw.txt]

i	j	aa_i	aa_j	p(cbcb<8)	maxdistbin
0	1	M	A	1.000	5.44
0	2	M	A	0.829	7.00
0	3	M	G	0.544	9.19
0	4	M	A	0.549	7.31
0	5	M	V	0.202	9.81
0	6	M	F	0.049	10.75
0	7	M	L	0.042	11.06
0	8	M	A	0.049	13.25
0	9	M	L	0.011	15.12
0	10	M	S	0.004	15.75
0	11	M	A	0.005	16.69
0	12	M	Q	0.002	>21.69
1	2	A	A	0.997	5.12
1	3	A	G	0.991	6.69
1	4	A	A	0.780	5.44
1	5	A	V	0.686	6.38
1	6	A	F	0.126	9.50
1	7	A	L	0.038	10.75
1	8	A	A	0.019	10.44
1	9	A	L	0.013	12.31
1	10	A	S	0.004	14.50
1	11	A	A	0.004	15.12
1	12	A	Q	0.002	16.38
1	13	A	L	0.001	18.25
1	14	A	L	0.001	19.81
2	3	A	G	0.999	4.19
2	4	A	A	0.918	7.00
2	5	A	V	0.791	5.44
2	6	A	F	0.771	6.06
2	7	A	L	0.066	9.50
2	8	A	A	0.020	10.75
2	9	A	L	0.011	10.44
2	10	A	S	0.008	12.31
2	11	A	A	0.006	14.81
2	12	A	Q	0.003	15.75
2	13	A	L	0.001	16.38
2	14	A	L	0.001	18.25
2	41	A	I	0.001	>21.69
2	42	A	F	0.001	>21.69
3	4	G	A	1.000	4.81
3	5	G	V	0.988	5.75
3	6	G	F	0.881	4.19
3	7	G	L	0.844	5.75
3	8	G	A	0.170	8.56
3	9	G	L	0.019	9.50
3	10	G	S	0.010	9.50
3	11	G	A	0.006	11.69
3	12	G	Q	0.002	13.88
3	13	G	L	0.002	14.50
3	14	G	L	0.001	15.44
3	15	G	Q	0.001	17.62
3	16	G	A	0.000	19.19
3	40	G	F	0.001	>21.69
3	42	G	F	0.001	>21.69
4	5	A	V	0.999	5.12
4	6	A	F	0.965	7.00
4	7	A	L	0.919	5.44
4	8	A	A	0.891	6.06
4	9	A	L	0.035	9.50
4	10	A	S	0.013	10.44
4	11	A	A	0.007	10.44
4	12	A	Q	0.005	12.31
4	13	A	L	0.004	14.81
4	14	A	L	0.003	15.44
4	15	A	Q	0.001	16.06
4	16	A	A	0.000	18.56
4	17	A	R	0.000	20.44
4	28	A	W	0.001	>21.69
4	30	A	L	0.002	>21.69
4	32	A	P	0.001	>21.69
4	39	A	C	0.001	>21.69
4	40	A	F	0.001	>21.69
4	41	A	I	0.001	>21.69
4	42	A	F	0.001	>21.69
5	6	V	F	0.999	5.12
5	7	V	L	0.976	7.31
5	8	V	A	0.949	5.44
5	9	V	L	0.904	6.06
5	10	V	S	0.049	9.50
5	11	V	A	0.008	10.75
5	12	V	Q	0.005	10.44
5	13	V	L	0.003	12.31
5	14	V	L	0.002	14.81
5	15	V	Q	0.001	15.44
5	16	V	A	0.001	16.38
5	17	V	R	0.001	18.88
5	18	V	L	0.000	20.44
5	27	V	S	0.001	>21.69
5	28	V	W	0.002	>21.69
5	29	V	R	0.001	>21.69
5	30	V	L	0.002	>21.69
5	32	V	P	0.001	>21.69
5	36	V	T	0.001	>21.69
5	37	V	A	0.001	>21.69
5	38	V	L	0.001	>21.69
5	39	V	C	0.002	>21.69
5	40	V	F	0.002	>21.69
5	41	V	I	0.002	>21.69
5	42	V	F	0.002	>21.69
6	7	F	L	1.000	5.12
6	8	F	A	0.982	7.00
6	9	F	L	0.961	5.75
6	10	F	S	0.936	6.06
6	11	F	A	0.015	9.50
6	12	F	Q	0.004	10.75
6	13	F	L	0.005	10.44
6	14	F	L	0.003	12.31
6	15	F	Q	0.001	14.81
6	16	F	A	0.001	15.44
6	17	F	R	0.001	16.38
6	18	F	L	0.000	18.25
6	19	F	M	0.000	20.44
6	26	F	V	0.001	>21.69
6	27	F	S	0.002	>21.69
6	28	F	W	0.003	>21.69
6	29	F	R	0.002	>21.69
6	30	F	L	0.003	>21.69
6	31	F	E	0.001	>21.69
6	32	F	P	0.001	>21.69
6	37	F	A	0.001	>21.69
6	38	F	L	0.002	>21.69
6	39	F	C	0.002	>21.69
6	40	F	F	0.002	>21.69
6	41	F	I	0.002	>21.69
6	42	F	F	0.002	>21.69
7	8	L	A	1.000	5.12
7	9	L	L	0.986	7.31
7	10	L	S	0.967	5.44
7	11	L	A	0.951	6.06
7	12	L	Q	0.019	9.50
7	13	L	L	0.008	10.75
7	14	L	L	0.008	10.12
7	15	L	Q	0.003	12.31
7	16	L	A	0.001	14.81
7	17	L	R	0.001	15.44
7	18	L	L	0.000	16.06
7	19	L	M	0.000	18.25
7	26	L	V	0.001	>21.69
7	27	L	S	0.001	>21.69
7	28	L	W	0.002	>21.69
7	29	L	R	0.001	>21.69
7	30	L	L	0.002	>21.69
7	32	L	P	0.001	>21.69
7	37	L	A	0.001	>21.69
7	38	L	L	0.002	>21.69
7	39	L	C	0.002	>21.69
7	40	L	F	0.002	>21.69
7	41	L	I	0.003	>21.69
7	42	L	F	0.002	>21.69
8	9	A	L	1.000	5.12
8	10	A	S	0.982	7.00
8	11	A	A	0.986	5.44
8	12	A	Q	0.948	6.38
8	13	A	L	0.012	9.81
8	14	A	L	0.003	10.44
8	15	A	Q	0.002	10.44
8	16	A	A	0.001	12.62
8	17	A	R	0.001	14.81
8	18	A	L	0.000	15.44
8	19	A	M	0.000	16.38
8	20	A	K	0.000	18.88
8	25	A	V	0.001	>21.69
8	26	A	V	0.002	>21.69
8	27	A	S	0.002	>21.69
8	28	A	W	0.002	>21.69
8	29	A	R	0.001	>21.69
8	30	A	L	0.002	>21.69
8	32	A	P	0.001	>21.69
8	37	A	A	0.001	>21.69
8	38	A	L	0.002	>21.69
8	39	A	C	0.002	>21.69
8	40	A	F	0.003	>21.69
8	41	A	I	0.003	>21.69
8	42	A	F	0.003	>21.69
9	10	L	S	1.000	5.12
9	11	L	A	0.990	7.00
9	12	L	Q	0.980	5.44
9	13	L	L	0.955	6.06
9	14	L	L	0.007	9.50
9	15	L	Q	0.002	10.44
9	16	L	A	0.002	10.44
9	17	L	R	0.001	12.62
9	18	L	L	0.001	14.81
9	19	L	M	0.000	15.75
9	20	L	K	0.000	16.38
9	24	L	P	0.003	>21.69
9	25	L	V	0.002	>21.69
9	26	L	V	0.003	>21.69
9	27	L	S	0.003	>21.69
9	28	L	W	0.003	>21.69
9	29	L	R	0.002	>21.69
9	30	L	L	0.003	>21.69
9	31	L	E	0.001	>21.69
9	32	L	P	0.002	>21.69
9	33	L	E	0.001	>21.69
9	36	L	T	0.001	>21.69
9	37	L	A	0.001	>21.69
9	38	L	L	0.002	>21.69
9	39	L	C	0.004	>21.69
9	40	L	F	0.005	>21.69
9	41	L	I	0.004	>21.69
9	42	L	F	0.003	>21.69
10	11	S	A	1.000	5.12
10	12	S	Q	0.993	7.00
10	13	S	L	0.985	5.44
10	14	S	L	0.951	6.06
10	15	S	Q	0.012	9.50
10	16	S	A	0.003	10.44
10	17	S	R	0.003	10.44
10	18	S	L	0.002	12.31
10	19	S	M	0.000	14.81
10	20	S	K	0.000	15.75
10	21	S	E	0.001	16.38
10	24	S	P	0.002	>21.69
10	25	S	V	0.002	>21.69
10	26	S	V	0.002	>21.69
10	27	S	S	0.003	>21.69
10	28	S	W	0.003	>21.69
10	29	S	R	0.002	>21.69
10	30	S	L	0.002	>21.69
10	31	S	E	0.002	>21.69
10	38	S	L	0.002	>21.69
10	39	S	C	0.002	>21.69
10	40	S	F	0.004	>21.69
10	41	S	I	0.004	>21.69
10	42	S	F	0.004	>21.69
11	12	A	Q	1.000	5.12
11	13	A	L	0.995	7.00
11	14	A	L	0.986	5.44
11	15	A	Q	0.968	6.06
11	16	A	A	0.006	9.50
11	17	A	R	0.002	10.75
11	18	A	L	0.002	10.44
11	19	A	M	0.001	12.31
11	20	A	K	0.001	14.81
11	21	A	E	0.001	15.75
11	22	A	E	0.001	>21.69
11	23	A	S	0.001	>21.69
11	24	A	P	0.002	>21.69
11	25	A	V	0.004	>21.69
11	26	A	V	0.004	>21.69
11	27	A	S	0.003	>21.69
11	28	A	W	0.003	>21.69
11	29	A	R	0.002	>21.69
11	30	A	L	0.002	>21.69
11	32	A	P	0.001	>21.69
11	36	A	T	0.001	>21.69
11	37	A	A	0.002	>21.69
11	38	A	L	0.002	>21.69
11	39	A	C	0.002	>21.69
11	40	A	F	0.003	>21.69
11	41	A	I	0.004	>21.69
11	42	A	F	0.004	>21.69
12	13	Q	L	1.000	5.12
12	14	Q	L	0.995	7.00
12	15	Q	Q	0.986	5.44
12	16	Q	A	0.965	6.06
12	17	Q	R	0.008	9.50
12	18	Q	L	0.003	10.75
12	19	Q	M	0.002	10.44
12	20	Q	K	0.002	12.62
12	21	Q	E	0.002	15.12
12	22	Q	E	0.003	16.06
12	23	Q	S	0.002	>21.69
12	24	Q	P	0.004	>21.69
12	25	Q	V	0.006	>21.69
12	26	Q	V	0.004	>21.69
12	27	Q	S	0.002	>21.69
12	28	Q	W	0.002	>21.69
12	29	Q	R	0.002	>21.69
12	30	Q	L	0.004	>21.69
12	32	Q	P	0.002	>21.69
12	33	Q	E	0.001	>21.69
12	34	Q	D	0.001	>21.69
12	36	Q	T	0.001	>21.69
12	37	Q	A	0.001	>21.69
12	38	Q	L	0.002	>21.69
12	39	Q	C	0.002	>21.69
12	40	Q	F	0.004	>21.69
12	41	Q	I	0.004	>21.69
12	42	Q	F	0.005	>21.69
13	14	L	L	1.000	5.12
13	15	L	Q	0.992	7.00
13	16	L	A	0.987	5.44
13	17	L	R	0.960	6.06
13	18	L	L	0.012	9.50
13	19	L	M	0.004	10.75
13	20	L	K	0.003	10.44
13	21	L	E	0.006	12.62
13	22	L	E	0.005	15.12
13	23	L	S	0.006	>21.69
13	24	L	P	0.007	>21.69
13	25	L	V	0.007	>21.69
13	26	L	V	0.005	>21.69
13	27	L	S	0.006	>21.69
13	28	L	W	0.005	>21.69
13	29	L	R	0.003	>21.69
13	30	L	L	0.004	>21.69
13	31	L	E	0.001	>21.69
13	32	L	P	0.002	>21.69
13	33	L	E	0.001	>21.69
13	34	L	D	0.002	>21.69
13	36	L	T	0.002	>21.69
13	37	L	A	0.001	>21.69
13	38	L	L	0.003	>21.69
13	39	L	C	0.003	>21.69
13	40	L	F	0.007	>21.69
13	41	L	I	0.005	>21.69
13	42	L	F	0.007	>21.69
14	15	L	Q	1.000	5.12
14	16	L	A	0.992	7.00
14	17	L	R	0.976	5.44
14	18	L	L	0.949	6.06
14	19	L	M	0.026	9.50
14	20	L	K	0.005	10.75
14	21	L	E	0.009	10.75
14	22	L	E	0.011	13.88
14	23	L	S	0.008	15.12
14	24	L	P	0.008	>21.69
14	25	L	V	0.012	>21.69
14	26	L	V	0.007	>21.69
14	27	L	S	0.004	>21.69
14	28	L	W	0.004	>21.69
14	29	L	R	0.002	>21.69
14	30	L	L	0.003	>21.69
14	31	L	E	0.001	>21.69
14	32	L	P	0.002	>21.69
14	33	L	E	0.002	>21.69
14	34	L	D	0.002	>21.69
14	36	L	T	0.002	>21.69
14	37	L	A	0.002	>21.69
14	38	L	L	0.004	>21.69
14	39	L	C	0.003	>21.69
14	40	L	F	0.006	>21.69
14	41	L	I	0.006	>21.69
14	42	L	F	0.011	>21.69
15	16	Q	A	1.000	5.12
15	17	Q	R	0.990	7.00
15	18	Q	L	0.973	5.44
15	19	Q	M	0.870	6.06
15	20	Q	K	0.059	9.50
15	21	Q	E	0.029	10.75
15	22	Q	E	0.017	10.75
15	23	Q	S	0.010	14.81
15	24	Q	P	0.009	>21.69
15	25	Q	V	0.016	>21.69
15	26	Q	V	0.009	>21.69
15	27	Q	S	0.006	>21.69
15	28	Q	W	0.005	>21.69
15	29	Q	R	0.004	>21.69
15	30	Q	L	0.005	>21.69
15	31	Q	E	0.002	>21.69
15	32	Q	P	0.002	>21.69
15	33	Q	E	0.002	>21.69
15	34	Q	D	0.002	>21.69
15	35	Q	G	0.001	>21.69
15	36	Q	T	0.002	>21.69
15	37	Q	A	0.002	>21.69
15	38	Q	L	0.003	>21.69
15	39	Q	C	0.005	>21.69
15	40	Q	F	0.006	>21.69
15	41	Q	I	0.007	>21.69
15	42	Q	F	0.011	>21.69
16	17	A	R	1.000	5.12
16	18	A	L	0.986	7.31
16	19	A	M	0.908	5.75
16	20	A	K	0.708	6.06
16	21	A	E	0.053	9.81
16	22	A	E	0.033	11.06
16	23	A	S	0.024	14.50
16	24	A	P	0.018	16.06
16	25	A	V	0.020	>21.69
16	26	A	V	0.012	>21.69
16	27	A	S	0.010	>21.69
16	28	A	W	0.008	>21.69
16	29	A	R	0.005	>21.69
16	30	A	L	0.006	>21.69
16	31	A	E	0.002	>21.69
16	32	A	P	0.004	>21.69
16	33	A	E	0.002	>21.69
16	34	A	D	0.003	>21.69
16	35	A	G	0.002	>21.69
16	36	A	T	0.003	>21.69
16	37	A	A	0.003	>21.69
16	38	A	L	0.005	>21.69
16	39	A	C	0.005	>21.69
16	40	A	F	0.008	>21.69
16	41	A	I	0.011	>21.69
16	42	A	F	0.015	>21.69
17	18	R	L	1.000	5.12
17	19	R	M	0.966	7.31
17	20	R	K	0.769	5.75
17	21	R	E	0.572	6.06
17	22	R	E	0.083	9.50
17	23	R	S	0.059	11.06
17	24	R	P	0.026	14.50
17	25	R	V	0.024	>21.69
17	26	R	V	0.012	>21.69
17	27	R	S	0.010	>21.69
17	28	R	W	0.008	>21.69
17	29	R	R	0.004	>21.69
17	30	R	L	0.006	>21.69
17	31	R	E	0.002	>21.69
17	32	R	P	0.003	>21.69
17	33	R	E	0.003	>21.69
17	34	R	D	0.004	>21.69
17	35	R	G	0.002	>21.69
17	36	R	T	0.003	>21.69
17	37	R	A	0.003	>21.69
17	38	R	L	0.004	>21.69
17	39	R	C	0.004	>21.69
17	40	R	F	0.012	>21.69
17	41	R	I	0.015	>21.69
17	42	R	F	0.031	>21.69
18	19	L	M	1.000	5.12
18	20	L	K	0.942	7.00
18	21	L	E	0.621	5.75
18	22	L	E	0.353	11.06
18	23	L	S	0.086	9.50
18	24	L	P	0.044	14.50
18	25	L	V	0.045	14.50
18	26	L	V	0.023	>21.69
18	27	L	S	0.017	>21.69
18	28	L	W	0.011	>21.69
18	29	L	R	0.008	>21.69
18	30	L	L	0.007	>21.69
18	31	L	E	0.002	>21.69
18	32	L	P	0.005	>21.69
18	33	L	E	0.004	>21.69
18	34	L	D	0.003	>21.69
18	35	L	G	0.002	>21.69
18	36	L	T	0.004	>21.69
18	37	L	A	0.004	>21.69
18	38	L	L	0.006	>21.69
18	39	L	C	0.007	>21.69
18	40	L	F	0.011	>21.69
18	41	L	I	0.015	>21.69
18	42	L	F	0.024	>21.69
19	20	M	K	1.000	5.12
19	21	M	E	0.886	7.31
19	22	M	E	0.462	10.12
19	23	M	S	0.247	11.06
19	24	M	P	0.055	10.75
19	25	M	V	0.044	14.50
19	26	M	V	0.025	>21.69
19	27	M	S	0.015	>21.69
19	28	M	W	0.018	>21.69
19	29	M	R	0.008	>21.69
19	30	M	L	0.012	>21.69
19	31	M	E	0.004	>21.69
19	32	M	P	0.006	>21.69
19	33	M	E	0.006	>21.69
19	34	M	D	0.005	>21.69
19	35	M	G	0.004	>21.69
19	36	M	T	0.005	>21.69
19	37	M	A	0.007	>21.69
19	38	M	L	0.008	>21.69
19	39	M	C	0.010	>21.69
19	40	M	F	0.013	>21.69
19	41	M	I	0.021	>21.69
19	42	M	F	0.032	>21.69
20	21	K	E	1.000	5.12
20	22	K	E	0.856	7.31
20	23	K	S	0.405	10.44
20	24	K	P	0.147	11.69
20	25	K	V	0.064	11.06
20	26	K	V	0.034	14.50
20	27	K	S	0.027	>21.69
20	28	K	W	0.033	>21.69
20	29	K	R	0.010	>21.69
20	30	K	L	0.013	>21.69
20	31	K	E	0.005	>21.69
20	32	K	P	0.006	>21.69
20	33	K	E	0.007	>21.69
20	34	K	D	0.007	>21.69
20	35	K	G	0.005	>21.69
20	36	K	T	0.007	>21.69
20	37	K	A	0.006	>21.69
20	38	K	L	0.008	>21.69
20	39	K	C	0.009	>21.69
20	40	K	F	0.014	>21.69
20	41	K	I	0.026	>21.69
20	42	K	F	0.045	>21.69
21	22	E	E	0.999	5.44
21	23	E	S	0.841	7.00
21	24	E	P	0.248	10.44
21	25	E	V	0.189	11.69
21	26	E	V	0.083	14.50
21	27	E	S	0.041	14.50
21	28	E	W	0.041	>21.69
21	29	E	R	0.018	>21.69
21	30	E	L	0.017	>21.69
21	31	E	E	0.008	>21.69
21	32	E	P	0.010	>21.69
21	33	E	E	0.009	>21.69
21	34	E	D	0.010	>21.69
21	35	E	G	0.007	>21.69
21	36	E	T	0.007	>21.69
21	37	E	A	0.009	>21.69
21	38	E	L	0.013	>21.69
21	39	E	C	0.019	>21.69
21	40	E	F	0.028	>21.69
21	41	E	I	0.038	>21.69
21	42	E	F	0.072	>21.69
22	23	E	S	0.999	5.44
22	24	E	P	0.699	7.94
22	25	E	V	0.261	10.12
22	26	E	V	0.181	12.94
22	27	E	S	0.080	14.50
22	28	E	W	0.043	15.12
22	29	E	R	0.027	>21.69
22	30	E	L	0.026	>21.69
22	31	E	E	0.011	>21.69
22	32	E	P	0.012	>21.69
22	33	E	E	0.009	>21.69
22	34	E	D	0.007	>21.69
22	35	E	G	0.007	>21.69
22	36	E	T	0.010	>21.69
22	37	E	A	0.011	>21.69
22	38	E	L	0.020	>21.69
22	39	E	C	0.027	>21.69
22	40	E	F	0.042	>21.69
22	41	E	I	0.070	>21.69
22	42	E	F	0.094	>21.69
23	24	S	P	1.000	5.44
23	25	S	V	0.879	7.31
23	26	S	V	0.381	9.81
23	27	S	S	0.223	12.31
23	28	S	W	0.091	14.50
23	29	S	R	0.037	17.31
23	30	S	L	0.029	>21.69
23	31	S	E	0.018	>21.69
23	32	S	P	0.015	>21.69
23	33	S	E	0.011	>21.69
23	34	S	D	0.011	>21.69
23	35	S	G	0.010	>21.69
23	36	S	T	0.011	>21.69
23	37	S	A	0.017	>21.69
23	38	S	L	0.031	>21.69
23	39	S	C	0.052	>21.69
23	40	S	F	0.068	>21.69
23	41	S	I	0.137	>21.69
23	42	S	F	0.156	>21.69
24	25	P	V	1.000	5.44
24	26	P	V	0.870	7.31
24	27	P	S	0.405	10.12
24	28	P	W	0.250	11.69
24	29	P	R	0.058	14.81
24	30	P	L	0.058	14.19
24	31	P	E	0.030	>21.69
24	32	P	P	0.029	>21.69
24	33	P	E	0.016	>21.69
24	34	P	D	0.014	>21.69
24	35	P	G	0.014	>21.69
24	36	P	T	0.017	>21.69
24	37	P	A	0.026	>21.69
24	38	P	L	0.069	>21.69
24	39	P	C	0.106	>21.69
24	40	P	F	0.175	>21.69
24	41	P	I	0.295	>21.69
24	42	P	F	0.261	>21.69
25	26	V	V	1.000	5.44
25	27	V	S	0.821	7.31
25	28	V	W	0.303	10.44
25	29	V	R	0.148	12.94
25	30	V	L	0.074	15.75
25	31	V	E	0.034	17.31
25	32	V	P	0.025	>21.69
25	33	V	E	0.018	>21.69
25	34	V	D	0.016	>21.69
25	35	V	G	0.016	>21.69
25	36	V	T	0.025	>21.69
25	37	V	A	0.035	>21.69
25	38	V	L	0.075	>21.69
25	39	V	C	0.118	>21.69
25	40	V	F	0.242	>21.69
25	41	V	I	0.317	>21.69
25	42	V	F	0.313	>21.69
26	27	V	S	1.000	5.44
26	28	V	W	0.869	7.00
26	29	V	R	0.222	10.44
26	30	V	L	0.203	12.94
26	31	V	E	0.065	14.50
26	32	V	P	0.044	17.31
26	33	V	E	0.033	>21.69
26	34	V	D	0.024	>21.69
26	35	V	G	0.022	>21.69
26	36	V	T	0.039	>21.69
26	37	V	A	0.060	>21.69
26	38	V	L	0.117	>21.69
26	39	V	C	0.188	>21.69
26	40	V	F	0.260	>21.69
26	41	V	I	0.316	>21.69
26	42	V	F	0.281	>21.69
27	28	S	W	1.000	5.44
27	29	S	R	0.853	7.00
27	30	S	L	0.383	10.44
27	31	S	E	0.211	12.94
27	32	S	P	0.075	11.69
27	33	S	E	0.045	17.31
27	34	S	D	0.037	>21.69
27	35	S	G	0.033	>21.69
27	36	S	T	0.055	>21.69
27	37	S	A	0.099	>21.69
27	38	S	L	0.190	>21.69
27	39	S	C	0.231	>21.69
27	40	S	F	0.258	>21.69
27	41	S	I	0.301	>21.69
27	42	S	F	0.194	>21.69
28	29	W	R	1.000	5.44
28	30	W	L	0.825	7.31
28	31	W	E	0.244	10.44
28	32	W	P	0.155	13.25
28	33	W	E	0.056	15.44
28	34	W	D	0.058	17.31
28	35	W	G	0.052	14.50
28	36	W	T	0.081	>21.69
28	37	W	A	0.149	>21.69
28	38	W	L	0.227	>21.69
28	39	W	C	0.310	>21.69
28	40	W	F	0.244	>21.69
28	41	W	I	0.285	>21.69
28	42	W	F	0.166	>21.69
29	30	R	L	1.000	5.44
29	31	R	E	0.848	7.00
29	32	R	P	0.272	10.44
29	33	R	E	0.171	13.25
29	34	R	D	0.104	9.81
29	35	R	G	0.094	10.44
29	36	R	T	0.129	10.75
29	37	R	A	0.209	10.75
29	38	R	L	0.279	>21.69
29	39	R	C	0.264	>21.69
29	40	R	F	0.213	>21.69
29	41	R	I	0.172	>21.69
29	42	R	F	0.093	>21.69
30	31	L	E	1.000	5.44
30	32	L	P	0.756	7.31
30	33	L	E	0.283	10.12
30	34	L	D	0.252	12.94
30	35	L	G	0.174	10.44
30	36	L	T	0.204	10.44
30	37	L	A	0.266	10.75
30	38	L	L	0.280	10.75
30	39	L	C	0.243	10.44
30	40	L	F	0.182	>21.69
30	41	L	I	0.134	10.44
30	42	L	F	0.080	>21.69
31	32	E	P	1.000	5.44
31	33	E	E	0.879	7.31
31	34	E	D	0.380	9.81
31	35	E	G	0.414	11.06
31	36	E	T	0.299	9.19
31	37	E	A	0.324	8.88
31	38	E	L	0.298	9.19
31	39	E	C	0.206	9.19
31	40	E	F	0.111	12.31
31	41	E	I	0.063	14.50
31	42	E	F	0.049	>21.69
32	33	P	E	1.000	5.44
32	34	P	D	0.861	7.00
32	35	P	G	0.637	9.19
32	36	P	T	0.516	5.12
32	37	P	A	0.439	7.94
32	38	P	L	0.270	9.19
32	39	P	C	0.179	10.75
32	40	P	F	0.090	11.38
32	41	P	I	0.059	14.50
32	42	P	F	0.041	>21.69
33	34	E	D	1.000	5.12
33	35	E	G	0.973	6.69
33	36	E	T	0.352	9.50
33	37	E	A	0.309	9.81
33	38	E	L	0.185	10.75
33	39	E	C	0.123	12.62
33	40	E	F	0.067	14.50
33	41	E	I	0.045	>21.69
33	42	E	F	0.032	>21.69
34	35	D	G	1.000	4.50
34	36	D	T	0.808	5.44
34	37	D	A	0.422	9.81
34	38	D	L	0.230	11.06
34	39	D	C	0.116	9.50
34	40	D	F	0.058	11.06
34	41	D	I	0.045	>21.69
34	42	D	F	0.032	>21.69
35	36	G	T	1.000	4.50
35	37	G	A	0.979	6.69
35	38	G	L	0.287	9.81
35	39	G	C	0.233	12.31
35	40	G	F	0.066	14.81
35	41	G	I	0.039	17.31
35	42	G	F	0.034	>21.69
36	37	T	A	1.000	5.44
36	38	T	L	0.814	7.00
36	39	T	C	0.265	10.44
36	40	T	F	0.179	13.25
36	41	T	I	0.062	15.75
36	42	T	F	0.045	19.50
37	38	A	L	1.000	5.44
37	39	A	C	0.832	7.00
37	40	A	F	0.225	10.44
37	41	A	I	0.152	13.25
37	42	A	F	0.053	16.06
38	39	L	C	1.000	5.44
38	40	L	F	0.872	7.00
38	41	L	I	0.251	10.44
38	42	L	F	0.191	13.56
39	40	C	F	1.000	5.75
39	41	C	I	0.898	6.69
39	42	C	F	0.228	10.44
40	41	F	I	1.000	5.75
40	42	F	F	0.844	6.69
41	42	I	F	1.000	5.44
