# Supplementary material for: An integrative multitiered computational analysis for better understanding the structure and function of 85 miniproteins
Source: NAR Genom Bioinform. 2025 Dec 3;7(4):lqaf178. doi: 10.1093/nargab/lqaf178 (PMC12673850; doi:10.1093/nargab/lqaf178)
Supplement: lqaf178_Supplemental_Files [file lqaf178_supplemental_files.zip › CT18/CT18_AF1.pdb]

MODEL     1
ATOM      1  N   MET A   1      21.873  -0.116 -30.069  1.00 51.38           N  
ATOM      2  CA  MET A   1      21.277   0.689 -29.007  1.00 51.38           C  
ATOM      3  C   MET A   1      20.272  -0.129 -28.203  1.00 51.38           C  
ATOM      4  CB  MET A   1      20.596   1.929 -29.589  1.00 51.38           C  
ATOM      5  O   MET A   1      19.233  -0.533 -28.728  1.00 51.38           O  
ATOM      6  CG  MET A   1      21.561   3.049 -29.943  1.00 51.38           C  
ATOM      7  SD  MET A   1      20.721   4.670 -30.123  1.00 51.38           S  
ATOM      8  CE  MET A   1      22.160   5.775 -30.155  1.00 51.38           C  
ATOM      9  N   SER A   2      20.685  -0.987 -27.113  1.00 58.94           N  
ATOM     10  CA  SER A   2      19.853  -1.784 -26.217  1.00 58.94           C  
ATOM     11  C   SER A   2      19.565  -1.036 -24.919  1.00 58.94           C  
ATOM     12  CB  SER A   2      20.528  -3.120 -25.906  1.00 58.94           C  
ATOM     13  O   SER A   2      20.436  -0.344 -24.389  1.00 58.94           O  
ATOM     14  OG  SER A   2      21.495  -3.437 -26.892  1.00 58.94           O  
ATOM     15  N   PRO A   3      18.132  -0.827 -24.750  1.00 65.83           N  
ATOM     16  CA  PRO A   3      17.548  -0.111 -23.613  1.00 65.83           C  
ATOM     17  C   PRO A   3      18.136  -0.551 -22.274  1.00 65.83           C  
ATOM     18  CB  PRO A   3      16.061  -0.466 -23.700  1.00 65.83           C  
ATOM     19  O   PRO A   3      18.571  -1.697 -22.133  1.00 65.83           O  
ATOM     20  CG  PRO A   3      16.009  -1.682 -24.568  1.00 65.83           C  
ATOM     21  CD  PRO A   3      17.348  -1.858 -25.223  1.00 65.83           C  
ATOM     22  N   PRO A   4      18.424   0.504 -21.467  1.00 63.25           N  
ATOM     23  CA  PRO A   4      19.106   0.318 -20.184  1.00 63.25           C  
ATOM     24  C   PRO A   4      18.312  -0.556 -19.216  1.00 63.25           C  
ATOM     25  CB  PRO A   4      19.241   1.745 -19.647  1.00 63.25           C  
ATOM     26  O   PRO A   4      17.079  -0.554 -19.245  1.00 63.25           O  
ATOM     27  CG  PRO A   4      18.070   2.480 -20.215  1.00 63.25           C  
ATOM     28  CD  PRO A   4      17.326   1.554 -21.135  1.00 63.25           C  
ATOM     29  N   SER A   5      18.686  -1.865 -19.129  1.00 61.64           N  
ATOM     30  CA  SER A   5      18.296  -2.771 -18.053  1.00 61.64           C  
ATOM     31  C   SER A   5      18.024  -2.008 -16.761  1.00 61.64           C  
ATOM     32  CB  SER A   5      19.383  -3.820 -17.816  1.00 61.64           C  
ATOM     33  O   SER A   5      18.948  -1.481 -16.138  1.00 61.64           O  
ATOM     34  OG  SER A   5      20.562  -3.494 -18.531  1.00 61.64           O  
ATOM     35  N   SER A   6      17.223  -0.800 -16.793  1.00 62.37           N  
ATOM     36  CA  SER A   6      16.628  -0.065 -15.683  1.00 62.37           C  
ATOM     37  C   SER A   6      16.126  -1.012 -14.598  1.00 62.37           C  
ATOM     38  CB  SER A   6      15.478   0.814 -16.177  1.00 62.37           C  
ATOM     39  O   SER A   6      15.342  -1.922 -14.876  1.00 62.37           O  
ATOM     40  OG  SER A   6      14.999   1.647 -15.135  1.00 62.37           O  
ATOM     41  N   MET A   7      16.973  -1.719 -13.932  1.00 60.65           N  
ATOM     42  CA  MET A   7      16.982  -2.345 -12.612  1.00 60.65           C  
ATOM     43  C   MET A   7      15.819  -1.841 -11.763  1.00 60.65           C  
ATOM     44  CB  MET A   7      18.307  -2.076 -11.898  1.00 60.65           C  
ATOM     45  O   MET A   7      15.854  -0.716 -11.262  1.00 60.65           O  
ATOM     46  CG  MET A   7      19.505  -2.738 -12.558  1.00 60.65           C  
ATOM     47  SD  MET A   7      20.965  -2.816 -11.449  1.00 60.65           S  
ATOM     48  CE  MET A   7      20.142  -2.777  -9.833  1.00 60.65           C  
ATOM     49  N   CYS A   8      14.646  -1.856 -12.380  1.00 64.53           N  
ATOM     50  CA  CYS A   8      13.429  -1.774 -11.580  1.00 64.53           C  
ATOM     51  C   CYS A   8      13.546  -2.624 -10.321  1.00 64.53           C  
ATOM     52  CB  CYS A   8      12.218  -2.223 -12.399  1.00 64.53           C  
ATOM     53  O   CYS A   8      13.860  -3.813 -10.396  1.00 64.53           O  
ATOM     54  SG  CYS A   8      10.650  -2.087 -11.514  1.00 64.53           S  
ATOM     55  N   SER A   9      14.493  -2.186  -9.417  1.00 65.00           N  
ATOM     56  CA  SER A   9      14.620  -2.668  -8.046  1.00 65.00           C  
ATOM     57  C   SER A   9      13.296  -3.221  -7.529  1.00 65.00           C  
ATOM     58  CB  SER A   9      15.108  -1.548  -7.126  1.00 65.00           C  
ATOM     59  O   SER A   9      12.257  -2.569  -7.646  1.00 65.00           O  
ATOM     60  OG  SER A   9      15.139  -1.982  -5.778  1.00 65.00           O  
ATOM     61  N   PRO A  10      13.054  -4.557  -7.358  1.00 65.08           N  
ATOM     62  CA  PRO A  10      11.862  -5.194  -6.794  1.00 65.08           C  
ATOM     63  C   PRO A  10      11.449  -4.590  -5.453  1.00 65.08           C  
ATOM     64  CB  PRO A  10      12.287  -6.655  -6.628  1.00 65.08           C  
ATOM     65  O   PRO A  10      10.472  -5.036  -4.846  1.00 65.08           O  
ATOM     66  CG  PRO A  10      13.779  -6.612  -6.553  1.00 65.08           C  
ATOM     67  CD  PRO A  10      14.255  -5.357  -7.225  1.00 65.08           C  
ATOM     68  N   VAL A  11      12.233  -3.590  -5.112  1.00 62.95           N  
ATOM     69  CA  VAL A  11      11.989  -3.045  -3.780  1.00 62.95           C  
ATOM     70  C   VAL A  11      10.663  -2.287  -3.767  1.00 62.95           C  
ATOM     71  CB  VAL A  11      13.138  -2.116  -3.328  1.00 62.95           C  
ATOM     72  O   VAL A  11       9.900  -2.376  -2.803  1.00 62.95           O  
ATOM     73  CG1 VAL A  11      12.787  -1.425  -2.011  1.00 62.95           C  
ATOM     74  CG2 VAL A  11      14.438  -2.905  -3.191  1.00 62.95           C  
ATOM     75  N   PRO A  12      10.215  -1.689  -4.953  1.00 64.86           N  
ATOM     76  CA  PRO A  12       8.933  -0.981  -4.967  1.00 64.86           C  
ATOM     77  C   PRO A  12       7.738  -1.925  -5.091  1.00 64.86           C  
ATOM     78  CB  PRO A  12       9.043  -0.076  -6.197  1.00 64.86           C  
ATOM     79  O   PRO A  12       6.630  -1.582  -4.672  1.00 64.86           O  
ATOM     80  CG  PRO A  12      10.492  -0.105  -6.563  1.00 64.86           C  
ATOM     81  CD  PRO A  12      11.114  -1.328  -5.954  1.00 64.86           C  
ATOM     82  N   LEU A  13       8.011  -3.203  -5.376  1.00 64.72           N  
ATOM     83  CA  LEU A  13       6.980  -4.222  -5.544  1.00 64.72           C  
ATOM     84  C   LEU A  13       6.655  -4.891  -4.212  1.00 64.72           C  
ATOM     85  CB  LEU A  13       7.428  -5.275  -6.561  1.00 64.72           C  
ATOM     86  O   LEU A  13       5.496  -5.213  -3.941  1.00 64.72           O  
ATOM     87  CG  LEU A  13       7.460  -4.833  -8.025  1.00 64.72           C  
ATOM     88  CD1 LEU A  13       8.156  -5.885  -8.881  1.00 64.72           C  
ATOM     89  CD2 LEU A  13       6.047  -4.570  -8.535  1.00 64.72           C  
ATOM     90  N   LEU A  14       7.543  -4.989  -3.330  1.00 63.55           N  
ATOM     91  CA  LEU A  14       7.397  -5.521  -1.979  1.00 63.55           C  
ATOM     92  C   LEU A  14       6.784  -4.480  -1.048  1.00 63.55           C  
ATOM     93  CB  LEU A  14       8.753  -5.976  -1.433  1.00 63.55           C  
ATOM     94  O   LEU A  14       5.958  -4.814  -0.196  1.00 63.55           O  
ATOM     95  CG  LEU A  14       8.721  -6.823  -0.160  1.00 63.55           C  
ATOM     96  CD1 LEU A  14       8.033  -8.157  -0.427  1.00 63.55           C  
ATOM     97  CD2 LEU A  14      10.133  -7.040   0.373  1.00 63.55           C  
ATOM     98  N   ALA A  15       7.220  -3.200  -1.278  1.00 64.76           N  
ATOM     99  CA  ALA A  15       6.651  -2.067  -0.553  1.00 64.76           C  
ATOM    100  C   ALA A  15       5.228  -1.775  -1.020  1.00 64.76           C  
ATOM    101  CB  ALA A  15       7.529  -0.830  -0.726  1.00 64.76           C  
ATOM    102  O   ALA A  15       4.379  -1.365  -0.225  1.00 64.76           O  
ATOM    103  N   ALA A  16       4.915  -1.960  -2.277  1.00 64.80           N  
ATOM    104  CA  ALA A  16       3.597  -1.835  -2.894  1.00 64.80           C  
ATOM    105  C   ALA A  16       2.709  -3.024  -2.536  1.00 64.80           C  
ATOM    106  CB  ALA A  16       3.729  -1.712  -4.410  1.00 64.80           C  
ATOM    107  O   ALA A  16       1.487  -2.886  -2.437  1.00 64.80           O  
ATOM    108  N   ALA A  17       3.198  -4.213  -2.337  1.00 66.46           N  
ATOM    109  CA  ALA A  17       2.497  -5.421  -1.906  1.00 66.46           C  
ATOM    110  C   ALA A  17       2.227  -5.393  -0.405  1.00 66.46           C  
ATOM    111  CB  ALA A  17       3.303  -6.664  -2.276  1.00 66.46           C  
ATOM    112  O   ALA A  17       1.235  -5.955   0.065  1.00 66.46           O  
ATOM    113  N   SER A  18       3.124  -4.773   0.377  1.00 65.06           N  
ATOM    114  CA  SER A  18       3.021  -4.604   1.823  1.00 65.06           C  
ATOM    115  C   SER A  18       2.051  -3.482   2.180  1.00 65.06           C  
ATOM    116  CB  SER A  18       4.394  -4.313   2.428  1.00 65.06           C  
ATOM    117  O   SER A  18       1.387  -3.536   3.217  1.00 65.06           O  
ATOM    118  OG  SER A  18       4.301  -4.152   3.833  1.00 65.06           O  
ATOM    119  N   GLY A  19       1.709  -2.561   1.345  1.00 66.09           N  
ATOM    120  CA  GLY A  19       0.799  -1.435   1.490  1.00 66.09           C  
ATOM    121  C   GLY A  19      -0.581  -1.707   0.920  1.00 66.09           C  
ATOM    122  O   GLY A  19      -1.502  -0.908   1.103  1.00 66.09           O  
ATOM    123  N   GLN A  20      -0.849  -2.778   0.211  1.00 60.76           N  
ATOM    124  CA  GLN A  20      -2.101  -3.240  -0.380  1.00 60.76           C  
ATOM    125  C   GLN A  20      -2.896  -4.088   0.609  1.00 60.76           C  
ATOM    126  CB  GLN A  20      -1.830  -4.039  -1.656  1.00 60.76           C  
ATOM    127  O   GLN A  20      -4.043  -4.451   0.341  1.00 60.76           O  
ATOM    128  CG  GLN A  20      -1.238  -3.208  -2.787  1.00 60.76           C  
ATOM    129  CD  GLN A  20      -1.242  -3.939  -4.116  1.00 60.76           C  
ATOM    130  NE2 GLN A  20      -2.073  -3.477  -5.044  1.00 60.76           N  
ATOM    131  OE1 GLN A  20      -0.504  -4.911  -4.308  1.00 60.76           O  
ATOM    132  N   ASN A  21      -2.286  -4.409   1.688  1.00 58.59           N  
ATOM    133  CA  ASN A  21      -2.906  -5.263   2.695  1.00 58.59           C  
ATOM    134  C   ASN A  21      -3.683  -4.445   3.723  1.00 58.59           C  
ATOM    135  CB  ASN A  21      -1.851  -6.125   3.391  1.00 58.59           C  
ATOM    136  O   ASN A  21      -4.508  -4.988   4.460  1.00 58.59           O  
ATOM    137  CG  ASN A  21      -2.447  -7.342   4.070  1.00 58.59           C  
ATOM    138  ND2 ASN A  21      -1.673  -8.419   4.144  1.00 58.59           N  
ATOM    139  OD1 ASN A  21      -3.594  -7.316   4.525  1.00 58.59           O  
ATOM    140  N   ARG A  22      -3.714  -3.111   3.463  1.00 59.84           N  
ATOM    141  CA  ARG A  22      -4.366  -2.270   4.462  1.00 59.84           C  
ATOM    142  C   ARG A  22      -5.524  -1.489   3.850  1.00 59.84           C  
ATOM    143  CB  ARG A  22      -3.358  -1.305   5.092  1.00 59.84           C  
ATOM    144  O   ARG A  22      -6.512  -1.201   4.528  1.00 59.84           O  
ATOM    145  CG  ARG A  22      -3.783  -0.773   6.451  1.00 59.84           C  
ATOM    146  CD  ARG A  22      -2.689   0.068   7.094  1.00 59.84           C  
ATOM    147  NE  ARG A  22      -3.037   0.453   8.459  1.00 59.84           N  
ATOM    148  NH1 ARG A  22      -1.176   1.785   8.778  1.00 59.84           N  
ATOM    149  NH2 ARG A  22      -2.720   1.544  10.455  1.00 59.84           N  
ATOM    150  CZ  ARG A  22      -2.310   1.260   9.228  1.00 59.84           C  
ATOM    151  N   MET A  23      -5.632  -1.437   2.541  1.00 61.50           N  
ATOM    152  CA  MET A  23      -6.779  -0.795   1.906  1.00 61.50           C  
ATOM    153  C   MET A  23      -7.856  -1.819   1.564  1.00 61.50           C  
ATOM    154  CB  MET A  23      -6.348  -0.048   0.643  1.00 61.50           C  
ATOM    155  O   MET A  23      -9.014  -1.460   1.347  1.00 61.50           O  
ATOM    156  CG  MET A  23      -5.510   1.190   0.919  1.00 61.50           C  
ATOM    157  SD  MET A  23      -5.224   2.196  -0.589  1.00 61.50           S  
ATOM    158  CE  MET A  23      -3.916   1.219  -1.382  1.00 61.50           C  
ATOM    159  N   THR A  24      -7.688  -3.027   1.638  1.00 62.39           N  
ATOM    160  CA  THR A  24      -8.631  -4.086   1.294  1.00 62.39           C  
ATOM    161  C   THR A  24      -9.231  -4.706   2.552  1.00 62.39           C  
ATOM    162  CB  THR A  24      -7.955  -5.183   0.450  1.00 62.39           C  
ATOM    163  O   THR A  24     -10.309  -5.303   2.503  1.00 62.39           O  
ATOM    164  CG2 THR A  24      -8.699  -5.405  -0.862  1.00 62.39           C  
ATOM    165  OG1 THR A  24      -6.607  -4.793   0.162  1.00 62.39           O  
ATOM    166  N   GLN A  25      -8.690  -4.387   3.685  1.00 60.55           N  
ATOM    167  CA  GLN A  25      -9.210  -4.909   4.944  1.00 60.55           C  
ATOM    168  C   GLN A  25     -10.143  -3.905   5.613  1.00 60.55           C  
ATOM    169  CB  GLN A  25      -8.063  -5.271   5.890  1.00 60.55           C  
ATOM    170  O   GLN A  25     -11.131  -4.290   6.242  1.00 60.55           O  
ATOM    171  CG  GLN A  25      -8.495  -6.104   7.089  1.00 60.55           C  
ATOM    172  CD  GLN A  25      -7.336  -6.467   7.999  1.00 60.55           C  
ATOM    173  NE2 GLN A  25      -7.581  -6.453   9.305  1.00 60.55           N  
ATOM    174  OE1 GLN A  25      -6.230  -6.758   7.532  1.00 60.55           O  
ATOM    175  N   GLY A  26     -10.057  -2.626   5.339  1.00 61.06           N  
ATOM    176  CA  GLY A  26     -10.929  -1.553   5.790  1.00 61.06           C  
ATOM    177  C   GLY A  26     -12.099  -1.302   4.857  1.00 61.06           C  
ATOM    178  O   GLY A  26     -13.128  -0.765   5.274  1.00 61.06           O  
ATOM    179  N   GLN A  27     -11.923  -1.767   3.649  1.00 60.63           N  
ATOM    180  CA  GLN A  27     -12.956  -1.696   2.622  1.00 60.63           C  
ATOM    181  C   GLN A  27     -13.800  -2.968   2.602  1.00 60.63           C  
ATOM    182  CB  GLN A  27     -12.331  -1.460   1.246  1.00 60.63           C  
ATOM    183  O   GLN A  27     -14.937  -2.957   2.125  1.00 60.63           O  
ATOM    184  CG  GLN A  27     -11.668  -0.098   1.098  1.00 60.63           C  
ATOM    185  CD  GLN A  27     -12.669   1.024   0.893  1.00 60.63           C  
ATOM    186  NE2 GLN A  27     -12.300   2.005   0.076  1.00 60.63           N  
ATOM    187  OE1 GLN A  27     -13.764   1.008   1.462  1.00 60.63           O  
ATOM    188  N   HIS A  28     -13.285  -4.112   3.045  1.00 59.83           N  
ATOM    189  CA  HIS A  28     -14.002  -5.370   3.228  1.00 59.83           C  
ATOM    190  C   HIS A  28     -14.921  -5.308   4.444  1.00 59.83           C  
ATOM    191  CB  HIS A  28     -13.017  -6.531   3.374  1.00 59.83           C  
ATOM    192  O   HIS A  28     -15.970  -5.954   4.467  1.00 59.83           O  
ATOM    193  CG  HIS A  28     -13.625  -7.871   3.104  1.00 59.83           C  
ATOM    194  CD2 HIS A  28     -14.111  -8.413   1.963  1.00 59.83           C  
ATOM    195  ND1 HIS A  28     -13.789  -8.824   4.086  1.00 59.83           N  
ATOM    196  CE1 HIS A  28     -14.351  -9.899   3.558  1.00 59.83           C  
ATOM    197  NE2 HIS A  28     -14.556  -9.675   2.271  1.00 59.83           N  
ATOM    198  N   PHE A  29     -14.625  -4.481   5.448  1.00 63.37           N  
ATOM    199  CA  PHE A  29     -15.406  -4.207   6.649  1.00 63.37           C  
ATOM    200  C   PHE A  29     -16.535  -3.228   6.349  1.00 63.37           C  
ATOM    201  CB  PHE A  29     -14.510  -3.649   7.759  1.00 63.37           C  
ATOM    202  O   PHE A  29     -17.630  -3.347   6.902  1.00 63.37           O  
ATOM    203  CG  PHE A  29     -15.232  -3.403   9.056  1.00 63.37           C  
ATOM    204  CD1 PHE A  29     -15.608  -2.117   9.426  1.00 63.37           C  
ATOM    205  CD2 PHE A  29     -15.535  -4.458   9.907  1.00 63.37           C  
ATOM    206  CE1 PHE A  29     -16.276  -1.886  10.626  1.00 63.37           C  
ATOM    207  CE2 PHE A  29     -16.203  -4.235  11.108  1.00 63.37           C  
ATOM    208  CZ  PHE A  29     -16.572  -2.949  11.465  1.00 63.37           C  
ATOM    209  N   LEU A  30     -16.469  -2.360   5.443  1.00 63.66           N  
ATOM    210  CA  LEU A  30     -17.507  -1.411   5.057  1.00 63.66           C  
ATOM    211  C   LEU A  30     -18.458  -2.031   4.038  1.00 63.66           C  
ATOM    212  CB  LEU A  30     -16.882  -0.138   4.480  1.00 63.66           C  
ATOM    213  O   LEU A  30     -19.536  -1.491   3.781  1.00 63.66           O  
ATOM    214  CG  LEU A  30     -16.112   0.745   5.464  1.00 63.66           C  
ATOM    215  CD1 LEU A  30     -15.364   1.844   4.717  1.00 63.66           C  
ATOM    216  CD2 LEU A  30     -17.059   1.344   6.499  1.00 63.66           C  
ATOM    217  N   GLN A  31     -18.134  -3.177   3.472  1.00 59.93           N  
ATOM    218  CA  GLN A  31     -19.001  -3.912   2.557  1.00 59.93           C  
ATOM    219  C   GLN A  31     -19.849  -4.936   3.305  1.00 59.93           C  
ATOM    220  CB  GLN A  31     -18.174  -4.606   1.474  1.00 59.93           C  
ATOM    221  O   GLN A  31     -20.890  -5.370   2.808  1.00 59.93           O  
ATOM    222  CG  GLN A  31     -17.570  -3.650   0.454  1.00 59.93           C  
ATOM    223  CD  GLN A  31     -16.972  -4.367  -0.742  1.00 59.93           C  
ATOM    224  NE2 GLN A  31     -15.717  -4.785  -0.617  1.00 59.93           N  
ATOM    225  OE1 GLN A  31     -17.634  -4.546  -1.769  1.00 59.93           O  
ATOM    226  N   LYS A  32     -19.471  -5.227   4.565  1.00 61.15           N  
ATOM    227  CA  LYS A  32     -20.178  -6.178   5.418  1.00 61.15           C  
ATOM    228  C   LYS A  32     -21.049  -5.455   6.442  1.00 61.15           C  
ATOM    229  CB  LYS A  32     -19.187  -7.099   6.131  1.00 61.15           C  
ATOM    230  O   LYS A  32     -21.870  -6.080   7.117  1.00 61.15           O  
ATOM    231  CG  LYS A  32     -19.807  -8.383   6.662  1.00 61.15           C  
ATOM    232  CD  LYS A  32     -18.741  -9.383   7.091  1.00 61.15           C  
ATOM    233  CE  LYS A  32     -19.261 -10.813   7.040  1.00 61.15           C  
ATOM    234  NZ  LYS A  32     -18.530 -11.703   7.991  1.00 61.15           N  
ATOM    235  N   VAL A  33     -21.213  -4.103   6.585  1.00 55.57           N  
ATOM    236  CA  VAL A  33     -22.181  -3.393   7.415  1.00 55.57           C  
ATOM    237  C   VAL A  33     -23.360  -2.936   6.559  1.00 55.57           C  
ATOM    238  CB  VAL A  33     -21.538  -2.182   8.127  1.00 55.57           C  
ATOM    239  O   VAL A  33     -24.501  -2.911   7.026  1.00 55.57           O  
ATOM    240  CG1 VAL A  33     -20.772  -2.631   9.371  1.00 55.57           C  
ATOM    241  CG2 VAL A  33     -20.615  -1.429   7.171  1.00 55.57           C  
TER     242      VAL A  33
ENDMDL
END
