# Supplementary material for: An integrative multitiered computational analysis for better understanding the structure and function of 85 miniproteins
Source: NAR Genom Bioinform. 2025 Dec 3;7(4):lqaf178. doi: 10.1093/nargab/lqaf178 (PMC12673850; doi:10.1093/nargab/lqaf178)
Supplement: lqaf178_Supplemental_Files [file lqaf178_supplemental_files.zip › CT18/CT18_AF2.pdb]

MODEL     1
ATOM      1  N   MET A   1      16.599  -9.953 -28.435  1.00 66.07           N  
ATOM      2  CA  MET A   1      15.299  -9.556 -27.903  1.00 66.07           C  
ATOM      3  C   MET A   1      15.369  -9.349 -26.394  1.00 66.07           C  
ATOM      4  CB  MET A   1      14.237 -10.605 -28.238  1.00 66.07           C  
ATOM      5  O   MET A   1      15.668 -10.283 -25.648  1.00 66.07           O  
ATOM      6  CG  MET A   1      13.297 -10.190 -29.358  1.00 66.07           C  
ATOM      7  SD  MET A   1      12.207 -11.561 -29.905  1.00 66.07           S  
ATOM      8  CE  MET A   1      10.893 -10.616 -30.726  1.00 66.07           C  
ATOM      9  N   SER A   2      16.143  -8.458 -25.858  1.00 57.15           N  
ATOM     10  CA  SER A   2      16.370  -8.232 -24.434  1.00 57.15           C  
ATOM     11  C   SER A   2      15.078  -7.839 -23.725  1.00 57.15           C  
ATOM     12  CB  SER A   2      17.427  -7.147 -24.225  1.00 57.15           C  
ATOM     13  O   SER A   2      14.240  -7.137 -24.295  1.00 57.15           O  
ATOM     14  OG  SER A   2      18.550  -7.371 -25.059  1.00 57.15           O  
ATOM     15  N   PRO A   3      14.608  -8.607 -22.705  1.00 68.33           N  
ATOM     16  CA  PRO A   3      13.367  -8.406 -21.953  1.00 68.33           C  
ATOM     17  C   PRO A   3      13.152  -6.950 -21.547  1.00 68.33           C  
ATOM     18  CB  PRO A   3      13.554  -9.295 -20.721  1.00 68.33           C  
ATOM     19  O   PRO A   3      14.119  -6.206 -21.366  1.00 68.33           O  
ATOM     20  CG  PRO A   3      14.980  -9.737 -20.781  1.00 68.33           C  
ATOM     21  CD  PRO A   3      15.562  -9.292 -22.092  1.00 68.33           C  
ATOM     22  N   PRO A   4      11.932  -6.367 -21.835  1.00 67.97           N  
ATOM     23  CA  PRO A   4      11.660  -4.996 -21.397  1.00 67.97           C  
ATOM     24  C   PRO A   4      11.965  -4.777 -19.917  1.00 67.97           C  
ATOM     25  CB  PRO A   4      10.164  -4.827 -21.677  1.00 67.97           C  
ATOM     26  O   PRO A   4      11.788  -5.689 -19.105  1.00 67.97           O  
ATOM     27  CG  PRO A   4       9.669  -6.209 -21.959  1.00 67.97           C  
ATOM     28  CD  PRO A   4      10.855  -7.114 -22.131  1.00 67.97           C  
ATOM     29  N   SER A   5      13.216  -4.229 -19.556  1.00 66.65           N  
ATOM     30  CA  SER A   5      13.522  -3.704 -18.230  1.00 66.65           C  
ATOM     31  C   SER A   5      12.248  -3.361 -17.464  1.00 66.65           C  
ATOM     32  CB  SER A   5      14.412  -2.466 -18.335  1.00 66.65           C  
ATOM     33  O   SER A   5      11.399  -2.620 -17.962  1.00 66.65           O  
ATOM     34  OG  SER A   5      13.776  -1.452 -19.095  1.00 66.65           O  
ATOM     35  N   SER A   6      11.380  -4.293 -17.212  1.00 65.54           N  
ATOM     36  CA  SER A   6      10.268  -4.016 -16.308  1.00 65.54           C  
ATOM     37  C   SER A   6      10.751  -3.336 -15.031  1.00 65.54           C  
ATOM     38  CB  SER A   6       9.526  -5.306 -15.959  1.00 65.54           C  
ATOM     39  O   SER A   6      11.612  -3.866 -14.327  1.00 65.54           O  
ATOM     40  OG  SER A   6       8.381  -5.031 -15.170  1.00 65.54           O  
ATOM     41  N   MET A   7      11.337  -2.171 -15.181  1.00 66.97           N  
ATOM     42  CA  MET A   7      11.453  -1.389 -13.953  1.00 66.97           C  
ATOM     43  C   MET A   7      10.229  -1.586 -13.065  1.00 66.97           C  
ATOM     44  CB  MET A   7      11.633   0.095 -14.275  1.00 66.97           C  
ATOM     45  O   MET A   7       9.094  -1.514 -13.541  1.00 66.97           O  
ATOM     46  CG  MET A   7      12.918   0.408 -15.024  1.00 66.97           C  
ATOM     47  SD  MET A   7      13.889   1.745 -14.225  1.00 66.97           S  
ATOM     48  CE  MET A   7      14.699   2.465 -15.680  1.00 66.97           C  
ATOM     49  N   CYS A   8      10.026  -2.835 -12.699  1.00 66.19           N  
ATOM     50  CA  CYS A   8       9.117  -2.959 -11.566  1.00 66.19           C  
ATOM     51  C   CYS A   8       8.703  -1.587 -11.045  1.00 66.19           C  
ATOM     52  CB  CYS A   8       9.767  -3.766 -10.443  1.00 66.19           C  
ATOM     53  O   CYS A   8       9.551  -0.721 -10.826  1.00 66.19           O  
ATOM     54  SG  CYS A   8       8.691  -4.024  -9.015  1.00 66.19           S  
ATOM     55  N   SER A   9       7.875  -0.946 -11.828  1.00 64.69           N  
ATOM     56  CA  SER A   9       7.091   0.223 -11.442  1.00 64.69           C  
ATOM     57  C   SER A   9       6.678   0.152  -9.976  1.00 64.69           C  
ATOM     58  CB  SER A   9       5.848   0.349 -12.324  1.00 64.69           C  
ATOM     59  O   SER A   9       6.211  -0.888  -9.506  1.00 64.69           O  
ATOM     60  OG  SER A   9       5.021   1.410 -11.878  1.00 64.69           O  
ATOM     61  N   PRO A  10       7.347   0.866  -8.986  1.00 61.72           N  
ATOM     62  CA  PRO A  10       6.846   0.730  -7.617  1.00 61.72           C  
ATOM     63  C   PRO A  10       5.329   0.887  -7.524  1.00 61.72           C  
ATOM     64  CB  PRO A  10       7.558   1.859  -6.867  1.00 61.72           C  
ATOM     65  O   PRO A  10       4.764   1.814  -8.110  1.00 61.72           O  
ATOM     66  CG  PRO A  10       7.981   2.817  -7.933  1.00 61.72           C  
ATOM     67  CD  PRO A  10       8.029   2.084  -9.242  1.00 61.72           C  
ATOM     68  N   VAL A  11       4.509   0.092  -8.107  1.00 60.00           N  
ATOM     69  CA  VAL A  11       3.128   0.264  -7.669  1.00 60.00           C  
ATOM     70  C   VAL A  11       3.102   0.861  -6.264  1.00 60.00           C  
ATOM     71  CB  VAL A  11       2.353  -1.073  -7.696  1.00 60.00           C  
ATOM     72  O   VAL A  11       3.782   0.368  -5.361  1.00 60.00           O  
ATOM     73  CG1 VAL A  11       0.931  -0.883  -7.169  1.00 60.00           C  
ATOM     74  CG2 VAL A  11       2.330  -1.648  -9.110  1.00 60.00           C  
ATOM     75  N   PRO A  12       2.710   2.141  -6.027  1.00 57.52           N  
ATOM     76  CA  PRO A  12       2.700   3.016  -4.852  1.00 57.52           C  
ATOM     77  C   PRO A  12       2.159   2.322  -3.604  1.00 57.52           C  
ATOM     78  CB  PRO A  12       1.783   4.166  -5.277  1.00 57.52           C  
ATOM     79  O   PRO A  12       1.097   1.697  -3.652  1.00 57.52           O  
ATOM     80  CG  PRO A  12       1.287   3.777  -6.633  1.00 57.52           C  
ATOM     81  CD  PRO A  12       1.680   2.352  -6.894  1.00 57.52           C  
ATOM     82  N   LEU A  13       3.045   1.617  -2.871  1.00 61.12           N  
ATOM     83  CA  LEU A  13       2.849   1.227  -1.478  1.00 61.12           C  
ATOM     84  C   LEU A  13       1.663   1.967  -0.868  1.00 61.12           C  
ATOM     85  CB  LEU A  13       4.114   1.505  -0.661  1.00 61.12           C  
ATOM     86  O   LEU A  13       1.111   1.533   0.145  1.00 61.12           O  
ATOM     87  CG  LEU A  13       5.298   0.569  -0.906  1.00 61.12           C  
ATOM     88  CD1 LEU A  13       6.565   1.140  -0.277  1.00 61.12           C  
ATOM     89  CD2 LEU A  13       5.003  -0.823  -0.356  1.00 61.12           C  
ATOM     90  N   LEU A  14       1.154   2.936  -1.656  1.00 57.77           N  
ATOM     91  CA  LEU A  14       0.049   3.607  -0.979  1.00 57.77           C  
ATOM     92  C   LEU A  14      -1.208   2.744  -1.006  1.00 57.77           C  
ATOM     93  CB  LEU A  14      -0.235   4.963  -1.631  1.00 57.77           C  
ATOM     94  O   LEU A  14      -1.999   2.762  -0.059  1.00 57.77           O  
ATOM     95  CG  LEU A  14       0.694   6.112  -1.238  1.00 57.77           C  
ATOM     96  CD1 LEU A  14       0.656   7.210  -2.295  1.00 57.77           C  
ATOM     97  CD2 LEU A  14       0.311   6.666   0.130  1.00 57.77           C  
ATOM     98  N   ALA A  15      -1.237   1.852  -2.107  1.00 58.67           N  
ATOM     99  CA  ALA A  15      -2.387   0.951  -2.077  1.00 58.67           C  
ATOM    100  C   ALA A  15      -2.172  -0.180  -1.075  1.00 58.67           C  
ATOM    101  CB  ALA A  15      -2.652   0.381  -3.469  1.00 58.67           C  
ATOM    102  O   ALA A  15      -3.131  -0.695  -0.496  1.00 58.67           O  
ATOM    103  N   ALA A  16      -0.795  -0.473  -0.900  1.00 58.52           N  
ATOM    104  CA  ALA A  16      -0.533  -1.492   0.113  1.00 58.52           C  
ATOM    105  C   ALA A  16      -0.755  -0.939   1.518  1.00 58.52           C  
ATOM    106  CB  ALA A  16       0.891  -2.025  -0.026  1.00 58.52           C  
ATOM    107  O   ALA A  16      -0.967  -1.700   2.465  1.00 58.52           O  
ATOM    108  N   ALA A  17      -0.759   0.381   1.576  1.00 58.74           N  
ATOM    109  CA  ALA A  17      -0.983   0.923   2.913  1.00 58.74           C  
ATOM    110  C   ALA A  17      -2.470   0.944   3.255  1.00 58.74           C  
ATOM    111  CB  ALA A  17      -0.395   2.328   3.024  1.00 58.74           C  
ATOM    112  O   ALA A  17      -2.844   1.128   4.415  1.00 58.74           O  
ATOM    113  N   SER A  18      -3.328   0.842   2.105  1.00 60.03           N  
ATOM    114  CA  SER A  18      -4.729   0.884   2.512  1.00 60.03           C  
ATOM    115  C   SER A  18      -5.121  -0.377   3.275  1.00 60.03           C  
ATOM    116  CB  SER A  18      -5.636   1.054   1.293  1.00 60.03           C  
ATOM    117  O   SER A  18      -6.131  -0.392   3.981  1.00 60.03           O  
ATOM    118  OG  SER A  18      -6.440  -0.096   1.099  1.00 60.03           O  
ATOM    119  N   GLY A  19      -4.256  -1.407   3.138  1.00 56.73           N  
ATOM    120  CA  GLY A  19      -4.547  -2.592   3.928  1.00 56.73           C  
ATOM    121  C   GLY A  19      -3.764  -2.651   5.226  1.00 56.73           C  
ATOM    122  O   GLY A  19      -3.893  -3.608   5.992  1.00 56.73           O  
ATOM    123  N   GLN A  20      -2.791  -1.767   5.440  1.00 55.88           N  
ATOM    124  CA  GLN A  20      -2.192  -1.590   6.759  1.00 55.88           C  
ATOM    125  C   GLN A  20      -3.121  -0.812   7.686  1.00 55.88           C  
ATOM    126  CB  GLN A  20      -0.845  -0.874   6.644  1.00 55.88           C  
ATOM    127  O   GLN A  20      -2.730  -0.437   8.793  1.00 55.88           O  
ATOM    128  CG  GLN A  20       0.249  -1.721   6.008  1.00 55.88           C  
ATOM    129  CD  GLN A  20       1.628  -1.106   6.156  1.00 55.88           C  
ATOM    130  NE2 GLN A  20       2.291  -1.397   7.271  1.00 55.88           N  
ATOM    131  OE1 GLN A  20       2.095  -0.376   5.276  1.00 55.88           O  
ATOM    132  N   ASN A  21      -4.403  -0.396   7.163  1.00 53.33           N  
ATOM    133  CA  ASN A  21      -5.649   0.133   7.707  1.00 53.33           C  
ATOM    134  C   ASN A  21      -6.233  -0.792   8.772  1.00 53.33           C  
ATOM    135  CB  ASN A  21      -6.668   0.364   6.589  1.00 53.33           C  
ATOM    136  O   ASN A  21      -6.616  -1.924   8.475  1.00 53.33           O  
ATOM    137  CG  ASN A  21      -7.762   1.335   6.988  1.00 53.33           C  
ATOM    138  ND2 ASN A  21      -8.642   1.656   6.046  1.00 53.33           N  
ATOM    139  OD1 ASN A  21      -7.815   1.794   8.132  1.00 53.33           O  
ATOM    140  N   ARG A  22      -5.546  -1.139   9.935  1.00 54.13           N  
ATOM    141  CA  ARG A  22      -6.332  -1.183  11.164  1.00 54.13           C  
ATOM    142  C   ARG A  22      -5.525  -1.785  12.309  1.00 54.13           C  
ATOM    143  CB  ARG A  22      -7.618  -1.984  10.952  1.00 54.13           C  
ATOM    144  O   ARG A  22      -5.854  -1.586  13.480  1.00 54.13           O  
ATOM    145  CG  ARG A  22      -8.798  -1.144  10.489  1.00 54.13           C  
ATOM    146  CD  ARG A  22     -10.121  -1.705  10.989  1.00 54.13           C  
ATOM    147  NE  ARG A  22     -11.215  -0.756  10.801  1.00 54.13           N  
ATOM    148  NH1 ARG A  22     -12.880  -2.358  10.805  1.00 54.13           N  
ATOM    149  NH2 ARG A  22     -13.414  -0.144  10.546  1.00 54.13           N  
ATOM    150  CZ  ARG A  22     -12.501  -1.088  10.717  1.00 54.13           C  
ATOM    151  N   MET A  23      -4.380  -2.464  11.878  1.00 56.73           N  
ATOM    152  CA  MET A  23      -3.819  -2.966  13.129  1.00 56.73           C  
ATOM    153  C   MET A  23      -2.874  -1.944  13.751  1.00 56.73           C  
ATOM    154  CB  MET A  23      -3.083  -4.287  12.897  1.00 56.73           C  
ATOM    155  O   MET A  23      -2.797  -1.827  14.975  1.00 56.73           O  
ATOM    156  CG  MET A  23      -3.984  -5.509  12.956  1.00 56.73           C  
ATOM    157  SD  MET A  23      -3.049  -7.058  13.263  1.00 56.73           S  
ATOM    158  CE  MET A  23      -3.703  -8.097  11.927  1.00 56.73           C  
ATOM    159  N   THR A  24      -2.457  -0.942  12.971  1.00 57.48           N  
ATOM    160  CA  THR A  24      -1.547  -0.023  13.644  1.00 57.48           C  
ATOM    161  C   THR A  24      -2.283   1.237  14.092  1.00 57.48           C  
ATOM    162  CB  THR A  24      -0.368   0.365  12.732  1.00 57.48           C  
ATOM    163  O   THR A  24      -1.903   1.866  15.081  1.00 57.48           O  
ATOM    164  CG2 THR A  24       0.923  -0.309  13.185  1.00 57.48           C  
ATOM    165  OG1 THR A  24      -0.659  -0.039  11.388  1.00 57.48           O  
ATOM    166  N   GLN A  25      -3.501   1.516  13.537  1.00 55.34           N  
ATOM    167  CA  GLN A  25      -4.148   2.730  14.021  1.00 55.34           C  
ATOM    168  C   GLN A  25      -5.010   2.443  15.247  1.00 55.34           C  
ATOM    169  CB  GLN A  25      -5.000   3.362  12.918  1.00 55.34           C  
ATOM    170  O   GLN A  25      -5.047   3.241  16.187  1.00 55.34           O  
ATOM    171  CG  GLN A  25      -5.483   4.768  13.243  1.00 55.34           C  
ATOM    172  CD  GLN A  25      -6.241   5.409  12.096  1.00 55.34           C  
ATOM    173  NE2 GLN A  25      -6.844   6.564  12.355  1.00 55.34           N  
ATOM    174  OE1 GLN A  25      -6.284   4.870  10.985  1.00 55.34           O  
ATOM    175  N   GLY A  26      -5.647   1.184  15.411  1.00 55.87           N  
ATOM    176  CA  GLY A  26      -6.269   0.929  16.701  1.00 55.87           C  
ATOM    177  C   GLY A  26      -5.272   0.549  17.779  1.00 55.87           C  
ATOM    178  O   GLY A  26      -5.468   0.869  18.954  1.00 55.87           O  
ATOM    179  N   GLN A  27      -4.154  -0.071  17.308  1.00 54.86           N  
ATOM    180  CA  GLN A  27      -3.088  -0.358  18.261  1.00 54.86           C  
ATOM    181  C   GLN A  27      -2.237   0.882  18.523  1.00 54.86           C  
ATOM    182  CB  GLN A  27      -2.207  -1.501  17.755  1.00 54.86           C  
ATOM    183  O   GLN A  27      -1.734   1.073  19.633  1.00 54.86           O  
ATOM    184  CG  GLN A  27      -2.801  -2.884  17.987  1.00 54.86           C  
ATOM    185  CD  GLN A  27      -1.870  -4.002  17.558  1.00 54.86           C  
ATOM    186  NE2 GLN A  27      -1.837  -5.078  18.337  1.00 54.86           N  
ATOM    187  OE1 GLN A  27      -1.186  -3.901  16.535  1.00 54.86           O  
ATOM    188  N   HIS A  28      -2.172   1.835  17.571  1.00 54.35           N  
ATOM    189  CA  HIS A  28      -1.580   3.140  17.844  1.00 54.35           C  
ATOM    190  C   HIS A  28      -2.524   4.012  18.664  1.00 54.35           C  
ATOM    191  CB  HIS A  28      -1.213   3.846  16.538  1.00 54.35           C  
ATOM    192  O   HIS A  28      -2.083   4.751  19.548  1.00 54.35           O  
ATOM    193  CG  HIS A  28      -0.155   4.891  16.698  1.00 54.35           C  
ATOM    194  CD2 HIS A  28       1.090   4.822  17.225  1.00 54.35           C  
ATOM    195  ND1 HIS A  28      -0.329   6.195  16.288  1.00 54.35           N  
ATOM    196  CE1 HIS A  28       0.767   6.885  16.557  1.00 54.35           C  
ATOM    197  NE2 HIS A  28       1.643   6.075  17.126  1.00 54.35           N  
ATOM    198  N   PHE A  29      -3.931   3.865  18.368  1.00 59.55           N  
ATOM    199  CA  PHE A  29      -4.899   4.658  19.116  1.00 59.55           C  
ATOM    200  C   PHE A  29      -5.079   4.107  20.525  1.00 59.55           C  
ATOM    201  CB  PHE A  29      -6.247   4.688  18.388  1.00 59.55           C  
ATOM    202  O   PHE A  29      -5.208   4.870  21.484  1.00 59.55           O  
ATOM    203  CG  PHE A  29      -7.300   5.499  19.094  1.00 59.55           C  
ATOM    204  CD1 PHE A  29      -8.345   4.874  19.764  1.00 59.55           C  
ATOM    205  CD2 PHE A  29      -7.245   6.886  19.088  1.00 59.55           C  
ATOM    206  CE1 PHE A  29      -9.321   5.622  20.418  1.00 59.55           C  
ATOM    207  CE2 PHE A  29      -8.216   7.640  19.740  1.00 59.55           C  
ATOM    208  CZ  PHE A  29      -9.254   7.006  20.404  1.00 59.55           C  
ATOM    209  N   LEU A  30      -4.931   2.803  20.720  1.00 52.59           N  
ATOM    210  CA  LEU A  30      -4.987   2.282  22.081  1.00 52.59           C  
ATOM    211  C   LEU A  30      -3.678   2.543  22.818  1.00 52.59           C  
ATOM    212  CB  LEU A  30      -5.288   0.780  22.068  1.00 52.59           C  
ATOM    213  O   LEU A  30      -3.632   2.493  24.049  1.00 52.59           O  
ATOM    214  CG  LEU A  30      -6.765   0.385  22.092  1.00 52.59           C  
ATOM    215  CD1 LEU A  30      -7.094  -0.510  20.902  1.00 52.59           C  
ATOM    216  CD2 LEU A  30      -7.111  -0.312  23.403  1.00 52.59           C  
ATOM    217  N   GLN A  31      -2.730   2.878  22.119  1.00 51.71           N  
ATOM    218  CA  GLN A  31      -1.523   3.239  22.854  1.00 51.71           C  
ATOM    219  C   GLN A  31      -1.527   4.718  23.226  1.00 51.71           C  
ATOM    220  CB  GLN A  31      -0.275   2.907  22.034  1.00 51.71           C  
ATOM    221  O   GLN A  31      -0.803   5.138  24.132  1.00 51.71           O  
ATOM    222  CG  GLN A  31       0.081   1.427  22.027  1.00 51.71           C  
ATOM    223  CD  GLN A  31       1.484   1.163  21.513  1.00 51.71           C  
ATOM    224  NE2 GLN A  31       1.640   1.154  20.194  1.00 51.71           N  
ATOM    225  OE1 GLN A  31       2.420   0.970  22.295  1.00 51.71           O  
ATOM    226  N   LYS A  32      -2.377   5.471  22.514  1.00 56.27           N  
ATOM    227  CA  LYS A  32      -2.326   6.884  22.878  1.00 56.27           C  
ATOM    228  C   LYS A  32      -3.424   7.234  23.879  1.00 56.27           C  
ATOM    229  CB  LYS A  32      -2.451   7.765  21.634  1.00 56.27           C  
ATOM    230  O   LYS A  32      -3.385   8.295  24.505  1.00 56.27           O  
ATOM    231  CG  LYS A  32      -2.057   9.217  21.861  1.00 56.27           C  
ATOM    232  CD  LYS A  32      -2.099  10.017  20.566  1.00 56.27           C  
ATOM    233  CE  LYS A  32      -1.337  11.329  20.692  1.00 56.27           C  
ATOM    234  NZ  LYS A  32      -1.441  12.152  19.451  1.00 56.27           N  
ATOM    235  N   VAL A  33      -4.377   6.393  24.332  1.00 49.09           N  
ATOM    236  CA  VAL A  33      -5.175   6.818  25.476  1.00 49.09           C  
ATOM    237  C   VAL A  33      -4.416   6.535  26.770  1.00 49.09           C  
ATOM    238  CB  VAL A  33      -6.551   6.116  25.501  1.00 49.09           C  
ATOM    239  O   VAL A  33      -4.541   7.278  27.747  1.00 49.09           O  
ATOM    240  CG1 VAL A  33      -7.382   6.513  24.282  1.00 49.09           C  
ATOM    241  CG2 VAL A  33      -6.375   4.600  25.561  1.00 49.09           C  
TER     242      VAL A  33
ENDMDL
END
