# Supplementary material for: An integrative multitiered computational analysis for better understanding the structure and function of 85 miniproteins
Source: NAR Genom Bioinform. 2025 Dec 3;7(4):lqaf178. doi: 10.1093/nargab/lqaf178 (PMC12673850; doi:10.1093/nargab/lqaf178)
Supplement: lqaf178_Supplemental_Files [file lqaf178_supplemental_files.zip › CT18/CT18_AF3.pdb]

MODEL     1
ATOM      1  N   MET A   1      20.397  15.865 -23.846  1.00 53.12           N  
ATOM      2  CA  MET A   1      20.274  14.886 -22.770  1.00 53.12           C  
ATOM      3  C   MET A   1      18.825  14.763 -22.309  1.00 53.12           C  
ATOM      4  CB  MET A   1      21.167  15.269 -21.589  1.00 53.12           C  
ATOM      5  O   MET A   1      18.188  15.765 -21.979  1.00 53.12           O  
ATOM      6  CG  MET A   1      22.649  15.043 -21.843  1.00 53.12           C  
ATOM      7  SD  MET A   1      23.466  14.133 -20.475  1.00 53.12           S  
ATOM      8  CE  MET A   1      23.647  12.498 -21.241  1.00 53.12           C  
ATOM      9  N   SER A   2      17.894  13.836 -22.833  1.00 56.53           N  
ATOM     10  CA  SER A   2      16.494  13.562 -22.528  1.00 56.53           C  
ATOM     11  C   SER A   2      16.354  12.780 -21.226  1.00 56.53           C  
ATOM     12  CB  SER A   2      15.837  12.788 -23.671  1.00 56.53           C  
ATOM     13  O   SER A   2      17.211  11.958 -20.895  1.00 56.53           O  
ATOM     14  OG  SER A   2      16.177  13.356 -24.924  1.00 56.53           O  
ATOM     15  N   PRO A   3      15.503  13.378 -20.246  1.00 66.40           N  
ATOM     16  CA  PRO A   3      15.326  12.650 -18.987  1.00 66.40           C  
ATOM     17  C   PRO A   3      14.835  11.219 -19.197  1.00 66.40           C  
ATOM     18  CB  PRO A   3      14.280  13.483 -18.243  1.00 66.40           C  
ATOM     19  O   PRO A   3      14.173  10.930 -20.197  1.00 66.40           O  
ATOM     20  CG  PRO A   3      13.730  14.415 -19.273  1.00 66.40           C  
ATOM     21  CD  PRO A   3      14.578  14.316 -20.508  1.00 66.40           C  
ATOM     22  N   PRO A   4      15.574  10.250 -18.547  1.00 68.40           N  
ATOM     23  CA  PRO A   4      15.123   8.859 -18.628  1.00 68.40           C  
ATOM     24  C   PRO A   4      13.638   8.701 -18.309  1.00 68.40           C  
ATOM     25  CB  PRO A   4      15.985   8.148 -17.581  1.00 68.40           C  
ATOM     26  O   PRO A   4      13.102   9.429 -17.469  1.00 68.40           O  
ATOM     27  CG  PRO A   4      16.715   9.246 -16.877  1.00 68.40           C  
ATOM     28  CD  PRO A   4      16.301  10.557 -17.481  1.00 68.40           C  
ATOM     29  N   SER A   5      12.791   8.676 -19.330  1.00 66.35           N  
ATOM     30  CA  SER A   5      11.412   8.202 -19.268  1.00 66.35           C  
ATOM     31  C   SER A   5      11.299   6.940 -18.419  1.00 66.35           C  
ATOM     32  CB  SER A   5      10.875   7.930 -20.674  1.00 66.35           C  
ATOM     33  O   SER A   5      11.934   5.926 -18.717  1.00 66.35           O  
ATOM     34  OG  SER A   5      11.873   8.177 -21.650  1.00 66.35           O  
ATOM     35  N   SER A   6      11.643   6.906 -17.179  1.00 63.65           N  
ATOM     36  CA  SER A   6      11.058   5.759 -16.492  1.00 63.65           C  
ATOM     37  C   SER A   6      11.586   5.641 -15.066  1.00 63.65           C  
ATOM     38  CB  SER A   6      11.348   4.469 -17.259  1.00 63.65           C  
ATOM     39  O   SER A   6      12.775   5.394 -14.857  1.00 63.65           O  
ATOM     40  OG  SER A   6      10.581   3.394 -16.744  1.00 63.65           O  
ATOM     41  N   MET A   7      10.998   6.334 -14.124  1.00 59.39           N  
ATOM     42  CA  MET A   7      11.056   5.472 -12.947  1.00 59.39           C  
ATOM     43  C   MET A   7       9.744   5.523 -12.171  1.00 59.39           C  
ATOM     44  CB  MET A   7      12.217   5.878 -12.038  1.00 59.39           C  
ATOM     45  O   MET A   7       9.646   6.210 -11.153  1.00 59.39           O  
ATOM     46  CG  MET A   7      13.587   5.579 -12.624  1.00 59.39           C  
ATOM     47  SD  MET A   7      14.939   5.812 -11.405  1.00 59.39           S  
ATOM     48  CE  MET A   7      14.689   4.346 -10.365  1.00 59.39           C  
ATOM     49  N   CYS A   8       8.632   5.491 -12.816  1.00 63.55           N  
ATOM     50  CA  CYS A   8       7.476   5.306 -11.946  1.00 63.55           C  
ATOM     51  C   CYS A   8       6.990   3.863 -11.983  1.00 63.55           C  
ATOM     52  CB  CYS A   8       6.343   6.247 -12.354  1.00 63.55           C  
ATOM     53  O   CYS A   8       6.694   3.330 -13.054  1.00 63.55           O  
ATOM     54  SG  CYS A   8       4.927   6.209 -11.233  1.00 63.55           S  
ATOM     55  N   SER A   9       7.762   3.004 -11.338  1.00 59.81           N  
ATOM     56  CA  SER A   9       7.353   1.645 -11.000  1.00 59.81           C  
ATOM     57  C   SER A   9       6.027   1.638 -10.248  1.00 59.81           C  
ATOM     58  CB  SER A   9       8.429   0.955 -10.160  1.00 59.81           C  
ATOM     59  O   SER A   9       5.838   2.407  -9.304  1.00 59.81           O  
ATOM     60  OG  SER A   9       8.013  -0.347  -9.782  1.00 59.81           O  
ATOM     61  N   PRO A  10       4.837   1.205 -10.765  1.00 57.81           N  
ATOM     62  CA  PRO A  10       3.548   1.153 -10.070  1.00 57.81           C  
ATOM     63  C   PRO A  10       3.617   0.376  -8.757  1.00 57.81           C  
ATOM     64  CB  PRO A  10       2.634   0.447 -11.075  1.00 57.81           C  
ATOM     65  O   PRO A  10       2.583   0.110  -8.139  1.00 57.81           O  
ATOM     66  CG  PRO A  10       3.564  -0.283 -11.990  1.00 57.81           C  
ATOM     67  CD  PRO A  10       4.939   0.301 -11.837  1.00 57.81           C  
ATOM     68  N   VAL A  11       4.849  -0.067  -8.476  1.00 58.71           N  
ATOM     69  CA  VAL A  11       4.966  -0.954  -7.323  1.00 58.71           C  
ATOM     70  C   VAL A  11       4.519  -0.222  -6.060  1.00 58.71           C  
ATOM     71  CB  VAL A  11       6.410  -1.476  -7.153  1.00 58.71           C  
ATOM     72  O   VAL A  11       3.821  -0.794  -5.218  1.00 58.71           O  
ATOM     73  CG1 VAL A  11       6.546  -2.280  -5.861  1.00 58.71           C  
ATOM     74  CG2 VAL A  11       6.816  -2.323  -8.358  1.00 58.71           C  
ATOM     75  N   PRO A  12       4.775   1.130  -5.965  1.00 58.62           N  
ATOM     76  CA  PRO A  12       4.309   1.750  -4.722  1.00 58.62           C  
ATOM     77  C   PRO A  12       2.796   1.951  -4.695  1.00 58.62           C  
ATOM     78  CB  PRO A  12       5.039   3.096  -4.704  1.00 58.62           C  
ATOM     79  O   PRO A  12       2.207   2.090  -3.619  1.00 58.62           O  
ATOM     80  CG  PRO A  12       5.950   3.052  -5.888  1.00 58.62           C  
ATOM     81  CD  PRO A  12       5.587   1.860  -6.726  1.00 58.62           C  
ATOM     82  N   LEU A  13       2.137   1.815  -5.883  1.00 58.72           N  
ATOM     83  CA  LEU A  13       0.699   2.026  -6.005  1.00 58.72           C  
ATOM     84  C   LEU A  13      -0.071   0.770  -5.611  1.00 58.72           C  
ATOM     85  CB  LEU A  13       0.336   2.433  -7.436  1.00 58.72           C  
ATOM     86  O   LEU A  13      -1.122   0.856  -4.972  1.00 58.72           O  
ATOM     87  CG  LEU A  13      -0.204   3.852  -7.621  1.00 58.72           C  
ATOM     88  CD1 LEU A  13       0.632   4.607  -8.648  1.00 58.72           C  
ATOM     89  CD2 LEU A  13      -1.670   3.815  -8.041  1.00 58.72           C  
ATOM     90  N   LEU A  14       0.486  -0.354  -5.850  1.00 55.61           N  
ATOM     91  CA  LEU A  14      -0.117  -1.643  -5.527  1.00 55.61           C  
ATOM     92  C   LEU A  14       0.086  -1.984  -4.054  1.00 55.61           C  
ATOM     93  CB  LEU A  14       0.477  -2.747  -6.405  1.00 55.61           C  
ATOM     94  O   LEU A  14      -0.802  -2.553  -3.416  1.00 55.61           O  
ATOM     95  CG  LEU A  14      -0.067  -2.845  -7.831  1.00 55.61           C  
ATOM     96  CD1 LEU A  14       1.002  -3.394  -8.770  1.00 55.61           C  
ATOM     97  CD2 LEU A  14      -1.317  -3.717  -7.868  1.00 55.61           C  
ATOM     98  N   ALA A  15       1.239  -1.522  -3.517  1.00 57.99           N  
ATOM     99  CA  ALA A  15       1.504  -1.651  -2.086  1.00 57.99           C  
ATOM    100  C   ALA A  15       0.631  -0.696  -1.278  1.00 57.99           C  
ATOM    101  CB  ALA A  15       2.980  -1.395  -1.793  1.00 57.99           C  
ATOM    102  O   ALA A  15       0.233  -1.009  -0.154  1.00 57.99           O  
ATOM    103  N   ALA A  16       0.329   0.477  -1.844  1.00 58.29           N  
ATOM    104  CA  ALA A  16      -0.561   1.454  -1.224  1.00 58.29           C  
ATOM    105  C   ALA A  16      -2.015   0.996  -1.297  1.00 58.29           C  
ATOM    106  CB  ALA A  16      -0.402   2.818  -1.891  1.00 58.29           C  
ATOM    107  O   ALA A  16      -2.837   1.382  -0.462  1.00 58.29           O  
ATOM    108  N   ALA A  17      -2.373   0.209  -2.278  1.00 59.30           N  
ATOM    109  CA  ALA A  17      -3.727  -0.326  -2.402  1.00 59.30           C  
ATOM    110  C   ALA A  17      -3.921  -1.542  -1.500  1.00 59.30           C  
ATOM    111  CB  ALA A  17      -4.023  -0.692  -3.854  1.00 59.30           C  
ATOM    112  O   ALA A  17      -5.051  -1.890  -1.152  1.00 59.30           O  
ATOM    113  N   SER A  18      -2.814  -2.233  -1.219  1.00 60.11           N  
ATOM    114  CA  SER A  18      -2.887  -3.461  -0.434  1.00 60.11           C  
ATOM    115  C   SER A  18      -3.024  -3.158   1.054  1.00 60.11           C  
ATOM    116  CB  SER A  18      -1.649  -4.326  -0.675  1.00 60.11           C  
ATOM    117  O   SER A  18      -3.608  -3.945   1.802  1.00 60.11           O  
ATOM    118  OG  SER A  18      -1.670  -5.475   0.153  1.00 60.11           O  
ATOM    119  N   GLY A  19      -2.907  -1.939   1.467  1.00 58.57           N  
ATOM    120  CA  GLY A  19      -3.037  -1.530   2.856  1.00 58.57           C  
ATOM    121  C   GLY A  19      -4.228  -0.622   3.101  1.00 58.57           C  
ATOM    122  O   GLY A  19      -4.449  -0.170   4.227  1.00 58.57           O  
ATOM    123  N   GLN A  20      -5.044  -0.297   2.065  1.00 56.42           N  
ATOM    124  CA  GLN A  20      -6.247   0.522   2.170  1.00 56.42           C  
ATOM    125  C   GLN A  20      -7.495  -0.348   2.294  1.00 56.42           C  
ATOM    126  CB  GLN A  20      -6.372   1.450   0.962  1.00 56.42           C  
ATOM    127  O   GLN A  20      -8.403  -0.261   1.466  1.00 56.42           O  
ATOM    128  CG  GLN A  20      -5.427   2.643   1.002  1.00 56.42           C  
ATOM    129  CD  GLN A  20      -5.768   3.698  -0.034  1.00 56.42           C  
ATOM    130  NE2 GLN A  20      -6.314   4.821   0.420  1.00 56.42           N  
ATOM    131  OE1 GLN A  20      -5.541   3.506  -1.233  1.00 56.42           O  
ATOM    132  N   ASN A  21      -7.383  -1.544   2.709  1.00 57.01           N  
ATOM    133  CA  ASN A  21      -8.572  -2.376   2.861  1.00 57.01           C  
ATOM    134  C   ASN A  21      -9.066  -2.389   4.304  1.00 57.01           C  
ATOM    135  CB  ASN A  21      -8.293  -3.803   2.383  1.00 57.01           C  
ATOM    136  O   ASN A  21     -10.022  -3.094   4.632  1.00 57.01           O  
ATOM    137  CG  ASN A  21      -9.562  -4.603   2.163  1.00 57.01           C  
ATOM    138  ND2 ASN A  21      -9.435  -5.925   2.149  1.00 57.01           N  
ATOM    139  OD1 ASN A  21     -10.648  -4.038   2.007  1.00 57.01           O  
ATOM    140  N   ARG A  22      -8.722  -1.346   5.068  1.00 54.33           N  
ATOM    141  CA  ARG A  22      -9.356  -1.446   6.378  1.00 54.33           C  
ATOM    142  C   ARG A  22      -9.797  -0.075   6.879  1.00 54.33           C  
ATOM    143  CB  ARG A  22      -8.406  -2.093   7.388  1.00 54.33           C  
ATOM    144  O   ARG A  22     -10.574   0.023   7.831  1.00 54.33           O  
ATOM    145  CG  ARG A  22      -9.077  -3.102   8.306  1.00 54.33           C  
ATOM    146  CD  ARG A  22      -8.189  -3.466   9.488  1.00 54.33           C  
ATOM    147  NE  ARG A  22      -8.951  -4.106  10.557  1.00 54.33           N  
ATOM    148  NH1 ARG A  22      -7.116  -4.522  11.897  1.00 54.33           N  
ATOM    149  NH2 ARG A  22      -9.209  -5.155  12.584  1.00 54.33           N  
ATOM    150  CZ  ARG A  22      -8.423  -4.593  11.677  1.00 54.33           C  
ATOM    151  N   MET A  23      -9.737   0.992   6.111  1.00 55.60           N  
ATOM    152  CA  MET A  23     -10.264   2.243   6.648  1.00 55.60           C  
ATOM    153  C   MET A  23     -11.445   2.737   5.820  1.00 55.60           C  
ATOM    154  CB  MET A  23      -9.172   3.313   6.691  1.00 55.60           C  
ATOM    155  O   MET A  23     -11.944   3.842   6.039  1.00 55.60           O  
ATOM    156  CG  MET A  23      -9.168   4.134   7.970  1.00 55.60           C  
ATOM    157  SD  MET A  23      -8.083   5.610   7.855  1.00 55.60           S  
ATOM    158  CE  MET A  23      -6.508   4.893   8.402  1.00 55.60           C  
ATOM    159  N   THR A  24     -11.816   2.095   4.837  1.00 57.98           N  
ATOM    160  CA  THR A  24     -12.872   2.661   4.006  1.00 57.98           C  
ATOM    161  C   THR A  24     -14.179   1.896   4.196  1.00 57.98           C  
ATOM    162  CB  THR A  24     -12.479   2.648   2.517  1.00 57.98           C  
ATOM    163  O   THR A  24     -15.246   2.372   3.802  1.00 57.98           O  
ATOM    164  CG2 THR A  24     -12.616   4.036   1.900  1.00 57.98           C  
ATOM    165  OG1 THR A  24     -11.119   2.215   2.392  1.00 57.98           O  
ATOM    166  N   GLN A  25     -14.195   0.853   5.062  1.00 54.34           N  
ATOM    167  CA  GLN A  25     -15.480   0.211   5.318  1.00 54.34           C  
ATOM    168  C   GLN A  25     -16.141   0.783   6.569  1.00 54.34           C  
ATOM    169  CB  GLN A  25     -15.307  -1.302   5.461  1.00 54.34           C  
ATOM    170  O   GLN A  25     -17.365   0.913   6.627  1.00 54.34           O  
ATOM    171  CG  GLN A  25     -16.618  -2.076   5.437  1.00 54.34           C  
ATOM    172  CD  GLN A  25     -16.416  -3.575   5.559  1.00 54.34           C  
ATOM    173  NE2 GLN A  25     -17.130  -4.195   6.492  1.00 54.34           N  
ATOM    174  OE1 GLN A  25     -15.626  -4.171   4.820  1.00 54.34           O  
ATOM    175  N   GLY A  26     -15.381   1.443   7.463  1.00 55.68           N  
ATOM    176  CA  GLY A  26     -15.996   2.064   8.625  1.00 55.68           C  
ATOM    177  C   GLY A  26     -16.422   3.499   8.378  1.00 55.68           C  
ATOM    178  O   GLY A  26     -17.241   4.046   9.121  1.00 55.68           O  
ATOM    179  N   GLN A  27     -15.869   4.116   7.260  1.00 55.90           N  
ATOM    180  CA  GLN A  27     -16.216   5.493   6.922  1.00 55.90           C  
ATOM    181  C   GLN A  27     -17.384   5.541   5.941  1.00 55.90           C  
ATOM    182  CB  GLN A  27     -15.007   6.224   6.336  1.00 55.90           C  
ATOM    183  O   GLN A  27     -18.039   6.575   5.797  1.00 55.90           O  
ATOM    184  CG  GLN A  27     -13.912   6.515   7.354  1.00 55.90           C  
ATOM    185  CD  GLN A  27     -13.880   7.971   7.781  1.00 55.90           C  
ATOM    186  NE2 GLN A  27     -13.271   8.238   8.931  1.00 55.90           N  
ATOM    187  OE1 GLN A  27     -14.398   8.848   7.083  1.00 55.90           O  
ATOM    188  N   HIS A  28     -17.611   4.452   5.184  1.00 54.44           N  
ATOM    189  CA  HIS A  28     -18.802   4.387   4.345  1.00 54.44           C  
ATOM    190  C   HIS A  28     -20.060   4.206   5.188  1.00 54.44           C  
ATOM    191  CB  HIS A  28     -18.682   3.248   3.331  1.00 54.44           C  
ATOM    192  O   HIS A  28     -21.152   4.602   4.774  1.00 54.44           O  
ATOM    193  CG  HIS A  28     -19.319   3.550   2.012  1.00 54.44           C  
ATOM    194  CD2 HIS A  28     -18.952   4.394   1.019  1.00 54.44           C  
ATOM    195  ND1 HIS A  28     -20.486   2.947   1.594  1.00 54.44           N  
ATOM    196  CE1 HIS A  28     -20.809   3.408   0.397  1.00 54.44           C  
ATOM    197  NE2 HIS A  28     -19.894   4.287   0.026  1.00 54.44           N  
ATOM    198  N   PHE A  29     -19.992   3.633   6.408  1.00 58.51           N  
ATOM    199  CA  PHE A  29     -21.120   3.432   7.310  1.00 58.51           C  
ATOM    200  C   PHE A  29     -21.479   4.728   8.027  1.00 58.51           C  
ATOM    201  CB  PHE A  29     -20.803   2.337   8.333  1.00 58.51           C  
ATOM    202  O   PHE A  29     -22.654   4.995   8.286  1.00 58.51           O  
ATOM    203  CG  PHE A  29     -21.938   2.039   9.276  1.00 58.51           C  
ATOM    204  CD1 PHE A  29     -21.921   2.521  10.579  1.00 58.51           C  
ATOM    205  CD2 PHE A  29     -23.021   1.278   8.858  1.00 58.51           C  
ATOM    206  CE1 PHE A  29     -22.970   2.247  11.454  1.00 58.51           C  
ATOM    207  CE2 PHE A  29     -24.073   1.000   9.727  1.00 58.51           C  
ATOM    208  CZ  PHE A  29     -24.045   1.485  11.024  1.00 58.51           C  
ATOM    209  N   LEU A  30     -20.623   5.639   8.173  1.00 54.57           N  
ATOM    210  CA  LEU A  30     -20.911   6.904   8.841  1.00 54.57           C  
ATOM    211  C   LEU A  30     -21.411   7.944   7.844  1.00 54.57           C  
ATOM    212  CB  LEU A  30     -19.665   7.427   9.560  1.00 54.57           C  
ATOM    213  O   LEU A  30     -21.960   8.975   8.239  1.00 54.57           O  
ATOM    214  CG  LEU A  30     -19.359   6.807  10.924  1.00 54.57           C  
ATOM    215  CD1 LEU A  30     -17.852   6.696  11.130  1.00 54.57           C  
ATOM    216  CD2 LEU A  30     -19.996   7.628  12.040  1.00 54.57           C  
ATOM    217  N   GLN A  31     -21.228   7.701   6.580  1.00 53.60           N  
ATOM    218  CA  GLN A  31     -21.789   8.591   5.568  1.00 53.60           C  
ATOM    219  C   GLN A  31     -23.215   8.185   5.209  1.00 53.60           C  
ATOM    220  CB  GLN A  31     -20.913   8.598   4.314  1.00 53.60           C  
ATOM    221  O   GLN A  31     -23.952   8.963   4.599  1.00 53.60           O  
ATOM    222  CG  GLN A  31     -19.597   9.344   4.487  1.00 53.60           C  
ATOM    223  CD  GLN A  31     -18.888   9.598   3.170  1.00 53.60           C  
ATOM    224  NE2 GLN A  31     -18.049   8.654   2.756  1.00 53.60           N  
ATOM    225  OE1 GLN A  31     -19.094  10.633   2.529  1.00 53.60           O  
ATOM    226  N   LYS A  32     -23.561   6.915   5.612  1.00 55.15           N  
ATOM    227  CA  LYS A  32     -24.929   6.480   5.341  1.00 55.15           C  
ATOM    228  C   LYS A  32     -25.802   6.607   6.586  1.00 55.15           C  
ATOM    229  CB  LYS A  32     -24.943   5.037   4.835  1.00 55.15           C  
ATOM    230  O   LYS A  32     -26.875   6.003   6.662  1.00 55.15           O  
ATOM    231  CG  LYS A  32     -26.256   4.620   4.190  1.00 55.15           C  
ATOM    232  CD  LYS A  32     -26.154   3.240   3.554  1.00 55.15           C  
ATOM    233  CE  LYS A  32     -27.304   2.980   2.591  1.00 55.15           C  
ATOM    234  NZ  LYS A  32     -27.435   1.529   2.263  1.00 55.15           N  
ATOM    235  N   VAL A  33     -25.526   7.374   7.665  1.00 50.86           N  
ATOM    236  CA  VAL A  33     -26.496   7.797   8.669  1.00 50.86           C  
ATOM    237  C   VAL A  33     -26.744   9.299   8.548  1.00 50.86           C  
ATOM    238  CB  VAL A  33     -26.023   7.449  10.098  1.00 50.86           C  
ATOM    239  O   VAL A  33     -25.803  10.079   8.381  1.00 50.86           O  
ATOM    240  CG1 VAL A  33     -26.158   5.950  10.361  1.00 50.86           C  
ATOM    241  CG2 VAL A  33     -24.580   7.904  10.307  1.00 50.86           C  
TER     242      VAL A  33
ENDMDL
END
