# Supplementary material for: An integrative multitiered computational analysis for better understanding the structure and function of 85 miniproteins
Source: NAR Genom Bioinform. 2025 Dec 3;7(4):lqaf178. doi: 10.1093/nargab/lqaf178 (PMC12673850; doi:10.1093/nargab/lqaf178)
Supplement: lqaf178_Supplemental_Files [file lqaf178_supplemental_files.zip › CT18/CT18_AF4.pdb]

MODEL     1
ATOM      1  N   MET A   1      31.456   2.927 -17.614  1.00 59.96           N  
ATOM      2  CA  MET A   1      30.763   2.148 -16.593  1.00 59.96           C  
ATOM      3  C   MET A   1      29.475   2.841 -16.160  1.00 59.96           C  
ATOM      4  CB  MET A   1      31.668   1.922 -15.380  1.00 59.96           C  
ATOM      5  O   MET A   1      29.508   3.971 -15.670  1.00 59.96           O  
ATOM      6  CG  MET A   1      32.180   0.496 -15.254  1.00 59.96           C  
ATOM      7  SD  MET A   1      33.588   0.355 -14.086  1.00 59.96           S  
ATOM      8  CE  MET A   1      32.696  -0.039 -12.556  1.00 59.96           C  
ATOM      9  N   SER A   2      28.496   3.027 -16.992  1.00 52.57           N  
ATOM     10  CA  SER A   2      27.242   3.730 -16.743  1.00 52.57           C  
ATOM     11  C   SER A   2      26.487   3.115 -15.569  1.00 52.57           C  
ATOM     12  CB  SER A   2      26.359   3.712 -17.992  1.00 52.57           C  
ATOM     13  O   SER A   2      26.447   1.891 -15.422  1.00 52.57           O  
ATOM     14  OG  SER A   2      27.120   4.011 -19.149  1.00 52.57           O  
ATOM     15  N   PRO A   3      26.254   3.890 -14.471  1.00 61.93           N  
ATOM     16  CA  PRO A   3      25.616   3.463 -13.224  1.00 61.93           C  
ATOM     17  C   PRO A   3      24.289   2.743 -13.456  1.00 61.93           C  
ATOM     18  CB  PRO A   3      25.398   4.778 -12.471  1.00 61.93           C  
ATOM     19  O   PRO A   3      23.604   3.008 -14.446  1.00 61.93           O  
ATOM     20  CG  PRO A   3      25.623   5.845 -13.493  1.00 61.93           C  
ATOM     21  CD  PRO A   3      26.240   5.218 -14.710  1.00 61.93           C  
ATOM     22  N   PRO A   4      24.180   1.571 -12.833  1.00 64.96           N  
ATOM     23  CA  PRO A   4      22.920   0.837 -12.970  1.00 64.96           C  
ATOM     24  C   PRO A   4      21.701   1.689 -12.621  1.00 64.96           C  
ATOM     25  CB  PRO A   4      23.077  -0.321 -11.981  1.00 64.96           C  
ATOM     26  O   PRO A   4      21.748   2.485 -11.680  1.00 64.96           O  
ATOM     27  CG  PRO A   4      24.326  -0.009 -11.223  1.00 64.96           C  
ATOM     28  CD  PRO A   4      24.954   1.216 -11.821  1.00 64.96           C  
ATOM     29  N   SER A   5      21.057   2.372 -13.627  1.00 61.57           N  
ATOM     30  CA  SER A   5      19.703   2.914 -13.580  1.00 61.57           C  
ATOM     31  C   SER A   5      18.831   2.139 -12.597  1.00 61.57           C  
ATOM     32  CB  SER A   5      19.066   2.887 -14.970  1.00 61.57           C  
ATOM     33  O   SER A   5      18.749   0.911 -12.666  1.00 61.57           O  
ATOM     34  OG  SER A   5      19.198   1.605 -15.559  1.00 61.57           O  
ATOM     35  N   SER A   6      19.139   2.106 -11.335  1.00 60.71           N  
ATOM     36  CA  SER A   6      18.288   1.671 -10.232  1.00 60.71           C  
ATOM     37  C   SER A   6      16.820   1.978 -10.512  1.00 60.71           C  
ATOM     38  CB  SER A   6      18.717   2.341  -8.927  1.00 60.71           C  
ATOM     39  O   SER A   6      16.439   3.143 -10.645  1.00 60.71           O  
ATOM     40  OG  SER A   6      18.082   1.733  -7.816  1.00 60.71           O  
ATOM     41  N   MET A   7      16.369   1.506 -11.570  1.00 56.54           N  
ATOM     42  CA  MET A   7      14.922   1.469 -11.755  1.00 56.54           C  
ATOM     43  C   MET A   7      14.233   0.854 -10.541  1.00 56.54           C  
ATOM     44  CB  MET A   7      14.560   0.681 -13.016  1.00 56.54           C  
ATOM     45  O   MET A   7      14.470  -0.309 -10.211  1.00 56.54           O  
ATOM     46  CG  MET A   7      15.096   1.297 -14.298  1.00 56.54           C  
ATOM     47  SD  MET A   7      14.056   0.901 -15.757  1.00 56.54           S  
ATOM     48  CE  MET A   7      12.706   2.089 -15.519  1.00 56.54           C  
ATOM     49  N   CYS A   8      14.540   1.385  -9.343  1.00 65.71           N  
ATOM     50  CA  CYS A   8      13.682   1.185  -8.180  1.00 65.71           C  
ATOM     51  C   CYS A   8      12.310   0.670  -8.597  1.00 65.71           C  
ATOM     52  CB  CYS A   8      13.532   2.487  -7.394  1.00 65.71           C  
ATOM     53  O   CYS A   8      11.651   1.267  -9.449  1.00 65.71           O  
ATOM     54  SG  CYS A   8      12.598   2.306  -5.859  1.00 65.71           S  
ATOM     55  N   SER A   9      12.273  -0.480  -9.111  1.00 60.87           N  
ATOM     56  CA  SER A   9      11.168  -1.418  -9.281  1.00 60.87           C  
ATOM     57  C   SER A   9      10.005  -1.075  -8.356  1.00 60.87           C  
ATOM     58  CB  SER A   9      11.634  -2.850  -9.017  1.00 60.87           C  
ATOM     59  O   SER A   9      10.195  -0.891  -7.152  1.00 60.87           O  
ATOM     60  OG  SER A   9      10.566  -3.766  -9.186  1.00 60.87           O  
ATOM     61  N   PRO A  10       8.875  -0.320  -8.781  1.00 60.36           N  
ATOM     62  CA  PRO A  10       7.730  -0.057  -7.906  1.00 60.36           C  
ATOM     63  C   PRO A  10       7.061  -1.337  -7.410  1.00 60.36           C  
ATOM     64  CB  PRO A  10       6.780   0.746  -8.798  1.00 60.36           C  
ATOM     65  O   PRO A  10       6.581  -2.139  -8.215  1.00 60.36           O  
ATOM     66  CG  PRO A  10       7.166   0.378 -10.194  1.00 60.36           C  
ATOM     67  CD  PRO A  10       8.473  -0.360 -10.150  1.00 60.36           C  
ATOM     68  N   VAL A  11       7.723  -2.248  -6.698  1.00 54.53           N  
ATOM     69  CA  VAL A  11       7.073  -3.349  -5.995  1.00 54.53           C  
ATOM     70  C   VAL A  11       6.558  -2.866  -4.641  1.00 54.53           C  
ATOM     71  CB  VAL A  11       8.031  -4.546  -5.805  1.00 54.53           C  
ATOM     72  O   VAL A  11       7.316  -2.308  -3.845  1.00 54.53           O  
ATOM     73  CG1 VAL A  11       7.351  -5.663  -5.016  1.00 54.53           C  
ATOM     74  CG2 VAL A  11       8.515  -5.062  -7.159  1.00 54.53           C  
ATOM     75  N   PRO A  12       5.136  -2.676  -4.293  1.00 48.74           N  
ATOM     76  CA  PRO A  12       3.742  -2.302  -4.539  1.00 48.74           C  
ATOM     77  C   PRO A  12       3.231  -1.250  -3.557  1.00 48.74           C  
ATOM     78  CB  PRO A  12       2.987  -3.622  -4.367  1.00 48.74           C  
ATOM     79  O   PRO A  12       3.286  -1.457  -2.342  1.00 48.74           O  
ATOM     80  CG  PRO A  12       3.953  -4.526  -3.670  1.00 48.74           C  
ATOM     81  CD  PRO A  12       5.151  -3.719  -3.260  1.00 48.74           C  
ATOM     82  N   LEU A  13       3.259  -0.043  -3.790  1.00 57.96           N  
ATOM     83  CA  LEU A  13       2.295   0.933  -3.291  1.00 57.96           C  
ATOM     84  C   LEU A  13       1.038   0.240  -2.776  1.00 57.96           C  
ATOM     85  CB  LEU A  13       1.928   1.933  -4.390  1.00 57.96           C  
ATOM     86  O   LEU A  13       0.332   0.781  -1.922  1.00 57.96           O  
ATOM     87  CG  LEU A  13       2.990   2.976  -4.740  1.00 57.96           C  
ATOM     88  CD1 LEU A  13       2.681   3.616  -6.089  1.00 57.96           C  
ATOM     89  CD2 LEU A  13       3.079   4.037  -3.648  1.00 57.96           C  
ATOM     90  N   LEU A  14       0.911  -1.045  -3.056  1.00 57.08           N  
ATOM     91  CA  LEU A  14      -0.261  -1.651  -2.432  1.00 57.08           C  
ATOM     92  C   LEU A  14       0.041  -2.065  -0.996  1.00 57.08           C  
ATOM     93  CB  LEU A  14      -0.729  -2.865  -3.238  1.00 57.08           C  
ATOM     94  O   LEU A  14      -0.843  -2.029  -0.137  1.00 57.08           O  
ATOM     95  CG  LEU A  14      -1.455  -2.569  -4.551  1.00 57.08           C  
ATOM     96  CD1 LEU A  14      -1.517  -3.822  -5.418  1.00 57.08           C  
ATOM     97  CD2 LEU A  14      -2.856  -2.032  -4.278  1.00 57.08           C  
ATOM     98  N   ALA A  15       1.356  -2.305  -0.750  1.00 56.14           N  
ATOM     99  CA  ALA A  15       1.604  -2.542   0.670  1.00 56.14           C  
ATOM    100  C   ALA A  15       1.603  -1.232   1.453  1.00 56.14           C  
ATOM    101  CB  ALA A  15       2.930  -3.273   0.864  1.00 56.14           C  
ATOM    102  O   ALA A  15       1.202  -1.199   2.619  1.00 56.14           O  
ATOM    103  N   ALA A  16       2.026  -0.155   0.709  1.00 55.74           N  
ATOM    104  CA  ALA A  16       1.913   1.117   1.416  1.00 55.74           C  
ATOM    105  C   ALA A  16       0.461   1.581   1.483  1.00 55.74           C  
ATOM    106  CB  ALA A  16       2.777   2.180   0.742  1.00 55.74           C  
ATOM    107  O   ALA A  16       0.060   2.249   2.439  1.00 55.74           O  
ATOM    108  N   ALA A  17      -0.381   1.189   0.530  1.00 58.03           N  
ATOM    109  CA  ALA A  17      -1.790   1.523   0.722  1.00 58.03           C  
ATOM    110  C   ALA A  17      -2.420   0.647   1.801  1.00 58.03           C  
ATOM    111  CB  ALA A  17      -2.555   1.377  -0.591  1.00 58.03           C  
ATOM    112  O   ALA A  17      -3.351   1.072   2.488  1.00 58.03           O  
ATOM    113  N   SER A  18      -1.846  -0.535   1.969  1.00 56.55           N  
ATOM    114  CA  SER A  18      -2.460  -1.311   3.042  1.00 56.55           C  
ATOM    115  C   SER A  18      -2.013  -0.810   4.411  1.00 56.55           C  
ATOM    116  CB  SER A  18      -2.117  -2.794   2.895  1.00 56.55           C  
ATOM    117  O   SER A  18      -2.648  -1.109   5.425  1.00 56.55           O  
ATOM    118  OG  SER A  18      -0.809  -3.057   3.373  1.00 56.55           O  
ATOM    119  N   GLY A  19      -0.993  -0.048   4.471  1.00 54.67           N  
ATOM    120  CA  GLY A  19      -0.614   0.484   5.770  1.00 54.67           C  
ATOM    121  C   GLY A  19      -1.226   1.841   6.061  1.00 54.67           C  
ATOM    122  O   GLY A  19      -1.310   2.256   7.219  1.00 54.67           O  
ATOM    123  N   GLN A  20      -1.793   2.502   5.074  1.00 53.25           N  
ATOM    124  CA  GLN A  20      -2.461   3.780   5.299  1.00 53.25           C  
ATOM    125  C   GLN A  20      -3.945   3.581   5.592  1.00 53.25           C  
ATOM    126  CB  GLN A  20      -2.282   4.700   4.091  1.00 53.25           C  
ATOM    127  O   GLN A  20      -4.645   4.531   5.950  1.00 53.25           O  
ATOM    128  CG  GLN A  20      -0.873   5.259   3.946  1.00 53.25           C  
ATOM    129  CD  GLN A  20      -0.810   6.459   3.020  1.00 53.25           C  
ATOM    130  NE2 GLN A  20      -0.889   7.655   3.593  1.00 53.25           N  
ATOM    131  OE1 GLN A  20      -0.690   6.313   1.799  1.00 53.25           O  
ATOM    132  N   ASN A  21      -4.399   2.402   5.410  1.00 52.89           N  
ATOM    133  CA  ASN A  21      -5.817   2.231   5.708  1.00 52.89           C  
ATOM    134  C   ASN A  21      -6.054   2.011   7.200  1.00 52.89           C  
ATOM    135  CB  ASN A  21      -6.399   1.068   4.902  1.00 52.89           C  
ATOM    136  O   ASN A  21      -7.185   2.118   7.676  1.00 52.89           O  
ATOM    137  CG  ASN A  21      -7.915   1.082   4.868  1.00 52.89           C  
ATOM    138  ND2 ASN A  21      -8.506   0.010   4.352  1.00 52.89           N  
ATOM    139  OD1 ASN A  21      -8.549   2.047   5.301  1.00 52.89           O  
ATOM    140  N   ARG A  22      -4.967   1.958   7.921  1.00 54.28           N  
ATOM    141  CA  ARG A  22      -5.292   1.783   9.333  1.00 54.28           C  
ATOM    142  C   ARG A  22      -5.342   3.127  10.054  1.00 54.28           C  
ATOM    143  CB  ARG A  22      -4.274   0.863  10.010  1.00 54.28           C  
ATOM    144  O   ARG A  22      -6.024   3.267  11.071  1.00 54.28           O  
ATOM    145  CG  ARG A  22      -4.701  -0.595  10.064  1.00 54.28           C  
ATOM    146  CD  ARG A  22      -3.796  -1.415  10.973  1.00 54.28           C  
ATOM    147  NE  ARG A  22      -4.519  -2.519  11.598  1.00 54.28           N  
ATOM    148  NH1 ARG A  22      -2.700  -3.943  11.665  1.00 54.28           N  
ATOM    149  NH2 ARG A  22      -4.730  -4.630  12.478  1.00 54.28           N  
ATOM    150  CZ  ARG A  22      -3.981  -3.695  11.912  1.00 54.28           C  
ATOM    151  N   MET A  23      -4.715   4.199   9.534  1.00 54.51           N  
ATOM    152  CA  MET A  23      -4.848   5.466  10.249  1.00 54.51           C  
ATOM    153  C   MET A  23      -6.121   6.195   9.832  1.00 54.51           C  
ATOM    154  CB  MET A  23      -3.629   6.356   9.998  1.00 54.51           C  
ATOM    155  O   MET A  23      -6.757   6.861  10.651  1.00 54.51           O  
ATOM    156  CG  MET A  23      -2.445   6.041  10.897  1.00 54.51           C  
ATOM    157  SD  MET A  23      -1.193   7.383  10.906  1.00 54.51           S  
ATOM    158  CE  MET A  23       0.267   6.463  10.345  1.00 54.51           C  
ATOM    159  N   THR A  24      -6.708   5.878   8.721  1.00 58.79           N  
ATOM    160  CA  THR A  24      -7.912   6.631   8.389  1.00 58.79           C  
ATOM    161  C   THR A  24      -9.163   5.855   8.792  1.00 58.79           C  
ATOM    162  CB  THR A  24      -7.970   6.958   6.886  1.00 58.79           C  
ATOM    163  O   THR A  24     -10.201   6.450   9.088  1.00 58.79           O  
ATOM    164  CG2 THR A  24      -7.722   8.442   6.636  1.00 58.79           C  
ATOM    165  OG1 THR A  24      -6.969   6.196   6.198  1.00 58.79           O  
ATOM    166  N   GLN A  25      -9.052   4.567   9.049  1.00 56.81           N  
ATOM    167  CA  GLN A  25     -10.239   3.882   9.548  1.00 56.81           C  
ATOM    168  C   GLN A  25     -10.350   4.006  11.065  1.00 56.81           C  
ATOM    169  CB  GLN A  25     -10.219   2.407   9.142  1.00 56.81           C  
ATOM    170  O   GLN A  25     -11.448   4.162  11.603  1.00 56.81           O  
ATOM    171  CG  GLN A  25     -11.532   1.680   9.400  1.00 56.81           C  
ATOM    172  CD  GLN A  25     -11.523   0.253   8.886  1.00 56.81           C  
ATOM    173  NE2 GLN A  25     -12.375  -0.589   9.461  1.00 56.81           N  
ATOM    174  OE1 GLN A  25     -10.757  -0.091   7.980  1.00 56.81           O  
ATOM    175  N   GLY A  26      -9.189   4.077  11.734  1.00 55.32           N  
ATOM    176  CA  GLY A  26      -9.370   4.317  13.156  1.00 55.32           C  
ATOM    177  C   GLY A  26      -9.873   5.714  13.466  1.00 55.32           C  
ATOM    178  O   GLY A  26     -10.657   5.906  14.398  1.00 55.32           O  
ATOM    179  N   GLN A  27      -9.559   6.591  12.568  1.00 57.70           N  
ATOM    180  CA  GLN A  27     -10.104   7.918  12.837  1.00 57.70           C  
ATOM    181  C   GLN A  27     -11.549   8.026  12.360  1.00 57.70           C  
ATOM    182  CB  GLN A  27      -9.248   8.996  12.169  1.00 57.70           C  
ATOM    183  O   GLN A  27     -12.354   8.742  12.959  1.00 57.70           O  
ATOM    184  CG  GLN A  27      -7.861   9.145  12.779  1.00 57.70           C  
ATOM    185  CD  GLN A  27      -7.124  10.369  12.268  1.00 57.70           C  
ATOM    186  NE2 GLN A  27      -6.518  11.120  13.181  1.00 57.70           N  
ATOM    187  OE1 GLN A  27      -7.099  10.636  11.063  1.00 57.70           O  
ATOM    188  N   HIS A  28     -11.873   7.253  11.350  1.00 54.91           N  
ATOM    189  CA  HIS A  28     -13.285   7.220  10.985  1.00 54.91           C  
ATOM    190  C   HIS A  28     -14.104   6.464  12.026  1.00 54.91           C  
ATOM    191  CB  HIS A  28     -13.468   6.581   9.608  1.00 54.91           C  
ATOM    192  O   HIS A  28     -15.243   6.838  12.316  1.00 54.91           O  
ATOM    193  CG  HIS A  28     -14.811   6.835   9.002  1.00 54.91           C  
ATOM    194  CD2 HIS A  28     -15.344   7.955   8.458  1.00 54.91           C  
ATOM    195  ND1 HIS A  28     -15.783   5.862   8.912  1.00 54.91           N  
ATOM    196  CE1 HIS A  28     -16.858   6.374   8.337  1.00 54.91           C  
ATOM    197  NE2 HIS A  28     -16.618   7.642   8.052  1.00 54.91           N  
ATOM    198  N   PHE A  29     -13.574   5.473  12.723  1.00 59.92           N  
ATOM    199  CA  PHE A  29     -14.322   4.767  13.757  1.00 59.92           C  
ATOM    200  C   PHE A  29     -14.421   5.608  15.024  1.00 59.92           C  
ATOM    201  CB  PHE A  29     -13.665   3.419  14.072  1.00 59.92           C  
ATOM    202  O   PHE A  29     -15.474   5.655  15.663  1.00 59.92           O  
ATOM    203  CG  PHE A  29     -14.401   2.612  15.106  1.00 59.92           C  
ATOM    204  CD1 PHE A  29     -13.951   2.564  16.420  1.00 59.92           C  
ATOM    205  CD2 PHE A  29     -15.544   1.901  14.765  1.00 59.92           C  
ATOM    206  CE1 PHE A  29     -14.630   1.817  17.380  1.00 59.92           C  
ATOM    207  CE2 PHE A  29     -16.228   1.153  15.719  1.00 59.92           C  
ATOM    208  CZ  PHE A  29     -15.769   1.111  17.025  1.00 59.92           C  
ATOM    209  N   LEU A  30     -13.461   6.380  15.365  1.00 54.54           N  
ATOM    210  CA  LEU A  30     -13.606   7.216  16.551  1.00 54.54           C  
ATOM    211  C   LEU A  30     -14.517   8.406  16.269  1.00 54.54           C  
ATOM    212  CB  LEU A  30     -12.238   7.709  17.031  1.00 54.54           C  
ATOM    213  O   LEU A  30     -15.125   8.960  17.188  1.00 54.54           O  
ATOM    214  CG  LEU A  30     -11.443   6.746  17.915  1.00 54.54           C  
ATOM    215  CD1 LEU A  30      -9.946   6.945  17.701  1.00 54.54           C  
ATOM    216  CD2 LEU A  30     -11.810   6.941  19.382  1.00 54.54           C  
ATOM    217  N   GLN A  31     -14.686   8.716  15.102  1.00 53.99           N  
ATOM    218  CA  GLN A  31     -15.639   9.789  14.840  1.00 53.99           C  
ATOM    219  C   GLN A  31     -17.061   9.246  14.728  1.00 53.99           C  
ATOM    220  CB  GLN A  31     -15.263  10.542  13.563  1.00 53.99           C  
ATOM    221  O   GLN A  31     -18.029  10.001  14.837  1.00 53.99           O  
ATOM    222  CG  GLN A  31     -14.129  11.542  13.750  1.00 53.99           C  
ATOM    223  CD  GLN A  31     -14.024  12.531  12.605  1.00 53.99           C  
ATOM    224  NE2 GLN A  31     -13.223  12.194  11.601  1.00 53.99           N  
ATOM    225  OE1 GLN A  31     -14.659  13.591  12.623  1.00 53.99           O  
ATOM    226  N   LYS A  32     -17.137   8.007  14.563  1.00 54.97           N  
ATOM    227  CA  LYS A  32     -18.516   7.527  14.524  1.00 54.97           C  
ATOM    228  C   LYS A  32     -18.965   7.033  15.896  1.00 54.97           C  
ATOM    229  CB  LYS A  32     -18.666   6.410  13.490  1.00 54.97           C  
ATOM    230  O   LYS A  32     -20.163   6.886  16.147  1.00 54.97           O  
ATOM    231  CG  LYS A  32     -20.096   6.197  13.013  1.00 54.97           C  
ATOM    232  CD  LYS A  32     -20.155   5.228  11.839  1.00 54.97           C  
ATOM    233  CE  LYS A  32     -21.538   5.203  11.202  1.00 54.97           C  
ATOM    234  NZ  LYS A  32     -21.682   4.075  10.235  1.00 54.97           N  
ATOM    235  N   VAL A  33     -18.217   6.995  16.940  1.00 49.60           N  
ATOM    236  CA  VAL A  33     -18.767   6.755  18.270  1.00 49.60           C  
ATOM    237  C   VAL A  33     -19.031   8.087  18.967  1.00 49.60           C  
ATOM    238  CB  VAL A  33     -17.822   5.883  19.126  1.00 49.60           C  
ATOM    239  O   VAL A  33     -20.013   8.227  19.701  1.00 49.60           O  
ATOM    240  CG1 VAL A  33     -18.623   4.952  20.035  1.00 49.60           C  
ATOM    241  CG2 VAL A  33     -16.880   5.080  18.231  1.00 49.60           C  
TER     242      VAL A  33
ENDMDL
END
