# Supplementary material for: An integrative multitiered computational analysis for better understanding the structure and function of 85 miniproteins
Source: NAR Genom Bioinform. 2025 Dec 3;7(4):lqaf178. doi: 10.1093/nargab/lqaf178 (PMC12673850; doi:10.1093/nargab/lqaf178)
Supplement: lqaf178_Supplemental_Files [file lqaf178_supplemental_files.zip › CT18/CT18_AF5.pdb]

MODEL     1
ATOM      1  N   MET A   1      28.201   7.112 -19.887  1.00 56.39           N  
ATOM      2  CA  MET A   1      26.790   7.360 -19.606  1.00 56.39           C  
ATOM      3  C   MET A   1      26.395   6.784 -18.250  1.00 56.39           C  
ATOM      4  CB  MET A   1      25.910   6.760 -20.705  1.00 56.39           C  
ATOM      5  O   MET A   1      26.594   5.595 -17.995  1.00 56.39           O  
ATOM      6  CG  MET A   1      25.655   7.704 -21.869  1.00 56.39           C  
ATOM      7  SD  MET A   1      25.100   6.823 -23.380  1.00 56.39           S  
ATOM      8  CE  MET A   1      23.302   7.000 -23.212  1.00 56.39           C  
ATOM      9  N   SER A   2      26.714   7.404 -17.162  1.00 50.29           N  
ATOM     10  CA  SER A   2      26.415   6.972 -15.800  1.00 50.29           C  
ATOM     11  C   SER A   2      24.913   6.820 -15.585  1.00 50.29           C  
ATOM     12  CB  SER A   2      26.986   7.963 -14.785  1.00 50.29           C  
ATOM     13  O   SER A   2      24.125   7.631 -16.077  1.00 50.29           O  
ATOM     14  OG  SER A   2      28.371   8.167 -15.006  1.00 50.29           O  
ATOM     15  N   PRO A   3      24.428   5.634 -15.023  1.00 62.72           N  
ATOM     16  CA  PRO A   3      23.032   5.219 -14.866  1.00 62.72           C  
ATOM     17  C   PRO A   3      22.223   6.185 -14.003  1.00 62.72           C  
ATOM     18  CB  PRO A   3      23.146   3.849 -14.192  1.00 62.72           C  
ATOM     19  O   PRO A   3      22.786   6.878 -13.151  1.00 62.72           O  
ATOM     20  CG  PRO A   3      24.603   3.684 -13.906  1.00 62.72           C  
ATOM     21  CD  PRO A   3      25.332   4.887 -14.432  1.00 62.72           C  
ATOM     22  N   PRO A   4      20.967   6.523 -14.414  1.00 69.54           N  
ATOM     23  CA  PRO A   4      20.043   7.345 -13.628  1.00 69.54           C  
ATOM     24  C   PRO A   4      19.857   6.826 -12.204  1.00 69.54           C  
ATOM     25  CB  PRO A   4      18.734   7.258 -14.417  1.00 69.54           C  
ATOM     26  O   PRO A   4      19.801   5.613 -11.988  1.00 69.54           O  
ATOM     27  CG  PRO A   4      18.998   6.242 -15.482  1.00 69.54           C  
ATOM     28  CD  PRO A   4      20.412   5.759 -15.341  1.00 69.54           C  
ATOM     29  N   SER A   5      20.597   7.397 -11.176  1.00 66.07           N  
ATOM     30  CA  SER A   5      20.364   7.250  -9.743  1.00 66.07           C  
ATOM     31  C   SER A   5      18.882   7.378  -9.407  1.00 66.07           C  
ATOM     32  CB  SER A   5      21.165   8.292  -8.960  1.00 66.07           C  
ATOM     33  O   SER A   5      18.241   8.365  -9.773  1.00 66.07           O  
ATOM     34  OG  SER A   5      20.842   9.603  -9.392  1.00 66.07           O  
ATOM     35  N   SER A   6      17.954   6.503  -9.809  1.00 59.51           N  
ATOM     36  CA  SER A   6      16.593   6.384  -9.298  1.00 59.51           C  
ATOM     37  C   SER A   6      16.574   6.356  -7.773  1.00 59.51           C  
ATOM     38  CB  SER A   6      15.923   5.124  -9.847  1.00 59.51           C  
ATOM     39  O   SER A   6      17.151   5.457  -7.157  1.00 59.51           O  
ATOM     40  OG  SER A   6      14.526   5.150  -9.604  1.00 59.51           O  
ATOM     41  N   MET A   7      16.986   7.394  -7.046  1.00 62.81           N  
ATOM     42  CA  MET A   7      16.731   7.304  -5.611  1.00 62.81           C  
ATOM     43  C   MET A   7      15.274   7.626  -5.297  1.00 62.81           C  
ATOM     44  CB  MET A   7      17.653   8.250  -4.840  1.00 62.81           C  
ATOM     45  O   MET A   7      14.734   8.620  -5.786  1.00 62.81           O  
ATOM     46  CG  MET A   7      19.132   7.944  -5.018  1.00 62.81           C  
ATOM     47  SD  MET A   7      20.152   8.570  -3.627  1.00 62.81           S  
ATOM     48  CE  MET A   7      19.811   7.295  -2.382  1.00 62.81           C  
ATOM     49  N   CYS A   8      14.330   6.729  -5.598  1.00 65.16           N  
ATOM     50  CA  CYS A   8      13.100   6.468  -4.860  1.00 65.16           C  
ATOM     51  C   CYS A   8      12.910   7.482  -3.739  1.00 65.16           C  
ATOM     52  CB  CYS A   8      13.111   5.052  -4.283  1.00 65.16           C  
ATOM     53  O   CYS A   8      13.782   7.636  -2.881  1.00 65.16           O  
ATOM     54  SG  CYS A   8      11.624   4.636  -3.346  1.00 65.16           S  
ATOM     55  N   SER A   9      12.715   8.716  -3.990  1.00 61.71           N  
ATOM     56  CA  SER A   9      12.250   9.764  -3.088  1.00 61.71           C  
ATOM     57  C   SER A   9      11.121   9.262  -2.194  1.00 61.71           C  
ATOM     58  CB  SER A   9      11.779  10.984  -3.881  1.00 61.71           C  
ATOM     59  O   SER A   9      10.181   8.623  -2.672  1.00 61.71           O  
ATOM     60  OG  SER A   9      11.254  11.975  -3.014  1.00 61.71           O  
ATOM     61  N   PRO A  10      11.248   9.014  -0.838  1.00 57.00           N  
ATOM     62  CA  PRO A  10      10.370   8.496   0.215  1.00 57.00           C  
ATOM     63  C   PRO A  10       9.006   9.182   0.236  1.00 57.00           C  
ATOM     64  CB  PRO A  10      11.149   8.789   1.499  1.00 57.00           C  
ATOM     65  O   PRO A  10       8.928  10.412   0.165  1.00 57.00           O  
ATOM     66  CG  PRO A  10      12.170   9.806   1.104  1.00 57.00           C  
ATOM     67  CD  PRO A  10      12.275   9.819  -0.395  1.00 57.00           C  
ATOM     68  N   VAL A  11       8.088   8.993  -0.616  1.00 55.05           N  
ATOM     69  CA  VAL A  11       6.672   9.270  -0.399  1.00 55.05           C  
ATOM     70  C   VAL A  11       6.384   9.345   1.099  1.00 55.05           C  
ATOM     71  CB  VAL A  11       5.776   8.199  -1.061  1.00 55.05           C  
ATOM     72  O   VAL A  11       6.825   8.485   1.866  1.00 55.05           O  
ATOM     73  CG1 VAL A  11       4.300   8.495  -0.804  1.00 55.05           C  
ATOM     74  CG2 VAL A  11       6.056   8.124  -2.561  1.00 55.05           C  
ATOM     75  N   PRO A  12       6.139  10.553   1.664  1.00 49.60           N  
ATOM     76  CA  PRO A  12       6.021  10.923   3.076  1.00 49.60           C  
ATOM     77  C   PRO A  12       5.302   9.862   3.906  1.00 49.60           C  
ATOM     78  CB  PRO A  12       5.214  12.223   3.034  1.00 49.60           C  
ATOM     79  O   PRO A  12       4.253   9.359   3.496  1.00 49.60           O  
ATOM     80  CG  PRO A  12       5.014  12.502   1.579  1.00 49.60           C  
ATOM     81  CD  PRO A  12       5.352  11.260   0.805  1.00 49.60           C  
ATOM     82  N   LEU A  13       5.974   8.880   4.545  1.00 57.11           N  
ATOM     83  CA  LEU A  13       5.684   8.071   5.723  1.00 57.11           C  
ATOM     84  C   LEU A  13       4.469   8.612   6.469  1.00 57.11           C  
ATOM     85  CB  LEU A  13       6.895   8.032   6.659  1.00 57.11           C  
ATOM     86  O   LEU A  13       3.806   7.876   7.203  1.00 57.11           O  
ATOM     87  CG  LEU A  13       7.979   7.006   6.322  1.00 57.11           C  
ATOM     88  CD1 LEU A  13       9.307   7.411   6.954  1.00 57.11           C  
ATOM     89  CD2 LEU A  13       7.562   5.615   6.788  1.00 57.11           C  
ATOM     90  N   LEU A  14       4.028   9.782   6.074  1.00 53.47           N  
ATOM     91  CA  LEU A  14       2.888  10.181   6.891  1.00 53.47           C  
ATOM     92  C   LEU A  14       1.578   9.723   6.258  1.00 53.47           C  
ATOM     93  CB  LEU A  14       2.872  11.700   7.082  1.00 53.47           C  
ATOM     94  O   LEU A  14       0.559   9.610   6.943  1.00 53.47           O  
ATOM     95  CG  LEU A  14       3.958  12.281   7.989  1.00 53.47           C  
ATOM     96  CD1 LEU A  14       3.991  13.801   7.870  1.00 53.47           C  
ATOM     97  CD2 LEU A  14       3.729  11.858   9.437  1.00 53.47           C  
ATOM     98  N   ALA A  15       1.577   9.347   4.989  1.00 53.10           N  
ATOM     99  CA  ALA A  15       0.362   8.727   4.467  1.00 53.10           C  
ATOM    100  C   ALA A  15       0.278   7.258   4.872  1.00 53.10           C  
ATOM    101  CB  ALA A  15       0.307   8.861   2.947  1.00 53.10           C  
ATOM    102  O   ALA A  15      -0.814   6.691   4.953  1.00 53.10           O  
ATOM    103  N   ALA A  16       1.360   6.718   5.309  1.00 53.94           N  
ATOM    104  CA  ALA A  16       1.262   5.324   5.736  1.00 53.94           C  
ATOM    105  C   ALA A  16       0.917   5.228   7.219  1.00 53.94           C  
ATOM    106  CB  ALA A  16       2.567   4.586   5.448  1.00 53.94           C  
ATOM    107  O   ALA A  16       0.398   4.207   7.677  1.00 53.94           O  
ATOM    108  N   ALA A  17       0.977   6.351   7.977  1.00 56.18           N  
ATOM    109  CA  ALA A  17       0.696   6.129   9.393  1.00 56.18           C  
ATOM    110  C   ALA A  17      -0.724   6.565   9.745  1.00 56.18           C  
ATOM    111  CB  ALA A  17       1.708   6.875  10.260  1.00 56.18           C  
ATOM    112  O   ALA A  17      -1.259   6.175  10.786  1.00 56.18           O  
ATOM    113  N   SER A  18      -1.477   7.172   8.848  1.00 48.97           N  
ATOM    114  CA  SER A  18      -2.789   7.577   9.340  1.00 48.97           C  
ATOM    115  C   SER A  18      -3.892   6.696   8.763  1.00 48.97           C  
ATOM    116  CB  SER A  18      -3.062   9.042   8.995  1.00 48.97           C  
ATOM    117  O   SER A  18      -3.994   6.537   7.545  1.00 48.97           O  
ATOM    118  OG  SER A  18      -3.499   9.169   7.652  1.00 48.97           O  
ATOM    119  N   GLY A  19      -3.927   5.361   9.001  1.00 42.97           N  
ATOM    120  CA  GLY A  19      -5.284   5.000   9.377  1.00 42.97           C  
ATOM    121  C   GLY A  19      -5.992   4.163   8.327  1.00 42.97           C  
ATOM    122  O   GLY A  19      -7.222   4.175   8.242  1.00 42.97           O  
ATOM    123  N   GLN A  20      -5.449   3.056   7.924  1.00 50.88           N  
ATOM    124  CA  GLN A  20      -6.559   2.191   7.538  1.00 50.88           C  
ATOM    125  C   GLN A  20      -6.246   0.727   7.837  1.00 50.88           C  
ATOM    126  CB  GLN A  20      -6.886   2.365   6.054  1.00 50.88           C  
ATOM    127  O   GLN A  20      -5.326   0.152   7.252  1.00 50.88           O  
ATOM    128  CG  GLN A  20      -7.320   3.777   5.682  1.00 50.88           C  
ATOM    129  CD  GLN A  20      -7.726   3.901   4.225  1.00 50.88           C  
ATOM    130  NE2 GLN A  20      -8.963   3.524   3.920  1.00 50.88           N  
ATOM    131  OE1 GLN A  20      -6.934   4.333   3.382  1.00 50.88           O  
ATOM    132  N   ASN A  21      -5.577   0.396   8.960  1.00 53.70           N  
ATOM    133  CA  ASN A  21      -6.008  -0.894   9.490  1.00 53.70           C  
ATOM    134  C   ASN A  21      -7.212  -1.438   8.727  1.00 53.70           C  
ATOM    135  CB  ASN A  21      -6.330  -0.781  10.981  1.00 53.70           C  
ATOM    136  O   ASN A  21      -8.349  -1.043   8.990  1.00 53.70           O  
ATOM    137  CG  ASN A  21      -6.370  -2.129  11.673  1.00 53.70           C  
ATOM    138  ND2 ASN A  21      -6.470  -2.113  12.997  1.00 53.70           N  
ATOM    139  OD1 ASN A  21      -6.312  -3.176  11.024  1.00 53.70           O  
ATOM    140  N   ARG A  22      -7.213  -1.322   7.399  1.00 55.53           N  
ATOM    141  CA  ARG A  22      -8.174  -2.062   6.587  1.00 55.53           C  
ATOM    142  C   ARG A  22      -8.187  -3.539   6.965  1.00 55.53           C  
ATOM    143  CB  ARG A  22      -7.855  -1.904   5.099  1.00 55.53           C  
ATOM    144  O   ARG A  22      -7.180  -4.234   6.810  1.00 55.53           O  
ATOM    145  CG  ARG A  22      -9.068  -2.037   4.192  1.00 55.53           C  
ATOM    146  CD  ARG A  22      -8.698  -1.860   2.726  1.00 55.53           C  
ATOM    147  NE  ARG A  22      -9.827  -2.148   1.846  1.00 55.53           N  
ATOM    148  NH1 ARG A  22      -8.657  -1.793  -0.114  1.00 55.53           N  
ATOM    149  NH2 ARG A  22     -10.869  -2.390  -0.186  1.00 55.53           N  
ATOM    150  CZ  ARG A  22      -9.782  -2.109   0.517  1.00 55.53           C  
ATOM    151  N   MET A  23      -8.200  -3.790   8.160  1.00 55.22           N  
ATOM    152  CA  MET A  23      -8.638  -5.168   8.369  1.00 55.22           C  
ATOM    153  C   MET A  23      -9.447  -5.668   7.177  1.00 55.22           C  
ATOM    154  CB  MET A  23      -9.469  -5.280   9.648  1.00 55.22           C  
ATOM    155  O   MET A  23     -10.392  -5.008   6.741  1.00 55.22           O  
ATOM    156  CG  MET A  23      -8.693  -4.950  10.913  1.00 55.22           C  
ATOM    157  SD  MET A  23      -9.526  -5.564  12.429  1.00 55.22           S  
ATOM    158  CE  MET A  23      -9.724  -4.007  13.339  1.00 55.22           C  
ATOM    159  N   THR A  24      -8.890  -5.846   6.073  1.00 61.14           N  
ATOM    160  CA  THR A  24      -9.483  -6.579   4.959  1.00 61.14           C  
ATOM    161  C   THR A  24     -10.477  -7.620   5.464  1.00 61.14           C  
ATOM    162  CB  THR A  24      -8.402  -7.268   4.106  1.00 61.14           C  
ATOM    163  O   THR A  24     -10.310  -8.167   6.557  1.00 61.14           O  
ATOM    164  CG2 THR A  24      -7.881  -6.334   3.019  1.00 61.14           C  
ATOM    165  OG1 THR A  24      -7.311  -7.657   4.950  1.00 61.14           O  
ATOM    166  N   GLN A  25     -11.713  -7.276   5.642  1.00 56.72           N  
ATOM    167  CA  GLN A  25     -12.870  -8.144   5.837  1.00 56.72           C  
ATOM    168  C   GLN A  25     -12.445  -9.603   5.976  1.00 56.72           C  
ATOM    169  CB  GLN A  25     -13.857  -7.993   4.679  1.00 56.72           C  
ATOM    170  O   GLN A  25     -13.049 -10.361   6.738  1.00 56.72           O  
ATOM    171  CG  GLN A  25     -15.154  -8.768   4.872  1.00 56.72           C  
ATOM    172  CD  GLN A  25     -16.151  -8.529   3.754  1.00 56.72           C  
ATOM    173  NE2 GLN A  25     -16.803  -9.596   3.303  1.00 56.72           N  
ATOM    174  OE1 GLN A  25     -16.335  -7.396   3.299  1.00 56.72           O  
ATOM    175  N   GLY A  26     -11.299  -9.955   5.431  1.00 52.70           N  
ATOM    176  CA  GLY A  26     -10.919 -11.351   5.582  1.00 52.70           C  
ATOM    177  C   GLY A  26     -10.270 -11.651   6.919  1.00 52.70           C  
ATOM    178  O   GLY A  26     -10.430 -12.747   7.461  1.00 52.70           O  
ATOM    179  N   GLN A  27      -9.676 -10.647   7.553  1.00 57.47           N  
ATOM    180  CA  GLN A  27      -9.029 -10.834   8.847  1.00 57.47           C  
ATOM    181  C   GLN A  27     -10.034 -10.702   9.988  1.00 57.47           C  
ATOM    182  CB  GLN A  27      -7.892  -9.828   9.030  1.00 57.47           C  
ATOM    183  O   GLN A  27      -9.859 -11.304  11.049  1.00 57.47           O  
ATOM    184  CG  GLN A  27      -6.634 -10.173   8.244  1.00 57.47           C  
ATOM    185  CD  GLN A  27      -5.363  -9.938   9.039  1.00 57.47           C  
ATOM    186  NE2 GLN A  27      -4.921  -8.686   9.093  1.00 57.47           N  
ATOM    187  OE1 GLN A  27      -4.783 -10.873   9.599  1.00 57.47           O  
ATOM    188  N   HIS A  28     -11.192 -10.095   9.732  1.00 59.45           N  
ATOM    189  CA  HIS A  28     -12.274 -10.096  10.710  1.00 59.45           C  
ATOM    190  C   HIS A  28     -12.969 -11.452  10.761  1.00 59.45           C  
ATOM    191  CB  HIS A  28     -13.288  -8.998  10.388  1.00 59.45           C  
ATOM    192  O   HIS A  28     -13.367 -11.911  11.834  1.00 59.45           O  
ATOM    193  CG  HIS A  28     -14.085  -8.552  11.573  1.00 59.45           C  
ATOM    194  CD2 HIS A  28     -13.725  -7.853  12.675  1.00 59.45           C  
ATOM    195  ND1 HIS A  28     -15.429  -8.825  11.710  1.00 59.45           N  
ATOM    196  CE1 HIS A  28     -15.862  -8.311  12.850  1.00 59.45           C  
ATOM    197  NE2 HIS A  28     -14.848  -7.717  13.454  1.00 59.45           N  
ATOM    198  N   PHE A  29     -13.008 -12.212   9.683  1.00 63.39           N  
ATOM    199  CA  PHE A  29     -13.649 -13.522   9.656  1.00 63.39           C  
ATOM    200  C   PHE A  29     -12.778 -14.566  10.344  1.00 63.39           C  
ATOM    201  CB  PHE A  29     -13.941 -13.949   8.214  1.00 63.39           C  
ATOM    202  O   PHE A  29     -13.284 -15.426  11.067  1.00 63.39           O  
ATOM    203  CG  PHE A  29     -14.631 -15.282   8.104  1.00 63.39           C  
ATOM    204  CD1 PHE A  29     -13.932 -16.410   7.693  1.00 63.39           C  
ATOM    205  CD2 PHE A  29     -15.980 -15.406   8.412  1.00 63.39           C  
ATOM    206  CE1 PHE A  29     -14.569 -17.645   7.590  1.00 63.39           C  
ATOM    207  CE2 PHE A  29     -16.622 -16.637   8.311  1.00 63.39           C  
ATOM    208  CZ  PHE A  29     -15.915 -17.755   7.899  1.00 63.39           C  
ATOM    209  N   LEU A  30     -11.552 -14.446  10.278  1.00 56.56           N  
ATOM    210  CA  LEU A  30     -10.711 -15.451  10.920  1.00 56.56           C  
ATOM    211  C   LEU A  30     -10.611 -15.198  12.421  1.00 56.56           C  
ATOM    212  CB  LEU A  30      -9.312 -15.456  10.298  1.00 56.56           C  
ATOM    213  O   LEU A  30     -10.314 -16.114  13.191  1.00 56.56           O  
ATOM    214  CG  LEU A  30      -9.125 -16.330   9.057  1.00 56.56           C  
ATOM    215  CD1 LEU A  30      -8.482 -15.524   7.933  1.00 56.56           C  
ATOM    216  CD2 LEU A  30      -8.285 -17.558   9.390  1.00 56.56           C  
ATOM    217  N   GLN A  31     -10.954 -14.104  12.879  1.00 57.74           N  
ATOM    218  CA  GLN A  31     -10.943 -13.916  14.326  1.00 57.74           C  
ATOM    219  C   GLN A  31     -12.246 -14.401  14.953  1.00 57.74           C  
ATOM    220  CB  GLN A  31     -10.707 -12.446  14.675  1.00 57.74           C  
ATOM    221  O   GLN A  31     -12.284 -14.736  16.139  1.00 57.74           O  
ATOM    222  CG  GLN A  31      -9.727 -12.236  15.822  1.00 57.74           C  
ATOM    223  CD  GLN A  31      -9.582 -10.776  16.210  1.00 57.74           C  
ATOM    224  NE2 GLN A  31      -8.382 -10.233  16.037  1.00 57.74           N  
ATOM    225  OE1 GLN A  31     -10.541 -10.142  16.661  1.00 57.74           O  
ATOM    226  N   LYS A  32     -13.246 -14.568  14.212  1.00 61.09           N  
ATOM    227  CA  LYS A  32     -14.430 -15.071  14.901  1.00 61.09           C  
ATOM    228  C   LYS A  32     -14.579 -16.578  14.709  1.00 61.09           C  
ATOM    229  CB  LYS A  32     -15.686 -14.353  14.405  1.00 61.09           C  
ATOM    230  O   LYS A  32     -15.421 -17.210  15.349  1.00 61.09           O  
ATOM    231  CG  LYS A  32     -15.979 -13.047  15.129  1.00 61.09           C  
ATOM    232  CD  LYS A  32     -17.156 -12.312  14.502  1.00 61.09           C  
ATOM    233  CE  LYS A  32     -17.318 -10.914  15.084  1.00 61.09           C  
ATOM    234  NZ  LYS A  32     -18.491 -10.201  14.495  1.00 61.09           N  
ATOM    235  N   VAL A  33     -13.699 -17.310  14.188  1.00 52.58           N  
ATOM    236  CA  VAL A  33     -13.869 -18.757  14.267  1.00 52.58           C  
ATOM    237  C   VAL A  33     -12.936 -19.330  15.332  1.00 52.58           C  
ATOM    238  CB  VAL A  33     -13.604 -19.435  12.905  1.00 52.58           C  
ATOM    239  O   VAL A  33     -13.289 -20.285  16.027  1.00 52.58           O  
ATOM    240  CG1 VAL A  33     -14.886 -19.505  12.077  1.00 52.58           C  
ATOM    241  CG2 VAL A  33     -12.511 -18.689  12.142  1.00 52.58           C  
TER     242      VAL A  33
ENDMDL
END
