# Supplementary material for: An integrative multitiered computational analysis for better understanding the structure and function of 85 miniproteins
Source: NAR Genom Bioinform. 2025 Dec 3;7(4):lqaf178. doi: 10.1093/nargab/lqaf178 (PMC12673850; doi:10.1093/nargab/lqaf178)
Supplement: lqaf178_Supplemental_Files [file lqaf178_supplemental_files.zip › CT18/rank_2_model_3_ptm_seed_0.raw.txt]

i	j	aa_i	aa_j	p(cbcb<8)	maxdistbin
0	1	M	S	1.000	5.75
0	2	M	P	0.654	7.62
0	3	M	P	0.066	10.44
0	4	M	S	0.065	12.94
0	5	M	S	0.020	15.75
0	6	M	M	0.025	18.56
0	7	M	C	0.029	>21.69
0	8	M	S	0.019	>21.69
0	9	M	P	0.016	>21.69
0	10	M	V	0.008	>21.69
0	11	M	P	0.010	>21.69
0	12	M	L	0.007	>21.69
0	13	M	L	0.006	>21.69
0	14	M	A	0.004	>21.69
0	15	M	A	0.006	>21.69
0	16	M	A	0.006	>21.69
0	17	M	S	0.008	>21.69
0	18	M	G	0.004	>21.69
0	19	M	Q	0.006	>21.69
0	20	M	N	0.004	>21.69
0	21	M	R	0.004	>21.69
0	22	M	M	0.006	>21.69
0	23	M	T	0.003	>21.69
0	24	M	Q	0.003	>21.69
0	25	M	G	0.003	>21.69
0	26	M	Q	0.002	>21.69
0	27	M	H	0.002	>21.69
0	28	M	F	0.003	>21.69
0	29	M	L	0.004	>21.69
0	30	M	Q	0.002	>21.69
0	31	M	K	0.004	>21.69
0	32	M	V	0.005	>21.69
1	2	S	P	1.000	5.44
1	3	S	P	0.813	7.94
1	4	S	S	0.298	8.88
1	5	S	S	0.140	12.31
1	6	S	M	0.063	15.44
1	7	S	C	0.045	17.62
1	8	S	S	0.028	>21.69
1	9	S	P	0.024	>21.69
1	10	S	V	0.011	>21.69
1	11	S	P	0.007	>21.69
1	12	S	L	0.006	>21.69
1	13	S	L	0.004	>21.69
1	14	S	A	0.003	>21.69
1	15	S	A	0.003	>21.69
1	16	S	A	0.004	>21.69
1	17	S	S	0.002	>21.69
1	18	S	G	0.003	>21.69
1	19	S	Q	0.004	>21.69
1	20	S	N	0.004	>21.69
1	21	S	R	0.004	>21.69
1	22	S	M	0.004	>21.69
1	23	S	T	0.003	>21.69
1	24	S	Q	0.004	>21.69
1	25	S	G	0.003	>21.69
1	26	S	Q	0.004	>21.69
1	27	S	H	0.002	>21.69
1	28	S	F	0.003	>21.69
1	29	S	L	0.003	>21.69
1	30	S	Q	0.003	>21.69
1	31	S	K	0.004	>21.69
1	32	S	V	0.005	>21.69
2	3	P	P	1.000	5.44
2	4	P	S	0.929	7.00
2	5	P	S	0.324	9.81
2	6	P	M	0.111	12.94
2	7	P	C	0.057	14.19
2	8	P	S	0.026	17.31
2	9	P	P	0.017	>21.69
2	10	P	V	0.008	>21.69
2	11	P	P	0.007	>21.69
2	12	P	L	0.005	>21.69
2	13	P	L	0.004	>21.69
2	14	P	A	0.003	>21.69
2	15	P	A	0.003	>21.69
2	16	P	A	0.003	>21.69
2	17	P	S	0.002	>21.69
2	18	P	G	0.002	>21.69
2	19	P	Q	0.002	>21.69
2	20	P	N	0.003	>21.69
2	21	P	R	0.004	>21.69
2	22	P	M	0.003	>21.69
2	23	P	T	0.003	>21.69
2	24	P	Q	0.004	>21.69
2	25	P	G	0.004	>21.69
2	26	P	Q	0.002	>21.69
2	27	P	H	0.003	>21.69
2	28	P	F	0.005	>21.69
2	29	P	L	0.005	>21.69
2	30	P	Q	0.004	>21.69
2	31	P	K	0.005	>21.69
2	32	P	V	0.006	>21.69
3	4	P	S	1.000	5.44
3	5	P	S	0.858	7.00
3	6	P	M	0.243	10.12
3	7	P	C	0.122	12.31
3	8	P	S	0.036	15.12
3	9	P	P	0.024	17.31
3	10	P	V	0.013	>21.69
3	11	P	P	0.009	>21.69
3	12	P	L	0.008	>21.69
3	13	P	L	0.004	>21.69
3	14	P	A	0.004	>21.69
3	15	P	A	0.004	>21.69
3	16	P	A	0.004	>21.69
3	17	P	S	0.002	>21.69
3	18	P	G	0.003	>21.69
3	19	P	Q	0.004	>21.69
3	20	P	N	0.004	>21.69
3	21	P	R	0.005	>21.69
3	22	P	M	0.006	>21.69
3	23	P	T	0.004	>21.69
3	24	P	Q	0.006	>21.69
3	25	P	G	0.005	>21.69
3	26	P	Q	0.005	>21.69
3	27	P	H	0.005	>21.69
3	28	P	F	0.006	>21.69
3	29	P	L	0.007	>21.69
3	30	P	Q	0.006	>21.69
3	31	P	K	0.008	>21.69
3	32	P	V	0.009	>21.69
4	5	S	S	1.000	5.44
4	6	S	M	0.881	7.31
4	7	S	C	0.229	10.44
4	8	S	S	0.097	13.25
4	9	S	P	0.031	16.06
4	10	S	V	0.015	18.56
4	11	S	P	0.009	>21.69
4	12	S	L	0.009	>21.69
4	13	S	L	0.006	>21.69
4	14	S	A	0.003	>21.69
4	15	S	A	0.003	>21.69
4	16	S	A	0.004	>21.69
4	17	S	S	0.003	>21.69
4	18	S	G	0.003	>21.69
4	19	S	Q	0.004	>21.69
4	20	S	N	0.005	>21.69
4	21	S	R	0.006	>21.69
4	22	S	M	0.007	>21.69
4	23	S	T	0.005	>21.69
4	24	S	Q	0.008	>21.69
4	25	S	G	0.007	>21.69
4	26	S	Q	0.006	>21.69
4	27	S	H	0.007	>21.69
4	28	S	F	0.007	>21.69
4	29	S	L	0.009	>21.69
4	30	S	Q	0.006	>21.69
4	31	S	K	0.011	>21.69
4	32	S	V	0.013	>21.69
5	6	S	M	1.000	5.44
5	7	S	C	0.838	7.31
5	8	S	S	0.221	10.44
5	9	S	P	0.098	13.25
5	10	S	V	0.034	14.19
5	11	S	P	0.014	17.31
5	12	S	L	0.017	>21.69
5	13	S	L	0.009	>21.69
5	14	S	A	0.005	>21.69
5	15	S	A	0.006	>21.69
5	16	S	A	0.006	>21.69
5	17	S	S	0.004	>21.69
5	18	S	G	0.004	>21.69
5	19	S	Q	0.006	>21.69
5	20	S	N	0.007	>21.69
5	21	S	R	0.007	>21.69
5	22	S	M	0.007	>21.69
5	23	S	T	0.007	>21.69
5	24	S	Q	0.007	>21.69
5	25	S	G	0.008	>21.69
5	26	S	Q	0.008	>21.69
5	27	S	H	0.008	>21.69
5	28	S	F	0.008	>21.69
5	29	S	L	0.009	>21.69
5	30	S	Q	0.010	>21.69
5	31	S	K	0.012	>21.69
5	32	S	V	0.013	>21.69
6	7	M	C	1.000	5.44
6	8	M	S	0.799	7.31
6	9	M	P	0.123	11.06
6	10	M	V	0.072	13.56
6	11	M	P	0.016	16.06
6	12	M	L	0.026	18.56
6	13	M	L	0.011	>21.69
6	14	M	A	0.011	>21.69
6	15	M	A	0.011	>21.69
6	16	M	A	0.007	>21.69
6	17	M	S	0.004	>21.69
6	18	M	G	0.004	>21.69
6	19	M	Q	0.004	>21.69
6	20	M	N	0.007	>21.69
6	21	M	R	0.008	>21.69
6	22	M	M	0.009	>21.69
6	23	M	T	0.009	>21.69
6	24	M	Q	0.012	>21.69
6	25	M	G	0.011	>21.69
6	26	M	Q	0.010	>21.69
6	27	M	H	0.015	>21.69
6	28	M	F	0.011	>21.69
6	29	M	L	0.012	>21.69
6	30	M	Q	0.008	>21.69
6	31	M	K	0.013	>21.69
6	32	M	V	0.019	>21.69
7	8	C	S	1.000	5.75
7	9	C	P	0.829	7.62
7	10	C	V	0.141	10.12
7	11	C	P	0.041	13.25
7	12	C	L	0.043	14.19
7	13	C	L	0.019	17.62
7	14	C	A	0.018	>21.69
7	15	C	A	0.016	>21.69
7	16	C	A	0.013	>21.69
7	17	C	S	0.005	>21.69
7	18	C	G	0.005	>21.69
7	19	C	Q	0.004	>21.69
7	20	C	N	0.005	>21.69
7	21	C	R	0.008	>21.69
7	22	C	M	0.010	>21.69
7	23	C	T	0.007	>21.69
7	24	C	Q	0.012	>21.69
7	25	C	G	0.014	>21.69
7	26	C	Q	0.011	>21.69
7	27	C	H	0.013	>21.69
7	28	C	F	0.014	>21.69
7	29	C	L	0.012	>21.69
7	30	C	Q	0.013	>21.69
7	31	C	K	0.015	>21.69
7	32	C	V	0.015	>21.69
8	9	S	P	1.000	5.44
8	10	S	V	0.918	7.31
8	11	S	P	0.192	9.50
8	12	S	L	0.190	13.25
8	13	S	L	0.104	15.44
8	14	S	A	0.027	10.75
8	15	S	A	0.019	>21.69
8	16	S	A	0.007	>21.69
8	17	S	S	0.005	>21.69
8	18	S	G	0.003	>21.69
8	19	S	Q	0.006	>21.69
8	20	S	N	0.007	>21.69
8	21	S	R	0.007	>21.69
8	22	S	M	0.011	>21.69
8	23	S	T	0.008	>21.69
8	24	S	Q	0.012	>21.69
8	25	S	G	0.011	>21.69
8	26	S	Q	0.016	>21.69
8	27	S	H	0.015	>21.69
8	28	S	F	0.016	>21.69
8	29	S	L	0.017	>21.69
8	30	S	Q	0.020	>21.69
8	31	S	K	0.021	>21.69
8	32	S	V	0.024	>21.69
9	10	P	V	1.000	5.44
9	11	P	P	0.812	7.31
9	12	P	L	0.279	10.12
9	13	P	L	0.210	12.94
9	14	P	A	0.040	9.50
9	15	P	A	0.030	10.75
9	16	P	A	0.017	>21.69
9	17	P	S	0.012	>21.69
9	18	P	G	0.006	>21.69
9	19	P	Q	0.007	>21.69
9	20	P	N	0.008	>21.69
9	21	P	R	0.007	>21.69
9	22	P	M	0.009	>21.69
9	23	P	T	0.010	>21.69
9	24	P	Q	0.015	>21.69
9	25	P	G	0.013	>21.69
9	26	P	Q	0.011	>21.69
9	27	P	H	0.012	>21.69
9	28	P	F	0.017	>21.69
9	29	P	L	0.020	>21.69
9	30	P	Q	0.020	>21.69
9	31	P	K	0.023	>21.69
9	32	P	V	0.028	>21.69
10	11	V	P	1.000	5.44
10	12	V	L	0.901	7.31
10	13	V	L	0.351	9.81
10	14	V	A	0.329	12.00
10	15	V	A	0.202	9.50
10	16	V	A	0.035	9.81
10	17	V	S	0.018	>21.69
10	18	V	G	0.009	>21.69
10	19	V	Q	0.013	>21.69
10	20	V	N	0.010	>21.69
10	21	V	R	0.008	>21.69
10	22	V	M	0.010	>21.69
10	23	V	T	0.009	>21.69
10	24	V	Q	0.014	>21.69
10	25	V	G	0.017	>21.69
10	26	V	Q	0.017	>21.69
10	27	V	H	0.016	>21.69
10	28	V	F	0.028	>21.69
10	29	V	L	0.022	>21.69
10	30	V	Q	0.027	>21.69
10	31	V	K	0.023	>21.69
10	32	V	V	0.030	>21.69
11	12	P	L	1.000	5.44
11	13	P	L	0.924	7.31
11	14	P	A	0.594	5.44
11	15	P	A	0.452	6.06
11	16	P	A	0.086	9.50
11	17	P	S	0.037	10.75
11	18	P	G	0.012	14.81
11	19	P	Q	0.021	>21.69
11	20	P	N	0.019	>21.69
11	21	P	R	0.017	>21.69
11	22	P	M	0.021	>21.69
11	23	P	T	0.015	>21.69
11	24	P	Q	0.015	>21.69
11	25	P	G	0.018	>21.69
11	26	P	Q	0.013	>21.69
11	27	P	H	0.013	>21.69
11	28	P	F	0.020	>21.69
11	29	P	L	0.023	>21.69
11	30	P	Q	0.019	>21.69
11	31	P	K	0.026	>21.69
11	32	P	V	0.043	>21.69
12	13	L	L	1.000	5.12
12	14	L	A	0.945	7.00
12	15	L	A	0.582	5.44
12	16	L	A	0.437	6.06
12	17	L	S	0.048	9.50
12	18	L	G	0.022	11.06
12	19	L	Q	0.041	>21.69
12	20	L	N	0.027	>21.69
12	21	L	R	0.022	>21.69
12	22	L	M	0.026	>21.69
12	23	L	T	0.027	>21.69
12	24	L	Q	0.025	>21.69
12	25	L	G	0.020	>21.69
12	26	L	Q	0.017	>21.69
12	27	L	H	0.031	>21.69
12	28	L	F	0.031	>21.69
12	29	L	L	0.027	>21.69
12	30	L	Q	0.019	>21.69
12	31	L	K	0.030	>21.69
12	32	L	V	0.034	>21.69
13	14	L	A	1.000	5.12
13	15	L	A	0.949	7.00
13	16	L	A	0.624	5.75
13	17	L	S	0.371	6.06
13	18	L	G	0.035	9.50
13	19	L	Q	0.052	10.75
13	20	L	N	0.042	>21.69
13	21	L	R	0.028	>21.69
13	22	L	M	0.028	>21.69
13	23	L	T	0.024	>21.69
13	24	L	Q	0.024	>21.69
13	25	L	G	0.023	>21.69
13	26	L	Q	0.021	>21.69
13	27	L	H	0.023	>21.69
13	28	L	F	0.034	>21.69
13	29	L	L	0.035	>21.69
13	30	L	Q	0.023	>21.69
13	31	L	K	0.035	>21.69
13	32	L	V	0.047	>21.69
14	15	A	A	1.000	5.12
14	16	A	A	0.914	7.31
14	17	A	S	0.436	5.75
14	18	A	G	0.243	11.38
14	19	A	Q	0.096	9.81
14	20	A	N	0.063	11.06
14	21	A	R	0.037	>21.69
14	22	A	M	0.030	>21.69
14	23	A	T	0.025	>21.69
14	24	A	Q	0.023	>21.69
14	25	A	G	0.023	>21.69
14	26	A	Q	0.022	>21.69
14	27	A	H	0.019	>21.69
14	28	A	F	0.026	>21.69
14	29	A	L	0.035	>21.69
14	30	A	Q	0.036	>21.69
14	31	A	K	0.032	>21.69
14	32	A	V	0.046	>21.69
15	16	A	A	1.000	5.12
15	17	A	S	0.875	7.00
15	18	A	G	0.433	9.19
15	19	A	Q	0.299	13.25
15	20	A	N	0.093	10.75
15	21	A	R	0.046	11.06
15	22	A	M	0.044	>21.69
15	23	A	T	0.039	>21.69
15	24	A	Q	0.030	>21.69
15	25	A	G	0.026	>21.69
15	26	A	Q	0.036	>21.69
15	27	A	H	0.039	>21.69
15	28	A	F	0.036	>21.69
15	29	A	L	0.039	>21.69
15	30	A	Q	0.044	>21.69
15	31	A	K	0.033	>21.69
15	32	A	V	0.042	>21.69
16	17	A	S	1.000	5.44
16	18	A	G	0.989	6.69
16	19	A	Q	0.415	10.44
16	20	A	N	0.280	10.44
16	21	A	R	0.090	10.75
16	22	A	M	0.049	15.75
16	23	A	T	0.060	>21.69
16	24	A	Q	0.054	>21.69
16	25	A	G	0.037	>21.69
16	26	A	Q	0.043	>21.69
16	27	A	H	0.049	>21.69
16	28	A	F	0.055	>21.69
16	29	A	L	0.050	>21.69
16	30	A	Q	0.066	>21.69
16	31	A	K	0.045	>21.69
16	32	A	V	0.050	>21.69
17	18	S	G	1.000	4.50
17	19	S	Q	0.807	7.31
17	20	S	N	0.383	10.12
17	21	S	R	0.154	13.25
17	22	S	M	0.064	14.81
17	23	S	T	0.066	11.06
17	24	S	Q	0.067	>21.69
17	25	S	G	0.049	>21.69
17	26	S	Q	0.058	>21.69
17	27	S	H	0.057	>21.69
17	28	S	F	0.077	>21.69
17	29	S	L	0.071	>21.69
17	30	S	Q	0.063	>21.69
17	31	S	K	0.061	>21.69
17	32	S	V	0.054	>21.69
18	19	G	Q	1.000	4.50
18	20	G	N	0.984	6.69
18	21	G	R	0.333	9.19
18	22	G	M	0.189	12.00
18	23	G	T	0.092	9.50
18	24	G	Q	0.074	9.19
18	25	G	G	0.068	12.31
18	26	G	Q	0.068	>21.69
18	27	G	H	0.068	>21.69
18	28	G	F	0.070	>21.69
18	29	G	L	0.084	>21.69
18	30	G	Q	0.081	>21.69
18	31	G	K	0.050	>21.69
18	32	G	V	0.052	>21.69
19	20	Q	N	1.000	5.44
19	21	Q	R	0.849	7.31
19	22	Q	M	0.371	10.12
19	23	Q	T	0.269	13.25
19	24	Q	Q	0.123	9.50
19	25	Q	G	0.068	10.44
19	26	Q	Q	0.095	10.44
19	27	Q	H	0.107	>21.69
19	28	Q	F	0.065	>21.69
19	29	Q	L	0.080	>21.69
19	30	Q	Q	0.078	>21.69
19	31	Q	K	0.049	>21.69
19	32	Q	V	0.036	>21.69
20	21	N	R	1.000	5.44
20	22	N	M	0.832	7.00
20	23	N	T	0.425	10.12
20	24	N	Q	0.341	6.06
20	25	N	G	0.129	9.50
20	26	N	Q	0.123	10.44
20	27	N	H	0.148	10.44
20	28	N	F	0.119	10.75
20	29	N	L	0.095	>21.69
20	30	N	Q	0.108	>21.69
20	31	N	K	0.068	>21.69
20	32	N	V	0.048	>21.69
21	22	R	M	1.000	5.12
21	23	R	T	0.819	7.31
21	24	R	Q	0.428	10.44
21	25	R	G	0.361	10.12
21	26	R	Q	0.198	9.50
21	27	R	H	0.189	10.44
21	28	R	F	0.189	10.44
21	29	R	L	0.105	>21.69
21	30	R	Q	0.084	>21.69
21	31	R	K	0.069	>21.69
21	32	R	V	0.060	>21.69
22	23	M	T	1.000	5.12
22	24	M	Q	0.801	7.31
22	25	M	G	0.462	9.19
22	26	M	Q	0.512	6.06
22	27	M	H	0.283	9.50
22	28	M	F	0.161	10.75
22	29	M	L	0.083	10.44
22	30	M	Q	0.105	>21.69
22	31	M	K	0.047	>21.69
22	32	M	V	0.038	>21.69
23	24	T	Q	1.000	5.12
23	25	T	G	0.985	6.69
23	26	T	Q	0.543	5.75
23	27	T	H	0.481	6.06
23	28	T	F	0.167	9.50
23	29	T	L	0.082	10.75
23	30	T	Q	0.074	10.44
23	31	T	K	0.044	>21.69
23	32	T	V	0.033	>21.69
24	25	Q	G	1.000	4.50
24	26	Q	Q	0.828	7.31
24	27	Q	H	0.599	5.75
24	28	Q	F	0.454	6.06
24	29	Q	L	0.066	9.50
24	30	Q	Q	0.056	10.75
24	31	Q	K	0.068	>21.69
24	32	Q	V	0.036	>21.69
25	26	G	Q	1.000	4.81
25	27	G	H	0.986	5.75
25	28	G	F	0.615	4.50
25	29	G	L	0.414	6.06
25	30	G	Q	0.109	9.19
25	31	G	K	0.056	9.81
25	32	G	V	0.037	10.44
26	27	Q	H	1.000	5.12
26	28	Q	F	0.907	7.00
26	29	Q	L	0.503	5.44
26	30	Q	Q	0.469	6.06
26	31	Q	K	0.094	9.81
26	32	Q	V	0.049	10.75
27	28	H	F	1.000	5.12
27	29	H	L	0.883	7.31
27	30	H	Q	0.620	5.75
27	31	H	K	0.369	6.69
27	32	H	V	0.060	10.44
28	29	F	L	1.000	5.12
28	30	F	Q	0.910	7.00
28	31	F	K	0.514	5.75
28	32	F	V	0.375	6.38
29	30	L	Q	1.000	5.44
29	31	L	K	0.828	7.31
29	32	L	V	0.515	6.06
30	31	Q	K	0.999	5.44
30	32	Q	V	0.785	7.31
31	32	K	V	1.000	5.44
