# Supplementary material for: An integrative multitiered computational analysis for better understanding the structure and function of 85 miniproteins
Source: NAR Genom Bioinform. 2025 Dec 3;7(4):lqaf178. doi: 10.1093/nargab/lqaf178 (PMC12673850; doi:10.1093/nargab/lqaf178)
Supplement: lqaf178_Supplemental_Files [file lqaf178_supplemental_files.zip › DWORF/DWORF_AF1.pdb]

MODEL     1
ATOM      1  N   MET A   1      23.039  -4.116 -33.441  1.00 54.04           N  
ATOM      2  CA  MET A   1      23.243  -4.796 -32.166  1.00 54.04           C  
ATOM      3  C   MET A   1      22.794  -3.917 -31.003  1.00 54.04           C  
ATOM      4  CB  MET A   1      24.713  -5.183 -31.991  1.00 54.04           C  
ATOM      5  O   MET A   1      23.219  -4.122 -29.864  1.00 54.04           O  
ATOM      6  CG  MET A   1      24.969  -6.099 -30.806  1.00 54.04           C  
ATOM      7  SD  MET A   1      26.063  -7.510 -31.230  1.00 54.04           S  
ATOM      8  CE  MET A   1      25.307  -8.816 -30.223  1.00 54.04           C  
ATOM      9  N   ALA A   2      21.553  -3.170 -30.869  1.00 53.86           N  
ATOM     10  CA  ALA A   2      21.075  -2.348 -29.760  1.00 53.86           C  
ATOM     11  C   ALA A   2      19.628  -2.686 -29.411  1.00 53.86           C  
ATOM     12  CB  ALA A   2      21.204  -0.866 -30.103  1.00 53.86           C  
ATOM     13  O   ALA A   2      19.025  -2.044 -28.548  1.00 53.86           O  
ATOM     14  N   GLU A   3      18.946  -3.700 -30.022  1.00 55.53           N  
ATOM     15  CA  GLU A   3      17.536  -3.986 -29.773  1.00 55.53           C  
ATOM     16  C   GLU A   3      17.373  -5.067 -28.708  1.00 55.53           C  
ATOM     17  CB  GLU A   3      16.837  -4.413 -31.066  1.00 55.53           C  
ATOM     18  O   GLU A   3      16.285  -5.241 -28.155  1.00 55.53           O  
ATOM     19  CG  GLU A   3      17.534  -5.554 -31.794  1.00 55.53           C  
ATOM     20  CD  GLU A   3      16.966  -5.817 -33.180  1.00 55.53           C  
ATOM     21  OE1 GLU A   3      17.545  -5.327 -34.176  1.00 55.53           O  
ATOM     22  OE2 GLU A   3      15.933  -6.518 -33.270  1.00 55.53           O  
ATOM     23  N   LYS A   4      18.471  -5.496 -28.010  1.00 55.11           N  
ATOM     24  CA  LYS A   4      18.226  -6.556 -27.036  1.00 55.11           C  
ATOM     25  C   LYS A   4      18.346  -6.029 -25.609  1.00 55.11           C  
ATOM     26  CB  LYS A   4      19.198  -7.717 -27.250  1.00 55.11           C  
ATOM     27  O   LYS A   4      17.811  -6.628 -24.674  1.00 55.11           O  
ATOM     28  CG  LYS A   4      18.557  -9.091 -27.128  1.00 55.11           C  
ATOM     29  CD  LYS A   4      19.587 -10.204 -27.276  1.00 55.11           C  
ATOM     30  CE  LYS A   4      18.948 -11.580 -27.148  1.00 55.11           C  
ATOM     31  NZ  LYS A   4      19.815 -12.649 -27.726  1.00 55.11           N  
ATOM     32  N   ALA A   5      18.647  -4.730 -25.392  1.00 56.57           N  
ATOM     33  CA  ALA A   5      18.688  -4.229 -24.021  1.00 56.57           C  
ATOM     34  C   ALA A   5      17.327  -3.685 -23.595  1.00 56.57           C  
ATOM     35  CB  ALA A   5      19.756  -3.148 -23.880  1.00 56.57           C  
ATOM     36  O   ALA A   5      16.961  -3.760 -22.419  1.00 56.57           O  
ATOM     37  N   GLY A   6      16.394  -3.268 -24.551  1.00 55.64           N  
ATOM     38  CA  GLY A   6      15.099  -2.756 -24.132  1.00 55.64           C  
ATOM     39  C   GLY A   6      14.118  -3.851 -23.755  1.00 55.64           C  
ATOM     40  O   GLY A   6      13.251  -3.649 -22.903  1.00 55.64           O  
ATOM     41  N   SER A   7      14.335  -5.088 -24.244  1.00 61.59           N  
ATOM     42  CA  SER A   7      13.378  -6.158 -23.978  1.00 61.59           C  
ATOM     43  C   SER A   7      13.583  -6.749 -22.587  1.00 61.59           C  
ATOM     44  CB  SER A   7      13.498  -7.259 -25.032  1.00 61.59           C  
ATOM     45  O   SER A   7      12.618  -7.123 -21.918  1.00 61.59           O  
ATOM     46  OG  SER A   7      14.289  -8.332 -24.550  1.00 61.59           O  
ATOM     47  N   THR A   8      14.795  -6.682 -22.072  1.00 65.74           N  
ATOM     48  CA  THR A   8      15.054  -7.203 -20.735  1.00 65.74           C  
ATOM     49  C   THR A   8      14.598  -6.210 -19.670  1.00 65.74           C  
ATOM     50  CB  THR A   8      16.547  -7.521 -20.538  1.00 65.74           C  
ATOM     51  O   THR A   8      14.055  -6.605 -18.636  1.00 65.74           O  
ATOM     52  CG2 THR A   8      16.807  -8.109 -19.155  1.00 65.74           C  
ATOM     53  OG1 THR A   8      16.964  -8.465 -21.532  1.00 65.74           O  
ATOM     54  N   PHE A   9      14.680  -4.954 -20.044  1.00 67.64           N  
ATOM     55  CA  PHE A   9      14.301  -3.926 -19.082  1.00 67.64           C  
ATOM     56  C   PHE A   9      12.786  -3.850 -18.939  1.00 67.64           C  
ATOM     57  CB  PHE A   9      14.859  -2.563 -19.503  1.00 67.64           C  
ATOM     58  O   PHE A   9      12.270  -3.671 -17.834  1.00 67.64           O  
ATOM     59  CG  PHE A   9      14.965  -1.575 -18.372  1.00 67.64           C  
ATOM     60  CD1 PHE A   9      13.995  -0.597 -18.192  1.00 67.64           C  
ATOM     61  CD2 PHE A   9      16.035  -1.625 -17.489  1.00 67.64           C  
ATOM     62  CE1 PHE A   9      14.090   0.319 -17.147  1.00 67.64           C  
ATOM     63  CE2 PHE A   9      16.138  -0.714 -16.442  1.00 67.64           C  
ATOM     64  CZ  PHE A   9      15.165   0.258 -16.273  1.00 67.64           C  
ATOM     65  N   SER A  10      12.073  -4.049 -20.032  1.00 71.69           N  
ATOM     66  CA  SER A  10      10.615  -3.976 -20.011  1.00 71.69           C  
ATOM     67  C   SER A  10      10.016  -5.120 -19.199  1.00 71.69           C  
ATOM     68  CB  SER A  10      10.057  -4.002 -21.434  1.00 71.69           C  
ATOM     69  O   SER A  10       8.985  -4.951 -18.546  1.00 71.69           O  
ATOM     70  OG  SER A  10      10.388  -2.810 -22.126  1.00 71.69           O  
ATOM     71  N   HIS A  11      10.687  -6.234 -19.241  1.00 81.65           N  
ATOM     72  CA  HIS A  11      10.169  -7.389 -18.515  1.00 81.65           C  
ATOM     73  C   HIS A  11      10.273  -7.184 -17.008  1.00 81.65           C  
ATOM     74  CB  HIS A  11      10.916  -8.659 -18.926  1.00 81.65           C  
ATOM     75  O   HIS A  11       9.383  -7.593 -16.259  1.00 81.65           O  
ATOM     76  CG  HIS A  11      10.050  -9.673 -19.601  1.00 81.65           C  
ATOM     77  CD2 HIS A  11       8.777  -9.594 -20.057  1.00 81.65           C  
ATOM     78  ND1 HIS A  11      10.478 -10.955 -19.873  1.00 81.65           N  
ATOM     79  CE1 HIS A  11       9.503 -11.621 -20.469  1.00 81.65           C  
ATOM     80  NE2 HIS A  11       8.460 -10.818 -20.593  1.00 81.65           N  
ATOM     81  N   LEU A  12      11.231  -6.416 -16.634  1.00 82.73           N  
ATOM     82  CA  LEU A  12      11.387  -6.189 -15.201  1.00 82.73           C  
ATOM     83  C   LEU A  12      10.567  -4.985 -14.749  1.00 82.73           C  
ATOM     84  CB  LEU A  12      12.862  -5.977 -14.850  1.00 82.73           C  
ATOM     85  O   LEU A  12      10.016  -4.983 -13.646  1.00 82.73           O  
ATOM     86  CG  LEU A  12      13.678  -7.238 -14.560  1.00 82.73           C  
ATOM     87  CD1 LEU A  12      15.015  -7.184 -15.292  1.00 82.73           C  
ATOM     88  CD2 LEU A  12      13.890  -7.404 -13.059  1.00 82.73           C  
ATOM     89  N   LEU A  13      10.485  -4.048 -15.604  1.00 87.29           N  
ATOM     90  CA  LEU A  13       9.796  -2.801 -15.290  1.00 87.29           C  
ATOM     91  C   LEU A  13       8.297  -3.033 -15.136  1.00 87.29           C  
ATOM     92  CB  LEU A  13      10.054  -1.757 -16.380  1.00 87.29           C  
ATOM     93  O   LEU A  13       7.665  -2.463 -14.243  1.00 87.29           O  
ATOM     94  CG  LEU A  13      10.605  -0.410 -15.911  1.00 87.29           C  
ATOM     95  CD1 LEU A  13      11.654   0.104 -16.891  1.00 87.29           C  
ATOM     96  CD2 LEU A  13       9.476   0.602 -15.748  1.00 87.29           C  
ATOM     97  N   VAL A  14       7.828  -3.886 -15.923  1.00 89.09           N  
ATOM     98  CA  VAL A  14       6.390  -4.136 -15.947  1.00 89.09           C  
ATOM     99  C   VAL A  14       5.943  -4.707 -14.603  1.00 89.09           C  
ATOM    100  CB  VAL A  14       6.001  -5.098 -17.091  1.00 89.09           C  
ATOM    101  O   VAL A  14       5.021  -4.182 -13.974  1.00 89.09           O  
ATOM    102  CG1 VAL A  14       4.527  -5.489 -16.990  1.00 89.09           C  
ATOM    103  CG2 VAL A  14       6.296  -4.460 -18.447  1.00 89.09           C  
ATOM    104  N   PRO A  15       6.579  -5.671 -14.106  1.00 94.27           N  
ATOM    105  CA  PRO A  15       6.169  -6.216 -12.810  1.00 94.27           C  
ATOM    106  C   PRO A  15       6.328  -5.213 -11.670  1.00 94.27           C  
ATOM    107  CB  PRO A  15       7.104  -7.413 -12.620  1.00 94.27           C  
ATOM    108  O   PRO A  15       5.497  -5.170 -10.760  1.00 94.27           O  
ATOM    109  CG  PRO A  15       8.112  -7.288 -13.715  1.00 94.27           C  
ATOM    110  CD  PRO A  15       7.629  -6.256 -14.693  1.00 94.27           C  
ATOM    111  N   ILE A  16       7.283  -4.401 -11.742  1.00 94.80           N  
ATOM    112  CA  ILE A  16       7.560  -3.412 -10.705  1.00 94.80           C  
ATOM    113  C   ILE A  16       6.456  -2.358 -10.688  1.00 94.80           C  
ATOM    114  CB  ILE A  16       8.937  -2.743 -10.917  1.00 94.80           C  
ATOM    115  O   ILE A  16       5.949  -1.998  -9.623  1.00 94.80           O  
ATOM    116  CG1 ILE A  16      10.061  -3.775 -10.770  1.00 94.80           C  
ATOM    117  CG2 ILE A  16       9.129  -1.581  -9.937  1.00 94.80           C  
ATOM    118  CD1 ILE A  16      11.440  -3.245 -11.138  1.00 94.80           C  
ATOM    119  N   LEU A  17       6.143  -1.895 -11.847  1.00 94.23           N  
ATOM    120  CA  LEU A  17       5.098  -0.883 -11.948  1.00 94.23           C  
ATOM    121  C   LEU A  17       3.761  -1.432 -11.461  1.00 94.23           C  
ATOM    122  CB  LEU A  17       4.965  -0.392 -13.392  1.00 94.23           C  
ATOM    123  O   LEU A  17       3.010  -0.733 -10.777  1.00 94.23           O  
ATOM    124  CG  LEU A  17       5.832   0.806 -13.783  1.00 94.23           C  
ATOM    125  CD1 LEU A  17       6.329   0.655 -15.217  1.00 94.23           C  
ATOM    126  CD2 LEU A  17       5.055   2.107 -13.616  1.00 94.23           C  
ATOM    127  N   LEU A  18       3.540  -2.649 -11.770  1.00 95.57           N  
ATOM    128  CA  LEU A  18       2.310  -3.305 -11.339  1.00 95.57           C  
ATOM    129  C   LEU A  18       2.262  -3.427  -9.820  1.00 95.57           C  
ATOM    130  CB  LEU A  18       2.189  -4.690 -11.979  1.00 95.57           C  
ATOM    131  O   LEU A  18       1.223  -3.176  -9.205  1.00 95.57           O  
ATOM    132  CG  LEU A  18       0.809  -5.347 -11.917  1.00 95.57           C  
ATOM    133  CD1 LEU A  18       0.308  -5.662 -13.323  1.00 95.57           C  
ATOM    134  CD2 LEU A  18       0.856  -6.611 -11.065  1.00 95.57           C  
ATOM    135  N   LEU A  19       3.410  -3.728  -9.282  1.00 97.53           N  
ATOM    136  CA  LEU A  19       3.531  -3.870  -7.835  1.00 97.53           C  
ATOM    137  C   LEU A  19       3.280  -2.539  -7.135  1.00 97.53           C  
ATOM    138  CB  LEU A  19       4.917  -4.402  -7.462  1.00 97.53           C  
ATOM    139  O   LEU A  19       2.543  -2.481  -6.148  1.00 97.53           O  
ATOM    140  CG  LEU A  19       5.057  -5.923  -7.371  1.00 97.53           C  
ATOM    141  CD1 LEU A  19       6.480  -6.346  -7.720  1.00 97.53           C  
ATOM    142  CD2 LEU A  19       4.675  -6.412  -5.978  1.00 97.53           C  
ATOM    143  N   ILE A  20       3.805  -1.578  -7.716  1.00 97.95           N  
ATOM    144  CA  ILE A  20       3.658  -0.246  -7.141  1.00 97.95           C  
ATOM    145  C   ILE A  20       2.195   0.188  -7.209  1.00 97.95           C  
ATOM    146  CB  ILE A  20       4.556   0.784  -7.863  1.00 97.95           C  
ATOM    147  O   ILE A  20       1.651   0.714  -6.235  1.00 97.95           O  
ATOM    148  CG1 ILE A  20       6.036   0.453  -7.637  1.00 97.95           C  
ATOM    149  CG2 ILE A  20       4.234   2.205  -7.392  1.00 97.95           C  
ATOM    150  CD1 ILE A  20       6.993   1.317  -8.447  1.00 97.95           C  
ATOM    151  N   GLY A  21       1.642  -0.037  -8.325  1.00 98.13           N  
ATOM    152  CA  GLY A  21       0.224   0.247  -8.480  1.00 98.13           C  
ATOM    153  C   GLY A  21      -0.646  -0.502  -7.489  1.00 98.13           C  
ATOM    154  O   GLY A  21      -1.580   0.068  -6.920  1.00 98.13           O  
ATOM    155  N   TRP A  22      -0.310  -1.632  -7.302  1.00 98.23           N  
ATOM    156  CA  TRP A  22      -1.055  -2.480  -6.378  1.00 98.23           C  
ATOM    157  C   TRP A  22      -0.949  -1.954  -4.950  1.00 98.23           C  
ATOM    158  CB  TRP A  22      -0.547  -3.923  -6.443  1.00 98.23           C  
ATOM    159  O   TRP A  22      -1.953  -1.866  -4.239  1.00 98.23           O  
ATOM    160  CG  TRP A  22      -1.310  -4.877  -5.573  1.00 98.23           C  
ATOM    161  CD1 TRP A  22      -1.488  -4.797  -4.220  1.00 98.23           C  
ATOM    162  CD2 TRP A  22      -1.995  -6.059  -5.999  1.00 98.23           C  
ATOM    163  CE2 TRP A  22      -2.567  -6.647  -4.849  1.00 98.23           C  
ATOM    164  CE3 TRP A  22      -2.181  -6.679  -7.242  1.00 98.23           C  
ATOM    165  NE1 TRP A  22      -2.243  -5.858  -3.778  1.00 98.23           N  
ATOM    166  CH2 TRP A  22      -3.480  -8.412  -6.134  1.00 98.23           C  
ATOM    167  CZ2 TRP A  22      -3.313  -7.827  -4.906  1.00 98.23           C  
ATOM    168  CZ3 TRP A  22      -2.924  -7.853  -7.296  1.00 98.23           C  
ATOM    169  N   ILE A  23       0.181  -1.568  -4.635  1.00 98.21           N  
ATOM    170  CA  ILE A  23       0.450  -1.074  -3.289  1.00 98.21           C  
ATOM    171  C   ILE A  23      -0.294   0.240  -3.064  1.00 98.21           C  
ATOM    172  CB  ILE A  23       1.964  -0.881  -3.051  1.00 98.21           C  
ATOM    173  O   ILE A  23      -0.979   0.408  -2.052  1.00 98.21           O  
ATOM    174  CG1 ILE A  23       2.688  -2.231  -3.093  1.00 98.21           C  
ATOM    175  CG2 ILE A  23       2.214  -0.166  -1.720  1.00 98.21           C  
ATOM    176  CD1 ILE A  23       4.202  -2.126  -2.971  1.00 98.21           C  
ATOM    177  N   VAL A  24      -0.124   1.010  -4.009  1.00 98.25           N  
ATOM    178  CA  VAL A  24      -0.779   2.311  -3.919  1.00 98.25           C  
ATOM    179  C   VAL A  24      -2.293   2.125  -3.855  1.00 98.25           C  
ATOM    180  CB  VAL A  24      -0.404   3.219  -5.111  1.00 98.25           C  
ATOM    181  O   VAL A  24      -2.972   2.777  -3.058  1.00 98.25           O  
ATOM    182  CG1 VAL A  24      -1.209   4.517  -5.076  1.00 98.25           C  
ATOM    183  CG2 VAL A  24       1.095   3.516  -5.104  1.00 98.25           C  
ATOM    184  N   GLY A  25      -2.809   1.268  -4.641  1.00 98.19           N  
ATOM    185  CA  GLY A  25      -4.230   0.956  -4.630  1.00 98.19           C  
ATOM    186  C   GLY A  25      -4.717   0.433  -3.292  1.00 98.19           C  
ATOM    187  O   GLY A  25      -5.788   0.820  -2.821  1.00 98.19           O  
ATOM    188  N   CYS A  26      -3.913  -0.283  -2.750  1.00 98.12           N  
ATOM    189  CA  CYS A  26      -4.250  -0.859  -1.453  1.00 98.12           C  
ATOM    190  C   CYS A  26      -4.295   0.216  -0.374  1.00 98.12           C  
ATOM    191  CB  CYS A  26      -3.240  -1.939  -1.067  1.00 98.12           C  
ATOM    192  O   CYS A  26      -5.216   0.241   0.445  1.00 98.12           O  
ATOM    193  SG  CYS A  26      -3.405  -3.464  -2.022  1.00 98.12           S  
ATOM    194  N   ILE A  27      -3.482   0.988  -0.449  1.00 98.14           N  
ATOM    195  CA  ILE A  27      -3.348   2.053   0.538  1.00 98.14           C  
ATOM    196  C   ILE A  27      -4.513   3.031   0.405  1.00 98.14           C  
ATOM    197  CB  ILE A  27      -2.003   2.798   0.386  1.00 98.14           C  
ATOM    198  O   ILE A  27      -5.110   3.435   1.405  1.00 98.14           O  
ATOM    199  CG1 ILE A  27      -0.831   1.845   0.650  1.00 98.14           C  
ATOM    200  CG2 ILE A  27      -1.946   4.007   1.324  1.00 98.14           C  
ATOM    201  CD1 ILE A  27      -0.769   1.320   2.078  1.00 98.14           C  
ATOM    202  N   ILE A  28      -4.812   3.315  -0.767  1.00 98.30           N  
ATOM    203  CA  ILE A  28      -5.893   4.255  -1.045  1.00 98.30           C  
ATOM    204  C   ILE A  28      -7.213   3.694  -0.522  1.00 98.30           C  
ATOM    205  CB  ILE A  28      -6.002   4.561  -2.556  1.00 98.30           C  
ATOM    206  O   ILE A  28      -8.004   4.417   0.088  1.00 98.30           O  
ATOM    207  CG1 ILE A  28      -4.772   5.342  -3.032  1.00 98.30           C  
ATOM    208  CG2 ILE A  28      -7.290   5.331  -2.860  1.00 98.30           C  
ATOM    209  CD1 ILE A  28      -4.755   5.616  -4.530  1.00 98.30           C  
ATOM    210  N   MET A  29      -7.484   2.532  -0.808  1.00 98.05           N  
ATOM    211  CA  MET A  29      -8.710   1.891  -0.344  1.00 98.05           C  
ATOM    212  C   MET A  29      -8.838   1.992   1.172  1.00 98.05           C  
ATOM    213  CB  MET A  29      -8.746   0.423  -0.775  1.00 98.05           C  
ATOM    214  O   MET A  29      -9.904   2.333   1.688  1.00 98.05           O  
ATOM    215  CG  MET A  29     -10.062  -0.274  -0.467  1.00 98.05           C  
ATOM    216  SD  MET A  29     -10.022  -2.062  -0.877  1.00 98.05           S  
ATOM    217  CE  MET A  29     -11.152  -2.706   0.388  1.00 98.05           C  
ATOM    218  N   ILE A  30      -7.818   1.722   1.754  1.00 97.43           N  
ATOM    219  CA  ILE A  30      -7.799   1.764   3.212  1.00 97.43           C  
ATOM    220  C   ILE A  30      -8.002   3.200   3.690  1.00 97.43           C  
ATOM    221  CB  ILE A  30      -6.480   1.192   3.777  1.00 97.43           C  
ATOM    222  O   ILE A  30      -8.702   3.439   4.677  1.00 97.43           O  
ATOM    223  CG1 ILE A  30      -5.619   0.617   2.646  1.00 97.43           C  
ATOM    224  CG2 ILE A  30      -6.764   0.130   4.844  1.00 97.43           C  
ATOM    225  CD1 ILE A  30      -4.181   0.324   3.051  1.00 97.43           C  
ATOM    226  N   TYR A  31      -7.339   3.977   3.088  1.00 97.42           N  
ATOM    227  CA  TYR A  31      -7.402   5.387   3.456  1.00 97.42           C  
ATOM    228  C   TYR A  31      -8.821   5.925   3.316  1.00 97.42           C  
ATOM    229  CB  TYR A  31      -6.443   6.212   2.593  1.00 97.42           C  
ATOM    230  O   TYR A  31      -9.309   6.644   4.191  1.00 97.42           O  
ATOM    231  CG  TYR A  31      -6.377   7.669   2.982  1.00 97.42           C  
ATOM    232  CD1 TYR A  31      -7.115   8.629   2.292  1.00 97.42           C  
ATOM    233  CD2 TYR A  31      -5.576   8.090   4.038  1.00 97.42           C  
ATOM    234  CE1 TYR A  31      -7.056   9.973   2.646  1.00 97.42           C  
ATOM    235  CE2 TYR A  31      -5.509   9.431   4.400  1.00 97.42           C  
ATOM    236  OH  TYR A  31      -6.189  11.693   4.054  1.00 97.42           O  
ATOM    237  CZ  TYR A  31      -6.252  10.363   3.699  1.00 97.42           C  
ATOM    238  N   VAL A  32      -9.444   5.588   2.294  1.00 97.53           N  
ATOM    239  CA  VAL A  32     -10.786   6.073   1.990  1.00 97.53           C  
ATOM    240  C   VAL A  32     -11.795   5.437   2.944  1.00 97.53           C  
ATOM    241  CB  VAL A  32     -11.178   5.778   0.525  1.00 97.53           C  
ATOM    242  O   VAL A  32     -12.693   6.114   3.450  1.00 97.53           O  
ATOM    243  CG1 VAL A  32     -12.655   6.089   0.288  1.00 97.53           C  
ATOM    244  CG2 VAL A  32     -10.299   6.579  -0.434  1.00 97.53           C  
ATOM    245  N   VAL A  33     -11.656   4.240   3.240  1.00 95.95           N  
ATOM    246  CA  VAL A  33     -12.612   3.502   4.059  1.00 95.95           C  
ATOM    247  C   VAL A  33     -12.463   3.911   5.523  1.00 95.95           C  
ATOM    248  CB  VAL A  33     -12.426   1.975   3.911  1.00 95.95           C  
ATOM    249  O   VAL A  33     -13.459   4.119   6.220  1.00 95.95           O  
ATOM    250  CG1 VAL A  33     -13.297   1.225   4.917  1.00 95.95           C  
ATOM    251  CG2 VAL A  33     -12.752   1.535   2.485  1.00 95.95           C  
ATOM    252  N   PHE A  34     -11.292   4.112   5.869  1.00 93.64           N  
ATOM    253  CA  PHE A  34     -11.052   4.385   7.281  1.00 93.64           C  
ATOM    254  C   PHE A  34     -11.073   5.885   7.553  1.00 93.64           C  
ATOM    255  CB  PHE A  34      -9.711   3.790   7.724  1.00 93.64           C  
ATOM    256  O   PHE A  34     -11.167   6.310   8.707  1.00 93.64           O  
ATOM    257  CG  PHE A  34      -9.720   2.290   7.833  1.00 93.64           C  
ATOM    258  CD1 PHE A  34     -10.378   1.659   8.882  1.00 93.64           C  
ATOM    259  CD2 PHE A  34      -9.069   1.509   6.886  1.00 93.64           C  
ATOM    260  CE1 PHE A  34     -10.388   0.270   8.985  1.00 93.64           C  
ATOM    261  CE2 PHE A  34      -9.075   0.120   6.983  1.00 93.64           C  
ATOM    262  CZ  PHE A  34      -9.733  -0.497   8.034  1.00 93.64           C  
ATOM    263  N   SER A  35     -11.084   6.737   6.554  1.00 85.29           N  
ATOM    264  CA  SER A  35     -11.249   8.173   6.751  1.00 85.29           C  
ATOM    265  C   SER A  35     -12.716   8.579   6.657  1.00 85.29           C  
ATOM    266  CB  SER A  35     -10.429   8.953   5.723  1.00 85.29           C  
ATOM    267  O   SER A  35     -13.182   9.426   7.422  1.00 85.29           O  
ATOM    268  OG  SER A  35      -9.462   9.767   6.363  1.00 85.29           O  
TER     269      SER A  35
ENDMDL
END
