# Supplementary material for: An integrative multitiered computational analysis for better understanding the structure and function of 85 miniproteins
Source: NAR Genom Bioinform. 2025 Dec 3;7(4):lqaf178. doi: 10.1093/nargab/lqaf178 (PMC12673850; doi:10.1093/nargab/lqaf178)
Supplement: lqaf178_Supplemental_Files [file lqaf178_supplemental_files.zip › DWORF/DWORF_AF2.pdb]

MODEL     1
ATOM      1  N   MET A   1      -5.801  26.580  20.501  1.00 50.79           N  
ATOM      2  CA  MET A   1      -5.756  25.239  21.076  1.00 50.79           C  
ATOM      3  C   MET A   1      -6.675  24.289  20.315  1.00 50.79           C  
ATOM      4  CB  MET A   1      -6.149  25.274  22.554  1.00 50.79           C  
ATOM      5  O   MET A   1      -7.443  23.541  20.922  1.00 50.79           O  
ATOM      6  CG  MET A   1      -5.216  26.109  23.417  1.00 50.79           C  
ATOM      7  SD  MET A   1      -5.589  25.955  25.207  1.00 50.79           S  
ATOM      8  CE  MET A   1      -4.486  27.232  25.874  1.00 50.79           C  
ATOM      9  N   ALA A   2      -6.620  24.091  18.883  1.00 52.55           N  
ATOM     10  CA  ALA A   2      -7.423  23.156  18.099  1.00 52.55           C  
ATOM     11  C   ALA A   2      -6.557  22.039  17.524  1.00 52.55           C  
ATOM     12  CB  ALA A   2      -8.151  23.891  16.976  1.00 52.55           C  
ATOM     13  O   ALA A   2      -6.404  21.927  16.306  1.00 52.55           O  
ATOM     14  N   GLU A   3      -5.403  21.690  18.280  1.00 55.94           N  
ATOM     15  CA  GLU A   3      -4.418  20.713  17.824  1.00 55.94           C  
ATOM     16  C   GLU A   3      -4.861  19.290  18.150  1.00 55.94           C  
ATOM     17  CB  GLU A   3      -3.050  20.996  18.451  1.00 55.94           C  
ATOM     18  O   GLU A   3      -4.203  18.324  17.756  1.00 55.94           O  
ATOM     19  CG  GLU A   3      -3.108  21.304  19.940  1.00 55.94           C  
ATOM     20  CD  GLU A   3      -1.822  21.911  20.478  1.00 55.94           C  
ATOM     21  OE1 GLU A   3      -1.731  23.157  20.567  1.00 55.94           O  
ATOM     22  OE2 GLU A   3      -0.899  21.136  20.811  1.00 55.94           O  
ATOM     23  N   LYS A   4      -6.190  18.816  18.178  1.00 58.05           N  
ATOM     24  CA  LYS A   4      -6.247  17.371  18.384  1.00 58.05           C  
ATOM     25  C   LYS A   4      -7.350  16.739  17.540  1.00 58.05           C  
ATOM     26  CB  LYS A   4      -6.468  17.048  19.862  1.00 58.05           C  
ATOM     27  O   LYS A   4      -7.933  15.725  17.929  1.00 58.05           O  
ATOM     28  CG  LYS A   4      -5.183  16.879  20.658  1.00 58.05           C  
ATOM     29  CD  LYS A   4      -5.398  17.174  22.137  1.00 58.05           C  
ATOM     30  CE  LYS A   4      -4.129  16.938  22.945  1.00 58.05           C  
ATOM     31  NZ  LYS A   4      -4.296  17.350  24.371  1.00 58.05           N  
ATOM     32  N   ALA A   5      -8.005  17.352  16.611  1.00 56.89           N  
ATOM     33  CA  ALA A   5      -8.966  16.643  15.770  1.00 56.89           C  
ATOM     34  C   ALA A   5      -8.433  16.476  14.350  1.00 56.89           C  
ATOM     35  CB  ALA A   5     -10.302  17.382  15.750  1.00 56.89           C  
ATOM     36  O   ALA A   5      -8.892  15.605  13.606  1.00 56.89           O  
ATOM     37  N   GLY A   6      -7.299  17.186  14.068  1.00 54.78           N  
ATOM     38  CA  GLY A   6      -6.709  17.042  12.747  1.00 54.78           C  
ATOM     39  C   GLY A   6      -5.605  16.003  12.696  1.00 54.78           C  
ATOM     40  O   GLY A   6      -5.231  15.539  11.617  1.00 54.78           O  
ATOM     41  N   SER A   7      -5.108  15.568  13.903  1.00 61.67           N  
ATOM     42  CA  SER A   7      -3.998  14.622  13.960  1.00 61.67           C  
ATOM     43  C   SER A   7      -4.465  13.204  13.651  1.00 61.67           C  
ATOM     44  CB  SER A   7      -3.332  14.660  15.336  1.00 61.67           C  
ATOM     45  O   SER A   7      -3.730  12.421  13.045  1.00 61.67           O  
ATOM     46  OG  SER A   7      -4.252  14.293  16.350  1.00 61.67           O  
ATOM     47  N   THR A   8      -5.757  12.922  13.980  1.00 63.23           N  
ATOM     48  CA  THR A   8      -6.207  11.565  13.690  1.00 63.23           C  
ATOM     49  C   THR A   8      -6.470  11.390  12.197  1.00 63.23           C  
ATOM     50  CB  THR A   8      -7.480  11.217  14.483  1.00 63.23           C  
ATOM     51  O   THR A   8      -6.118  10.361  11.616  1.00 63.23           O  
ATOM     52  CG2 THR A   8      -7.894   9.768  14.250  1.00 63.23           C  
ATOM     53  OG1 THR A   8      -7.234  11.414  15.881  1.00 63.23           O  
ATOM     54  N   PHE A   9      -7.003  12.528  11.601  1.00 64.58           N  
ATOM     55  CA  PHE A   9      -7.275  12.455  10.170  1.00 64.58           C  
ATOM     56  C   PHE A   9      -5.983  12.564   9.368  1.00 64.58           C  
ATOM     57  CB  PHE A   9      -8.249  13.560   9.750  1.00 64.58           C  
ATOM     58  O   PHE A   9      -5.818  11.884   8.353  1.00 64.58           O  
ATOM     59  CG  PHE A   9      -9.693  13.137   9.770  1.00 64.58           C  
ATOM     60  CD1 PHE A   9     -10.270  12.532   8.660  1.00 64.58           C  
ATOM     61  CD2 PHE A   9     -10.473  13.343  10.900  1.00 64.58           C  
ATOM     62  CE1 PHE A   9     -11.606  12.139   8.676  1.00 64.58           C  
ATOM     63  CE2 PHE A   9     -11.809  12.953  10.924  1.00 64.58           C  
ATOM     64  CZ  PHE A   9     -12.374  12.352   9.811  1.00 64.58           C  
ATOM     65  N   SER A  10      -5.020  13.379   9.948  1.00 69.49           N  
ATOM     66  CA  SER A  10      -3.736  13.560   9.279  1.00 69.49           C  
ATOM     67  C   SER A  10      -2.937  12.261   9.256  1.00 69.49           C  
ATOM     68  CB  SER A  10      -2.923  14.657   9.967  1.00 69.49           C  
ATOM     69  O   SER A  10      -2.236  11.975   8.283  1.00 69.49           O  
ATOM     70  OG  SER A  10      -3.442  15.938   9.656  1.00 69.49           O  
ATOM     71  N   HIS A  11      -3.140  11.474  10.329  1.00 76.95           N  
ATOM     72  CA  HIS A  11      -2.387  10.226  10.368  1.00 76.95           C  
ATOM     73  C   HIS A  11      -2.869   9.257   9.294  1.00 76.95           C  
ATOM     74  CB  HIS A  11      -2.499   9.577  11.749  1.00 76.95           C  
ATOM     75  O   HIS A  11      -2.076   8.490   8.743  1.00 76.95           O  
ATOM     76  CG  HIS A  11      -1.704  10.275  12.807  1.00 76.95           C  
ATOM     77  CD2 HIS A  11      -0.702  11.181  12.713  1.00 76.95           C  
ATOM     78  ND1 HIS A  11      -1.908  10.062  14.153  1.00 76.95           N  
ATOM     79  CE1 HIS A  11      -1.064  10.810  14.843  1.00 76.95           C  
ATOM     80  NE2 HIS A  11      -0.321  11.498  13.994  1.00 76.95           N  
ATOM     81  N   LEU A  12      -4.156   9.373   8.983  1.00 80.98           N  
ATOM     82  CA  LEU A  12      -4.681   8.482   7.955  1.00 80.98           C  
ATOM     83  C   LEU A  12      -4.455   9.064   6.563  1.00 80.98           C  
ATOM     84  CB  LEU A  12      -6.174   8.227   8.178  1.00 80.98           C  
ATOM     85  O   LEU A  12      -4.164   8.328   5.618  1.00 80.98           O  
ATOM     86  CG  LEU A  12      -6.536   7.264   9.309  1.00 80.98           C  
ATOM     87  CD1 LEU A  12      -7.767   7.765  10.058  1.00 80.98           C  
ATOM     88  CD2 LEU A  12      -6.771   5.860   8.763  1.00 80.98           C  
ATOM     89  N   LEU A  13      -4.600  10.346   6.475  1.00 87.39           N  
ATOM     90  CA  LEU A  13      -4.493  11.040   5.196  1.00 87.39           C  
ATOM     91  C   LEU A  13      -3.063  10.993   4.669  1.00 87.39           C  
ATOM     92  CB  LEU A  13      -4.951  12.495   5.335  1.00 87.39           C  
ATOM     93  O   LEU A  13      -2.844  10.803   3.471  1.00 87.39           O  
ATOM     94  CG  LEU A  13      -5.827  13.041   4.207  1.00 87.39           C  
ATOM     95  CD1 LEU A  13      -7.299  12.969   4.597  1.00 87.39           C  
ATOM     96  CD2 LEU A  13      -5.428  14.473   3.866  1.00 87.39           C  
ATOM     97  N   VAL A  14      -2.154  11.077   5.655  1.00 89.71           N  
ATOM     98  CA  VAL A  14      -0.743  11.117   5.286  1.00 89.71           C  
ATOM     99  C   VAL A  14      -0.351   9.810   4.599  1.00 89.71           C  
ATOM    100  CB  VAL A  14       0.159  11.363   6.516  1.00 89.71           C  
ATOM    101  O   VAL A  14       0.243   9.823   3.518  1.00 89.71           O  
ATOM    102  CG1 VAL A  14       1.634  11.227   6.141  1.00 89.71           C  
ATOM    103  CG2 VAL A  14      -0.119  12.742   7.113  1.00 89.71           C  
ATOM    104  N   PRO A  15      -0.697   8.643   5.203  1.00 91.90           N  
ATOM    105  CA  PRO A  15      -0.353   7.383   4.540  1.00 91.90           C  
ATOM    106  C   PRO A  15      -1.052   7.215   3.193  1.00 91.90           C  
ATOM    107  CB  PRO A  15      -0.825   6.321   5.536  1.00 91.90           C  
ATOM    108  O   PRO A  15      -0.469   6.662   2.256  1.00 91.90           O  
ATOM    109  CG  PRO A  15      -1.765   7.042   6.447  1.00 91.90           C  
ATOM    110  CD  PRO A  15      -1.414   8.502   6.437  1.00 91.90           C  
ATOM    111  N   ILE A  16      -2.282   7.690   3.096  1.00 94.42           N  
ATOM    112  CA  ILE A  16      -3.050   7.575   1.862  1.00 94.42           C  
ATOM    113  C   ILE A  16      -2.377   8.387   0.758  1.00 94.42           C  
ATOM    114  CB  ILE A  16      -4.509   8.044   2.059  1.00 94.42           C  
ATOM    115  O   ILE A  16      -2.205   7.901  -0.363  1.00 94.42           O  
ATOM    116  CG1 ILE A  16      -5.229   7.141   3.067  1.00 94.42           C  
ATOM    117  CG2 ILE A  16      -5.253   8.072   0.720  1.00 94.42           C  
ATOM    118  CD1 ILE A  16      -6.606   7.645   3.477  1.00 94.42           C  
ATOM    119  N   LEU A  17      -2.022   9.637   1.047  1.00 93.31           N  
ATOM    120  CA  LEU A  17      -1.365  10.505   0.075  1.00 93.31           C  
ATOM    121  C   LEU A  17      -0.006   9.942  -0.325  1.00 93.31           C  
ATOM    122  CB  LEU A  17      -1.198  11.917   0.645  1.00 93.31           C  
ATOM    123  O   LEU A  17       0.370   9.992  -1.499  1.00 93.31           O  
ATOM    124  CG  LEU A  17      -2.474  12.751   0.774  1.00 93.31           C  
ATOM    125  CD1 LEU A  17      -2.188  14.044   1.530  1.00 93.31           C  
ATOM    126  CD2 LEU A  17      -3.061  13.048  -0.602  1.00 93.31           C  
ATOM    127  N   LEU A  18       0.750   9.365   0.647  1.00 94.48           N  
ATOM    128  CA  LEU A  18       2.045   8.751   0.377  1.00 94.48           C  
ATOM    129  C   LEU A  18       1.891   7.535  -0.531  1.00 94.48           C  
ATOM    130  CB  LEU A  18       2.729   8.343   1.684  1.00 94.48           C  
ATOM    131  O   LEU A  18       2.693   7.332  -1.445  1.00 94.48           O  
ATOM    132  CG  LEU A  18       4.226   8.044   1.602  1.00 94.48           C  
ATOM    133  CD1 LEU A  18       4.955   8.659   2.792  1.00 94.48           C  
ATOM    134  CD2 LEU A  18       4.469   6.540   1.538  1.00 94.48           C  
ATOM    135  N   LEU A  19       0.795   6.795  -0.232  1.00 95.77           N  
ATOM    136  CA  LEU A  19       0.494   5.613  -1.032  1.00 95.77           C  
ATOM    137  C   LEU A  19       0.183   5.998  -2.475  1.00 95.77           C  
ATOM    138  CB  LEU A  19      -0.686   4.844  -0.431  1.00 95.77           C  
ATOM    139  O   LEU A  19       0.685   5.371  -3.411  1.00 95.77           O  
ATOM    140  CG  LEU A  19      -0.930   3.439  -0.981  1.00 95.77           C  
ATOM    141  CD1 LEU A  19       0.157   2.484  -0.499  1.00 95.77           C  
ATOM    142  CD2 LEU A  19      -2.310   2.936  -0.571  1.00 95.77           C  
ATOM    143  N   ILE A  20      -0.617   7.039  -2.611  1.00 97.06           N  
ATOM    144  CA  ILE A  20      -0.995   7.515  -3.937  1.00 97.06           C  
ATOM    145  C   ILE A  20       0.245   8.001  -4.685  1.00 97.06           C  
ATOM    146  CB  ILE A  20      -2.047   8.644  -3.854  1.00 97.06           C  
ATOM    147  O   ILE A  20       0.436   7.676  -5.859  1.00 97.06           O  
ATOM    148  CG1 ILE A  20      -3.346   8.118  -3.232  1.00 97.06           C  
ATOM    149  CG2 ILE A  20      -2.307   9.243  -5.239  1.00 97.06           C  
ATOM    150  CD1 ILE A  20      -4.367   9.204  -2.921  1.00 97.06           C  
ATOM    151  N   GLY A  21       1.058   8.833  -3.977  1.00 96.95           N  
ATOM    152  CA  GLY A  21       2.314   9.280  -4.558  1.00 96.95           C  
ATOM    153  C   GLY A  21       3.240   8.138  -4.930  1.00 96.95           C  
ATOM    154  O   GLY A  21       3.873   8.163  -5.988  1.00 96.95           O  
ATOM    155  N   TRP A  22       3.256   7.208  -4.089  1.00 97.09           N  
ATOM    156  CA  TRP A  22       4.106   6.043  -4.316  1.00 97.09           C  
ATOM    157  C   TRP A  22       3.649   5.268  -5.548  1.00 97.09           C  
ATOM    158  CB  TRP A  22       4.102   5.126  -3.090  1.00 97.09           C  
ATOM    159  O   TRP A  22       4.470   4.868  -6.377  1.00 97.09           O  
ATOM    160  CG  TRP A  22       4.900   3.869  -3.267  1.00 97.09           C  
ATOM    161  CD1 TRP A  22       4.419   2.621  -3.552  1.00 97.09           C  
ATOM    162  CD2 TRP A  22       6.321   3.739  -3.165  1.00 97.09           C  
ATOM    163  CE2 TRP A  22       6.634   2.382  -3.401  1.00 97.09           C  
ATOM    164  CE3 TRP A  22       7.361   4.638  -2.899  1.00 97.09           C  
ATOM    165  NE1 TRP A  22       5.457   1.722  -3.634  1.00 97.09           N  
ATOM    166  CH2 TRP A  22       8.945   2.804  -3.114  1.00 97.09           C  
ATOM    167  CZ2 TRP A  22       7.946   1.903  -3.378  1.00 97.09           C  
ATOM    168  CZ3 TRP A  22       8.666   4.160  -2.876  1.00 97.09           C  
ATOM    169  N   ILE A  23       2.369   5.048  -5.654  1.00 97.54           N  
ATOM    170  CA  ILE A  23       1.779   4.322  -6.774  1.00 97.54           C  
ATOM    171  C   ILE A  23       2.043   5.077  -8.074  1.00 97.54           C  
ATOM    172  CB  ILE A  23       0.261   4.113  -6.575  1.00 97.54           C  
ATOM    173  O   ILE A  23       2.507   4.492  -9.056  1.00 97.54           O  
ATOM    174  CG1 ILE A  23      -0.001   3.241  -5.342  1.00 97.54           C  
ATOM    175  CG2 ILE A  23      -0.368   3.495  -7.827  1.00 97.54           C  
ATOM    176  CD1 ILE A  23      -1.477   2.993  -5.060  1.00 97.54           C  
ATOM    177  N   VAL A  24       1.785   6.357  -8.062  1.00 97.60           N  
ATOM    178  CA  VAL A  24       1.980   7.199  -9.237  1.00 97.60           C  
ATOM    179  C   VAL A  24       3.456   7.208  -9.629  1.00 97.60           C  
ATOM    180  CB  VAL A  24       1.486   8.642  -8.990  1.00 97.60           C  
ATOM    181  O   VAL A  24       3.792   7.076 -10.808  1.00 97.60           O  
ATOM    182  CG1 VAL A  24       1.801   9.534 -10.189  1.00 97.60           C  
ATOM    183  CG2 VAL A  24      -0.013   8.649  -8.694  1.00 97.60           C  
ATOM    184  N   GLY A  25       4.377   7.407  -8.637  1.00 96.88           N  
ATOM    185  CA  GLY A  25       5.811   7.349  -8.871  1.00 96.88           C  
ATOM    186  C   GLY A  25       6.266   6.027  -9.461  1.00 96.88           C  
ATOM    187  O   GLY A  25       7.109   6.000 -10.359  1.00 96.88           O  
ATOM    188  N   CYS A  26       5.673   4.988  -8.946  1.00 96.48           N  
ATOM    189  CA  CYS A  26       5.995   3.658  -9.452  1.00 96.48           C  
ATOM    190  C   CYS A  26       5.570   3.511 -10.908  1.00 96.48           C  
ATOM    191  CB  CYS A  26       5.319   2.583  -8.603  1.00 96.48           C  
ATOM    192  O   CYS A  26       6.323   2.983 -11.729  1.00 96.48           O  
ATOM    193  SG  CYS A  26       6.047   2.387  -6.961  1.00 96.48           S  
ATOM    194  N   ILE A  27       4.463   3.955 -11.232  1.00 97.16           N  
ATOM    195  CA  ILE A  27       3.897   3.859 -12.574  1.00 97.16           C  
ATOM    196  C   ILE A  27       4.722   4.703 -13.543  1.00 97.16           C  
ATOM    197  CB  ILE A  27       2.419   4.307 -12.597  1.00 97.16           C  
ATOM    198  O   ILE A  27       5.049   4.254 -14.644  1.00 97.16           O  
ATOM    199  CG1 ILE A  27       1.576   3.413 -11.680  1.00 97.16           C  
ATOM    200  CG2 ILE A  27       1.873   4.294 -14.028  1.00 97.16           C  
ATOM    201  CD1 ILE A  27       1.578   1.943 -12.076  1.00 97.16           C  
ATOM    202  N   ILE A  28       5.121   5.860 -13.127  1.00 96.87           N  
ATOM    203  CA  ILE A  28       5.903   6.786 -13.938  1.00 96.87           C  
ATOM    204  C   ILE A  28       7.256   6.162 -14.273  1.00 96.87           C  
ATOM    205  CB  ILE A  28       6.100   8.139 -13.220  1.00 96.87           C  
ATOM    206  O   ILE A  28       7.702   6.210 -15.422  1.00 96.87           O  
ATOM    207  CG1 ILE A  28       4.760   8.873 -13.085  1.00 96.87           C  
ATOM    208  CG2 ILE A  28       7.124   9.002 -13.963  1.00 96.87           C  
ATOM    209  CD1 ILE A  28       4.854  10.205 -12.354  1.00 96.87           C  
ATOM    210  N   MET A  29       7.972   5.676 -13.239  1.00 96.61           N  
ATOM    211  CA  MET A  29       9.266   5.025 -13.422  1.00 96.61           C  
ATOM    212  C   MET A  29       9.171   3.904 -14.451  1.00 96.61           C  
ATOM    213  CB  MET A  29       9.784   4.473 -12.093  1.00 96.61           C  
ATOM    214  O   MET A  29      10.029   3.786 -15.328  1.00 96.61           O  
ATOM    215  CG  MET A  29      11.145   3.804 -12.196  1.00 96.61           C  
ATOM    216  SD  MET A  29      11.705   3.101 -10.596  1.00 96.61           S  
ATOM    217  CE  MET A  29      13.291   2.379 -11.102  1.00 96.61           C  
ATOM    218  N   ILE A  30       8.143   3.141 -14.344  1.00 96.13           N  
ATOM    219  CA  ILE A  30       7.922   2.026 -15.258  1.00 96.13           C  
ATOM    220  C   ILE A  30       7.644   2.556 -16.662  1.00 96.13           C  
ATOM    221  CB  ILE A  30       6.758   1.128 -14.783  1.00 96.13           C  
ATOM    222  O   ILE A  30       8.079   1.965 -17.654  1.00 96.13           O  
ATOM    223  CG1 ILE A  30       7.041   0.585 -13.378  1.00 96.13           C  
ATOM    224  CG2 ILE A  30       6.518  -0.015 -15.774  1.00 96.13           C  
ATOM    225  CD1 ILE A  30       5.852  -0.115 -12.734  1.00 96.13           C  
ATOM    226  N   TYR A  31       6.860   3.565 -16.639  1.00 96.16           N  
ATOM    227  CA  TYR A  31       6.498   4.153 -17.924  1.00 96.16           C  
ATOM    228  C   TYR A  31       7.724   4.720 -18.630  1.00 96.16           C  
ATOM    229  CB  TYR A  31       5.449   5.253 -17.735  1.00 96.16           C  
ATOM    230  O   TYR A  31       7.869   4.577 -19.846  1.00 96.16           O  
ATOM    231  CG  TYR A  31       4.028   4.743 -17.734  1.00 96.16           C  
ATOM    232  CD1 TYR A  31       3.407   4.352 -18.918  1.00 96.16           C  
ATOM    233  CD2 TYR A  31       3.304   4.653 -16.550  1.00 96.16           C  
ATOM    234  CE1 TYR A  31       2.097   3.884 -18.922  1.00 96.16           C  
ATOM    235  CE2 TYR A  31       1.994   4.186 -16.543  1.00 96.16           C  
ATOM    236  OH  TYR A  31       0.103   3.341 -17.730  1.00 96.16           O  
ATOM    237  CZ  TYR A  31       1.400   3.804 -17.731  1.00 96.16           C  
ATOM    238  N   VAL A  32       8.611   5.360 -17.916  1.00 95.85           N  
ATOM    239  CA  VAL A  32       9.818   5.975 -18.458  1.00 95.85           C  
ATOM    240  C   VAL A  32      10.789   4.889 -18.917  1.00 95.85           C  
ATOM    241  CB  VAL A  32      10.500   6.897 -17.423  1.00 95.85           C  
ATOM    242  O   VAL A  32      11.387   4.995 -19.990  1.00 95.85           O  
ATOM    243  CG1 VAL A  32      11.867   7.356 -17.927  1.00 95.85           C  
ATOM    244  CG2 VAL A  32       9.610   8.099 -17.113  1.00 95.85           C  
ATOM    245  N   VAL A  33      10.940   3.846 -18.139  1.00 94.70           N  
ATOM    246  CA  VAL A  33      11.903   2.786 -18.421  1.00 94.70           C  
ATOM    247  C   VAL A  33      11.405   1.931 -19.584  1.00 94.70           C  
ATOM    248  CB  VAL A  33      12.156   1.902 -17.180  1.00 94.70           C  
ATOM    249  O   VAL A  33      12.180   1.567 -20.472  1.00 94.70           O  
ATOM    250  CG1 VAL A  33      13.041   0.710 -17.537  1.00 94.70           C  
ATOM    251  CG2 VAL A  33      12.789   2.725 -16.059  1.00 94.70           C  
ATOM    252  N   PHE A  34      10.124   1.667 -19.577  1.00 91.22           N  
ATOM    253  CA  PHE A  34       9.577   0.764 -20.582  1.00 91.22           C  
ATOM    254  C   PHE A  34       9.106   1.539 -21.807  1.00 91.22           C  
ATOM    255  CB  PHE A  34       8.420  -0.053 -20.000  1.00 91.22           C  
ATOM    256  O   PHE A  34       8.775   0.945 -22.835  1.00 91.22           O  
ATOM    257  CG  PHE A  34       8.854  -1.102 -19.013  1.00 91.22           C  
ATOM    258  CD1 PHE A  34       9.302  -2.343 -19.448  1.00 91.22           C  
ATOM    259  CD2 PHE A  34       8.813  -0.847 -17.648  1.00 91.22           C  
ATOM    260  CE1 PHE A  34       9.705  -3.316 -18.536  1.00 91.22           C  
ATOM    261  CE2 PHE A  34       9.213  -1.814 -16.731  1.00 91.22           C  
ATOM    262  CZ  PHE A  34       9.658  -3.049 -17.177  1.00 91.22           C  
ATOM    263  N   SER A  35       9.094   2.848 -21.837  1.00 79.97           N  
ATOM    264  CA  SER A  35       8.805   3.657 -23.017  1.00 79.97           C  
ATOM    265  C   SER A  35      10.086   4.066 -23.735  1.00 79.97           C  
ATOM    266  CB  SER A  35       8.006   4.902 -22.631  1.00 79.97           C  
ATOM    267  O   SER A  35      10.169   3.987 -24.962  1.00 79.97           O  
ATOM    268  OG  SER A  35       7.569   5.597 -23.786  1.00 79.97           O  
TER     269      SER A  35
ENDMDL
END
