# Supplementary material for: An integrative multitiered computational analysis for better understanding the structure and function of 85 miniproteins
Source: NAR Genom Bioinform. 2025 Dec 3;7(4):lqaf178. doi: 10.1093/nargab/lqaf178 (PMC12673850; doi:10.1093/nargab/lqaf178)
Supplement: lqaf178_Supplemental_Files [file lqaf178_supplemental_files.zip › DWORF/DWORF_AF3.pdb]

MODEL     1
ATOM      1  N   MET A   1      32.952   9.820 -11.874  1.00 45.07           N  
ATOM      2  CA  MET A   1      32.805   8.379 -12.061  1.00 45.07           C  
ATOM      3  C   MET A   1      32.095   7.746 -10.869  1.00 45.07           C  
ATOM      4  CB  MET A   1      34.171   7.721 -12.266  1.00 45.07           C  
ATOM      5  O   MET A   1      32.527   6.708 -10.364  1.00 45.07           O  
ATOM      6  CG  MET A   1      34.806   8.034 -13.611  1.00 45.07           C  
ATOM      7  SD  MET A   1      36.207   6.916 -14.004  1.00 45.07           S  
ATOM      8  CE  MET A   1      37.409   7.459 -12.758  1.00 45.07           C  
ATOM      9  N   ALA A   2      30.634   7.977 -10.523  1.00 51.11           N  
ATOM     10  CA  ALA A   2      29.593   7.256  -9.796  1.00 51.11           C  
ATOM     11  C   ALA A   2      28.450   8.190  -9.407  1.00 51.11           C  
ATOM     12  CB  ALA A   2      30.176   6.588  -8.554  1.00 51.11           C  
ATOM     13  O   ALA A   2      27.902   8.086  -8.306  1.00 51.11           O  
ATOM     14  N   GLU A   3      28.290   9.379  -9.959  1.00 53.95           N  
ATOM     15  CA  GLU A   3      27.179  10.248  -9.583  1.00 53.95           C  
ATOM     16  C   GLU A   3      26.023  10.125 -10.571  1.00 53.95           C  
ATOM     17  CB  GLU A   3      27.643  11.705  -9.495  1.00 53.95           C  
ATOM     18  O   GLU A   3      24.934  10.649 -10.329  1.00 53.95           O  
ATOM     19  CG  GLU A   3      28.467  12.161 -10.690  1.00 53.95           C  
ATOM     20  CD  GLU A   3      29.179  13.485 -10.458  1.00 53.95           C  
ATOM     21  OE1 GLU A   3      30.398  13.477 -10.175  1.00 53.95           O  
ATOM     22  OE2 GLU A   3      28.511  14.538 -10.558  1.00 53.95           O  
ATOM     23  N   LYS A   4      26.061   9.231 -11.559  1.00 56.34           N  
ATOM     24  CA  LYS A   4      24.957   9.293 -12.512  1.00 56.34           C  
ATOM     25  C   LYS A   4      24.088   8.041 -12.429  1.00 56.34           C  
ATOM     26  CB  LYS A   4      25.486   9.470 -13.936  1.00 56.34           C  
ATOM     27  O   LYS A   4      23.030   7.970 -13.058  1.00 56.34           O  
ATOM     28  CG  LYS A   4      26.032  10.861 -14.225  1.00 56.34           C  
ATOM     29  CD  LYS A   4      25.587  11.364 -15.592  1.00 56.34           C  
ATOM     30  CE  LYS A   4      26.126  12.759 -15.878  1.00 56.34           C  
ATOM     31  NZ  LYS A   4      26.327  12.986 -17.341  1.00 56.34           N  
ATOM     32  N   ALA A   5      24.358   7.098 -11.533  1.00 57.33           N  
ATOM     33  CA  ALA A   5      23.493   5.928 -11.411  1.00 57.33           C  
ATOM     34  C   ALA A   5      22.423   6.145 -10.345  1.00 57.33           C  
ATOM     35  CB  ALA A   5      24.320   4.686 -11.086  1.00 57.33           C  
ATOM     36  O   ALA A   5      21.392   5.468 -10.344  1.00 57.33           O  
ATOM     37  N   GLY A   6      22.566   7.169  -9.470  1.00 55.56           N  
ATOM     38  CA  GLY A   6      21.535   7.369  -8.465  1.00 55.56           C  
ATOM     39  C   GLY A   6      20.351   8.168  -8.975  1.00 55.56           C  
ATOM     40  O   GLY A   6      19.234   8.024  -8.473  1.00 55.56           O  
ATOM     41  N   SER A   7      20.587   8.886 -10.065  1.00 61.77           N  
ATOM     42  CA  SER A   7      19.503   9.734 -10.550  1.00 61.77           C  
ATOM     43  C   SER A   7      18.490   8.930 -11.357  1.00 61.77           C  
ATOM     44  CB  SER A   7      20.057  10.876 -11.404  1.00 61.77           C  
ATOM     45  O   SER A   7      17.286   9.179 -11.276  1.00 61.77           O  
ATOM     46  OG  SER A   7      20.048  10.526 -12.778  1.00 61.77           O  
ATOM     47  N   THR A   8      18.954   7.845 -11.960  1.00 62.11           N  
ATOM     48  CA  THR A   8      18.002   7.042 -12.719  1.00 62.11           C  
ATOM     49  C   THR A   8      17.225   6.108 -11.795  1.00 62.11           C  
ATOM     50  CB  THR A   8      18.712   6.216 -13.809  1.00 62.11           C  
ATOM     51  O   THR A   8      16.029   5.886 -11.992  1.00 62.11           O  
ATOM     52  CG2 THR A   8      17.702   5.511 -14.708  1.00 62.11           C  
ATOM     53  OG1 THR A   8      19.521   7.088 -14.608  1.00 62.11           O  
ATOM     54  N   PHE A   9      17.875   5.729 -10.701  1.00 64.40           N  
ATOM     55  CA  PHE A   9      17.217   4.794  -9.796  1.00 64.40           C  
ATOM     56  C   PHE A   9      16.182   5.510  -8.937  1.00 64.40           C  
ATOM     57  CB  PHE A   9      18.246   4.093  -8.903  1.00 64.40           C  
ATOM     58  O   PHE A   9      15.128   4.950  -8.629  1.00 64.40           O  
ATOM     59  CG  PHE A   9      18.584   2.696  -9.348  1.00 64.40           C  
ATOM     60  CD1 PHE A   9      17.824   1.613  -8.924  1.00 64.40           C  
ATOM     61  CD2 PHE A   9      19.664   2.466 -10.192  1.00 64.40           C  
ATOM     62  CE1 PHE A   9      18.135   0.319  -9.335  1.00 64.40           C  
ATOM     63  CE2 PHE A   9      19.981   1.176 -10.606  1.00 64.40           C  
ATOM     64  CZ  PHE A   9      19.216   0.103 -10.176  1.00 64.40           C  
ATOM     65  N   SER A  10      16.476   6.755  -8.613  1.00 69.65           N  
ATOM     66  CA  SER A  10      15.553   7.529  -7.789  1.00 69.65           C  
ATOM     67  C   SER A  10      14.257   7.823  -8.539  1.00 69.65           C  
ATOM     68  CB  SER A  10      16.202   8.840  -7.343  1.00 69.65           C  
ATOM     69  O   SER A  10      13.181   7.857  -7.939  1.00 69.65           O  
ATOM     70  OG  SER A  10      16.587   8.772  -5.981  1.00 69.65           O  
ATOM     71  N   HIS A  11      14.407   7.911  -9.853  1.00 78.06           N  
ATOM     72  CA  HIS A  11      13.207   8.210 -10.626  1.00 78.06           C  
ATOM     73  C   HIS A  11      12.259   7.016 -10.655  1.00 78.06           C  
ATOM     74  CB  HIS A  11      13.577   8.621 -12.052  1.00 78.06           C  
ATOM     75  O   HIS A  11      11.038   7.186 -10.631  1.00 78.06           O  
ATOM     76  CG  HIS A  11      14.031  10.041 -12.169  1.00 78.06           C  
ATOM     77  CD2 HIS A  11      13.950  11.074 -11.298  1.00 78.06           C  
ATOM     78  ND1 HIS A  11      14.653  10.533 -13.296  1.00 78.06           N  
ATOM     79  CE1 HIS A  11      14.936  11.812 -13.112  1.00 78.06           C  
ATOM     80  NE2 HIS A  11      14.520  12.165 -11.908  1.00 78.06           N  
ATOM     81  N   LEU A  12      12.807   5.862 -10.523  1.00 81.77           N  
ATOM     82  CA  LEU A  12      11.947   4.685 -10.571  1.00 81.77           C  
ATOM     83  C   LEU A  12      11.576   4.225  -9.165  1.00 81.77           C  
ATOM     84  CB  LEU A  12      12.638   3.546 -11.327  1.00 81.77           C  
ATOM     85  O   LEU A  12      10.481   3.701  -8.948  1.00 81.77           O  
ATOM     86  CG  LEU A  12      12.799   3.734 -12.837  1.00 81.77           C  
ATOM     87  CD1 LEU A  12      13.821   2.746 -13.388  1.00 81.77           C  
ATOM     88  CD2 LEU A  12      11.456   3.573 -13.542  1.00 81.77           C  
ATOM     89  N   LEU A  13      12.458   4.423  -8.279  1.00 86.11           N  
ATOM     90  CA  LEU A  13      12.262   3.964  -6.908  1.00 86.11           C  
ATOM     91  C   LEU A  13      11.136   4.738  -6.231  1.00 86.11           C  
ATOM     92  CB  LEU A  13      13.555   4.112  -6.103  1.00 86.11           C  
ATOM     93  O   LEU A  13      10.315   4.153  -5.519  1.00 86.11           O  
ATOM     94  CG  LEU A  13      14.541   2.946  -6.183  1.00 86.11           C  
ATOM     95  CD1 LEU A  13      15.889   3.349  -5.594  1.00 86.11           C  
ATOM     96  CD2 LEU A  13      13.983   1.722  -5.465  1.00 86.11           C  
ATOM     97  N   VAL A  14      11.133   6.002  -6.558  1.00 88.07           N  
ATOM     98  CA  VAL A  14      10.145   6.862  -5.914  1.00 88.07           C  
ATOM     99  C   VAL A  14       8.738   6.429  -6.323  1.00 88.07           C  
ATOM    100  CB  VAL A  14      10.369   8.349  -6.269  1.00 88.07           C  
ATOM    101  O   VAL A  14       7.880   6.200  -5.468  1.00 88.07           O  
ATOM    102  CG1 VAL A  14       9.225   9.210  -5.736  1.00 88.07           C  
ATOM    103  CG2 VAL A  14      11.709   8.832  -5.716  1.00 88.07           C  
ATOM    104  N   PRO A  15       8.519   6.262  -7.593  1.00 92.57           N  
ATOM    105  CA  PRO A  15       7.174   5.846  -7.994  1.00 92.57           C  
ATOM    106  C   PRO A  15       6.802   4.462  -7.466  1.00 92.57           C  
ATOM    107  CB  PRO A  15       7.246   5.845  -9.523  1.00 92.57           C  
ATOM    108  O   PRO A  15       5.646   4.225  -7.105  1.00 92.57           O  
ATOM    109  CG  PRO A  15       8.696   6.028  -9.837  1.00 92.57           C  
ATOM    110  CD  PRO A  15       9.403   6.465  -8.586  1.00 92.57           C  
ATOM    111  N   ILE A  16       7.733   3.619  -7.375  1.00 93.96           N  
ATOM    112  CA  ILE A  16       7.504   2.260  -6.896  1.00 93.96           C  
ATOM    113  C   ILE A  16       7.118   2.292  -5.419  1.00 93.96           C  
ATOM    114  CB  ILE A  16       8.749   1.370  -7.105  1.00 93.96           C  
ATOM    115  O   ILE A  16       6.165   1.626  -5.006  1.00 93.96           O  
ATOM    116  CG1 ILE A  16       9.043   1.205  -8.601  1.00 93.96           C  
ATOM    117  CG2 ILE A  16       8.559   0.008  -6.431  1.00 93.96           C  
ATOM    118  CD1 ILE A  16      10.366   0.514  -8.899  1.00 93.96           C  
ATOM    119  N   LEU A  17       7.789   3.036  -4.624  1.00 92.71           N  
ATOM    120  CA  LEU A  17       7.500   3.121  -3.197  1.00 92.71           C  
ATOM    121  C   LEU A  17       6.144   3.776  -2.956  1.00 92.71           C  
ATOM    122  CB  LEU A  17       8.596   3.909  -2.474  1.00 92.71           C  
ATOM    123  O   LEU A  17       5.405   3.370  -2.056  1.00 92.71           O  
ATOM    124  CG  LEU A  17       9.859   3.130  -2.105  1.00 92.71           C  
ATOM    125  CD1 LEU A  17      11.098   3.990  -2.332  1.00 92.71           C  
ATOM    126  CD2 LEU A  17       9.791   2.653  -0.658  1.00 92.71           C  
ATOM    127  N   LEU A  18       5.856   4.744  -3.791  1.00 93.67           N  
ATOM    128  CA  LEU A  18       4.569   5.421  -3.675  1.00 93.67           C  
ATOM    129  C   LEU A  18       3.422   4.463  -3.979  1.00 93.67           C  
ATOM    130  CB  LEU A  18       4.508   6.624  -4.619  1.00 93.67           C  
ATOM    131  O   LEU A  18       2.396   4.480  -3.296  1.00 93.67           O  
ATOM    132  CG  LEU A  18       3.623   7.790  -4.176  1.00 93.67           C  
ATOM    133  CD1 LEU A  18       4.323   9.118  -4.445  1.00 93.67           C  
ATOM    134  CD2 LEU A  18       2.274   7.737  -4.885  1.00 93.67           C  
ATOM    135  N   LEU A  19       3.662   3.643  -4.997  1.00 96.02           N  
ATOM    136  CA  LEU A  19       2.659   2.665  -5.402  1.00 96.02           C  
ATOM    137  C   LEU A  19       2.422   1.640  -4.299  1.00 96.02           C  
ATOM    138  CB  LEU A  19       3.089   1.957  -6.690  1.00 96.02           C  
ATOM    139  O   LEU A  19       1.275   1.335  -3.965  1.00 96.02           O  
ATOM    140  CG  LEU A  19       2.871   2.728  -7.993  1.00 96.02           C  
ATOM    141  CD1 LEU A  19       3.564   2.018  -9.151  1.00 96.02           C  
ATOM    142  CD2 LEU A  19       1.381   2.891  -8.274  1.00 96.02           C  
ATOM    143  N   ILE A  20       3.511   1.261  -3.739  1.00 97.21           N  
ATOM    144  CA  ILE A  20       3.432   0.256  -2.685  1.00 97.21           C  
ATOM    145  C   ILE A  20       2.723   0.843  -1.465  1.00 97.21           C  
ATOM    146  CB  ILE A  20       4.833  -0.263  -2.292  1.00 97.21           C  
ATOM    147  O   ILE A  20       1.865   0.192  -0.866  1.00 97.21           O  
ATOM    148  CG1 ILE A  20       5.476  -1.005  -3.469  1.00 97.21           C  
ATOM    149  CG2 ILE A  20       4.748  -1.165  -1.057  1.00 97.21           C  
ATOM    150  CD1 ILE A  20       6.958  -1.298  -3.281  1.00 97.21           C  
ATOM    151  N   GLY A  21       3.136   1.985  -1.107  1.00 97.44           N  
ATOM    152  CA  GLY A  21       2.485   2.667   0.000  1.00 97.44           C  
ATOM    153  C   GLY A  21       1.000   2.883  -0.223  1.00 97.44           C  
ATOM    154  O   GLY A  21       0.199   2.724   0.701  1.00 97.44           O  
ATOM    155  N   TRP A  22       0.705   3.201  -1.411  1.00 96.94           N  
ATOM    156  CA  TRP A  22      -0.691   3.433  -1.767  1.00 96.94           C  
ATOM    157  C   TRP A  22      -1.508   2.153  -1.627  1.00 96.94           C  
ATOM    158  CB  TRP A  22      -0.801   3.969  -3.197  1.00 96.94           C  
ATOM    159  O   TRP A  22      -2.611   2.170  -1.074  1.00 96.94           O  
ATOM    160  CG  TRP A  22      -2.207   4.240  -3.640  1.00 96.94           C  
ATOM    161  CD1 TRP A  22      -3.054   3.371  -4.270  1.00 96.94           C  
ATOM    162  CD2 TRP A  22      -2.929   5.466  -3.489  1.00 96.94           C  
ATOM    163  CE2 TRP A  22      -4.210   5.269  -4.051  1.00 96.94           C  
ATOM    164  CE3 TRP A  22      -2.617   6.713  -2.932  1.00 96.94           C  
ATOM    165  NE1 TRP A  22      -4.260   3.984  -4.520  1.00 96.94           N  
ATOM    166  CH2 TRP A  22      -4.848   7.485  -3.520  1.00 96.94           C  
ATOM    167  CZ2 TRP A  22      -5.179   6.275  -4.072  1.00 96.94           C  
ATOM    168  CZ3 TRP A  22      -3.583   7.713  -2.953  1.00 96.94           C  
ATOM    169  N   ILE A  23      -0.960   1.086  -2.076  1.00 97.57           N  
ATOM    170  CA  ILE A  23      -1.640  -0.204  -2.025  1.00 97.57           C  
ATOM    171  C   ILE A  23      -1.792  -0.650  -0.572  1.00 97.57           C  
ATOM    172  CB  ILE A  23      -0.880  -1.276  -2.838  1.00 97.57           C  
ATOM    173  O   ILE A  23      -2.885  -1.026  -0.143  1.00 97.57           O  
ATOM    174  CG1 ILE A  23      -0.831  -0.887  -4.320  1.00 97.57           C  
ATOM    175  CG2 ILE A  23      -1.528  -2.652  -2.654  1.00 97.57           C  
ATOM    176  CD1 ILE A  23       0.021  -1.815  -5.175  1.00 97.57           C  
ATOM    177  N   VAL A  24      -0.754  -0.537   0.078  1.00 97.57           N  
ATOM    178  CA  VAL A  24      -0.745  -0.958   1.475  1.00 97.57           C  
ATOM    179  C   VAL A  24      -1.706  -0.090   2.283  1.00 97.57           C  
ATOM    180  CB  VAL A  24       0.675  -0.888   2.080  1.00 97.57           C  
ATOM    181  O   VAL A  24      -2.466  -0.598   3.110  1.00 97.57           O  
ATOM    182  CG1 VAL A  24       0.645  -1.235   3.568  1.00 97.57           C  
ATOM    183  CG2 VAL A  24       1.621  -1.823   1.329  1.00 97.57           C  
ATOM    184  N   GLY A  25      -1.676   1.225   2.117  1.00 97.18           N  
ATOM    185  CA  GLY A  25      -2.586   2.145   2.781  1.00 97.18           C  
ATOM    186  C   GLY A  25      -4.046   1.854   2.491  1.00 97.18           C  
ATOM    187  O   GLY A  25      -4.890   1.930   3.386  1.00 97.18           O  
ATOM    188  N   CYS A  26      -4.245   1.427   1.328  1.00 96.43           N  
ATOM    189  CA  CYS A  26      -5.609   1.099   0.930  1.00 96.43           C  
ATOM    190  C   CYS A  26      -6.089  -0.171   1.623  1.00 96.43           C  
ATOM    191  CB  CYS A  26      -5.698   0.927  -0.586  1.00 96.43           C  
ATOM    192  O   CYS A  26      -7.210  -0.219   2.132  1.00 96.43           O  
ATOM    193  SG  CYS A  26      -5.535   2.474  -1.505  1.00 96.43           S  
ATOM    194  N   ILE A  27      -5.337  -1.067   1.674  1.00 97.34           N  
ATOM    195  CA  ILE A  27      -5.649  -2.358   2.279  1.00 97.34           C  
ATOM    196  C   ILE A  27      -5.876  -2.183   3.779  1.00 97.34           C  
ATOM    197  CB  ILE A  27      -4.526  -3.388   2.023  1.00 97.34           C  
ATOM    198  O   ILE A  27      -6.828  -2.734   4.337  1.00 97.34           O  
ATOM    199  CG1 ILE A  27      -4.394  -3.673   0.523  1.00 97.34           C  
ATOM    200  CG2 ILE A  27      -4.788  -4.678   2.806  1.00 97.34           C  
ATOM    201  CD1 ILE A  27      -3.314  -4.689   0.179  1.00 97.34           C  
ATOM    202  N   ILE A  28      -5.108  -1.402   4.357  1.00 97.23           N  
ATOM    203  CA  ILE A  28      -5.190  -1.157   5.793  1.00 97.23           C  
ATOM    204  C   ILE A  28      -6.518  -0.480   6.126  1.00 97.23           C  
ATOM    205  CB  ILE A  28      -4.009  -0.292   6.287  1.00 97.23           C  
ATOM    206  O   ILE A  28      -7.191  -0.858   7.088  1.00 97.23           O  
ATOM    207  CG1 ILE A  28      -2.686  -1.044   6.110  1.00 97.23           C  
ATOM    208  CG2 ILE A  28      -4.215   0.119   7.748  1.00 97.23           C  
ATOM    209  CD1 ILE A  28      -1.452  -0.209   6.426  1.00 97.23           C  
ATOM    210  N   MET A  29      -6.856   0.507   5.419  1.00 96.96           N  
ATOM    211  CA  MET A  29      -8.108   1.227   5.634  1.00 96.96           C  
ATOM    212  C   MET A  29      -9.301   0.279   5.556  1.00 96.96           C  
ATOM    213  CB  MET A  29      -8.266   2.351   4.608  1.00 96.96           C  
ATOM    214  O   MET A  29     -10.203   0.339   6.393  1.00 96.96           O  
ATOM    215  CG  MET A  29      -9.396   3.317   4.926  1.00 96.96           C  
ATOM    216  SD  MET A  29      -9.716   4.498   3.559  1.00 96.96           S  
ATOM    217  CE  MET A  29     -11.126   3.685   2.758  1.00 96.96           C  
ATOM    218  N   ILE A  30      -9.249  -0.575   4.634  1.00 96.63           N  
ATOM    219  CA  ILE A  30     -10.324  -1.540   4.430  1.00 96.63           C  
ATOM    220  C   ILE A  30     -10.371  -2.516   5.603  1.00 96.63           C  
ATOM    221  CB  ILE A  30     -10.150  -2.308   3.100  1.00 96.63           C  
ATOM    222  O   ILE A  30     -11.452  -2.899   6.058  1.00 96.63           O  
ATOM    223  CG1 ILE A  30     -10.296  -1.353   1.909  1.00 96.63           C  
ATOM    224  CG2 ILE A  30     -11.155  -3.459   3.006  1.00 96.63           C  
ATOM    225  CD1 ILE A  30      -9.940  -1.979   0.568  1.00 96.63           C  
ATOM    226  N   TYR A  31      -9.310  -2.847   5.958  1.00 96.54           N  
ATOM    227  CA  TYR A  31      -9.213  -3.794   7.064  1.00 96.54           C  
ATOM    228  C   TYR A  31      -9.740  -3.180   8.355  1.00 96.54           C  
ATOM    229  CB  TYR A  31      -7.763  -4.250   7.256  1.00 96.54           C  
ATOM    230  O   TYR A  31     -10.460  -3.835   9.112  1.00 96.54           O  
ATOM    231  CG  TYR A  31      -7.406  -5.486   6.466  1.00 96.54           C  
ATOM    232  CD1 TYR A  31      -7.752  -6.754   6.926  1.00 96.54           C  
ATOM    233  CD2 TYR A  31      -6.721  -5.388   5.260  1.00 96.54           C  
ATOM    234  CE1 TYR A  31      -7.423  -7.896   6.203  1.00 96.54           C  
ATOM    235  CE2 TYR A  31      -6.387  -6.523   4.528  1.00 96.54           C  
ATOM    236  OH  TYR A  31      -6.414  -8.897   4.287  1.00 96.54           O  
ATOM    237  CZ  TYR A  31      -6.742  -7.770   5.007  1.00 96.54           C  
ATOM    238  N   VAL A  32      -9.394  -1.976   8.593  1.00 96.35           N  
ATOM    239  CA  VAL A  32      -9.801  -1.283   9.811  1.00 96.35           C  
ATOM    240  C   VAL A  32     -11.307  -1.029   9.783  1.00 96.35           C  
ATOM    241  CB  VAL A  32      -9.040   0.050   9.988  1.00 96.35           C  
ATOM    242  O   VAL A  32     -11.993  -1.217  10.790  1.00 96.35           O  
ATOM    243  CG1 VAL A  32      -9.630   0.860  11.140  1.00 96.35           C  
ATOM    244  CG2 VAL A  32      -7.553  -0.213  10.221  1.00 96.35           C  
ATOM    245  N   VAL A  33     -11.833  -0.685   8.677  1.00 95.42           N  
ATOM    246  CA  VAL A  33     -13.241  -0.321   8.561  1.00 95.42           C  
ATOM    247  C   VAL A  33     -14.106  -1.579   8.605  1.00 95.42           C  
ATOM    248  CB  VAL A  33     -13.517   0.470   7.263  1.00 95.42           C  
ATOM    249  O   VAL A  33     -15.156  -1.595   9.251  1.00 95.42           O  
ATOM    250  CG1 VAL A  33     -15.018   0.666   7.058  1.00 95.42           C  
ATOM    251  CG2 VAL A  33     -12.800   1.818   7.297  1.00 95.42           C  
ATOM    252  N   PHE A  34     -13.560  -2.549   7.980  1.00 92.50           N  
ATOM    253  CA  PHE A  34     -14.375  -3.754   7.884  1.00 92.50           C  
ATOM    254  C   PHE A  34     -14.062  -4.713   9.026  1.00 92.50           C  
ATOM    255  CB  PHE A  34     -14.151  -4.450   6.537  1.00 92.50           C  
ATOM    256  O   PHE A  34     -14.766  -5.705   9.221  1.00 92.50           O  
ATOM    257  CG  PHE A  34     -14.837  -3.772   5.382  1.00 92.50           C  
ATOM    258  CD1 PHE A  34     -16.191  -3.975   5.144  1.00 92.50           C  
ATOM    259  CD2 PHE A  34     -14.128  -2.932   4.534  1.00 92.50           C  
ATOM    260  CE1 PHE A  34     -16.829  -3.349   4.075  1.00 92.50           C  
ATOM    261  CE2 PHE A  34     -14.758  -2.303   3.464  1.00 92.50           C  
ATOM    262  CZ  PHE A  34     -16.108  -2.514   3.236  1.00 92.50           C  
ATOM    263  N   SER A  35     -13.073  -4.469   9.867  1.00 80.58           N  
ATOM    264  CA  SER A  35     -12.797  -5.282  11.047  1.00 80.58           C  
ATOM    265  C   SER A  35     -13.434  -4.679  12.294  1.00 80.58           C  
ATOM    266  CB  SER A  35     -11.289  -5.430  11.255  1.00 80.58           C  
ATOM    267  O   SER A  35     -13.990  -5.401  13.125  1.00 80.58           O  
ATOM    268  OG  SER A  35     -10.957  -6.767  11.589  1.00 80.58           O  
TER     269      SER A  35
ENDMDL
END
