# Supplementary material for: An integrative multitiered computational analysis for better understanding the structure and function of 85 miniproteins
Source: NAR Genom Bioinform. 2025 Dec 3;7(4):lqaf178. doi: 10.1093/nargab/lqaf178 (PMC12673850; doi:10.1093/nargab/lqaf178)
Supplement: lqaf178_Supplemental_Files [file lqaf178_supplemental_files.zip › DWORF/DWORF_AF4.pdb]

MODEL     1
ATOM      1  N   MET A   1     -20.432   2.102  25.274  1.00 52.37           N  
ATOM      2  CA  MET A   1     -20.788   1.008  24.376  1.00 52.37           C  
ATOM      3  C   MET A   1     -20.589   1.413  22.919  1.00 52.37           C  
ATOM      4  CB  MET A   1     -22.237   0.574  24.604  1.00 52.37           C  
ATOM      5  O   MET A   1     -21.408   1.082  22.060  1.00 52.37           O  
ATOM      6  CG  MET A   1     -22.510   0.064  26.010  1.00 52.37           C  
ATOM      7  SD  MET A   1     -22.243  -1.745  26.166  1.00 52.37           S  
ATOM      8  CE  MET A   1     -23.907  -2.273  26.661  1.00 52.37           C  
ATOM      9  N   ALA A   2     -19.436   2.140  22.421  1.00 54.15           N  
ATOM     10  CA  ALA A   2     -18.960   2.682  21.152  1.00 54.15           C  
ATOM     11  C   ALA A   2     -17.768   1.886  20.628  1.00 54.15           C  
ATOM     12  CB  ALA A   2     -18.585   4.154  21.309  1.00 54.15           C  
ATOM     13  O   ALA A   2     -17.056   2.341  19.729  1.00 54.15           O  
ATOM     14  N   GLU A   3     -17.434   0.615  21.078  1.00 56.35           N  
ATOM     15  CA  GLU A   3     -16.296  -0.230  20.731  1.00 56.35           C  
ATOM     16  C   GLU A   3     -16.696  -1.312  19.732  1.00 56.35           C  
ATOM     17  CB  GLU A   3     -15.697  -0.869  21.986  1.00 56.35           C  
ATOM     18  O   GLU A   3     -15.838  -2.005  19.182  1.00 56.35           O  
ATOM     19  CG  GLU A   3     -14.316  -0.339  22.347  1.00 56.35           C  
ATOM     20  CD  GLU A   3     -13.728  -0.993  23.587  1.00 56.35           C  
ATOM     21  OE1 GLU A   3     -13.057  -2.042  23.459  1.00 56.35           O  
ATOM     22  OE2 GLU A   3     -13.940  -0.452  24.695  1.00 56.35           O  
ATOM     23  N   LYS A   4     -17.905  -1.280  19.038  1.00 56.22           N  
ATOM     24  CA  LYS A   4     -18.256  -2.419  18.194  1.00 56.22           C  
ATOM     25  C   LYS A   4     -18.439  -1.991  16.741  1.00 56.22           C  
ATOM     26  CB  LYS A   4     -19.529  -3.095  18.706  1.00 56.22           C  
ATOM     27  O   LYS A   4     -18.381  -2.822  15.832  1.00 56.22           O  
ATOM     28  CG  LYS A   4     -19.327  -3.920  19.969  1.00 56.22           C  
ATOM     29  CD  LYS A   4     -18.781  -5.305  19.650  1.00 56.22           C  
ATOM     30  CE  LYS A   4     -18.461  -6.086  20.917  1.00 56.22           C  
ATOM     31  NZ  LYS A   4     -17.969  -7.463  20.611  1.00 56.22           N  
ATOM     32  N   ALA A   5     -18.079  -0.735  16.317  1.00 57.57           N  
ATOM     33  CA  ALA A   5     -18.159  -0.232  14.948  1.00 57.57           C  
ATOM     34  C   ALA A   5     -16.770   0.068  14.392  1.00 57.57           C  
ATOM     35  CB  ALA A   5     -19.034   1.018  14.890  1.00 57.57           C  
ATOM     36  O   ALA A   5     -16.568   0.062  13.175  1.00 57.57           O  
ATOM     37  N   GLY A   6     -15.685  -0.086  15.228  1.00 54.15           N  
ATOM     38  CA  GLY A   6     -14.301   0.099  14.822  1.00 54.15           C  
ATOM     39  C   GLY A   6     -13.557  -1.209  14.626  1.00 54.15           C  
ATOM     40  O   GLY A   6     -12.493  -1.236  14.004  1.00 54.15           O  
ATOM     41  N   SER A   7     -14.190  -2.344  14.966  1.00 57.68           N  
ATOM     42  CA  SER A   7     -13.576  -3.666  14.906  1.00 57.68           C  
ATOM     43  C   SER A   7     -13.943  -4.387  13.613  1.00 57.68           C  
ATOM     44  CB  SER A   7     -14.002  -4.510  16.108  1.00 57.68           C  
ATOM     45  O   SER A   7     -13.140  -5.151  13.072  1.00 57.68           O  
ATOM     46  OG  SER A   7     -15.415  -4.586  16.194  1.00 57.68           O  
ATOM     47  N   THR A   8     -15.030  -4.005  12.950  1.00 60.94           N  
ATOM     48  CA  THR A   8     -15.433  -4.573  11.669  1.00 60.94           C  
ATOM     49  C   THR A   8     -14.811  -3.796  10.512  1.00 60.94           C  
ATOM     50  CB  THR A   8     -16.966  -4.582  11.520  1.00 60.94           C  
ATOM     51  O   THR A   8     -14.449  -4.380   9.489  1.00 60.94           O  
ATOM     52  CG2 THR A   8     -17.398  -5.433  10.330  1.00 60.94           C  
ATOM     53  OG1 THR A   8     -17.553  -5.116  12.713  1.00 60.94           O  
ATOM     54  N   PHE A   9     -14.491  -2.507  10.727  1.00 61.46           N  
ATOM     55  CA  PHE A   9     -13.857  -1.646   9.736  1.00 61.46           C  
ATOM     56  C   PHE A   9     -12.343  -1.817   9.761  1.00 61.46           C  
ATOM     57  CB  PHE A   9     -14.224  -0.179   9.982  1.00 61.46           C  
ATOM     58  O   PHE A   9     -11.693  -1.798   8.713  1.00 61.46           O  
ATOM     59  CG  PHE A   9     -14.698   0.543   8.749  1.00 61.46           C  
ATOM     60  CD1 PHE A   9     -13.807   1.260   7.961  1.00 61.46           C  
ATOM     61  CD2 PHE A   9     -16.036   0.503   8.379  1.00 61.46           C  
ATOM     62  CE1 PHE A   9     -14.243   1.929   6.820  1.00 61.46           C  
ATOM     63  CE2 PHE A   9     -16.479   1.169   7.240  1.00 61.46           C  
ATOM     64  CZ  PHE A   9     -15.582   1.882   6.462  1.00 61.46           C  
ATOM     65  N   SER A  10     -11.721  -2.106  10.939  1.00 67.44           N  
ATOM     66  CA  SER A  10     -10.296  -2.339  11.151  1.00 67.44           C  
ATOM     67  C   SER A  10      -9.876  -3.710  10.631  1.00 67.44           C  
ATOM     68  CB  SER A  10      -9.947  -2.219  12.635  1.00 67.44           C  
ATOM     69  O   SER A  10      -8.767  -3.872  10.118  1.00 67.44           O  
ATOM     70  OG  SER A  10      -9.416  -0.938  12.925  1.00 67.44           O  
ATOM     71  N   HIS A  11     -10.800  -4.668  10.666  1.00 72.60           N  
ATOM     72  CA  HIS A  11     -10.529  -6.004  10.148  1.00 72.60           C  
ATOM     73  C   HIS A  11     -10.559  -6.020   8.623  1.00 72.60           C  
ATOM     74  CB  HIS A  11     -11.539  -7.009  10.703  1.00 72.60           C  
ATOM     75  O   HIS A  11      -9.806  -6.764   7.991  1.00 72.60           O  
ATOM     76  CG  HIS A  11     -11.166  -7.557  12.044  1.00 72.60           C  
ATOM     77  CD2 HIS A  11     -10.074  -7.347  12.817  1.00 72.60           C  
ATOM     78  ND1 HIS A  11     -11.966  -8.439  12.737  1.00 72.60           N  
ATOM     79  CE1 HIS A  11     -11.381  -8.749  13.882  1.00 72.60           C  
ATOM     80  NE2 HIS A  11     -10.231  -8.100  13.955  1.00 72.60           N  
ATOM     81  N   LEU A  12     -11.264  -5.137   8.023  1.00 74.55           N  
ATOM     82  CA  LEU A  12     -11.373  -5.024   6.572  1.00 74.55           C  
ATOM     83  C   LEU A  12     -10.358  -4.025   6.028  1.00 74.55           C  
ATOM     84  CB  LEU A  12     -12.789  -4.599   6.173  1.00 74.55           C  
ATOM     85  O   LEU A  12      -9.884  -4.168   4.898  1.00 74.55           O  
ATOM     86  CG  LEU A  12     -13.865  -5.685   6.235  1.00 74.55           C  
ATOM     87  CD1 LEU A  12     -15.159  -5.117   6.807  1.00 74.55           C  
ATOM     88  CD2 LEU A  12     -14.102  -6.282   4.852  1.00 74.55           C  
ATOM     89  N   LEU A  13     -10.036  -3.013   6.716  1.00 81.07           N  
ATOM     90  CA  LEU A  13      -9.077  -1.977   6.349  1.00 81.07           C  
ATOM     91  C   LEU A  13      -7.659  -2.536   6.320  1.00 81.07           C  
ATOM     92  CB  LEU A  13      -9.156  -0.803   7.328  1.00 81.07           C  
ATOM     93  O   LEU A  13      -6.863  -2.176   5.449  1.00 81.07           O  
ATOM     94  CG  LEU A  13     -10.243   0.237   7.054  1.00 81.07           C  
ATOM     95  CD1 LEU A  13     -10.681   0.902   8.354  1.00 81.07           C  
ATOM     96  CD2 LEU A  13      -9.748   1.278   6.055  1.00 81.07           C  
ATOM     97  N   VAL A  14      -7.492  -3.417   7.273  1.00 83.41           N  
ATOM     98  CA  VAL A  14      -6.169  -4.025   7.372  1.00 83.41           C  
ATOM     99  C   VAL A  14      -5.882  -4.846   6.116  1.00 83.41           C  
ATOM    100  CB  VAL A  14      -6.044  -4.913   8.630  1.00 83.41           C  
ATOM    101  O   VAL A  14      -4.830  -4.692   5.493  1.00 83.41           O  
ATOM    102  CG1 VAL A  14      -4.718  -5.671   8.627  1.00 83.41           C  
ATOM    103  CG2 VAL A  14      -6.177  -4.067   9.895  1.00 83.41           C  
ATOM    104  N   PRO A  15      -6.742  -5.677   5.678  1.00 87.73           N  
ATOM    105  CA  PRO A  15      -6.536  -6.455   4.454  1.00 87.73           C  
ATOM    106  C   PRO A  15      -6.462  -5.580   3.204  1.00 87.73           C  
ATOM    107  CB  PRO A  15      -7.762  -7.370   4.407  1.00 87.73           C  
ATOM    108  O   PRO A  15      -5.688  -5.870   2.289  1.00 87.73           O  
ATOM    109  CG  PRO A  15      -8.436  -7.173   5.727  1.00 87.73           C  
ATOM    110  CD  PRO A  15      -7.855  -5.953   6.382  1.00 87.73           C  
ATOM    111  N   ILE A  16      -7.167  -4.588   3.175  1.00 90.39           N  
ATOM    112  CA  ILE A  16      -7.189  -3.688   2.027  1.00 90.39           C  
ATOM    113  C   ILE A  16      -5.860  -2.942   1.931  1.00 90.39           C  
ATOM    114  CB  ILE A  16      -8.361  -2.685   2.117  1.00 90.39           C  
ATOM    115  O   ILE A  16      -5.300  -2.796   0.842  1.00 90.39           O  
ATOM    116  CG1 ILE A  16      -9.702  -3.424   2.045  1.00 90.39           C  
ATOM    117  CG2 ILE A  16      -8.256  -1.631   1.011  1.00 90.39           C  
ATOM    118  CD1 ILE A  16     -10.904  -2.562   2.405  1.00 90.39           C  
ATOM    119  N   LEU A  17      -5.348  -2.420   3.010  1.00 89.80           N  
ATOM    120  CA  LEU A  17      -4.075  -1.709   3.038  1.00 89.80           C  
ATOM    121  C   LEU A  17      -2.928  -2.631   2.635  1.00 89.80           C  
ATOM    122  CB  LEU A  17      -3.814  -1.130   4.431  1.00 89.80           C  
ATOM    123  O   LEU A  17      -2.011  -2.214   1.925  1.00 89.80           O  
ATOM    124  CG  LEU A  17      -3.767   0.396   4.532  1.00 89.80           C  
ATOM    125  CD1 LEU A  17      -5.180   0.967   4.581  1.00 89.80           C  
ATOM    126  CD2 LEU A  17      -2.968   0.826   5.758  1.00 89.80           C  
ATOM    127  N   LEU A  18      -2.976  -3.821   3.119  1.00 90.90           N  
ATOM    128  CA  LEU A  18      -1.966  -4.816   2.774  1.00 90.90           C  
ATOM    129  C   LEU A  18      -1.998  -5.128   1.282  1.00 90.90           C  
ATOM    130  CB  LEU A  18      -2.181  -6.100   3.580  1.00 90.90           C  
ATOM    131  O   LEU A  18      -0.949  -5.279   0.652  1.00 90.90           O  
ATOM    132  CG  LEU A  18      -1.083  -6.463   4.581  1.00 90.90           C  
ATOM    133  CD1 LEU A  18      -1.678  -7.197   5.778  1.00 90.90           C  
ATOM    134  CD2 LEU A  18      -0.006  -7.309   3.910  1.00 90.90           C  
ATOM    135  N   LEU A  19      -3.234  -5.247   0.803  1.00 92.54           N  
ATOM    136  CA  LEU A  19      -3.429  -5.501  -0.621  1.00 92.54           C  
ATOM    137  C   LEU A  19      -2.844  -4.371  -1.460  1.00 92.54           C  
ATOM    138  CB  LEU A  19      -4.918  -5.670  -0.936  1.00 92.54           C  
ATOM    139  O   LEU A  19      -2.148  -4.621  -2.447  1.00 92.54           O  
ATOM    140  CG  LEU A  19      -5.474  -7.091  -0.840  1.00 92.54           C  
ATOM    141  CD1 LEU A  19      -6.924  -7.062  -0.368  1.00 92.54           C  
ATOM    142  CD2 LEU A  19      -5.358  -7.803  -2.183  1.00 92.54           C  
ATOM    143  N   ILE A  20      -3.119  -3.173  -1.009  1.00 95.14           N  
ATOM    144  CA  ILE A  20      -2.630  -1.997  -1.721  1.00 95.14           C  
ATOM    145  C   ILE A  20      -1.104  -1.968  -1.681  1.00 95.14           C  
ATOM    146  CB  ILE A  20      -3.206  -0.694  -1.123  1.00 95.14           C  
ATOM    147  O   ILE A  20      -0.456  -1.660  -2.685  1.00 95.14           O  
ATOM    148  CG1 ILE A  20      -4.730  -0.660  -1.286  1.00 95.14           C  
ATOM    149  CG2 ILE A  20      -2.558   0.532  -1.773  1.00 95.14           C  
ATOM    150  CD1 ILE A  20      -5.417   0.422  -0.465  1.00 95.14           C  
ATOM    151  N   GLY A  21      -0.571  -2.236  -0.537  1.00 95.31           N  
ATOM    152  CA  GLY A  21       0.873  -2.330  -0.397  1.00 95.31           C  
ATOM    153  C   GLY A  21       1.491  -3.392  -1.288  1.00 95.31           C  
ATOM    154  O   GLY A  21       2.554  -3.176  -1.874  1.00 95.31           O  
ATOM    155  N   TRP A  22       0.819  -4.488  -1.341  1.00 95.10           N  
ATOM    156  CA  TRP A  22       1.275  -5.599  -2.170  1.00 95.10           C  
ATOM    157  C   TRP A  22       1.244  -5.225  -3.648  1.00 95.10           C  
ATOM    158  CB  TRP A  22       0.414  -6.841  -1.926  1.00 95.10           C  
ATOM    159  O   TRP A  22       2.195  -5.498  -4.384  1.00 95.10           O  
ATOM    160  CG  TRP A  22       0.873  -8.057  -2.674  1.00 95.10           C  
ATOM    161  CD1 TRP A  22       0.393  -8.520  -3.868  1.00 95.10           C  
ATOM    162  CD2 TRP A  22       1.901  -8.968  -2.275  1.00 95.10           C  
ATOM    163  CE2 TRP A  22       1.992  -9.960  -3.276  1.00 95.10           C  
ATOM    164  CE3 TRP A  22       2.756  -9.041  -1.167  1.00 95.10           C  
ATOM    165  NE1 TRP A  22       1.062  -9.664  -4.235  1.00 95.10           N  
ATOM    166  CH2 TRP A  22       3.730 -11.062  -2.107  1.00 95.10           C  
ATOM    167  CZ2 TRP A  22       2.906 -11.015  -3.201  1.00 95.10           C  
ATOM    168  CZ3 TRP A  22       3.665 -10.091  -1.095  1.00 95.10           C  
ATOM    169  N   ILE A  23       0.255  -4.519  -4.053  1.00 95.93           N  
ATOM    170  CA  ILE A  23       0.090  -4.102  -5.441  1.00 95.93           C  
ATOM    171  C   ILE A  23       1.158  -3.072  -5.801  1.00 95.93           C  
ATOM    172  CB  ILE A  23      -1.320  -3.521  -5.692  1.00 95.93           C  
ATOM    173  O   ILE A  23       1.801  -3.176  -6.848  1.00 95.93           O  
ATOM    174  CG1 ILE A  23      -2.390  -4.594  -5.452  1.00 95.93           C  
ATOM    175  CG2 ILE A  23      -1.425  -2.951  -7.110  1.00 95.93           C  
ATOM    176  CD1 ILE A  23      -3.816  -4.063  -5.485  1.00 95.93           C  
ATOM    177  N   VAL A  24       1.290  -2.152  -4.910  1.00 96.35           N  
ATOM    178  CA  VAL A  24       2.265  -1.087  -5.121  1.00 96.35           C  
ATOM    179  C   VAL A  24       3.669  -1.681  -5.211  1.00 96.35           C  
ATOM    180  CB  VAL A  24       2.205  -0.031  -3.995  1.00 96.35           C  
ATOM    181  O   VAL A  24       4.468  -1.277  -6.059  1.00 96.35           O  
ATOM    182  CG1 VAL A  24       3.308   1.011  -4.172  1.00 96.35           C  
ATOM    183  CG2 VAL A  24       0.832   0.640  -3.966  1.00 96.35           C  
ATOM    184  N   GLY A  25       4.041  -2.642  -4.323  1.00 94.86           N  
ATOM    185  CA  GLY A  25       5.319  -3.334  -4.373  1.00 94.86           C  
ATOM    186  C   GLY A  25       5.547  -4.073  -5.678  1.00 94.86           C  
ATOM    187  O   GLY A  25       6.658  -4.071  -6.212  1.00 94.86           O  
ATOM    188  N   CYS A  26       4.511  -4.676  -6.133  1.00 94.45           N  
ATOM    189  CA  CYS A  26       4.577  -5.410  -7.392  1.00 94.45           C  
ATOM    190  C   CYS A  26       4.807  -4.464  -8.564  1.00 94.45           C  
ATOM    191  CB  CYS A  26       3.293  -6.209  -7.615  1.00 94.45           C  
ATOM    192  O   CYS A  26       5.621  -4.746  -9.445  1.00 94.45           O  
ATOM    193  SG  CYS A  26       3.062  -7.559  -6.437  1.00 94.45           S  
ATOM    194  N   ILE A  27       4.161  -3.472  -8.594  1.00 95.58           N  
ATOM    195  CA  ILE A  27       4.239  -2.470  -9.652  1.00 95.58           C  
ATOM    196  C   ILE A  27       5.629  -1.838  -9.661  1.00 95.58           C  
ATOM    197  CB  ILE A  27       3.156  -1.382  -9.481  1.00 95.58           C  
ATOM    198  O   ILE A  27       6.225  -1.648 -10.725  1.00 95.58           O  
ATOM    199  CG1 ILE A  27       1.757  -1.996  -9.607  1.00 95.58           C  
ATOM    200  CG2 ILE A  27       3.355  -0.258 -10.502  1.00 95.58           C  
ATOM    201  CD1 ILE A  27       0.623  -0.997  -9.422  1.00 95.58           C  
ATOM    202  N   ILE A  28       6.147  -1.539  -8.496  1.00 95.75           N  
ATOM    203  CA  ILE A  28       7.459  -0.920  -8.338  1.00 95.75           C  
ATOM    204  C   ILE A  28       8.538  -1.850  -8.888  1.00 95.75           C  
ATOM    205  CB  ILE A  28       7.748  -0.579  -6.859  1.00 95.75           C  
ATOM    206  O   ILE A  28       9.455  -1.405  -9.582  1.00 95.75           O  
ATOM    207  CG1 ILE A  28       6.789   0.510  -6.365  1.00 95.75           C  
ATOM    208  CG2 ILE A  28       9.206  -0.147  -6.680  1.00 95.75           C  
ATOM    209  CD1 ILE A  28       6.941   0.845  -4.888  1.00 95.75           C  
ATOM    210  N   MET A  29       8.561  -3.163  -8.510  1.00 95.01           N  
ATOM    211  CA  MET A  29       9.507  -4.167  -8.988  1.00 95.01           C  
ATOM    212  C   MET A  29       9.535  -4.207 -10.512  1.00 95.01           C  
ATOM    213  CB  MET A  29       9.152  -5.548  -8.435  1.00 95.01           C  
ATOM    214  O   MET A  29      10.609  -4.226 -11.117  1.00 95.01           O  
ATOM    215  CG  MET A  29      10.208  -6.608  -8.706  1.00 95.01           C  
ATOM    216  SD  MET A  29       9.671  -8.284  -8.188  1.00 95.01           S  
ATOM    217  CE  MET A  29       8.803  -8.821  -9.688  1.00 95.01           C  
ATOM    218  N   ILE A  30       8.369  -4.107 -11.129  1.00 95.39           N  
ATOM    219  CA  ILE A  30       8.220  -4.134 -12.580  1.00 95.39           C  
ATOM    220  C   ILE A  30       8.792  -2.852 -13.181  1.00 95.39           C  
ATOM    221  CB  ILE A  30       6.741  -4.306 -12.993  1.00 95.39           C  
ATOM    222  O   ILE A  30       9.458  -2.889 -14.219  1.00 95.39           O  
ATOM    223  CG1 ILE A  30       6.198  -5.647 -12.486  1.00 95.39           C  
ATOM    224  CG2 ILE A  30       6.589  -4.193 -14.513  1.00 95.39           C  
ATOM    225  CD1 ILE A  30       4.726  -5.876 -12.798  1.00 95.39           C  
ATOM    226  N   TYR A  31       8.439  -1.809 -12.520  1.00 95.66           N  
ATOM    227  CA  TYR A  31       8.900  -0.498 -12.962  1.00 95.66           C  
ATOM    228  C   TYR A  31      10.421  -0.410 -12.914  1.00 95.66           C  
ATOM    229  CB  TYR A  31       8.286   0.608 -12.099  1.00 95.66           C  
ATOM    230  O   TYR A  31      11.045   0.151 -13.818  1.00 95.66           O  
ATOM    231  CG  TYR A  31       6.995   1.162 -12.650  1.00 95.66           C  
ATOM    232  CD1 TYR A  31       7.000   2.101 -13.680  1.00 95.66           C  
ATOM    233  CD2 TYR A  31       5.768   0.750 -12.142  1.00 95.66           C  
ATOM    234  CE1 TYR A  31       5.813   2.616 -14.190  1.00 95.66           C  
ATOM    235  CE2 TYR A  31       4.574   1.259 -12.645  1.00 95.66           C  
ATOM    236  OH  TYR A  31       3.429   2.695 -14.168  1.00 95.66           O  
ATOM    237  CZ  TYR A  31       4.607   2.189 -13.667  1.00 95.66           C  
ATOM    238  N   VAL A  32      11.058  -0.896 -11.856  1.00 94.34           N  
ATOM    239  CA  VAL A  32      12.505  -0.878 -11.670  1.00 94.34           C  
ATOM    240  C   VAL A  32      13.169  -1.798 -12.693  1.00 94.34           C  
ATOM    241  CB  VAL A  32      12.899  -1.303 -10.238  1.00 94.34           C  
ATOM    242  O   VAL A  32      14.201  -1.450 -13.272  1.00 94.34           O  
ATOM    243  CG1 VAL A  32      14.412  -1.480 -10.124  1.00 94.34           C  
ATOM    244  CG2 VAL A  32      12.401  -0.277  -9.222  1.00 94.34           C  
ATOM    245  N   VAL A  33      12.701  -3.002 -12.964  1.00 93.95           N  
ATOM    246  CA  VAL A  33      13.252  -4.007 -13.866  1.00 93.95           C  
ATOM    247  C   VAL A  33      13.125  -3.530 -15.311  1.00 93.95           C  
ATOM    248  CB  VAL A  33      12.550  -5.372 -13.692  1.00 93.95           C  
ATOM    249  O   VAL A  33      14.055  -3.682 -16.106  1.00 93.95           O  
ATOM    250  CG1 VAL A  33      13.010  -6.357 -14.765  1.00 93.95           C  
ATOM    251  CG2 VAL A  33      12.815  -5.934 -12.297  1.00 93.95           C  
ATOM    252  N   PHE A  34      11.978  -2.981 -15.566  1.00 90.12           N  
ATOM    253  CA  PHE A  34      11.708  -2.523 -16.924  1.00 90.12           C  
ATOM    254  C   PHE A  34      12.297  -1.136 -17.154  1.00 90.12           C  
ATOM    255  CB  PHE A  34      10.201  -2.506 -17.198  1.00 90.12           C  
ATOM    256  O   PHE A  34      12.536  -0.739 -18.296  1.00 90.12           O  
ATOM    257  CG  PHE A  34       9.630  -3.857 -17.533  1.00 90.12           C  
ATOM    258  CD1 PHE A  34       9.696  -4.353 -18.830  1.00 90.12           C  
ATOM    259  CD2 PHE A  34       9.026  -4.632 -16.551  1.00 90.12           C  
ATOM    260  CE1 PHE A  34       9.168  -5.603 -19.143  1.00 90.12           C  
ATOM    261  CE2 PHE A  34       8.496  -5.882 -16.857  1.00 90.12           C  
ATOM    262  CZ  PHE A  34       8.567  -6.366 -18.153  1.00 90.12           C  
ATOM    263  N   SER A  35      12.639  -0.290 -16.181  1.00 82.20           N  
ATOM    264  CA  SER A  35      13.315   1.001 -16.264  1.00 82.20           C  
ATOM    265  C   SER A  35      14.830   0.832 -16.279  1.00 82.20           C  
ATOM    266  CB  SER A  35      12.905   1.898 -15.096  1.00 82.20           C  
ATOM    267  O   SER A  35      15.533   1.542 -17.001  1.00 82.20           O  
ATOM    268  OG  SER A  35      12.828   3.253 -15.504  1.00 82.20           O  
TER     269      SER A  35
ENDMDL
END
