# Supplementary material for: An integrative multitiered computational analysis for better understanding the structure and function of 85 miniproteins
Source: NAR Genom Bioinform. 2025 Dec 3;7(4):lqaf178. doi: 10.1093/nargab/lqaf178 (PMC12673850; doi:10.1093/nargab/lqaf178)
Supplement: lqaf178_Supplemental_Files [file lqaf178_supplemental_files.zip › DWORF/DWORF_AF5.pdb]

MODEL     1
ATOM      1  N   MET A   1       7.794   5.834 -35.995  1.00 49.28           N  
ATOM      2  CA  MET A   1       8.090   4.681 -35.149  1.00 49.28           C  
ATOM      3  C   MET A   1       8.377   5.118 -33.716  1.00 49.28           C  
ATOM      4  CB  MET A   1       9.279   3.896 -35.705  1.00 49.28           C  
ATOM      5  O   MET A   1       9.434   5.686 -33.436  1.00 49.28           O  
ATOM      6  CG  MET A   1       8.983   3.179 -37.012  1.00 49.28           C  
ATOM      7  SD  MET A   1       9.710   1.495 -37.070  1.00 49.28           S  
ATOM      8  CE  MET A   1      10.742   1.643 -38.555  1.00 49.28           C  
ATOM      9  N   ALA A   2       7.599   5.908 -32.881  1.00 48.12           N  
ATOM     10  CA  ALA A   2       7.608   6.536 -31.563  1.00 48.12           C  
ATOM     11  C   ALA A   2       6.590   5.878 -30.635  1.00 48.12           C  
ATOM     12  CB  ALA A   2       7.323   8.031 -31.684  1.00 48.12           C  
ATOM     13  O   ALA A   2       5.829   6.566 -29.951  1.00 48.12           O  
ATOM     14  N   GLU A   3       6.074   4.661 -30.938  1.00 52.06           N  
ATOM     15  CA  GLU A   3       5.087   3.954 -30.127  1.00 52.06           C  
ATOM     16  C   GLU A   3       5.756   2.943 -29.201  1.00 52.06           C  
ATOM     17  CB  GLU A   3       4.061   3.251 -31.020  1.00 52.06           C  
ATOM     18  O   GLU A   3       5.116   2.401 -28.298  1.00 52.06           O  
ATOM     19  CG  GLU A   3       4.673   2.246 -31.986  1.00 52.06           C  
ATOM     20  CD  GLU A   3       3.686   1.734 -33.022  1.00 52.06           C  
ATOM     21  OE1 GLU A   3       3.649   2.280 -34.148  1.00 52.06           O  
ATOM     22  OE2 GLU A   3       2.942   0.778 -32.706  1.00 52.06           O  
ATOM     23  N   LYS A   4       7.088   2.909 -28.938  1.00 53.93           N  
ATOM     24  CA  LYS A   4       7.633   1.805 -28.154  1.00 53.93           C  
ATOM     25  C   LYS A   4       8.358   2.318 -26.913  1.00 53.93           C  
ATOM     26  CB  LYS A   4       8.583   0.960 -29.004  1.00 53.93           C  
ATOM     27  O   LYS A   4       8.643   1.549 -25.992  1.00 53.93           O  
ATOM     28  CG  LYS A   4       7.877   0.016 -29.967  1.00 53.93           C  
ATOM     29  CD  LYS A   4       8.722  -1.218 -30.259  1.00 53.93           C  
ATOM     30  CE  LYS A   4       8.028  -2.151 -31.243  1.00 53.93           C  
ATOM     31  NZ  LYS A   4       8.897  -3.306 -31.617  1.00 53.93           N  
ATOM     32  N   ALA A   5       8.327   3.582 -26.571  1.00 53.74           N  
ATOM     33  CA  ALA A   5       8.995   4.125 -25.391  1.00 53.74           C  
ATOM     34  C   ALA A   5       7.987   4.453 -24.293  1.00 53.74           C  
ATOM     35  CB  ALA A   5       9.799   5.369 -25.760  1.00 53.74           C  
ATOM     36  O   ALA A   5       8.320   4.417 -23.106  1.00 53.74           O  
ATOM     37  N   GLY A   6       6.674   4.456 -24.555  1.00 51.59           N  
ATOM     38  CA  GLY A   6       5.635   4.695 -23.566  1.00 51.59           C  
ATOM     39  C   GLY A   6       5.036   3.417 -23.008  1.00 51.59           C  
ATOM     40  O   GLY A   6       4.448   3.422 -21.925  1.00 51.59           O  
ATOM     41  N   SER A   7       5.257   2.293 -23.592  1.00 56.57           N  
ATOM     42  CA  SER A   7       4.706   0.989 -23.239  1.00 56.57           C  
ATOM     43  C   SER A   7       5.577   0.283 -22.204  1.00 56.57           C  
ATOM     44  CB  SER A   7       4.566   0.111 -24.483  1.00 56.57           C  
ATOM     45  O   SER A   7       5.064  -0.404 -21.319  1.00 56.57           O  
ATOM     46  OG  SER A   7       5.255  -1.116 -24.313  1.00 56.57           O  
ATOM     47  N   THR A   8       6.861   0.610 -22.157  1.00 57.56           N  
ATOM     48  CA  THR A   8       7.752   0.050 -21.148  1.00 57.56           C  
ATOM     49  C   THR A   8       7.651   0.834 -19.842  1.00 57.56           C  
ATOM     50  CB  THR A   8       9.213   0.045 -21.634  1.00 57.56           C  
ATOM     51  O   THR A   8       7.702   0.251 -18.757  1.00 57.56           O  
ATOM     52  CG2 THR A   8      10.157  -0.429 -20.534  1.00 57.56           C  
ATOM     53  OG1 THR A   8       9.332  -0.833 -22.761  1.00 57.56           O  
ATOM     54  N   PHE A   9       7.289   2.109 -19.900  1.00 61.21           N  
ATOM     55  CA  PHE A   9       7.136   2.975 -18.737  1.00 61.21           C  
ATOM     56  C   PHE A   9       5.759   2.800 -18.109  1.00 61.21           C  
ATOM     57  CB  PHE A   9       7.354   4.442 -19.124  1.00 61.21           C  
ATOM     58  O   PHE A   9       5.620   2.840 -16.884  1.00 61.21           O  
ATOM     59  CG  PHE A   9       8.595   5.049 -18.529  1.00 61.21           C  
ATOM     60  CD1 PHE A   9       8.549   5.695 -17.299  1.00 61.21           C  
ATOM     61  CD2 PHE A   9       9.809   4.975 -19.200  1.00 61.21           C  
ATOM     62  CE1 PHE A   9       9.697   6.258 -16.746  1.00 61.21           C  
ATOM     63  CE2 PHE A   9      10.960   5.535 -18.653  1.00 61.21           C  
ATOM     64  CZ  PHE A   9      10.901   6.177 -17.427  1.00 61.21           C  
ATOM     65  N   SER A  10       4.760   2.522 -18.858  1.00 67.08           N  
ATOM     66  CA  SER A  10       3.382   2.301 -18.434  1.00 67.08           C  
ATOM     67  C   SER A  10       3.229   0.957 -17.729  1.00 67.08           C  
ATOM     68  CB  SER A  10       2.434   2.368 -19.632  1.00 67.08           C  
ATOM     69  O   SER A  10       2.439   0.828 -16.791  1.00 67.08           O  
ATOM     70  OG  SER A  10       2.219   3.712 -20.029  1.00 67.08           O  
ATOM     71  N   HIS A  11       4.097   0.016 -18.172  1.00 71.84           N  
ATOM     72  CA  HIS A  11       4.060  -1.302 -17.548  1.00 71.84           C  
ATOM     73  C   HIS A  11       4.685  -1.272 -16.158  1.00 71.84           C  
ATOM     74  CB  HIS A  11       4.778  -2.330 -18.425  1.00 71.84           C  
ATOM     75  O   HIS A  11       4.240  -1.986 -15.256  1.00 71.84           O  
ATOM     76  CG  HIS A  11       4.150  -3.687 -18.394  1.00 71.84           C  
ATOM     77  CD2 HIS A  11       2.851  -4.066 -18.366  1.00 71.84           C  
ATOM     78  ND1 HIS A  11       4.891  -4.849 -18.388  1.00 71.84           N  
ATOM     79  CE1 HIS A  11       4.071  -5.887 -18.357  1.00 71.84           C  
ATOM     80  NE2 HIS A  11       2.828  -5.439 -18.343  1.00 71.84           N  
ATOM     81  N   LEU A  12       5.514  -0.338 -15.974  1.00 73.38           N  
ATOM     82  CA  LEU A  12       6.160  -0.232 -14.671  1.00 73.38           C  
ATOM     83  C   LEU A  12       5.480   0.828 -13.812  1.00 73.38           C  
ATOM     84  CB  LEU A  12       7.645   0.102 -14.834  1.00 73.38           C  
ATOM     85  O   LEU A  12       5.371   0.671 -12.593  1.00 73.38           O  
ATOM     86  CG  LEU A  12       8.603  -1.087 -14.920  1.00 73.38           C  
ATOM     87  CD1 LEU A  12       9.508  -0.952 -16.140  1.00 73.38           C  
ATOM     88  CD2 LEU A  12       9.430  -1.202 -13.644  1.00 73.38           C  
ATOM     89  N   LEU A  13       5.048   1.801 -14.388  1.00 80.60           N  
ATOM     90  CA  LEU A  13       4.416   2.921 -13.701  1.00 80.60           C  
ATOM     91  C   LEU A  13       3.032   2.534 -13.189  1.00 80.60           C  
ATOM     92  CB  LEU A  13       4.308   4.131 -14.633  1.00 80.60           C  
ATOM     93  O   LEU A  13       2.639   2.932 -12.090  1.00 80.60           O  
ATOM     94  CG  LEU A  13       5.520   5.062 -14.679  1.00 80.60           C  
ATOM     95  CD1 LEU A  13       5.413   6.013 -15.866  1.00 80.60           C  
ATOM     96  CD2 LEU A  13       5.645   5.841 -13.373  1.00 80.60           C  
ATOM     97  N   VAL A  14       2.462   1.704 -13.962  1.00 84.79           N  
ATOM     98  CA  VAL A  14       1.121   1.256 -13.600  1.00 84.79           C  
ATOM     99  C   VAL A  14       1.184   0.416 -12.326  1.00 84.79           C  
ATOM    100  CB  VAL A  14       0.466   0.446 -14.741  1.00 84.79           C  
ATOM    101  O   VAL A  14       0.426   0.651 -11.382  1.00 84.79           O  
ATOM    102  CG1 VAL A  14      -0.794  -0.262 -14.246  1.00 84.79           C  
ATOM    103  CG2 VAL A  14       0.140   1.358 -15.922  1.00 84.79           C  
ATOM    104  N   PRO A  15       2.041  -0.456 -12.204  1.00 87.04           N  
ATOM    105  CA  PRO A  15       2.164  -1.253 -10.982  1.00 87.04           C  
ATOM    106  C   PRO A  15       2.586  -0.421  -9.773  1.00 87.04           C  
ATOM    107  CB  PRO A  15       3.240  -2.282 -11.339  1.00 87.04           C  
ATOM    108  O   PRO A  15       2.116  -0.661  -8.659  1.00 87.04           O  
ATOM    109  CG  PRO A  15       3.765  -1.840 -12.667  1.00 87.04           C  
ATOM    110  CD  PRO A  15       2.859  -0.771 -13.206  1.00 87.04           C  
ATOM    111  N   ILE A  16       3.398   0.512 -10.017  1.00 90.34           N  
ATOM    112  CA  ILE A  16       3.887   1.366  -8.939  1.00 90.34           C  
ATOM    113  C   ILE A  16       2.750   2.243  -8.420  1.00 90.34           C  
ATOM    114  CB  ILE A  16       5.071   2.242  -9.406  1.00 90.34           C  
ATOM    115  O   ILE A  16       2.591   2.411  -7.209  1.00 90.34           O  
ATOM    116  CG1 ILE A  16       6.272   1.364  -9.777  1.00 90.34           C  
ATOM    117  CG2 ILE A  16       5.449   3.258  -8.324  1.00 90.34           C  
ATOM    118  CD1 ILE A  16       7.379   2.107 -10.511  1.00 90.34           C  
ATOM    119  N   LEU A  17       1.971   2.821  -9.272  1.00 88.60           N  
ATOM    120  CA  LEU A  17       0.847   3.670  -8.893  1.00 88.60           C  
ATOM    121  C   LEU A  17      -0.223   2.864  -8.165  1.00 88.60           C  
ATOM    122  CB  LEU A  17       0.243   4.343 -10.129  1.00 88.60           C  
ATOM    123  O   LEU A  17      -0.821   3.346  -7.201  1.00 88.60           O  
ATOM    124  CG  LEU A  17       0.838   5.695 -10.524  1.00 88.60           C  
ATOM    125  CD1 LEU A  17       1.464   5.614 -11.912  1.00 88.60           C  
ATOM    126  CD2 LEU A  17      -0.229   6.784 -10.476  1.00 88.60           C  
ATOM    127  N   LEU A  18      -0.394   1.660  -8.575  1.00 90.26           N  
ATOM    128  CA  LEU A  18      -1.352   0.771  -7.928  1.00 90.26           C  
ATOM    129  C   LEU A  18      -0.886   0.401  -6.523  1.00 90.26           C  
ATOM    130  CB  LEU A  18      -1.554  -0.497  -8.761  1.00 90.26           C  
ATOM    131  O   LEU A  18      -1.694   0.339  -5.593  1.00 90.26           O  
ATOM    132  CG  LEU A  18      -2.672  -0.452  -9.804  1.00 90.26           C  
ATOM    133  CD1 LEU A  18      -2.451  -1.525 -10.865  1.00 90.26           C  
ATOM    134  CD2 LEU A  18      -4.033  -0.624  -9.137  1.00 90.26           C  
ATOM    135  N   LEU A  19       0.430   0.171  -6.482  1.00 93.27           N  
ATOM    136  CA  LEU A  19       1.016  -0.179  -5.192  1.00 93.27           C  
ATOM    137  C   LEU A  19       0.841   0.956  -4.189  1.00 93.27           C  
ATOM    138  CB  LEU A  19       2.502  -0.512  -5.351  1.00 93.27           C  
ATOM    139  O   LEU A  19       0.447   0.723  -3.044  1.00 93.27           O  
ATOM    140  CG  LEU A  19       2.834  -1.935  -5.802  1.00 93.27           C  
ATOM    141  CD1 LEU A  19       4.289  -2.023  -6.250  1.00 93.27           C  
ATOM    142  CD2 LEU A  19       2.553  -2.930  -4.681  1.00 93.27           C  
ATOM    143  N   ILE A  20       1.060   2.103  -4.676  1.00 95.64           N  
ATOM    144  CA  ILE A  20       0.953   3.280  -3.820  1.00 95.64           C  
ATOM    145  C   ILE A  20      -0.494   3.457  -3.366  1.00 95.64           C  
ATOM    146  CB  ILE A  20       1.447   4.552  -4.543  1.00 95.64           C  
ATOM    147  O   ILE A  20      -0.755   3.717  -2.189  1.00 95.64           O  
ATOM    148  CG1 ILE A  20       2.935   4.425  -4.892  1.00 95.64           C  
ATOM    149  CG2 ILE A  20       1.190   5.795  -3.686  1.00 95.64           C  
ATOM    150  CD1 ILE A  20       3.458   5.538  -5.789  1.00 95.64           C  
ATOM    151  N   GLY A  21      -1.350   3.359  -4.313  1.00 95.06           N  
ATOM    152  CA  GLY A  21      -2.762   3.438  -3.975  1.00 95.06           C  
ATOM    153  C   GLY A  21      -3.200   2.373  -2.986  1.00 95.06           C  
ATOM    154  O   GLY A  21      -3.995   2.645  -2.085  1.00 95.06           O  
ATOM    155  N   TRP A  22      -2.696   1.264  -3.204  1.00 95.60           N  
ATOM    156  CA  TRP A  22      -3.029   0.144  -2.331  1.00 95.60           C  
ATOM    157  C   TRP A  22      -2.528   0.391  -0.912  1.00 95.60           C  
ATOM    158  CB  TRP A  22      -2.434  -1.158  -2.876  1.00 95.60           C  
ATOM    159  O   TRP A  22      -3.258   0.172   0.057  1.00 95.60           O  
ATOM    160  CG  TRP A  22      -2.871  -2.385  -2.134  1.00 95.60           C  
ATOM    161  CD1 TRP A  22      -2.273  -2.942  -1.038  1.00 95.60           C  
ATOM    162  CD2 TRP A  22      -4.000  -3.210  -2.437  1.00 95.60           C  
ATOM    163  CE2 TRP A  22      -4.026  -4.251  -1.483  1.00 95.60           C  
ATOM    164  CE3 TRP A  22      -4.994  -3.170  -3.424  1.00 95.60           C  
ATOM    165  NE1 TRP A  22      -2.962  -4.065  -0.642  1.00 95.60           N  
ATOM    166  CH2 TRP A  22      -5.969  -5.181  -2.463  1.00 95.60           C  
ATOM    167  CZ2 TRP A  22      -5.009  -5.244  -1.487  1.00 95.60           C  
ATOM    168  CZ3 TRP A  22      -5.971  -4.158  -3.427  1.00 95.60           C  
ATOM    169  N   ILE A  23      -1.357   0.908  -0.779  1.00 95.89           N  
ATOM    170  CA  ILE A  23      -0.758   1.181   0.523  1.00 95.89           C  
ATOM    171  C   ILE A  23      -1.538   2.289   1.228  1.00 95.89           C  
ATOM    172  CB  ILE A  23       0.730   1.575   0.389  1.00 95.89           C  
ATOM    173  O   ILE A  23      -1.914   2.146   2.394  1.00 95.89           O  
ATOM    174  CG1 ILE A  23       1.535   0.421  -0.221  1.00 95.89           C  
ATOM    175  CG2 ILE A  23       1.304   1.986   1.748  1.00 95.89           C  
ATOM    176  CD1 ILE A  23       2.991   0.765  -0.504  1.00 95.89           C  
ATOM    177  N   VAL A  24      -1.799   3.269   0.471  1.00 96.55           N  
ATOM    178  CA  VAL A  24      -2.514   4.413   1.026  1.00 96.55           C  
ATOM    179  C   VAL A  24      -3.914   3.985   1.461  1.00 96.55           C  
ATOM    180  CB  VAL A  24      -2.603   5.575   0.011  1.00 96.55           C  
ATOM    181  O   VAL A  24      -4.380   4.365   2.538  1.00 96.55           O  
ATOM    182  CG1 VAL A  24      -3.452   6.716   0.569  1.00 96.55           C  
ATOM    183  CG2 VAL A  24      -1.205   6.073  -0.353  1.00 96.55           C  
ATOM    184  N   GLY A  25      -4.605   3.214   0.662  1.00 94.33           N  
ATOM    185  CA  GLY A  25      -5.919   2.696   1.007  1.00 94.33           C  
ATOM    186  C   GLY A  25      -5.913   1.840   2.260  1.00 94.33           C  
ATOM    187  O   GLY A  25      -6.833   1.920   3.077  1.00 94.33           O  
ATOM    188  N   CYS A  26      -4.913   1.119   2.349  1.00 93.89           N  
ATOM    189  CA  CYS A  26      -4.788   0.255   3.518  1.00 93.89           C  
ATOM    190  C   CYS A  26      -4.579   1.077   4.784  1.00 93.89           C  
ATOM    191  CB  CYS A  26      -3.630  -0.726   3.338  1.00 93.89           C  
ATOM    192  O   CYS A  26      -5.204   0.811   5.812  1.00 93.89           O  
ATOM    193  SG  CYS A  26      -3.950  -2.015   2.114  1.00 93.89           S  
ATOM    194  N   ILE A  27      -3.859   1.924   4.732  1.00 95.76           N  
ATOM    195  CA  ILE A  27      -3.528   2.779   5.867  1.00 95.76           C  
ATOM    196  C   ILE A  27      -4.766   3.561   6.301  1.00 95.76           C  
ATOM    197  CB  ILE A  27      -2.374   3.748   5.527  1.00 95.76           C  
ATOM    198  O   ILE A  27      -5.052   3.669   7.495  1.00 95.76           O  
ATOM    199  CG1 ILE A  27      -1.100   2.964   5.191  1.00 95.76           C  
ATOM    200  CG2 ILE A  27      -2.128   4.721   6.683  1.00 95.76           C  
ATOM    201  CD1 ILE A  27      -0.469   2.265   6.387  1.00 95.76           C  
ATOM    202  N   ILE A  28      -5.469   4.058   5.329  1.00 95.78           N  
ATOM    203  CA  ILE A  28      -6.671   4.844   5.584  1.00 95.78           C  
ATOM    204  C   ILE A  28      -7.701   3.989   6.319  1.00 95.78           C  
ATOM    205  CB  ILE A  28      -7.272   5.400   4.273  1.00 95.78           C  
ATOM    206  O   ILE A  28      -8.324   4.446   7.280  1.00 95.78           O  
ATOM    207  CG1 ILE A  28      -6.307   6.397   3.623  1.00 95.78           C  
ATOM    208  CG2 ILE A  28      -8.635   6.048   4.536  1.00 95.78           C  
ATOM    209  CD1 ILE A  28      -6.816   6.991   2.317  1.00 95.78           C  
ATOM    210  N   MET A  29      -8.001   2.785   5.833  1.00 95.68           N  
ATOM    211  CA  MET A  29      -8.946   1.864   6.458  1.00 95.68           C  
ATOM    212  C   MET A  29      -8.609   1.654   7.930  1.00 95.68           C  
ATOM    213  CB  MET A  29      -8.953   0.521   5.726  1.00 95.68           C  
ATOM    214  O   MET A  29      -9.497   1.669   8.783  1.00 95.68           O  
ATOM    215  CG  MET A  29     -10.239  -0.268   5.906  1.00 95.68           C  
ATOM    216  SD  MET A  29      -9.988  -2.075   5.708  1.00 95.68           S  
ATOM    217  CE  MET A  29     -10.794  -2.678   7.217  1.00 95.68           C  
ATOM    218  N   ILE A  30      -7.351   1.504   8.190  1.00 95.16           N  
ATOM    219  CA  ILE A  30      -6.863   1.281   9.547  1.00 95.16           C  
ATOM    220  C   ILE A  30      -7.080   2.539  10.386  1.00 95.16           C  
ATOM    221  CB  ILE A  30      -5.370   0.884   9.553  1.00 95.16           C  
ATOM    222  O   ILE A  30      -7.435   2.453  11.564  1.00 95.16           O  
ATOM    223  CG1 ILE A  30      -5.164  -0.433   8.796  1.00 95.16           C  
ATOM    224  CG2 ILE A  30      -4.845   0.779  10.988  1.00 95.16           C  
ATOM    225  CD1 ILE A  30      -5.708  -1.655   9.522  1.00 95.16           C  
ATOM    226  N   TYR A  31      -6.778   3.598   9.770  1.00 94.76           N  
ATOM    227  CA  TYR A  31      -6.915   4.872  10.467  1.00 94.76           C  
ATOM    228  C   TYR A  31      -8.375   5.155  10.802  1.00 94.76           C  
ATOM    229  CB  TYR A  31      -6.343   6.013   9.621  1.00 94.76           C  
ATOM    230  O   TYR A  31      -8.683   5.667  11.881  1.00 94.76           O  
ATOM    231  CG  TYR A  31      -4.887   6.300   9.895  1.00 94.76           C  
ATOM    232  CD1 TYR A  31      -4.502   7.061  10.997  1.00 94.76           C  
ATOM    233  CD2 TYR A  31      -3.893   5.813   9.052  1.00 94.76           C  
ATOM    234  CE1 TYR A  31      -3.161   7.329  11.252  1.00 94.76           C  
ATOM    235  CE2 TYR A  31      -2.550   6.075   9.298  1.00 94.76           C  
ATOM    236  OH  TYR A  31      -0.865   7.096  10.646  1.00 94.76           O  
ATOM    237  CZ  TYR A  31      -2.194   6.833  10.398  1.00 94.76           C  
ATOM    238  N   VAL A  32      -9.238   4.864   9.875  1.00 93.41           N  
ATOM    239  CA  VAL A  32     -10.665   5.092  10.078  1.00 93.41           C  
ATOM    240  C   VAL A  32     -11.205   4.106  11.111  1.00 93.41           C  
ATOM    241  CB  VAL A  32     -11.453   4.963   8.755  1.00 93.41           C  
ATOM    242  O   VAL A  32     -11.987   4.482  11.987  1.00 93.41           O  
ATOM    243  CG1 VAL A  32     -12.958   4.990   9.019  1.00 93.41           C  
ATOM    244  CG2 VAL A  32     -11.057   6.077   7.788  1.00 93.41           C  
ATOM    245  N   VAL A  33     -10.879   2.858  11.014  1.00 90.23           N  
ATOM    246  CA  VAL A  33     -11.385   1.793  11.873  1.00 90.23           C  
ATOM    247  C   VAL A  33     -10.797   1.936  13.275  1.00 90.23           C  
ATOM    248  CB  VAL A  33     -11.058   0.396  11.298  1.00 90.23           C  
ATOM    249  O   VAL A  33     -11.506   1.779  14.272  1.00 90.23           O  
ATOM    250  CG1 VAL A  33     -11.432  -0.699  12.295  1.00 90.23           C  
ATOM    251  CG2 VAL A  33     -11.781   0.184   9.969  1.00 90.23           C  
ATOM    252  N   PHE A  34      -9.581   2.174  13.285  1.00 84.16           N  
ATOM    253  CA  PHE A  34      -8.884   2.238  14.564  1.00 84.16           C  
ATOM    254  C   PHE A  34      -8.959   3.642  15.152  1.00 84.16           C  
ATOM    255  CB  PHE A  34      -7.420   1.815  14.401  1.00 84.16           C  
ATOM    256  O   PHE A  34      -8.574   3.860  16.303  1.00 84.16           O  
ATOM    257  CG  PHE A  34      -7.208   0.327  14.465  1.00 84.16           C  
ATOM    258  CD1 PHE A  34      -7.035  -0.313  15.686  1.00 84.16           C  
ATOM    259  CD2 PHE A  34      -7.182  -0.433  13.302  1.00 84.16           C  
ATOM    260  CE1 PHE A  34      -6.838  -1.691  15.747  1.00 84.16           C  
ATOM    261  CE2 PHE A  34      -6.986  -1.810  13.356  1.00 84.16           C  
ATOM    262  CZ  PHE A  34      -6.813  -2.437  14.579  1.00 84.16           C  
ATOM    263  N   SER A  35      -9.432   4.701  14.565  1.00 74.33           N  
ATOM    264  CA  SER A  35      -9.791   6.021  15.072  1.00 74.33           C  
ATOM    265  C   SER A  35     -11.230   6.047  15.577  1.00 74.33           C  
ATOM    266  CB  SER A  35      -9.604   7.082  13.986  1.00 74.33           C  
ATOM    267  O   SER A  35     -11.517   6.641  16.618  1.00 74.33           O  
ATOM    268  OG  SER A  35      -9.573   8.381  14.552  1.00 74.33           O  
TER     269      SER A  35
ENDMDL
END
