# Supplementary material for: An integrative multitiered computational analysis for better understanding the structure and function of 85 miniproteins
Source: NAR Genom Bioinform. 2025 Dec 3;7(4):lqaf178. doi: 10.1093/nargab/lqaf178 (PMC12673850; doi:10.1093/nargab/lqaf178)
Supplement: lqaf178_Supplemental_Files [file lqaf178_supplemental_files.zip › DWORF/rank_1_model_5_ptm_seed_0_pae.json]

[{"residue1":[1,1,1,1,1,1,1,1,1,1,1,1,1,1,1,1,1,1,1,1,1,1,1,1,1,1,1,1,1,1,1,1,1,1,1,2,2,2,2,2,2,2,2,2,2,2,2,2,2,2,2,2,2,2,2,2,2,2,2,2,2,2,2,2,2,2,2,2,2,2,3,3,3,3,3,3,3,3,3,3,3,3,3,3,3,3,3,3,3,3,3,3,3,3,3,3,3,3,3,3,3,3,3,3,3,4,4,4,4,4,4,4,4,4,4,4,4,4,4,4,4,4,4,4,4,4,4,4,4,4,4,4,4,4,4,4,4,4,4,4,5,5,5,5,5,5,5,5,5,5,5,5,5,5,5,5,5,5,5,5,5,5,5,5,5,5,5,5,5,5,5,5,5,5,5,6,6,6,6,6,6,6,6,6,6,6,6,6,6,6,6,6,6,6,6,6,6,6,6,6,6,6,6,6,6,6,6,6,6,6,7,7,7,7,7,7,7,7,7,7,7,7,7,7,7,7,7,7,7,7,7,7,7,7,7,7,7,7,7,7,7,7,7,7,7,8,8,8,8,8,8,8,8,8,8,8,8,8,8,8,8,8,8,8,8,8,8,8,8,8,8,8,8,8,8,8,8,8,8,8,9,9,9,9,9,9,9,9,9,9,9,9,9,9,9,9,9,9,9,9,9,9,9,9,9,9,9,9,9,9,9,9,9,9,9,10,10,10,10,10,10,10,10,10,10,10,10,10,10,10,10,10,10,10,10,10,10,10,10,10,10,10,10,10,10,10,10,10,10,10,11,11,11,11,11,11,11,11,11,11,11,11,11,11,11,11,11,11,11,11,11,11,11,11,11,11,11,11,11,11,11,11,11,11,11,12,12,12,12,12,12,12,12,12,12,12,12,12,12,12,12,12,12,12,12,12,12,12,12,12,12,12,12,12,12,12,12,12,12,12,13,13,13,13,13,13,13,13,13,13,13,13,13,13,13,13,13,13,13,13,13,13,13,13,13,13,13,13,13,13,13,13,13,13,13,14,14,14,14,14,14,14,14,14,14,14,14,14,14,14,14,14,14,14,14,14,14,14,14,14,14,14,14,14,14,14,14,14,14,14,15,15,15,15,15,15,15,15,15,15,15,15,15,15,15,15,15,15,15,15,15,15,15,15,15,15,15,15,15,15,15,15,15,15,15,16,16,16,16,16,16,16,16,16,16,16,16,16,16,16,16,16,16,16,16,16,16,16,16,16,16,16,16,16,16,16,16,16,16,16,17,17,17,17,17,17,17,17,17,17,17,17,17,17,17,17,17,17,17,17,17,17,17,17,17,17,17,17,17,17,17,17,17,17,17,18,18,18,18,18,18,18,18,18,18,18,18,18,18,18,18,18,18,18,18,18,18,18,18,18,18,18,18,18,18,18,18,18,18,18,19,19,19,19,19,19,19,19,19,19,19,19,19,19,19,19,19,19,19,19,19,19,19,19,19,19,19,19,19,19,19,19,19,19,19,20,20,20,20,20,20,20,20,20,20,20,20,20,20,20,20,20,20,20,20,20,20,20,20,20,20,20,20,20,20,20,20,20,20,20,21,21,21,21,21,21,21,21,21,21,21,21,21,21,21,21,21,21,21,21,21,21,21,21,21,21,21,21,21,21,21,21,21,21,21,22,22,22,22,22,22,22,22,22,22,22,22,22,22,22,22,22,22,22,22,22,22,22,22,22,22,22,22,22,22,22,22,22,22,22,23,23,23,23,23,23,23,23,23,23,23,23,23,23,23,23,23,23,23,23,23,23,23,23,23,23,23,23,23,23,23,23,23,23,23,24,24,24,24,24,24,24,24,24,24,24,24,24,24,24,24,24,24,24,24,24,24,24,24,24,24,24,24,24,24,24,24,24,24,24,25,25,25,25,25,25,25,25,25,25,25,25,25,25,25,25,25,25,25,25,25,25,25,25,25,25,25,25,25,25,25,25,25,25,25,26,26,26,26,26,26,26,26,26,26,26,26,26,26,26,26,26,26,26,26,26,26,26,26,26,26,26,26,26,26,26,26,26,26,26,27,27,27,27,27,27,27,27,27,27,27,27,27,27,27,27,27,27,27,27,27,27,27,27,27,27,27,27,27,27,27,27,27,27,27,28,28,28,28,28,28,28,28,28,28,28,28,28,28,28,28,28,28,28,28,28,28,28,28,28,28,28,28,28,28,28,28,28,28,28,29,29,29,29,29,29,29,29,29,29,29,29,29,29,29,29,29,29,29,29,29,29,29,29,29,29,29,29,29,29,29,29,29,29,29,30,30,30,30,30,30,30,30,30,30,30,30,30,30,30,30,30,30,30,30,30,30,30,30,30,30,30,30,30,30,30,30,30,30,30,31,31,31,31,31,31,31,31,31,31,31,31,31,31,31,31,31,31,31,31,31,31,31,31,31,31,31,31,31,31,31,31,31,31,31,32,32,32,32,32,32,32,32,32,32,32,32,32,32,32,32,32,32,32,32,32,32,32,32,32,32,32,32,32,32,32,32,32,32,32,33,33,33,33,33,33,33,33,33,33,33,33,33,33,33,33,33,33,33,33,33,33,33,33,33,33,33,33,33,33,33,33,33,33,33,34,34,34,34,34,34,34,34,34,34,34,34,34,34,34,34,34,34,34,34,34,34,34,34,34,34,34,34,34,34,34,34,34,34,34,35,35,35,35,35,35,35,35,35,35,35,35,35,35,35,35,35,35,35,35,35,35,35,35,35,35,35,35,35,35,35,35,35,35,35],"residue2":[1,2,3,4,5,6,7,8,9,10,11,12,13,14,15,16,17,18,19,20,21,22,23,24,25,26,27,28,29,30,31,32,33,34,35,1,2,3,4,5,6,7,8,9,10,11,12,13,14,15,16,17,18,19,20,21,22,23,24,25,26,27,28,29,30,31,32,33,34,35,1,2,3,4,5,6,7,8,9,10,11,12,13,14,15,16,17,18,19,20,21,22,23,24,25,26,27,28,29,30,31,32,33,34,35,1,2,3,4,5,6,7,8,9,10,11,12,13,14,15,16,17,18,19,20,21,22,23,24,25,26,27,28,29,30,31,32,33,34,35,1,2,3,4,5,6,7,8,9,10,11,12,13,14,15,16,17,18,19,20,21,22,23,24,25,26,27,28,29,30,31,32,33,34,35,1,2,3,4,5,6,7,8,9,10,11,12,13,14,15,16,17,18,19,20,21,22,23,24,25,26,27,28,29,30,31,32,33,34,35,1,2,3,4,5,6,7,8,9,10,11,12,13,14,15,16,17,18,19,20,21,22,23,24,25,26,27,28,29,30,31,32,33,34,35,1,2,3,4,5,6,7,8,9,10,11,12,13,14,15,16,17,18,19,20,21,22,23,24,25,26,27,28,29,30,31,32,33,34,35,1,2,3,4,5,6,7,8,9,10,11,12,13,14,15,16,17,18,19,20,21,22,23,24,25,26,27,28,29,30,31,32,33,34,35,1,2,3,4,5,6,7,8,9,10,11,12,13,14,15,16,17,18,19,20,21,22,23,24,25,26,27,28,29,30,31,32,33,34,35,1,2,3,4,5,6,7,8,9,10,11,12,13,14,15,16,17,18,19,20,21,22,23,24,25,26,27,28,29,30,31,32,33,34,35,1,2,3,4,5,6,7,8,9,10,11,12,13,14,15,16,17,18,19,20,21,22,23,24,25,26,27,28,29,30,31,32,33,34,35,1,2,3,4,5,6,7,8,9,10,11,12,13,14,15,16,17,18,19,20,21,22,23,24,25,26,27,28,29,30,31,32,33,34,35,1,2,3,4,5,6,7,8,9,10,11,12,13,14,15,16,17,18,19,20,21,22,23,24,25,26,27,28,29,30,31,32,33,34,35,1,2,3,4,5,6,7,8,9,10,11,12,13,14,15,16,17,18,19,20,21,22,23,24,25,26,27,28,29,30,31,32,33,34,35,1,2,3,4,5,6,7,8,9,10,11,12,13,14,15,16,17,18,19,20,21,22,23,24,25,26,27,28,29,30,31,32,33,34,35,1,2,3,4,5,6,7,8,9,10,11,12,13,14,15,16,17,18,19,20,21,22,23,24,25,26,27,28,29,30,31,32,33,34,35,1,2,3,4,5,6,7,8,9,10,11,12,13,14,15,16,17,18,19,20,21,22,23,24,25,26,27,28,29,30,31,32,33,34,35,1,2,3,4,5,6,7,8,9,10,11,12,13,14,15,16,17,18,19,20,21,22,23,24,25,26,27,28,29,30,31,32,33,34,35,1,2,3,4,5,6,7,8,9,10,11,12,13,14,15,16,17,18,19,20,21,22,23,24,25,26,27,28,29,30,31,32,33,34,35,1,2,3,4,5,6,7,8,9,10,11,12,13,14,15,16,17,18,19,20,21,22,23,24,25,26,27,28,29,30,31,32,33,34,35,1,2,3,4,5,6,7,8,9,10,11,12,13,14,15,16,17,18,19,20,21,22,23,24,25,26,27,28,29,30,31,32,33,34,35,1,2,3,4,5,6,7,8,9,10,11,12,13,14,15,16,17,18,19,20,21,22,23,24,25,26,27,28,29,30,31,32,33,34,35,1,2,3,4,5,6,7,8,9,10,11,12,13,14,15,16,17,18,19,20,21,22,23,24,25,26,27,28,29,30,31,32,33,34,35,1,2,3,4,5,6,7,8,9,10,11,12,13,14,15,16,17,18,19,20,21,22,23,24,25,26,27,28,29,30,31,32,33,34,35,1,2,3,4,5,6,7,8,9,10,11,12,13,14,15,16,17,18,19,20,21,22,23,24,25,26,27,28,29,30,31,32,33,34,35,1,2,3,4,5,6,7,8,9,10,11,12,13,14,15,16,17,18,19,20,21,22,23,24,25,26,27,28,29,30,31,32,33,34,35,1,2,3,4,5,6,7,8,9,10,11,12,13,14,15,16,17,18,19,20,21,22,23,24,25,26,27,28,29,30,31,32,33,34,35,1,2,3,4,5,6,7,8,9,10,11,12,13,14,15,16,17,18,19,20,21,22,23,24,25,26,27,28,29,30,31,32,33,34,35,1,2,3,4,5,6,7,8,9,10,11,12,13,14,15,16,17,18,19,20,21,22,23,24,25,26,27,28,29,30,31,32,33,34,35,1,2,3,4,5,6,7,8,9,10,11,12,13,14,15,16,17,18,19,20,21,22,23,24,25,26,27,28,29,30,31,32,33,34,35,1,2,3,4,5,6,7,8,9,10,11,12,13,14,15,16,17,18,19,20,21,22,23,24,25,26,27,28,29,30,31,32,33,34,35,1,2,3,4,5,6,7,8,9,10,11,12,13,14,15,16,17,18,19,20,21,22,23,24,25,26,27,28,29,30,31,32,33,34,35,1,2,3,4,5,6,7,8,9,10,11,12,13,14,15,16,17,18,19,20,21,22,23,24,25,26,27,28,29,30,31,32,33,34,35,1,2,3,4,5,6,7,8,9,10,11,12,13,14,15,16,17,18,19,20,21,22,23,24,25,26,27,28,29,30,31,32,33,34,35],"distance":[0.30000001192092896,1.5,4.300000190734863,5.800000190734863,7.900000095367432,8.300000190734863,12.199999809265137,14.300000190734863,13.699999809265137,14.199999809265137,19.200000762939453,18.799999237060547,17.100000381469727,19.299999237060547,21.899999618530273,23.600000381469727,19.100000381469727,24.200000762939453,27.399999618530273,25.200000762939453,26.899999618530273,28.700000762939453,27.700000762939453,25.0,29.600000381469727,28.600000381469727,28.799999237060547,29.100000381469727,30.100000381469727,30.600000381469727,29.299999237060547,30.799999237060547,30.399999618530273,29.899999618530273,29.600000381469727,2.200000047683716,0.30000001192092896,1.899999976158142,4.599999904632568,7.5,8.5,9.699999809265137,12.399999618530273,12.399999618530273,12.300000190734863,15.300000190734863,17.399999618530273,16.100000381469727,18.600000381469727,19.399999618530273,19.299999237060547,20.200000762939453,23.700000762939453,24.600000381469727,23.200000762939453,25.600000381469727,25.600000381469727,25.700000762939453,26.399999618530273,28.399999618530273,27.200000762939453,27.399999618530273,27.600000381469727,28.200000762939453,28.5,28.899999618530273,29.600000381469727,29.0,28.700000762939453,26.600000381469727,7.800000190734863,2.200000047683716,0.30000001192092896,2.299999952316284,5.699999809265137,7.0,7.599999904632568,10.699999809265137,10.800000190734863,11.0,13.0,14.5,14.100000381469727,16.100000381469727,17.899999618530273,19.5,18.0,20.100000381469727,23.700000762939453,23.200000762939453,21.399999618530273,25.899999618530273,25.700000762939453,26.5,26.700000762939453,26.100000381469727,26.399999618530273,27.0,27.399999618530273,26.700000762939453,27.200000762939453,28.5,28.299999237060547,25.299999237060547,26.799999237060547,6.5,5.400000095367432,1.7999999523162842,0.30000001192092896,2.0999999046325684,4.699999809265137,7.900000095367432,8.100000381469727,9.199999809265137,11.199999809265137,11.899999618530273,12.100000381469727,11.600000381469727,14.600000381469727,15.899999618530273,16.799999237060547,18.0,20.600000381469727,20.600000381469727,20.100000381469727,21.100000381469727,21.899999618530273,21.899999618530273,23.299999237060547,23.600000381469727,23.100000381469727,23.399999618530273,24.399999618530273,27.200000762939453,25.100000381469727,25.5,25.600000381469727,27.399999618530273,25.700000762939453,22.899999618530273,7.599999904632568,7.800000190734863,5.699999809265137,2.299999952316284,0.30000001192092896,2.4000000953674316,4.800000190734863,7.400000095367432,7.199999809265137,9.0,10.0,12.0,10.600000381469727,11.699999809265137,12.399999618530273,14.100000381469727,15.5,17.399999618530273,16.899999618530273,17.899999618530273,19.5,18.700000762939453,20.200000762939453,20.799999237060547,22.700000762939453,20.600000381469727,21.600000381469727,21.200000762939453,22.299999237060547,22.899999618530273,24.600000381469727,25.700000762939453,23.899999618530273,23.5,23.700000762939453,9.699999809265137,8.600000381469727,7.400000095367432,5.300000190734863,2.5,0.30000001192092896,2.0,4.400000095367432,6.900000095367432,7.199999809265137,7.400000095367432,9.899999618530273,10.199999809265137,10.300000190734863,10.399999618530273,12.800000190734863,12.899999618530273,15.600000381469727,17.700000762939453,17.700000762939453,17.600000381469727,16.100000381469727,19.0,18.600000381469727,20.100000381469727,18.799999237060547,23.399999618530273,21.899999618530273,23.100000381469727,22.600000381469727,25.299999237060547,24.399999618530273,23.600000381469727,21.200000762939453,23.399999618530273,12.5,10.300000190734863,7.800000190734863,8.600000381469727,5.0,1.7999999523162842,0.30000001192092896,2.0,3.5,6.0,7.5,7.900000095367432,8.0,9.800000190734863,8.800000190734863,9.0,9.899999618530273,12.0,14.800000190734863,16.100000381469727,14.699999809265137,18.799999237060547,18.399999618530273,18.5,16.5,18.700000762939453,15.800000190734863,19.100000381469727,20.200000762939453,19.200000762939453,18.399999618530273,21.700000762939453,23.0,18.200000762939453,18.200000762939453,14.800000190734863,11.100000381469727,10.800000190734863,9.100000381469727,7.400000095367432,4.400000095367432,1.5,0.30000001192092896,1.899999976158142,3.5,6.199999809265137,6.5,5.900000095367432,7.900000095367432,7.800000190734863,8.399999618530273,7.800000190734863,10.100000381469727,11.699999809265137,10.199999809265137,14.699999809265137,15.899999618530273,13.899999618530273,15.199999809265137,16.899999618530273,14.100000381469727,14.199999809265137,14.300000190734863,17.299999237060547,14.399999618530273,16.799999237060547,18.399999618530273,17.5,15.800000190734863,15.199999809265137,14.600000381469727,10.0,9.600000381469727,10.300000190734863,5.900000095367432,7.300000190734863,5.400000095367432,1.399999976158142,0.20000000298023224,1.5,3.5999999046325684,5.300000190734863,6.300000190734863,4.599999904632568,5.400000095367432,7.800000190734863,7.5,6.800000190734863,8.699999809265137,7.5,8.0,13.800000190734863,9.800000190734863,12.0,12.100000381469727,13.300000190734863,13.300000190734863,12.100000381469727,12.699999809265137,14.399999618530273,14.100000381469727,16.799999237060547,15.100000381469727,14.699999809265137,14.899999618530273,16.799999237060547,11.699999809265137,11.0,10.899999618530273,9.100000381469727,7.800000190734863,6.5,3.5,1.5,0.30000001192092896,1.5,2.9000000953674316,3.700000047683716,4.599999904632568,4.5,5.599999904632568,6.900000095367432,5.5,6.5,5.0,6.300000190734863,7.099999904632568,9.0,10.5,8.5,8.800000190734863,9.800000190734863,10.399999618530273,9.899999618530273,9.300000190734863,11.199999809265137,12.899999618530273,12.899999618530273,9.300000190734863,12.5,16.200000762939453,11.300000190734863,11.600000381469727,10.600000381469727,8.899999618530273,6.5,6.199999809265137,5.400000095367432,2.5,1.100000023841858,0.30000001192092896,1.2000000476837158,1.7999999523162842,3.5999999046325684,3.4000000953674316,3.5,3.299999952316284,4.300000190734863,4.599999904632568,4.099999904632568,5.0,6.699999809265137,6.5,8.0,7.900000095367432,8.5,7.800000190734863,8.800000190734863,10.0,8.899999618530273,8.800000190734863,11.199999809265137,9.899999618530273,7.699999809265137,10.699999809265137,15.300000190734863,12.699999809265137,11.600000381469727,10.0,7.699999809265137,7.5,5.699999809265137,3.700000047683716,3.700000047683716,1.899999976158142,1.100000023841858,0.30000001192092896,1.100000023841858,2.0,2.5,2.4000000953674316,2.0,3.299999952316284,5.199999809265137,3.5999999046325684,3.5999999046325684,4.400000095367432,5.099999904632568,4.800000190734863,6.699999809265137,9.300000190734863,6.900000095367432,5.5,8.100000381469727,8.0,7.199999809265137,10.399999618530273,10.699999809265137,8.100000381469727,9.0,14.399999618530273,11.5,10.5,9.800000190734863,7.800000190734863,7.300000190734863,6.099999904632568,5.0,3.9000000953674316,2.700000047683716,2.799999952316284,1.0,0.30000001192092896,1.0,1.399999976158142,1.5,2.299999952316284,2.299999952316284,2.700000047683716,2.5999999046325684,2.5999999046325684,4.0,3.5,3.200000047683716,3.200000047683716,4.5,5.0,4.400000095367432,5.0,5.599999904632568,6.599999904632568,8.0,6.300000190734863,5.5,8.800000190734863,13.800000190734863,11.199999809265137,10.399999618530273,8.5,7.5,6.099999904632568,5.5,5.400000095367432,3.5,2.700000047683716,2.4000000953674316,1.7000000476837158,1.0,0.30000001192092896,0.800000011920929,1.2000000476837158,1.2999999523162842,2.200000047683716,1.7000000476837158,1.7999999523162842,2.200000047683716,2.700000047683716,2.5,2.700000047683716,2.4000000953674316,2.5999999046325684,3.5,3.5,3.299999952316284,3.799999952316284,4.400000095367432,5.800000190734863,5.300000190734863,3.9000000953674316,5.300000190734863,17.0,12.0,10.800000190734863,9.600000381469727,8.0,6.599999904632568,5.300000190734863,5.099999904632568,3.5999999046325684,2.200000047683716,2.299999952316284,2.5,1.5,0.800000011920929,0.30000001192092896,0.800000011920929,1.100000023841858,1.100000023841858,1.2000000476837158,1.2000000476837158,1.7999999523162842,2.200000047683716,1.7999999523162842,1.7999999523162842,2.0999999046325684,2.4000000953674316,2.5999999046325684,2.700000047683716,2.799999952316284,3.0999999046325684,2.9000000953674316,3.9000000953674316,5.0,3.4000000953674316,4.199999809265137,17.600000381469727,13.399999618530273,11.100000381469727,10.899999618530273,8.199999809265137,6.699999809265137,5.5,4.099999904632568,3.5,2.4000000953674316,1.7999999523162842,1.899999976158142,1.2999999523162842,1.100000023841858,0.800000011920929,0.30000001192092896,0.800000011920929,1.0,1.0,1.100000023841858,1.2999999523162842,1.899999976158142,1.5,1.7000000476837158,1.7999999523162842,2.200000047683716,2.299999952316284,2.5,2.799999952316284,3.200000047683716,3.0,3.299999952316284,3.9000000953674316,4.5,4.599999904632568,16.799999237060547,9.800000190734863,8.699999809265137,8.0,6.699999809265137,5.400000095367432,4.900000095367432,4.400000095367432,3.4000000953674316,2.0999999046325684,1.7000000476837158,1.7000000476837158,1.5,1.100000023841858,0.8999999761581421,0.800000011920929,0.30000001192092896,0.800000011920929,0.8999999761581421,1.0,1.100000023841858,1.2000000476837158,1.399999976158142,1.5,1.399999976158142,1.5,2.0,2.0,2.0999999046325684,2.799999952316284,2.299999952316284,3.0,3.4000000953674316,3.5,4.5,14.199999809265137,10.600000381469727,8.100000381469727,6.900000095367432,7.400000095367432,6.0,5.199999809265137,4.099999904632568,3.0,2.4000000953674316,1.899999976158142,1.7999999523162842,1.2999999523162842,1.100000023841858,1.100000023841858,0.8999999761581421,0.800000011920929,0.30000001192092896,0.800000011920929,0.8999999761581421,1.0,1.600000023841858,1.2000000476837158,1.399999976158142,1.5,1.399999976158142,1.600000023841858,1.899999976158142,1.7999999523162842,2.0999999046325684,2.0999999046325684,2.700000047683716,2.799999952316284,2.5999999046325684,4.099999904632568,16.200000762939453,10.800000190734863,10.300000190734863,9.199999809265137,7.199999809265137,6.900000095367432,5.800000190734863,4.5,3.9000000953674316,2.799999952316284,2.299999952316284,1.899999976158142,1.5,1.2000000476837158,1.100000023841858,0.8999999761581421,0.8999999761581421,0.800000011920929,0.30000001192092896,0.800000011920929,0.8999999761581421,1.0,1.0,1.0,1.2999999523162842,1.5,1.5,1.600000023841858,1.7999999523162842,2.0,2.0,2.700000047683716,2.5,2.700000047683716,3.0,19.100000381469727,12.300000190734863,10.800000190734863,11.5,8.699999809265137,6.599999904632568,7.199999809265137,5.300000190734863,4.300000190734863,3.0,2.299999952316284,2.200000047683716,1.7000000476837158,1.2999999523162842,1.100000023841858,1.0,1.0,0.8999999761581421,0.800000011920929,0.30000001192092896,0.800000011920929,0.8999999761581421,0.8999999761581421,1.0,1.100000023841858,1.399999976158142,1.399999976158142,1.5,1.600000023841858,1.899999976158142,1.899999976158142,2.4000000953674316,2.4000000953674316,2.700000047683716,2.799999952316284,17.600000381469727,13.199999809265137,10.699999809265137,10.199999809265137,9.399999618530273,7.699999809265137,6.5,5.900000095367432,4.400000095367432,3.0999999046325684,2.700000047683716,2.4000000953674316,1.7999999523162842,1.600000023841858,1.2999999523162842,1.100000023841858,1.100000023841858,0.8999999761581421,0.800000011920929,0.8999999761581421,0.30000001192092896,0.800000011920929,1.100000023841858,0.8999999761581421,1.0,1.100000023841858,1.2999999523162842,1.399999976158142,1.5,1.899999976158142,2.0,1.899999976158142,2.0999999046325684,2.5999999046325684,2.799999952316284,16.100000381469727,10.800000190734863,10.0,9.800000190734863,8.800000190734863,7.099999904632568,6.300000190734863,5.099999904632568,4.800000190734863,3.0,2.5,2.5999999046325684,1.899999976158142,1.600000023841858,1.399999976158142,1.2999999523162842,1.100000023841858,1.0,1.100000023841858,0.800000011920929,0.800000011920929,0.30000001192092896,0.800000011920929,0.8999999761581421,0.8999999761581421,1.0,1.100000023841858,1.2999999523162842,1.5,1.600000023841858,1.600000023841858,1.899999976158142,1.899999976158142,2.4000000953674316,3.799999952316284,18.5,12.899999618530273,11.199999809265137,11.100000381469727,10.199999809265137,8.100000381469727,7.599999904632568,5.400000095367432,5.400000095367432,3.299999952316284,3.4000000953674316,2.700000047683716,2.200000047683716,1.7999999523162842,1.5,1.5,1.2999999523162842,1.100000023841858,1.100000023841858,0.8999999761581421,0.8999999761581421,0.800000011920929,0.30000001192092896,0.800000011920929,0.8999999761581421,0.8999999761581421,1.0,1.100000023841858,1.2999999523162842,1.5,1.5,1.899999976158142,2.0,2.200000047683716,2.5,17.700000762939453,11.800000190734863,10.300000190734863,9.5,8.800000190734863,7.699999809265137,7.400000095367432,6.300000190734863,5.699999809265137,3.799999952316284,3.0999999046325684,2.9000000953674316,2.299999952316284,1.7999999523162842,1.5,1.5,1.5,1.2999999523162842,1.100000023841858,0.8999999761581421,0.8999999761581421,0.8999999761581421,0.800000011920929,0.30000001192092896,0.800000011920929,0.8999999761581421,0.8999999761581421,1.0,1.100000023841858,1.2999999523162842,1.399999976158142,1.5,1.7000000476837158,2.0,2.4000000953674316,15.800000190734863,13.199999809265137,10.699999809265137,10.600000381469727,9.100000381469727,8.300000190734863,7.699999809265137,7.5,5.099999904632568,3.5,3.700000047683716,2.9000000953674316,2.5,2.200000047683716,1.7999999523162842,1.7000000476837158,1.600000023841858,1.399999976158142,1.2999999523162842,1.100000023841858,1.0,0.8999999761581421,0.800000011920929,0.800000011920929,0.30000001192092896,0.800000011920929,1.0,1.0,1.0,1.100000023841858,1.399999976158142,1.5,1.7000000476837158,2.0999999046325684,2.5,15.300000190734863,10.699999809265137,9.800000190734863,8.5,8.600000381469727,7.0,6.599999904632568,6.199999809265137,4.5,3.5999999046325684,3.4000000953674316,2.799999952316284,2.4000000953674316,2.299999952316284,1.7999999523162842,1.7000000476837158,1.600000023841858,1.5,1.5,1.2000000476837158,1.100000023841858,1.100000023841858,0.8999999761581421,0.800000011920929,0.800000011920929,0.30000001192092896,0.800000011920929,0.8999999761581421,0.8999999761581421,1.100000023841858,1.100000023841858,1.399999976158142,1.600000023841858,1.7000000476837158,2.0999999046325684,16.200000762939453,12.800000190734863,11.899999618530273,11.399999618530273,10.0,8.899999618530273,7.800000190734863,6.699999809265137,5.599999904632568,4.400000095367432,4.099999904632568,3.4000000953674316,3.4000000953674316,2.9000000953674316,2.299999952316284,2.5,2.0,1.7000000476837158,1.600000023841858,1.5,1.2999999523162842,1.399999976158142,1.100000023841858,1.0,0.8999999761581421,0.800000011920929,0.30000001192092896,0.800000011920929,0.8999999761581421,1.0,1.100000023841858,1.2000000476837158,1.5,1.899999976158142,2.0,15.899999618530273,12.300000190734863,11.0,10.5,9.300000190734863,7.400000095367432,8.199999809265137,6.800000190734863,5.0,4.300000190734863,4.300000190734863,3.4000000953674316,3.0999999046325684,2.799999952316284,2.5999999046325684,2.4000000953674316,2.200000047683716,1.899999976158142,1.7000000476837158,1.600000023841858,1.399999976158142,1.399999976158142,1.100000023841858,1.0,1.0,0.8999999761581421,0.800000011920929,0.30000001192092896,0.800000011920929,1.0,1.0,1.100000023841858,1.2999999523162842,1.7000000476837158,1.899999976158142,14.899999618530273,11.800000190734863,11.0,10.0,9.600000381469727,8.300000190734863,7.599999904632568,7.800000190734863,5.800000190734863,4.800000190734863,5.099999904632568,4.5,3.299999952316284,2.9000000953674316,3.4000000953674316,2.5999999046325684,2.4000000953674316,2.200000047683716,2.0,1.600000023841858,1.399999976158142,1.7999999523162842,1.5,1.100000023841858,1.2000000476837158,1.2999999523162842,0.8999999761581421,0.800000011920929,0.20000000298023224,0.800000011920929,0.8999999761581421,1.100000023841858,1.399999976158142,1.2999999523162842,1.7000000476837158,15.800000190734863,12.699999809265137,12.199999809265137,12.5,10.399999618530273,9.899999618530273,8.800000190734863,8.0,6.800000190734863,5.900000095367432,6.099999904632568,4.800000190734863,4.099999904632568,3.799999952316284,4.300000190734863,3.200000047683716,3.5999999046325684,2.799999952316284,2.5999999046325684,2.4000000953674316,2.0,1.7999999523162842,1.7999999523162842,1.5,1.2999999523162842,1.600000023841858,1.2000000476837158,0.8999999761581421,0.800000011920929,0.30000001192092896,0.8999999761581421,1.100000023841858,1.2999999523162842,2.0999999046325684,1.899999976158142,17.100000381469727,13.100000381469727,13.199999809265137,12.399999618530273,11.600000381469727,10.800000190734863,8.300000190734863,7.300000190734863,6.0,5.900000095367432,4.699999809265137,4.400000095367432,3.9000000953674316,4.199999809265137,3.5999999046325684,3.0999999046325684,2.700000047683716,2.5,2.5,2.4000000953674316,1.899999976158142,2.0,1.7999999523162842,1.7999999523162842,1.2999999523162842,1.399999976158142,1.2000000476837158,0.8999999761581421,0.8999999761581421,0.800000011920929,0.30000001192092896,0.800000011920929,1.100000023841858,1.399999976158142,1.899999976158142,15.0,11.899999618530273,10.699999809265137,10.600000381469727,8.800000190734863,8.100000381469727,8.699999809265137,6.5,5.900000095367432,5.900000095367432,5.0,4.099999904632568,4.0,4.599999904632568,3.5999999046325684,3.299999952316284,2.9000000953674316,3.0999999046325684,3.0,2.5,2.200000047683716,2.5,2.0,1.600000023841858,1.7000000476837158,1.7000000476837158,1.2000000476837158,1.100000023841858,1.100000023841858,1.0,0.800000011920929,0.30000001192092896,0.8999999761581421,1.2999999523162842,1.7999999523162842,16.200000762939453,13.399999618530273,12.800000190734863,13.899999618530273,11.600000381469727,11.0,10.600000381469727,9.199999809265137,7.199999809265137,6.400000095367432,6.5,5.300000190734863,4.400000095367432,5.300000190734863,4.300000190734863,4.099999904632568,3.200000047683716,3.0,3.200000047683716,3.0999999046325684,2.799999952316284,2.4000000953674316,2.700000047683716,2.299999952316284,1.899999976158142,2.0,1.7999999523162842,1.5,1.2000000476837158,1.600000023841858,1.2000000476837158,0.800000011920929,0.30000001192092896,0.8999999761581421,1.2999999523162842,18.100000381469727,16.100000381469727,13.899999618530273,16.5,15.199999809265137,13.0,11.5,11.300000190734863,10.600000381469727,7.699999809265137,7.300000190734863,7.400000095367432,7.699999809265137,6.900000095367432,7.599999904632568,6.699999809265137,4.300000190734863,4.5,5.300000190734863,4.199999809265137,4.800000190734863,4.699999809265137,3.299999952316284,2.799999952316284,2.799999952316284,2.5999999046325684,2.5,2.299999952316284,2.299999952316284,1.7000000476837158,2.200000047683716,1.2000000476837158,0.8999999761581421,0.20000000298023224,1.2000000476837158,25.100000381469727,21.899999618530273,22.200000762939453,23.0,21.5,22.600000381469727,18.0,18.0,19.399999618530273,14.899999618530273,14.899999618530273,13.699999809265137,12.399999618530273,9.5,10.100000381469727,11.899999618530273,6.800000190734863,7.199999809265137,11.199999809265137,9.5,9.300000190734863,8.699999809265137,8.800000190734863,7.099999904632568,5.300000190734863,5.800000190734863,6.900000095367432,5.199999809265137,2.700000047683716,3.9000000953674316,3.0999999046325684,3.5,2.5,1.2999999523162842,0.30000001192092896],"max_predicted_aligned_error":30.811767578125}]
