# Supplementary material for: An integrative multitiered computational analysis for better understanding the structure and function of 85 miniproteins
Source: NAR Genom Bioinform. 2025 Dec 3;7(4):lqaf178. doi: 10.1093/nargab/lqaf178 (PMC12673850; doi:10.1093/nargab/lqaf178)
Supplement: lqaf178_Supplemental_Files [file lqaf178_supplemental_files.zip › DWORF/rank_4_model_1_ptm_seed_0.raw.txt]

i	j	aa_i	aa_j	p(cbcb<8)	maxdistbin
0	1	M	A	1.000	5.12
0	2	M	E	0.821	7.31
0	3	M	K	0.394	10.12
0	4	M	A	0.301	12.00
0	5	M	G	0.100	11.69
0	6	M	S	0.060	10.75
0	7	M	T	0.077	13.56
0	8	M	F	0.043	>21.69
0	9	M	S	0.042	>21.69
0	10	M	H	0.033	>21.69
0	11	M	L	0.020	>21.69
0	12	M	L	0.015	>21.69
0	13	M	V	0.009	>21.69
0	14	M	P	0.009	>21.69
0	15	M	I	0.002	>21.69
0	16	M	L	0.004	>21.69
0	17	M	L	0.002	>21.69
1	2	A	E	0.999	5.44
1	3	A	K	0.804	7.31
1	4	A	A	0.482	5.75
1	5	A	G	0.303	11.38
1	6	A	S	0.106	9.81
1	7	A	T	0.079	12.31
1	8	A	F	0.064	13.56
1	9	A	S	0.058	13.56
1	10	A	H	0.037	>21.69
1	11	A	L	0.022	>21.69
1	12	A	L	0.022	>21.69
1	13	A	V	0.016	>21.69
1	14	A	P	0.008	>21.69
1	15	A	I	0.004	>21.69
1	16	A	L	0.006	>21.69
1	17	A	L	0.003	>21.69
1	18	A	L	0.002	>21.69
2	3	E	K	1.000	5.44
2	4	E	A	0.793	7.31
2	5	E	G	0.486	9.50
2	6	E	S	0.338	7.00
2	7	E	T	0.154	10.75
2	8	E	F	0.098	10.75
2	9	E	S	0.097	10.75
2	10	E	H	0.066	13.56
2	11	E	L	0.026	15.12
2	12	E	L	0.024	>21.69
2	13	E	V	0.016	>21.69
2	14	E	P	0.007	>21.69
2	15	E	I	0.004	>21.69
2	16	E	L	0.005	>21.69
2	17	E	L	0.001	>21.69
3	4	K	A	1.000	5.12
3	5	K	G	0.961	6.69
3	6	K	S	0.480	10.12
3	7	K	T	0.321	10.12
3	8	K	F	0.151	9.81
3	9	K	S	0.111	10.75
3	10	K	H	0.094	12.62
3	11	K	L	0.040	13.56
3	12	K	L	0.028	14.19
3	13	K	V	0.015	15.75
3	14	K	P	0.007	>21.69
3	15	K	I	0.003	>21.69
3	16	K	L	0.004	>21.69
4	5	A	G	1.000	4.50
4	6	A	S	0.817	7.31
4	7	A	T	0.509	5.75
4	8	A	F	0.382	6.38
4	9	A	S	0.191	9.50
4	10	A	H	0.108	10.75
4	11	A	L	0.073	11.06
4	12	A	L	0.068	12.62
4	13	A	V	0.030	15.12
4	14	A	P	0.011	16.69
4	15	A	I	0.008	>21.69
4	16	A	L	0.007	>21.69
4	17	A	L	0.002	>21.69
4	18	A	L	0.001	>21.69
5	6	G	S	1.000	4.50
5	7	G	T	0.975	6.38
5	8	G	F	0.589	4.50
5	9	G	S	0.475	9.50
5	10	G	H	0.227	9.19
5	11	G	L	0.115	10.44
5	12	G	L	0.121	10.75
5	13	G	V	0.052	12.62
5	14	G	P	0.012	15.12
5	15	G	I	0.011	15.12
5	16	G	L	0.009	15.12
5	17	G	L	0.003	>21.69
5	18	G	L	0.002	>21.69
6	7	S	T	0.999	5.12
6	8	S	F	0.853	7.31
6	9	S	S	0.576	5.44
6	10	S	H	0.506	6.38
6	11	S	L	0.161	9.50
6	12	S	L	0.105	10.75
6	13	S	V	0.064	11.06
6	14	S	P	0.018	13.88
6	15	S	I	0.010	14.81
6	16	S	L	0.010	15.44
6	17	S	L	0.003	>21.69
7	8	T	F	1.000	5.12
7	9	T	S	0.877	7.00
7	10	T	H	0.681	5.75
7	11	T	L	0.562	6.38
7	12	T	L	0.209	9.50
7	13	T	V	0.059	10.75
7	14	T	P	0.023	11.06
7	15	T	I	0.018	12.94
7	16	T	L	0.009	14.81
7	17	T	L	0.003	16.06
7	18	T	L	0.001	17.31
8	9	F	S	1.000	5.12
8	10	F	H	0.907	7.31
8	11	F	L	0.722	5.44
8	12	F	L	0.699	6.06
8	13	F	V	0.235	9.50
8	14	F	P	0.046	11.06
8	15	F	I	0.055	10.44
8	16	F	L	0.042	12.00
8	17	F	L	0.005	14.81
8	18	F	L	0.001	15.44
8	19	F	I	0.000	16.06
8	20	F	G	0.000	18.25
9	10	S	H	0.999	5.12
9	11	S	L	0.933	7.31
9	12	S	L	0.874	5.44
9	13	S	V	0.721	6.06
9	14	S	P	0.103	10.44
9	15	S	I	0.017	10.44
9	16	S	L	0.023	10.12
9	17	S	L	0.003	12.31
9	18	S	L	0.000	14.81
9	19	S	I	0.000	15.44
9	20	S	G	0.000	17.00
9	21	S	W	0.000	18.56
10	11	H	L	1.000	5.12
10	12	H	L	0.935	7.31
10	13	H	V	0.883	5.75
10	14	H	P	0.658	7.31
10	15	H	I	0.032	9.81
10	16	H	L	0.006	11.38
10	17	H	L	0.004	11.69
10	18	H	L	0.002	13.56
10	19	H	I	0.000	15.75
10	20	H	G	0.000	17.31
10	21	H	W	0.000	17.31
10	22	H	I	0.000	19.81
11	12	L	L	1.000	5.12
11	13	L	V	0.961	7.00
11	14	L	P	0.911	6.06
11	15	L	I	0.894	6.06
11	16	L	L	0.025	9.50
11	17	L	L	0.004	10.75
11	18	L	L	0.002	10.44
11	19	L	I	0.001	12.62
11	20	L	G	0.000	15.12
11	21	L	W	0.000	15.75
11	22	L	I	0.000	16.38
11	23	L	V	0.000	18.56
12	13	L	V	1.000	5.12
12	14	L	P	0.973	7.31
12	15	L	I	0.985	5.44
12	16	L	L	0.972	6.06
12	17	L	L	0.014	9.50
12	18	L	L	0.002	10.44
12	19	L	I	0.001	10.44
12	20	L	G	0.000	12.62
12	21	L	W	0.000	14.81
12	22	L	I	0.000	15.44
12	23	L	V	0.000	16.06
12	24	L	G	0.000	18.88
12	25	L	C	0.000	20.44
13	14	V	P	1.000	5.12
13	15	V	I	0.988	7.00
13	16	V	L	0.992	5.75
13	17	V	L	0.962	6.06
13	18	V	L	0.003	9.50
13	19	V	I	0.000	10.75
13	20	V	G	0.001	11.38
13	21	V	W	0.000	12.62
13	22	V	I	0.000	15.12
13	23	V	V	0.000	15.75
13	24	V	G	0.000	17.31
13	25	V	C	0.000	18.88
13	26	V	I	0.000	20.44
14	15	P	I	1.000	5.12
14	16	P	L	0.993	7.00
14	17	P	L	0.991	5.44
14	18	P	L	0.979	6.06
14	19	P	I	0.003	9.81
14	20	P	G	0.001	10.75
14	21	P	W	0.001	10.44
14	22	P	I	0.000	12.62
14	23	P	V	0.000	14.81
14	24	P	G	0.000	16.38
14	25	P	C	0.000	16.38
14	26	P	I	0.000	18.56
14	27	P	I	0.000	20.44
15	16	I	L	1.000	5.12
15	17	I	L	0.996	7.00
15	18	I	L	0.998	5.44
15	19	I	I	0.992	6.38
15	20	I	G	0.003	9.50
15	21	I	W	0.001	10.75
15	22	I	I	0.001	10.44
15	23	I	V	0.000	12.62
15	24	I	G	0.000	15.12
15	25	I	C	0.000	15.75
15	26	I	I	0.000	16.38
15	27	I	I	0.000	18.56
15	28	I	M	0.000	20.44
16	17	L	L	1.000	5.12
16	18	L	L	0.997	7.00
16	19	L	I	0.999	5.44
16	20	L	G	0.990	6.69
16	21	L	W	0.002	9.50
16	22	L	I	0.000	10.75
16	23	L	V	0.001	10.44
16	24	L	G	0.000	12.94
16	25	L	C	0.000	15.12
16	26	L	I	0.000	15.75
16	27	L	I	0.000	16.06
16	28	L	M	0.000	18.88
16	29	L	I	0.000	20.75
16	30	L	Y	0.000	20.75
17	18	L	L	1.000	5.12
17	19	L	I	0.996	7.31
17	20	L	G	0.998	6.38
17	21	L	W	0.989	6.06
17	22	L	I	0.001	9.81
17	23	L	V	0.000	10.75
17	24	L	G	0.000	11.38
17	25	L	C	0.000	12.62
17	26	L	I	0.000	15.12
17	27	L	I	0.000	15.44
17	28	L	M	0.000	16.69
17	29	L	I	0.000	19.19
17	30	L	Y	0.000	20.12
18	19	L	I	1.000	5.12
18	20	L	G	1.000	6.69
18	21	L	W	0.999	5.44
18	22	L	I	0.990	6.38
18	23	L	V	0.001	9.50
18	24	L	G	0.000	11.06
18	25	L	C	0.000	10.75
18	26	L	I	0.000	12.62
18	27	L	I	0.000	14.81
18	28	L	M	0.000	16.06
18	29	L	I	0.000	17.00
18	30	L	Y	0.000	18.56
18	31	L	V	0.000	20.75
19	20	I	G	1.000	4.19
19	21	I	W	0.995	7.00
19	22	I	I	0.999	5.75
19	23	I	V	0.998	6.06
19	24	I	G	0.006	9.50
19	25	I	C	0.000	10.75
19	26	I	I	0.000	10.44
19	27	I	I	0.000	12.31
19	28	I	M	0.000	15.12
19	29	I	I	0.000	15.75
19	30	I	Y	0.000	16.06
19	31	I	V	0.000	18.56
19	32	I	V	0.000	20.44
20	21	G	W	1.000	4.81
20	22	G	I	1.000	5.75
20	23	G	V	1.000	4.50
20	24	G	G	0.995	6.06
20	25	G	C	0.035	8.56
20	26	G	I	0.003	9.50
20	27	G	I	0.002	9.50
20	28	G	M	0.000	12.00
20	29	G	I	0.000	14.19
20	30	G	Y	0.000	14.19
20	31	G	V	0.000	15.75
20	32	G	V	0.000	17.94
20	33	G	F	0.000	19.19
20	34	G	S	0.000	19.50
21	22	W	I	1.000	5.12
21	23	W	V	0.996	7.31
21	24	W	G	0.998	6.38
21	25	W	C	0.993	6.38
21	26	W	I	0.004	9.50
21	27	W	I	0.001	10.75
21	28	W	M	0.000	10.75
21	29	W	I	0.000	12.94
21	30	W	Y	0.000	14.81
21	31	W	V	0.000	16.06
21	32	W	V	0.000	17.00
21	33	W	F	0.000	18.56
22	23	I	V	1.000	5.12
22	24	I	G	1.000	6.69
22	25	I	C	0.998	5.75
22	26	I	I	0.994	6.06
22	27	I	I	0.002	9.50
22	28	I	M	0.000	10.75
22	29	I	I	0.000	10.75
22	30	I	Y	0.000	12.31
22	31	I	V	0.000	15.12
22	32	I	V	0.000	16.06
22	33	I	F	0.000	16.38
22	34	I	S	0.000	18.25
23	24	V	G	1.000	4.19
23	25	V	C	0.996	7.31
23	26	V	I	0.999	5.44
23	27	V	I	0.996	6.06
23	28	V	M	0.001	9.50
23	29	V	I	0.000	10.75
23	30	V	Y	0.002	10.12
23	31	V	V	0.001	12.31
23	32	V	V	0.000	14.81
23	33	V	F	0.000	15.44
23	34	V	S	0.000	15.75
24	25	G	C	1.000	4.81
24	26	G	I	1.000	5.75
24	27	G	I	0.999	4.50
24	28	G	M	0.991	6.06
24	29	G	I	0.019	8.88
24	30	G	Y	0.007	9.19
24	31	G	V	0.002	9.81
24	32	G	V	0.001	12.00
24	33	G	F	0.000	13.88
24	34	G	S	0.001	14.19
25	26	C	I	1.000	5.12
25	27	C	I	0.998	7.00
25	28	C	M	0.995	5.75
25	29	C	I	0.980	6.38
25	30	C	Y	0.007	9.50
25	31	C	V	0.000	11.06
25	32	C	V	0.001	10.75
25	33	C	F	0.001	12.31
25	34	C	S	0.002	14.81
26	27	I	I	1.000	5.12
26	28	I	M	0.997	7.00
26	29	I	I	0.996	5.75
26	30	I	Y	0.994	6.06
26	31	I	V	0.004	9.81
26	32	I	V	0.000	10.75
26	33	I	F	0.004	10.44
26	34	I	S	0.009	11.69
27	28	I	M	1.000	5.12
27	29	I	I	0.997	7.31
27	30	I	Y	0.998	5.44
27	31	I	V	0.990	6.06
27	32	I	V	0.007	9.50
27	33	I	F	0.002	10.75
27	34	I	S	0.004	10.12
28	29	M	I	1.000	5.12
28	30	M	Y	0.995	7.00
28	31	M	V	0.992	6.06
28	32	M	V	0.968	6.06
28	33	M	F	0.036	9.50
28	34	M	S	0.010	10.75
29	30	I	Y	1.000	5.12
29	31	I	V	0.988	7.31
29	32	I	V	0.983	5.75
29	33	I	F	0.949	5.75
29	34	I	S	0.110	9.50
30	31	Y	V	1.000	5.12
30	32	Y	V	0.981	7.31
30	33	Y	F	0.956	6.06
30	34	Y	S	0.852	6.06
31	32	V	V	1.000	5.12
31	33	V	F	0.954	7.31
31	34	V	S	0.850	5.44
32	33	V	F	1.000	5.12
32	34	V	S	0.918	7.31
33	34	F	S	1.000	5.44
