# Supplementary material for: An integrative multitiered computational analysis for better understanding the structure and function of 85 miniproteins
Source: NAR Genom Bioinform. 2025 Dec 3;7(4):lqaf178. doi: 10.1093/nargab/lqaf178 (PMC12673850; doi:10.1093/nargab/lqaf178)
Supplement: lqaf178_Supplemental_Files [file lqaf178_supplemental_files.zip › DWORF/settings.txt]

notebook=https://colab.research.google.com/github/sokrypton/ColabFold/blob/main/beta/AlphaFold2_advanced_beta.ipynb
sequence=MAEKAGSTFSHLLVPILLLIGWIVGCIIMIYVVFS
msa_method=mmseqs2
homooligomer=1
pair_mode=unpaired
cov=0
qid=0
max_msa=512:1024
subsample_msa=True
num_relax=None
use_turbo=True
use_ptm=True
rank_by=pLDDT
num_models=5
num_samples=1
num_ensemble=1
max_recycles=3
is_training=False
use_templates=False
-------------------------------------------------
rank_1_model_5_ptm_seed_0 pLDDT:84.67 pTMscore:0.4722
rank_2_model_3_ptm_seed_0 pLDDT:83.35 pTMscore:0.4544
rank_3_model_4_ptm_seed_0 pLDDT:83.15 pTMscore:0.4478
rank_4_model_1_ptm_seed_0 pLDDT:81.33 pTMscore:0.4210
rank_5_model_2_ptm_seed_0 pLDDT:79.93 pTMscore:0.4299
