# Supplementary material for: An integrative multitiered computational analysis for better understanding the structure and function of 85 miniproteins
Source: NAR Genom Bioinform. 2025 Dec 3;7(4):lqaf178. doi: 10.1093/nargab/lqaf178 (PMC12673850; doi:10.1093/nargab/lqaf178)
Supplement: lqaf178_Supplemental_Files [file lqaf178_supplemental_files.zip › F86JP/F86JP_AF1.pdb]

MODEL     1
ATOM      1  N   MET A   1      32.397 -11.339 -26.821  1.00 48.74           N  
ATOM      2  CA  MET A   1      32.128 -10.311 -25.819  1.00 48.74           C  
ATOM      3  C   MET A   1      30.707 -10.435 -25.280  1.00 48.74           C  
ATOM      4  CB  MET A   1      32.345  -8.916 -26.408  1.00 48.74           C  
ATOM      5  O   MET A   1      29.742 -10.371 -26.043  1.00 48.74           O  
ATOM      6  CG  MET A   1      33.797  -8.605 -26.731  1.00 48.74           C  
ATOM      7  SD  MET A   1      34.826  -8.410 -25.224  1.00 48.74           S  
ATOM      8  CE  MET A   1      36.403  -9.075 -25.825  1.00 48.74           C  
ATOM      9  N   PRO A   2      30.466 -11.190 -24.102  1.00 43.28           N  
ATOM     10  CA  PRO A   2      29.041 -11.239 -23.768  1.00 43.28           C  
ATOM     11  C   PRO A   2      28.534  -9.938 -23.149  1.00 43.28           C  
ATOM     12  CB  PRO A   2      28.953 -12.391 -22.763  1.00 43.28           C  
ATOM     13  O   PRO A   2      29.026  -9.517 -22.099  1.00 43.28           O  
ATOM     14  CG  PRO A   2      30.289 -12.415 -22.093  1.00 43.28           C  
ATOM     15  CD  PRO A   2      31.148 -11.345 -22.702  1.00 43.28           C  
ATOM     16  N   GLY A   3      28.364  -8.900 -23.821  1.00 54.65           N  
ATOM     17  CA  GLY A   3      27.817  -7.618 -23.408  1.00 54.65           C  
ATOM     18  C   GLY A   3      26.627  -7.180 -24.240  1.00 54.65           C  
ATOM     19  O   GLY A   3      26.310  -5.991 -24.302  1.00 54.65           O  
ATOM     20  N   ALA A   4      25.709  -8.035 -24.384  1.00 61.02           N  
ATOM     21  CA  ALA A   4      24.584  -7.281 -24.931  1.00 61.02           C  
ATOM     22  C   ALA A   4      23.305  -7.555 -24.145  1.00 61.02           C  
ATOM     23  CB  ALA A   4      24.381  -7.622 -26.406  1.00 61.02           C  
ATOM     24  O   ALA A   4      22.676  -8.602 -24.316  1.00 61.02           O  
ATOM     25  N   PHE A   5      23.386  -7.553 -22.860  1.00 56.30           N  
ATOM     26  CA  PHE A   5      22.149  -7.504 -22.091  1.00 56.30           C  
ATOM     27  C   PHE A   5      21.354  -6.247 -22.423  1.00 56.30           C  
ATOM     28  CB  PHE A   5      22.445  -7.555 -20.589  1.00 56.30           C  
ATOM     29  O   PHE A   5      21.912  -5.149 -22.477  1.00 56.30           O  
ATOM     30  CG  PHE A   5      22.754  -8.937 -20.078  1.00 56.30           C  
ATOM     31  CD1 PHE A   5      21.730  -9.812 -19.737  1.00 56.30           C  
ATOM     32  CD2 PHE A   5      24.069  -9.361 -19.939  1.00 56.30           C  
ATOM     33  CE1 PHE A   5      22.013 -11.091 -19.264  1.00 56.30           C  
ATOM     34  CE2 PHE A   5      24.360 -10.638 -19.467  1.00 56.30           C  
ATOM     35  CZ  PHE A   5      23.330 -11.501 -19.129  1.00 56.30           C  
ATOM     36  N   SER A   6      20.896  -6.135 -23.658  1.00 53.35           N  
ATOM     37  CA  SER A   6      19.671  -5.462 -24.078  1.00 53.35           C  
ATOM     38  C   SER A   6      19.329  -4.305 -23.146  1.00 53.35           C  
ATOM     39  CB  SER A   6      18.505  -6.451 -24.127  1.00 53.35           C  
ATOM     40  O   SER A   6      19.107  -4.509 -21.950  1.00 53.35           O  
ATOM     41  OG  SER A   6      18.234  -6.843 -25.461  1.00 53.35           O  
ATOM     42  N   GLN A   7      20.161  -3.307 -23.140  1.00 58.23           N  
ATOM     43  CA  GLN A   7      19.879  -1.975 -22.614  1.00 58.23           C  
ATOM     44  C   GLN A   7      18.499  -1.492 -23.050  1.00 58.23           C  
ATOM     45  CB  GLN A   7      20.951  -0.982 -23.066  1.00 58.23           C  
ATOM     46  O   GLN A   7      18.361  -0.384 -23.574  1.00 58.23           O  
ATOM     47  CG  GLN A   7      22.282  -1.142 -22.343  1.00 58.23           C  
ATOM     48  CD  GLN A   7      23.282  -0.061 -22.709  1.00 58.23           C  
ATOM     49  NE2 GLN A   7      24.361  -0.453 -23.376  1.00 58.23           N  
ATOM     50  OE1 GLN A   7      23.085   1.117 -22.394  1.00 58.23           O  
ATOM     51  N   ASN A   8      17.548  -2.353 -23.198  1.00 60.71           N  
ATOM     52  CA  ASN A   8      16.262  -1.671 -23.306  1.00 60.71           C  
ATOM     53  C   ASN A   8      15.364  -1.975 -22.110  1.00 60.71           C  
ATOM     54  CB  ASN A   8      15.559  -2.055 -24.609  1.00 60.71           C  
ATOM     55  O   ASN A   8      14.799  -3.066 -22.015  1.00 60.71           O  
ATOM     56  CG  ASN A   8      14.633  -0.967 -25.116  1.00 60.71           C  
ATOM     57  ND2 ASN A   8      13.691  -1.341 -25.974  1.00 60.71           N  
ATOM     58  OD1 ASN A   8      14.763   0.201 -24.739  1.00 60.71           O  
ATOM     59  N   SER A   9      15.900  -1.818 -20.953  1.00 62.09           N  
ATOM     60  CA  SER A   9      15.038  -2.165 -19.829  1.00 62.09           C  
ATOM     61  C   SER A   9      14.060  -1.038 -19.513  1.00 62.09           C  
ATOM     62  CB  SER A   9      15.875  -2.486 -18.590  1.00 62.09           C  
ATOM     63  O   SER A   9      14.466   0.036 -19.065  1.00 62.09           O  
ATOM     64  OG  SER A   9      15.042  -2.760 -17.477  1.00 62.09           O  
ATOM     65  N   SER A  10      13.276  -0.549 -20.575  1.00 61.70           N  
ATOM     66  CA  SER A  10      12.076   0.242 -20.323  1.00 61.70           C  
ATOM     67  C   SER A  10      11.389  -0.191 -19.032  1.00 61.70           C  
ATOM     68  CB  SER A  10      11.099   0.124 -21.494  1.00 61.70           C  
ATOM     69  O   SER A  10      10.922  -1.326 -18.922  1.00 61.70           O  
ATOM     70  OG  SER A  10      10.498   1.376 -21.777  1.00 61.70           O  
ATOM     71  N   LYS A  11      12.064  -0.063 -17.966  1.00 64.18           N  
ATOM     72  CA  LYS A  11      11.539  -0.227 -16.613  1.00 64.18           C  
ATOM     73  C   LYS A  11      10.138   0.368 -16.492  1.00 64.18           C  
ATOM     74  CB  LYS A  11      12.474   0.422 -15.591  1.00 64.18           C  
ATOM     75  O   LYS A  11       9.963   1.583 -16.598  1.00 64.18           O  
ATOM     76  CG  LYS A  11      13.794  -0.311 -15.408  1.00 64.18           C  
ATOM     77  CD  LYS A  11      14.585   0.248 -14.232  1.00 64.18           C  
ATOM     78  CE  LYS A  11      15.964  -0.391 -14.130  1.00 64.18           C  
ATOM     79  NZ  LYS A  11      16.737   0.142 -12.969  1.00 64.18           N  
ATOM     80  N   ARG A  12       9.216  -0.146 -17.156  1.00 68.47           N  
ATOM     81  CA  ARG A  12       7.790   0.130 -17.012  1.00 68.47           C  
ATOM     82  C   ARG A  12       7.357   0.027 -15.554  1.00 68.47           C  
ATOM     83  CB  ARG A  12       6.967  -0.830 -17.873  1.00 68.47           C  
ATOM     84  O   ARG A  12       7.526  -1.018 -14.923  1.00 68.47           O  
ATOM     85  CG  ARG A  12       6.412  -0.199 -19.141  1.00 68.47           C  
ATOM     86  CD  ARG A  12       5.607  -1.197 -19.962  1.00 68.47           C  
ATOM     87  NE  ARG A  12       5.335  -0.694 -21.305  1.00 68.47           N  
ATOM     88  NH1 ARG A  12       3.243  -1.660 -21.466  1.00 68.47           N  
ATOM     89  NH2 ARG A  12       4.074  -0.419 -23.205  1.00 68.47           N  
ATOM     90  CZ  ARG A  12       4.218  -0.926 -21.989  1.00 68.47           C  
ATOM     91  N   ARG A  13       7.663   0.974 -14.797  1.00 69.47           N  
ATOM     92  CA  ARG A  13       7.222   1.202 -13.425  1.00 69.47           C  
ATOM     93  C   ARG A  13       5.708   1.062 -13.307  1.00 69.47           C  
ATOM     94  CB  ARG A  13       7.658   2.587 -12.943  1.00 69.47           C  
ATOM     95  O   ARG A  13       4.960   1.674 -14.071  1.00 69.47           O  
ATOM     96  CG  ARG A  13       8.742   2.555 -11.877  1.00 69.47           C  
ATOM     97  CD  ARG A  13       9.209   3.955 -11.504  1.00 69.47           C  
ATOM     98  NE  ARG A  13      10.015   3.949 -10.287  1.00 69.47           N  
ATOM     99  NH1 ARG A  13       9.940   6.237  -9.977  1.00 69.47           N  
ATOM    100  NH2 ARG A  13      11.083   4.912  -8.496  1.00 69.47           N  
ATOM    101  CZ  ARG A  13      10.344   5.032  -9.590  1.00 69.47           C  
ATOM    102  N   ALA A  14       5.249  -0.039 -12.829  1.00 70.71           N  
ATOM    103  CA  ALA A  14       3.853  -0.342 -12.522  1.00 70.71           C  
ATOM    104  C   ALA A  14       3.323   0.573 -11.422  1.00 70.71           C  
ATOM    105  CB  ALA A  14       3.704  -1.804 -12.112  1.00 70.71           C  
ATOM    106  O   ALA A  14       3.976   0.760 -10.393  1.00 70.71           O  
ATOM    107  N   VAL A  15       2.721   1.763 -11.790  1.00 71.86           N  
ATOM    108  CA  VAL A  15       2.058   2.675 -10.864  1.00 71.86           C  
ATOM    109  C   VAL A  15       0.755   2.052 -10.369  1.00 71.86           C  
ATOM    110  CB  VAL A  15       1.778   4.046 -11.519  1.00 71.86           C  
ATOM    111  O   VAL A  15      -0.051   1.567 -11.166  1.00 71.86           O  
ATOM    112  CG1 VAL A  15       1.095   4.988 -10.530  1.00 71.86           C  
ATOM    113  CG2 VAL A  15       3.074   4.662 -12.042  1.00 71.86           C  
ATOM    114  N   LEU A  16       0.807   1.607  -9.116  1.00 70.59           N  
ATOM    115  CA  LEU A  16      -0.398   1.074  -8.488  1.00 70.59           C  
ATOM    116  C   LEU A  16      -1.457   2.160  -8.334  1.00 70.59           C  
ATOM    117  CB  LEU A  16      -0.067   0.469  -7.121  1.00 70.59           C  
ATOM    118  O   LEU A  16      -1.126   3.341  -8.205  1.00 70.59           O  
ATOM    119  CG  LEU A  16       0.859  -0.748  -7.124  1.00 70.59           C  
ATOM    120  CD1 LEU A  16       1.325  -1.063  -5.706  1.00 70.59           C  
ATOM    121  CD2 LEU A  16       0.158  -1.953  -7.741  1.00 70.59           C  
ATOM    122  N   PRO A  17      -2.715   1.834  -8.624  1.00 69.02           N  
ATOM    123  CA  PRO A  17      -3.845   2.744  -8.421  1.00 69.02           C  
ATOM    124  C   PRO A  17      -3.971   3.214  -6.974  1.00 69.02           C  
ATOM    125  CB  PRO A  17      -5.055   1.899  -8.828  1.00 69.02           C  
ATOM    126  O   PRO A  17      -3.665   2.460  -6.047  1.00 69.02           O  
ATOM    127  CG  PRO A  17      -4.515   0.516  -9.001  1.00 69.02           C  
ATOM    128  CD  PRO A  17      -3.018   0.573  -8.899  1.00 69.02           C  
ATOM    129  N   ARG A  18      -3.724   4.463  -6.797  1.00 68.87           N  
ATOM    130  CA  ARG A  18      -3.829   5.277  -5.590  1.00 68.87           C  
ATOM    131  C   ARG A  18      -5.093   4.935  -4.808  1.00 68.87           C  
ATOM    132  CB  ARG A  18      -3.818   6.765  -5.943  1.00 68.87           C  
ATOM    133  O   ARG A  18      -5.366   5.535  -3.766  1.00 68.87           O  
ATOM    134  CG  ARG A  18      -2.424   7.349  -6.108  1.00 68.87           C  
ATOM    135  CD  ARG A  18      -2.470   8.825  -6.478  1.00 68.87           C  
ATOM    136  NE  ARG A  18      -1.141   9.428  -6.455  1.00 68.87           N  
ATOM    137  NH1 ARG A  18      -1.402  10.579  -8.441  1.00 68.87           N  
ATOM    138  NH2 ARG A  18       0.560  10.740  -7.268  1.00 68.87           N  
ATOM    139  CZ  ARG A  18      -0.664  10.247  -7.388  1.00 68.87           C  
ATOM    140  N   SER A  19      -5.742   3.766  -5.180  1.00 65.72           N  
ATOM    141  CA  SER A  19      -6.977   3.676  -4.407  1.00 65.72           C  
ATOM    142  C   SER A  19      -6.915   2.536  -3.397  1.00 65.72           C  
ATOM    143  CB  SER A  19      -8.177   3.482  -5.335  1.00 65.72           C  
ATOM    144  O   SER A  19      -7.092   1.371  -3.756  1.00 65.72           O  
ATOM    145  OG  SER A  19      -8.309   4.578  -6.224  1.00 65.72           O  
ATOM    146  N   HIS A  20      -5.875   2.472  -2.619  1.00 63.57           N  
ATOM    147  CA  HIS A  20      -5.938   1.591  -1.458  1.00 63.57           C  
ATOM    148  C   HIS A  20      -6.505   2.319  -0.244  1.00 63.57           C  
ATOM    149  CB  HIS A  20      -4.552   1.031  -1.134  1.00 63.57           C  
ATOM    150  O   HIS A  20      -5.919   3.297   0.228  1.00 63.57           O  
ATOM    151  CG  HIS A  20      -4.518   0.192   0.103  1.00 63.57           C  
ATOM    152  CD2 HIS A  20      -4.235  -1.121   0.280  1.00 63.57           C  
ATOM    153  ND1 HIS A  20      -4.802   0.697   1.353  1.00 63.57           N  
ATOM    154  CE1 HIS A  20      -4.695  -0.271   2.248  1.00 63.57           C  
ATOM    155  NE2 HIS A  20      -4.352  -1.384   1.623  1.00 63.57           N  
ATOM    156  N   ARG A  21      -7.615   2.923  -0.329  1.00 63.07           N  
ATOM    157  CA  ARG A  21      -8.243   3.301   0.933  1.00 63.07           C  
ATOM    158  C   ARG A  21      -8.227   2.141   1.922  1.00 63.07           C  
ATOM    159  CB  ARG A  21      -9.680   3.771   0.700  1.00 63.07           C  
ATOM    160  O   ARG A  21      -8.616   1.022   1.581  1.00 63.07           O  
ATOM    161  CG  ARG A  21      -9.783   5.121   0.009  1.00 63.07           C  
ATOM    162  CD  ARG A  21     -11.222   5.615  -0.054  1.00 63.07           C  
ATOM    163  NE  ARG A  21     -11.309   6.946  -0.648  1.00 63.07           N  
ATOM    164  NH1 ARG A  21     -13.481   6.695  -1.396  1.00 63.07           N  
ATOM    165  NH2 ARG A  21     -12.352   8.654  -1.776  1.00 63.07           N  
ATOM    166  CZ  ARG A  21     -12.380   7.428  -1.272  1.00 63.07           C  
ATOM    167  N   VAL A  22      -7.120   1.791   2.537  1.00 60.93           N  
ATOM    168  CA  VAL A  22      -7.051   0.936   3.717  1.00 60.93           C  
ATOM    169  C   VAL A  22      -8.442   0.788   4.330  1.00 60.93           C  
ATOM    170  CB  VAL A  22      -6.063   1.495   4.766  1.00 60.93           C  
ATOM    171  O   VAL A  22      -9.130   1.782   4.571  1.00 60.93           O  
ATOM    172  CG1 VAL A  22      -6.043   0.613   6.012  1.00 60.93           C  
ATOM    173  CG2 VAL A  22      -4.662   1.614   4.168  1.00 60.93           C  
ATOM    174  N   ALA A  23      -9.277  -0.063   3.777  1.00 59.91           N  
ATOM    175  CA  ALA A  23     -10.481  -0.481   4.491  1.00 59.91           C  
ATOM    176  C   ALA A  23     -10.285  -0.383   6.001  1.00 59.91           C  
ATOM    177  CB  ALA A  23     -10.864  -1.906   4.098  1.00 59.91           C  
ATOM    178  O   ALA A  23      -9.311  -0.911   6.543  1.00 59.91           O  
ATOM    179  N   GLY A  24     -10.383   0.884   6.492  1.00 59.10           N  
ATOM    180  CA  GLY A  24     -10.497   0.954   7.940  1.00 59.10           C  
ATOM    181  C   GLY A  24      -9.855   2.195   8.530  1.00 59.10           C  
ATOM    182  O   GLY A  24      -9.682   2.292   9.747  1.00 59.10           O  
ATOM    183  N   ARG A  25      -9.542   3.174   7.731  1.00 59.48           N  
ATOM    184  CA  ARG A  25      -9.027   4.369   8.391  1.00 59.48           C  
ATOM    185  C   ARG A  25      -9.878   5.589   8.056  1.00 59.48           C  
ATOM    186  CB  ARG A  25      -7.571   4.619   7.992  1.00 59.48           C  
ATOM    187  O   ARG A  25      -9.806   6.116   6.944  1.00 59.48           O  
ATOM    188  CG  ARG A  25      -6.569   4.318   9.095  1.00 59.48           C  
ATOM    189  CD  ARG A  25      -5.145   4.647   8.669  1.00 59.48           C  
ATOM    190  NE  ARG A  25      -4.166   4.146   9.629  1.00 59.48           N  
ATOM    191  NH1 ARG A  25      -2.421   5.437   8.837  1.00 59.48           N  
ATOM    192  NH2 ARG A  25      -2.089   4.012  10.601  1.00 59.48           N  
ATOM    193  CZ  ARG A  25      -2.894   4.533   9.687  1.00 59.48           C  
ATOM    194  N   GLY A  26     -11.078   5.527   8.238  1.00 63.84           N  
ATOM    195  CA  GLY A  26     -12.036   6.622   8.235  1.00 63.84           C  
ATOM    196  C   GLY A  26     -12.270   7.213   9.612  1.00 63.84           C  
ATOM    197  O   GLY A  26     -11.723   6.726  10.604  1.00 63.84           O  
ATOM    198  N   PRO A  27     -12.415   8.519   9.709  1.00 57.96           N  
ATOM    199  CA  PRO A  27     -12.599   9.304  10.932  1.00 57.96           C  
ATOM    200  C   PRO A  27     -13.260   8.504  12.053  1.00 57.96           C  
ATOM    201  CB  PRO A  27     -13.499  10.457  10.480  1.00 57.96           C  
ATOM    202  O   PRO A  27     -13.250   8.931  13.210  1.00 57.96           O  
ATOM    203  CG  PRO A  27     -13.730  10.212   9.023  1.00 57.96           C  
ATOM    204  CD  PRO A  27     -13.126   8.885   8.661  1.00 57.96           C  
ATOM    205  N   ALA A  28     -13.873   7.416  11.641  1.00 57.31           N  
ATOM    206  CA  ALA A  28     -14.539   6.573  12.631  1.00 57.31           C  
ATOM    207  C   ALA A  28     -13.521   5.830  13.491  1.00 57.31           C  
ATOM    208  CB  ALA A  28     -15.474   5.582  11.943  1.00 57.31           C  
ATOM    209  O   ALA A  28     -13.826   5.427  14.617  1.00 57.31           O  
ATOM    210  N   GLU A  29     -12.258   5.666  13.042  1.00 56.42           N  
ATOM    211  CA  GLU A  29     -11.192   5.037  13.817  1.00 56.42           C  
ATOM    212  C   GLU A  29     -10.336   6.081  14.528  1.00 56.42           C  
ATOM    213  CB  GLU A  29     -10.316   4.163  12.916  1.00 56.42           C  
ATOM    214  O   GLU A  29      -9.469   5.736  15.334  1.00 56.42           O  
ATOM    215  CG  GLU A  29     -11.013   2.909  12.409  1.00 56.42           C  
ATOM    216  CD  GLU A  29     -10.089   1.706  12.314  1.00 56.42           C  
ATOM    217  OE1 GLU A  29     -10.541   0.570  12.582  1.00 56.42           O  
ATOM    218  OE2 GLU A  29      -8.901   1.900  11.969  1.00 56.42           O  
ATOM    219  N   ALA A  30     -10.633   7.406  14.227  1.00 57.28           N  
ATOM    220  CA  ALA A  30      -9.951   8.488  14.933  1.00 57.28           C  
ATOM    221  C   ALA A  30     -10.655   8.816  16.246  1.00 57.28           C  
ATOM    222  CB  ALA A  30      -9.870   9.731  14.050  1.00 57.28           C  
ATOM    223  O   ALA A  30     -10.142   9.593  17.055  1.00 57.28           O  
ATOM    224  N   GLY A  31     -11.659   7.991  16.683  1.00 62.09           N  
ATOM    225  CA  GLY A  31     -12.305   8.265  17.957  1.00 62.09           C  
ATOM    226  C   GLY A  31     -12.222   7.105  18.930  1.00 62.09           C  
ATOM    227  O   GLY A  31     -12.897   7.104  19.962  1.00 62.09           O  
ATOM    228  N   CYS A  32     -11.302   6.243  18.843  1.00 62.24           N  
ATOM    229  CA  CYS A  32     -11.280   5.365  20.007  1.00 62.24           C  
ATOM    230  C   CYS A  32      -9.989   5.540  20.798  1.00 62.24           C  
ATOM    231  CB  CYS A  32     -11.434   3.906  19.581  1.00 62.24           C  
ATOM    232  O   CYS A  32      -8.908   5.200  20.313  1.00 62.24           O  
ATOM    233  SG  CYS A  32     -12.991   3.555  18.735  1.00 62.24           S  
ATOM    234  N   LEU A  33      -9.820   6.687  21.459  1.00 65.85           N  
ATOM    235  CA  LEU A  33      -8.860   6.710  22.557  1.00 65.85           C  
ATOM    236  C   LEU A  33      -9.282   5.753  23.668  1.00 65.85           C  
ATOM    237  CB  LEU A  33      -8.718   8.128  23.116  1.00 65.85           C  
ATOM    238  O   LEU A  33     -10.473   5.615  23.955  1.00 65.85           O  
ATOM    239  CG  LEU A  33      -8.195   9.189  22.147  1.00 65.85           C  
ATOM    240  CD1 LEU A  33      -8.210  10.564  22.807  1.00 65.85           C  
ATOM    241  CD2 LEU A  33      -6.791   8.834  21.671  1.00 65.85           C  
ATOM    242  N   PRO A  34      -8.482   4.575  23.906  1.00 60.03           N  
ATOM    243  CA  PRO A  34      -8.909   3.707  25.005  1.00 60.03           C  
ATOM    244  C   PRO A  34      -9.355   4.491  26.237  1.00 60.03           C  
ATOM    245  CB  PRO A  34      -7.657   2.879  25.308  1.00 60.03           C  
ATOM    246  O   PRO A  34      -8.767   5.526  26.561  1.00 60.03           O  
ATOM    247  CG  PRO A  34      -6.547   3.597  24.610  1.00 60.03           C  
ATOM    248  CD  PRO A  34      -7.134   4.737  23.828  1.00 60.03           C  
ATOM    249  N   GLY A  35     -10.675   4.919  26.373  1.00 62.26           N  
ATOM    250  CA  GLY A  35     -11.506   5.152  27.544  1.00 62.26           C  
ATOM    251  C   GLY A  35     -10.709   5.251  28.831  1.00 62.26           C  
ATOM    252  O   GLY A  35      -9.784   4.468  29.056  1.00 62.26           O  
ATOM    253  N   ALA A  36     -10.083   6.411  29.166  1.00 65.35           N  
ATOM    254  CA  ALA A  36      -9.704   6.776  30.529  1.00 65.35           C  
ATOM    255  C   ALA A  36     -10.396   5.877  31.549  1.00 65.35           C  
ATOM    256  CB  ALA A  36     -10.040   8.240  30.800  1.00 65.35           C  
ATOM    257  O   ALA A  36     -11.542   5.466  31.349  1.00 65.35           O  
ATOM    258  N   PRO A  37      -9.718   5.075  32.450  1.00 58.58           N  
ATOM    259  CA  PRO A  37     -10.548   4.352  33.417  1.00 58.58           C  
ATOM    260  C   PRO A  37     -11.446   5.279  34.233  1.00 58.58           C  
ATOM    261  CB  PRO A  37      -9.520   3.658  34.314  1.00 58.58           C  
ATOM    262  O   PRO A  37     -11.070   6.421  34.511  1.00 58.58           O  
ATOM    263  CG  PRO A  37      -8.255   4.429  34.113  1.00 58.58           C  
ATOM    264  CD  PRO A  37      -8.462   5.399  32.986  1.00 58.58           C  
ATOM    265  N   ALA A  38     -12.739   5.180  34.047  1.00 63.51           N  
ATOM    266  CA  ALA A  38     -13.762   5.749  34.921  1.00 63.51           C  
ATOM    267  C   ALA A  38     -13.497   5.392  36.380  1.00 63.51           C  
ATOM    268  CB  ALA A  38     -15.149   5.268  34.501  1.00 63.51           C  
ATOM    269  O   ALA A  38     -13.421   4.213  36.733  1.00 63.51           O  
ATOM    270  N   GLY A  39     -12.628   6.137  37.068  1.00 58.81           N  
ATOM    271  CA  GLY A  39     -12.483   5.847  38.486  1.00 58.81           C  
ATOM    272  C   GLY A  39     -13.095   6.910  39.378  1.00 58.81           C  
ATOM    273  O   GLY A  39     -13.208   8.072  38.981  1.00 58.81           O  
ATOM    274  N   SER A  40     -14.220   6.508  40.107  1.00 54.59           N  
ATOM    275  CA  SER A  40     -15.003   6.689  41.325  1.00 54.59           C  
ATOM    276  C   SER A  40     -14.542   7.918  42.102  1.00 54.59           C  
ATOM    277  CB  SER A  40     -14.907   5.448  42.214  1.00 54.59           C  
ATOM    278  O   SER A  40     -13.344   8.193  42.183  1.00 54.59           O  
ATOM    279  OG  SER A  40     -13.697   5.451  42.952  1.00 54.59           O  
TER     280      SER A  40
ENDMDL
END
