# Supplementary material for: An integrative multitiered computational analysis for better understanding the structure and function of 85 miniproteins
Source: NAR Genom Bioinform. 2025 Dec 3;7(4):lqaf178. doi: 10.1093/nargab/lqaf178 (PMC12673850; doi:10.1093/nargab/lqaf178)
Supplement: lqaf178_Supplemental_Files [file lqaf178_supplemental_files.zip › F86JP/F86JP_AF2.pdb]

MODEL     1
ATOM      1  N   MET A   1     -33.445  -2.874  34.951  1.00 49.41           N  
ATOM      2  CA  MET A   1     -33.414  -2.941  33.493  1.00 49.41           C  
ATOM      3  C   MET A   1     -32.008  -3.252  32.992  1.00 49.41           C  
ATOM      4  CB  MET A   1     -33.909  -1.629  32.883  1.00 49.41           C  
ATOM      5  O   MET A   1     -31.089  -2.450  33.172  1.00 49.41           O  
ATOM      6  CG  MET A   1     -35.418  -1.460  32.933  1.00 49.41           C  
ATOM      7  SD  MET A   1     -36.152  -1.198  31.271  1.00 49.41           S  
ATOM      8  CE  MET A   1     -37.878  -1.642  31.610  1.00 49.41           C  
ATOM      9  N   PRO A   2     -31.480  -4.637  32.960  1.00 47.43           N  
ATOM     10  CA  PRO A   2     -30.103  -4.774  32.480  1.00 47.43           C  
ATOM     11  C   PRO A   2     -29.998  -4.694  30.959  1.00 47.43           C  
ATOM     12  CB  PRO A   2     -29.690  -6.159  32.984  1.00 47.43           C  
ATOM     13  O   PRO A   2     -30.567  -5.531  30.252  1.00 47.43           O  
ATOM     14  CG  PRO A   2     -30.978  -6.858  33.277  1.00 47.43           C  
ATOM     15  CD  PRO A   2     -32.111  -5.951  32.893  1.00 47.43           C  
ATOM     16  N   GLY A   3     -30.161  -3.608  30.344  1.00 45.64           N  
ATOM     17  CA  GLY A   3     -30.200  -3.328  28.918  1.00 45.64           C  
ATOM     18  C   GLY A   3     -29.405  -2.096  28.530  1.00 45.64           C  
ATOM     19  O   GLY A   3     -29.740  -0.981  28.935  1.00 45.64           O  
ATOM     20  N   ALA A   4     -28.179  -2.045  28.807  1.00 56.88           N  
ATOM     21  CA  ALA A   4     -27.766  -1.053  27.818  1.00 56.88           C  
ATOM     22  C   ALA A   4     -26.246  -0.978  27.717  1.00 56.88           C  
ATOM     23  CB  ALA A   4     -28.341   0.318  28.168  1.00 56.88           C  
ATOM     24  O   ALA A   4     -25.648   0.061  28.007  1.00 56.88           O  
ATOM     25  N   PHE A   5     -25.548  -2.010  27.568  1.00 59.07           N  
ATOM     26  CA  PHE A   5     -24.394  -1.497  26.840  1.00 59.07           C  
ATOM     27  C   PHE A   5     -24.120  -2.337  25.598  1.00 59.07           C  
ATOM     28  CB  PHE A   5     -23.155  -1.473  27.741  1.00 59.07           C  
ATOM     29  O   PHE A   5     -23.973  -3.557  25.688  1.00 59.07           O  
ATOM     30  CG  PHE A   5     -23.199  -0.411  28.805  1.00 59.07           C  
ATOM     31  CD1 PHE A   5     -22.878   0.908  28.505  1.00 59.07           C  
ATOM     32  CD2 PHE A   5     -23.562  -0.731  30.107  1.00 59.07           C  
ATOM     33  CE1 PHE A   5     -22.919   1.893  29.489  1.00 59.07           C  
ATOM     34  CE2 PHE A   5     -23.604   0.249  31.096  1.00 59.07           C  
ATOM     35  CZ  PHE A   5     -23.281   1.560  30.785  1.00 59.07           C  
ATOM     36  N   SER A   6     -25.071  -2.405  24.709  1.00 57.16           N  
ATOM     37  CA  SER A   6     -24.968  -2.377  23.253  1.00 57.16           C  
ATOM     38  C   SER A   6     -23.514  -2.468  22.801  1.00 57.16           C  
ATOM     39  CB  SER A   6     -25.605  -1.103  22.695  1.00 57.16           C  
ATOM     40  O   SER A   6     -22.685  -1.641  23.186  1.00 57.16           O  
ATOM     41  OG  SER A   6     -25.730  -1.180  21.286  1.00 57.16           O  
ATOM     42  N   GLN A   7     -22.965  -3.611  23.021  1.00 58.05           N  
ATOM     43  CA  GLN A   7     -22.113  -4.366  22.109  1.00 58.05           C  
ATOM     44  C   GLN A   7     -21.824  -3.570  20.840  1.00 58.05           C  
ATOM     45  CB  GLN A   7     -22.760  -5.705  21.754  1.00 58.05           C  
ATOM     46  O   GLN A   7     -22.702  -3.407  19.990  1.00 58.05           O  
ATOM     47  CG  GLN A   7     -22.653  -6.752  22.854  1.00 58.05           C  
ATOM     48  CD  GLN A   7     -23.220  -8.097  22.442  1.00 58.05           C  
ATOM     49  NE2 GLN A   7     -23.662  -8.880  23.421  1.00 58.05           N  
ATOM     50  OE1 GLN A   7     -23.262  -8.431  21.254  1.00 58.05           O  
ATOM     51  N   ASN A   8     -21.221  -2.380  20.941  1.00 61.50           N  
ATOM     52  CA  ASN A   8     -20.580  -2.154  19.650  1.00 61.50           C  
ATOM     53  C   ASN A   8     -19.144  -1.665  19.815  1.00 61.50           C  
ATOM     54  CB  ASN A   8     -21.388  -1.156  18.817  1.00 61.50           C  
ATOM     55  O   ASN A   8     -18.912  -0.486  20.087  1.00 61.50           O  
ATOM     56  CG  ASN A   8     -21.446  -1.532  17.350  1.00 61.50           C  
ATOM     57  ND2 ASN A   8     -21.928  -0.614  16.521  1.00 61.50           N  
ATOM     58  OD1 ASN A   8     -21.061  -2.639  16.964  1.00 61.50           O  
ATOM     59  N   SER A   9     -18.460  -2.319  20.755  1.00 62.64           N  
ATOM     60  CA  SER A   9     -17.004  -2.258  20.836  1.00 62.64           C  
ATOM     61  C   SER A   9     -16.386  -1.974  19.471  1.00 62.64           C  
ATOM     62  CB  SER A   9     -16.443  -3.566  21.397  1.00 62.64           C  
ATOM     63  O   SER A   9     -16.522  -2.774  18.543  1.00 62.64           O  
ATOM     64  OG  SER A   9     -15.026  -3.548  21.392  1.00 62.64           O  
ATOM     65  N   SER A  10     -16.898  -0.922  18.817  1.00 65.43           N  
ATOM     66  CA  SER A  10     -16.276  -0.406  17.602  1.00 65.43           C  
ATOM     67  C   SER A  10     -14.766  -0.614  17.623  1.00 65.43           C  
ATOM     68  CB  SER A  10     -16.592   1.080  17.427  1.00 65.43           C  
ATOM     69  O   SER A  10     -14.065  -0.034  18.456  1.00 65.43           O  
ATOM     70  OG  SER A  10     -16.320   1.499  16.101  1.00 65.43           O  
ATOM     71  N   LYS A  11     -14.349  -1.839  17.827  1.00 67.93           N  
ATOM     72  CA  LYS A  11     -12.943  -2.216  17.713  1.00 67.93           C  
ATOM     73  C   LYS A  11     -12.278  -1.507  16.536  1.00 67.93           C  
ATOM     74  CB  LYS A  11     -12.804  -3.731  17.559  1.00 67.93           C  
ATOM     75  O   LYS A  11     -12.703  -1.665  15.390  1.00 67.93           O  
ATOM     76  CG  LYS A  11     -13.262  -4.521  18.776  1.00 67.93           C  
ATOM     77  CD  LYS A  11     -12.920  -6.000  18.643  1.00 67.93           C  
ATOM     78  CE  LYS A  11     -13.418  -6.799  19.839  1.00 67.93           C  
ATOM     79  NZ  LYS A  11     -13.553  -8.252  19.518  1.00 67.93           N  
ATOM     80  N   ARG A  12     -12.147  -0.219  16.546  1.00 72.90           N  
ATOM     81  CA  ARG A  12     -11.322   0.503  15.584  1.00 72.90           C  
ATOM     82  C   ARG A  12     -10.096  -0.315  15.191  1.00 72.90           C  
ATOM     83  CB  ARG A  12     -10.888   1.855  16.155  1.00 72.90           C  
ATOM     84  O   ARG A  12      -9.342  -0.768  16.055  1.00 72.90           O  
ATOM     85  CG  ARG A  12     -11.980   2.912  16.132  1.00 72.90           C  
ATOM     86  CD  ARG A  12     -11.417   4.309  16.354  1.00 72.90           C  
ATOM     87  NE  ARG A  12     -12.232   5.075  17.293  1.00 72.90           N  
ATOM     88  NH1 ARG A  12     -10.749   6.838  17.462  1.00 72.90           N  
ATOM     89  NH2 ARG A  12     -12.712   6.869  18.645  1.00 72.90           N  
ATOM     90  CZ  ARG A  12     -11.896   6.259  17.798  1.00 72.90           C  
ATOM     91  N   ARG A  13     -10.204  -1.324  14.496  1.00 73.03           N  
ATOM     92  CA  ARG A  13      -9.189  -2.150  13.850  1.00 73.03           C  
ATOM     93  C   ARG A  13      -8.028  -1.297  13.349  1.00 73.03           C  
ATOM     94  CB  ARG A  13      -9.798  -2.941  12.691  1.00 73.03           C  
ATOM     95  O   ARG A  13      -8.239  -0.284  12.679  1.00 73.03           O  
ATOM     96  CG  ARG A  13      -8.913  -4.070  12.184  1.00 73.03           C  
ATOM     97  CD  ARG A  13      -9.679  -5.022  11.277  1.00 73.03           C  
ATOM     98  NE  ARG A  13      -8.855  -6.157  10.869  1.00 73.03           N  
ATOM     99  NH1 ARG A  13     -10.032  -6.578   8.926  1.00 73.03           N  
ATOM    100  NH2 ARG A  13      -8.233  -7.883   9.487  1.00 73.03           N  
ATOM    101  CZ  ARG A  13      -9.042  -6.870   9.762  1.00 73.03           C  
ATOM    102  N   ALA A  14      -6.991  -1.137  14.104  1.00 73.60           N  
ATOM    103  CA  ALA A  14      -5.714  -0.517  13.761  1.00 73.60           C  
ATOM    104  C   ALA A  14      -5.168  -1.076  12.450  1.00 73.60           C  
ATOM    105  CB  ALA A  14      -4.702  -0.724  14.885  1.00 73.60           C  
ATOM    106  O   ALA A  14      -5.187  -2.289  12.229  1.00 73.60           O  
ATOM    107  N   VAL A  15      -5.394  -0.416  11.325  1.00 76.66           N  
ATOM    108  CA  VAL A  15      -4.791  -0.762  10.043  1.00 76.66           C  
ATOM    109  C   VAL A  15      -3.294  -0.463  10.078  1.00 76.66           C  
ATOM    110  CB  VAL A  15      -5.459   0.000   8.877  1.00 76.66           C  
ATOM    111  O   VAL A  15      -2.884   0.644  10.437  1.00 76.66           O  
ATOM    112  CG1 VAL A  15      -4.815  -0.378   7.544  1.00 76.66           C  
ATOM    113  CG2 VAL A  15      -6.960  -0.281   8.847  1.00 76.66           C  
ATOM    114  N   LEU A  16      -2.470  -1.443  10.204  1.00 72.64           N  
ATOM    115  CA  LEU A  16      -1.023  -1.290  10.104  1.00 72.64           C  
ATOM    116  C   LEU A  16      -0.610  -0.944   8.677  1.00 72.64           C  
ATOM    117  CB  LEU A  16      -0.316  -2.572  10.555  1.00 72.64           C  
ATOM    118  O   LEU A  16      -1.195  -1.450   7.717  1.00 72.64           O  
ATOM    119  CG  LEU A  16      -0.543  -2.996  12.007  1.00 72.64           C  
ATOM    120  CD1 LEU A  16       0.036  -4.385  12.250  1.00 72.64           C  
ATOM    121  CD2 LEU A  16       0.072  -1.980  12.963  1.00 72.64           C  
ATOM    122  N   PRO A  17       0.165   0.173   8.550  1.00 73.88           N  
ATOM    123  CA  PRO A  17       0.695   0.550   7.238  1.00 73.88           C  
ATOM    124  C   PRO A  17       1.478  -0.578   6.571  1.00 73.88           C  
ATOM    125  CB  PRO A  17       1.609   1.737   7.555  1.00 73.88           C  
ATOM    126  O   PRO A  17       2.056  -1.424   7.259  1.00 73.88           O  
ATOM    127  CG  PRO A  17       1.961   1.573   8.998  1.00 73.88           C  
ATOM    128  CD  PRO A  17       0.867   0.795   9.671  1.00 73.88           C  
ATOM    129  N   ARG A  18       0.927  -1.015   5.469  1.00 70.90           N  
ATOM    130  CA  ARG A  18       1.548  -1.966   4.553  1.00 70.90           C  
ATOM    131  C   ARG A  18       3.039  -1.687   4.402  1.00 70.90           C  
ATOM    132  CB  ARG A  18       0.864  -1.919   3.185  1.00 70.90           C  
ATOM    133  O   ARG A  18       3.444  -0.540   4.201  1.00 70.90           O  
ATOM    134  CG  ARG A  18      -0.521  -2.546   3.166  1.00 70.90           C  
ATOM    135  CD  ARG A  18      -1.118  -2.552   1.766  1.00 70.90           C  
ATOM    136  NE  ARG A  18      -2.455  -3.138   1.753  1.00 70.90           N  
ATOM    137  NH1 ARG A  18      -3.131  -2.068  -0.179  1.00 70.90           N  
ATOM    138  NH2 ARG A  18      -4.565  -3.483   0.914  1.00 70.90           N  
ATOM    139  CZ  ARG A  18      -3.381  -2.895   0.829  1.00 70.90           C  
ATOM    140  N   SER A  19       3.838  -1.900   5.407  1.00 65.77           N  
ATOM    141  CA  SER A  19       5.281  -2.077   5.274  1.00 65.77           C  
ATOM    142  C   SER A  19       5.745  -1.786   3.851  1.00 65.77           C  
ATOM    143  CB  SER A  19       5.686  -3.497   5.671  1.00 65.77           C  
ATOM    144  O   SER A  19       5.124  -2.236   2.886  1.00 65.77           O  
ATOM    145  OG  SER A  19       7.084  -3.681   5.526  1.00 65.77           O  
ATOM    146  N   HIS A  20       5.829  -0.551   3.358  1.00 66.47           N  
ATOM    147  CA  HIS A  20       6.616   0.065   2.296  1.00 66.47           C  
ATOM    148  C   HIS A  20       7.627  -0.919   1.718  1.00 66.47           C  
ATOM    149  CB  HIS A  20       7.334   1.312   2.815  1.00 66.47           C  
ATOM    150  O   HIS A  20       8.235  -1.696   2.457  1.00 66.47           O  
ATOM    151  CG  HIS A  20       7.883   2.183   1.730  1.00 66.47           C  
ATOM    152  CD2 HIS A  20       7.486   3.395   1.277  1.00 66.47           C  
ATOM    153  ND1 HIS A  20       8.977   1.826   0.972  1.00 66.47           N  
ATOM    154  CE1 HIS A  20       9.230   2.785   0.097  1.00 66.47           C  
ATOM    155  NE2 HIS A  20       8.339   3.748   0.261  1.00 66.47           N  
ATOM    156  N   ARG A  21       7.173  -1.846   0.914  1.00 60.84           N  
ATOM    157  CA  ARG A  21       8.063  -2.497  -0.041  1.00 60.84           C  
ATOM    158  C   ARG A  21       9.523  -2.188   0.273  1.00 60.84           C  
ATOM    159  CB  ARG A  21       7.731  -2.061  -1.470  1.00 60.84           C  
ATOM    160  O   ARG A  21       9.890  -1.027   0.468  1.00 60.84           O  
ATOM    161  CG  ARG A  21       6.487  -2.722  -2.042  1.00 60.84           C  
ATOM    162  CD  ARG A  21       6.278  -2.359  -3.506  1.00 60.84           C  
ATOM    163  NE  ARG A  21       5.105  -3.025  -4.064  1.00 60.84           N  
ATOM    164  NH1 ARG A  21       4.872  -1.573  -5.845  1.00 60.84           N  
ATOM    165  NH2 ARG A  21       3.406  -3.316  -5.582  1.00 60.84           N  
ATOM    166  CZ  ARG A  21       4.464  -2.636  -5.162  1.00 60.84           C  
ATOM    167  N   VAL A  22      10.147  -2.720   1.248  1.00 57.98           N  
ATOM    168  CA  VAL A  22      11.602  -2.827   1.252  1.00 57.98           C  
ATOM    169  C   VAL A  22      12.128  -2.781  -0.181  1.00 57.98           C  
ATOM    170  CB  VAL A  22      12.075  -4.122   1.951  1.00 57.98           C  
ATOM    171  O   VAL A  22      11.922  -3.719  -0.955  1.00 57.98           O  
ATOM    172  CG1 VAL A  22      13.600  -4.190   1.987  1.00 57.98           C  
ATOM    173  CG2 VAL A  22      11.499  -4.205   3.363  1.00 57.98           C  
ATOM    174  N   ALA A  23      11.662  -1.658  -0.903  1.00 59.48           N  
ATOM    175  CA  ALA A  23      12.309  -1.523  -2.206  1.00 59.48           C  
ATOM    176  C   ALA A  23      13.828  -1.577  -2.072  1.00 59.48           C  
ATOM    177  CB  ALA A  23      11.883  -0.221  -2.879  1.00 59.48           C  
ATOM    178  O   ALA A  23      14.424  -0.764  -1.362  1.00 59.48           O  
ATOM    179  N   GLY A  24      14.414  -2.546  -1.354  1.00 54.28           N  
ATOM    180  CA  GLY A  24      15.579  -3.090  -2.034  1.00 54.28           C  
ATOM    181  C   GLY A  24      15.866  -2.412  -3.360  1.00 54.28           C  
ATOM    182  O   GLY A  24      14.980  -2.298  -4.210  1.00 54.28           O  
ATOM    183  N   ARG A  25      16.283  -1.203  -3.358  1.00 55.38           N  
ATOM    184  CA  ARG A  25      17.112  -0.847  -4.505  1.00 55.38           C  
ATOM    185  C   ARG A  25      16.897   0.609  -4.906  1.00 55.38           C  
ATOM    186  CB  ARG A  25      16.814  -1.767  -5.690  1.00 55.38           C  
ATOM    187  O   ARG A  25      15.872   0.949  -5.502  1.00 55.38           O  
ATOM    188  CG  ARG A  25      18.005  -2.599  -6.138  1.00 55.38           C  
ATOM    189  CD  ARG A  25      17.695  -3.393  -7.400  1.00 55.38           C  
ATOM    190  NE  ARG A  25      18.785  -4.300  -7.747  1.00 55.38           N  
ATOM    191  NH1 ARG A  25      17.740  -5.174  -9.613  1.00 55.38           N  
ATOM    192  NH2 ARG A  25      19.827  -5.908  -9.013  1.00 55.38           N  
ATOM    193  CZ  ARG A  25      18.782  -5.126  -8.790  1.00 55.38           C  
ATOM    194  N   GLY A  26      16.847   1.441  -3.869  1.00 51.19           N  
ATOM    195  CA  GLY A  26      17.058   2.859  -4.116  1.00 51.19           C  
ATOM    196  C   GLY A  26      18.249   3.138  -5.014  1.00 51.19           C  
ATOM    197  O   GLY A  26      19.126   2.286  -5.172  1.00 51.19           O  
ATOM    198  N   PRO A  27      18.100   3.786  -6.215  1.00 57.93           N  
ATOM    199  CA  PRO A  27      19.112   4.220  -7.181  1.00 57.93           C  
ATOM    200  C   PRO A  27      20.382   4.740  -6.512  1.00 57.93           C  
ATOM    201  CB  PRO A  27      18.405   5.337  -7.953  1.00 57.93           C  
ATOM    202  O   PRO A  27      21.320   5.156  -7.197  1.00 57.93           O  
ATOM    203  CG  PRO A  27      17.126   5.562  -7.214  1.00 57.93           C  
ATOM    204  CD  PRO A  27      17.102   4.657  -6.016  1.00 57.93           C  
ATOM    205  N   ALA A  28      20.460   4.771  -5.198  1.00 54.39           N  
ATOM    206  CA  ALA A  28      21.719   5.239  -4.624  1.00 54.39           C  
ATOM    207  C   ALA A  28      22.826   4.204  -4.812  1.00 54.39           C  
ATOM    208  CB  ALA A  28      21.542   5.560  -3.142  1.00 54.39           C  
ATOM    209  O   ALA A  28      24.011   4.540  -4.771  1.00 54.39           O  
ATOM    210  N   GLU A  29      22.494   3.036  -5.296  1.00 53.46           N  
ATOM    211  CA  GLU A  29      23.512   2.072  -5.703  1.00 53.46           C  
ATOM    212  C   GLU A  29      23.603   1.974  -7.223  1.00 53.46           C  
ATOM    213  CB  GLU A  29      23.217   0.695  -5.104  1.00 53.46           C  
ATOM    214  O   GLU A  29      24.391   1.188  -7.753  1.00 53.46           O  
ATOM    215  CG  GLU A  29      23.348   0.642  -3.588  1.00 53.46           C  
ATOM    216  CD  GLU A  29      24.003  -0.635  -3.086  1.00 53.46           C  
ATOM    217  OE1 GLU A  29      24.438  -0.673  -1.913  1.00 53.46           O  
ATOM    218  OE2 GLU A  29      24.083  -1.604  -3.874  1.00 53.46           O  
ATOM    219  N   ALA A  30      22.759   2.781  -7.930  1.00 56.89           N  
ATOM    220  CA  ALA A  30      23.066   2.900  -9.353  1.00 56.89           C  
ATOM    221  C   ALA A  30      24.159   3.938  -9.594  1.00 56.89           C  
ATOM    222  CB  ALA A  30      21.809   3.263 -10.140  1.00 56.89           C  
ATOM    223  O   ALA A  30      24.341   4.407 -10.720  1.00 56.89           O  
ATOM    224  N   GLY A  31      24.691   4.506  -8.463  1.00 52.06           N  
ATOM    225  CA  GLY A  31      25.895   5.271  -8.747  1.00 52.06           C  
ATOM    226  C   GLY A  31      27.171   4.522  -8.411  1.00 52.06           C  
ATOM    227  O   GLY A  31      28.230   5.132  -8.250  1.00 52.06           O  
ATOM    228  N   CYS A  32      27.150   3.264  -8.641  1.00 56.37           N  
ATOM    229  CA  CYS A  32      28.438   2.601  -8.469  1.00 56.37           C  
ATOM    230  C   CYS A  32      29.054   2.248  -9.818  1.00 56.37           C  
ATOM    231  CB  CYS A  32      28.283   1.338  -7.623  1.00 56.37           C  
ATOM    232  O   CYS A  32      28.485   1.463 -10.578  1.00 56.37           O  
ATOM    233  SG  CYS A  32      29.786   0.865  -6.739  1.00 56.37           S  
ATOM    234  N   LEU A  33      29.208   3.161 -10.693  1.00 53.90           N  
ATOM    235  CA  LEU A  33      30.221   3.038 -11.735  1.00 53.90           C  
ATOM    236  C   LEU A  33      31.379   2.162 -11.267  1.00 53.90           C  
ATOM    237  CB  LEU A  33      30.742   4.419 -12.142  1.00 53.90           C  
ATOM    238  O   LEU A  33      32.132   2.549 -10.371  1.00 53.90           O  
ATOM    239  CG  LEU A  33      29.723   5.370 -12.771  1.00 53.90           C  
ATOM    240  CD1 LEU A  33      30.379   6.706 -13.104  1.00 53.90           C  
ATOM    241  CD2 LEU A  33      29.107   4.745 -14.018  1.00 53.90           C  
ATOM    242  N   PRO A  34      31.489   0.884 -11.493  1.00 58.27           N  
ATOM    243  CA  PRO A  34      32.830   0.817 -12.078  1.00 58.27           C  
ATOM    244  C   PRO A  34      32.813   0.407 -13.549  1.00 58.27           C  
ATOM    245  CB  PRO A  34      33.534  -0.242 -11.225  1.00 58.27           C  
ATOM    246  O   PRO A  34      32.493  -0.740 -13.870  1.00 58.27           O  
ATOM    247  CG  PRO A  34      32.429  -1.076 -10.662  1.00 58.27           C  
ATOM    248  CD  PRO A  34      31.117  -0.476 -11.082  1.00 58.27           C  
ATOM    249  N   GLY A  35      32.140   1.066 -14.327  1.00 49.77           N  
ATOM    250  CA  GLY A  35      32.423   0.882 -15.741  1.00 49.77           C  
ATOM    251  C   GLY A  35      33.837   1.279 -16.123  1.00 49.77           C  
ATOM    252  O   GLY A  35      34.227   2.437 -15.964  1.00 49.77           O  
ATOM    253  N   ALA A  36      34.874   0.713 -15.544  1.00 57.86           N  
ATOM    254  CA  ALA A  36      36.222   0.748 -16.105  1.00 57.86           C  
ATOM    255  C   ALA A  36      36.209   0.398 -17.590  1.00 57.86           C  
ATOM    256  CB  ALA A  36      37.140  -0.206 -15.345  1.00 57.86           C  
ATOM    257  O   ALA A  36      35.558  -0.566 -18.001  1.00 57.86           O  
ATOM    258  N   PRO A  37      36.219   1.420 -18.478  1.00 55.23           N  
ATOM    259  CA  PRO A  37      36.475   0.971 -19.848  1.00 55.23           C  
ATOM    260  C   PRO A  37      37.770   0.173 -19.976  1.00 55.23           C  
ATOM    261  CB  PRO A  37      36.560   2.280 -20.638  1.00 55.23           C  
ATOM    262  O   PRO A  37      38.755   0.475 -19.297  1.00 55.23           O  
ATOM    263  CG  PRO A  37      36.807   3.333 -19.607  1.00 55.23           C  
ATOM    264  CD  PRO A  37      36.549   2.742 -18.251  1.00 55.23           C  
ATOM    265  N   ALA A  38      37.795  -1.080 -20.161  1.00 55.36           N  
ATOM    266  CA  ALA A  38      38.668  -2.052 -20.815  1.00 55.36           C  
ATOM    267  C   ALA A  38      39.304  -1.461 -22.070  1.00 55.36           C  
ATOM    268  CB  ALA A  38      37.889  -3.318 -21.162  1.00 55.36           C  
ATOM    269  O   ALA A  38      38.605  -1.136 -23.033  1.00 55.36           O  
ATOM    270  N   GLY A  39      40.035  -0.345 -21.919  1.00 50.70           N  
ATOM    271  CA  GLY A  39      40.772   0.249 -23.023  1.00 50.70           C  
ATOM    272  C   GLY A  39      42.142  -0.370 -23.227  1.00 50.70           C  
ATOM    273  O   GLY A  39      42.752  -0.869 -22.279  1.00 50.70           O  
ATOM    274  N   SER A  40      42.217  -1.289 -24.183  1.00 52.73           N  
ATOM    275  CA  SER A  40      43.083  -1.725 -25.274  1.00 52.73           C  
ATOM    276  C   SER A  40      44.555  -1.578 -24.904  1.00 52.73           C  
ATOM    277  CB  SER A  40      42.786  -0.929 -26.545  1.00 52.73           C  
ATOM    278  O   SER A  40      44.934  -0.634 -24.208  1.00 52.73           O  
ATOM    279  OG  SER A  40      42.720   0.459 -26.266  1.00 52.73           O  
TER     280      SER A  40
ENDMDL
END
