# Supplementary material for: An integrative multitiered computational analysis for better understanding the structure and function of 85 miniproteins
Source: NAR Genom Bioinform. 2025 Dec 3;7(4):lqaf178. doi: 10.1093/nargab/lqaf178 (PMC12673850; doi:10.1093/nargab/lqaf178)
Supplement: lqaf178_Supplemental_Files [file lqaf178_supplemental_files.zip › F86JP/F86JP_AF3.pdb]

MODEL     1
ATOM      1  N   MET A   1      23.482  30.052 -21.466  1.00 40.24           N  
ATOM      2  CA  MET A   1      22.718  29.248 -22.416  1.00 40.24           C  
ATOM      3  C   MET A   1      22.283  27.929 -21.786  1.00 40.24           C  
ATOM      4  CB  MET A   1      23.540  28.979 -23.677  1.00 40.24           C  
ATOM      5  O   MET A   1      23.117  27.169 -21.289  1.00 40.24           O  
ATOM      6  CG  MET A   1      23.885  30.234 -24.463  1.00 40.24           C  
ATOM      7  SD  MET A   1      23.441  30.096 -26.238  1.00 40.24           S  
ATOM      8  CE  MET A   1      22.637  31.703 -26.492  1.00 40.24           C  
ATOM      9  N   PRO A   2      21.100  27.893 -21.031  1.00 46.00           N  
ATOM     10  CA  PRO A   2      20.840  26.505 -20.645  1.00 46.00           C  
ATOM     11  C   PRO A   2      20.345  25.652 -21.811  1.00 46.00           C  
ATOM     12  CB  PRO A   2      19.760  26.635 -19.567  1.00 46.00           C  
ATOM     13  O   PRO A   2      19.354  25.999 -22.458  1.00 46.00           O  
ATOM     14  CG  PRO A   2      19.241  28.029 -19.713  1.00 46.00           C  
ATOM     15  CD  PRO A   2      19.937  28.678 -20.874  1.00 46.00           C  
ATOM     16  N   GLY A   3      21.150  24.998 -22.621  1.00 49.31           N  
ATOM     17  CA  GLY A   3      21.537  23.815 -23.372  1.00 49.31           C  
ATOM     18  C   GLY A   3      21.270  22.521 -22.627  1.00 49.31           C  
ATOM     19  O   GLY A   3      21.848  21.481 -22.951  1.00 49.31           O  
ATOM     20  N   ALA A   4      20.068  22.141 -21.991  1.00 52.36           N  
ATOM     21  CA  ALA A   4      19.995  20.762 -21.515  1.00 52.36           C  
ATOM     22  C   ALA A   4      18.597  20.185 -21.718  1.00 52.36           C  
ATOM     23  CB  ALA A   4      20.390  20.686 -20.042  1.00 52.36           C  
ATOM     24  O   ALA A   4      18.242  19.173 -21.108  1.00 52.36           O  
ATOM     25  N   PHE A   5      17.900  20.510 -22.819  1.00 55.36           N  
ATOM     26  CA  PHE A   5      16.792  19.580 -22.999  1.00 55.36           C  
ATOM     27  C   PHE A   5      16.671  19.157 -24.459  1.00 55.36           C  
ATOM     28  CB  PHE A   5      15.478  20.208 -22.525  1.00 55.36           C  
ATOM     29  O   PHE A   5      16.498  19.999 -25.342  1.00 55.36           O  
ATOM     30  CG  PHE A   5      15.352  20.293 -21.028  1.00 55.36           C  
ATOM     31  CD1 PHE A   5      14.949  19.189 -20.286  1.00 55.36           C  
ATOM     32  CD2 PHE A   5      15.636  21.478 -20.361  1.00 55.36           C  
ATOM     33  CE1 PHE A   5      14.831  19.265 -18.900  1.00 55.36           C  
ATOM     34  CE2 PHE A   5      15.520  21.562 -18.977  1.00 55.36           C  
ATOM     35  CZ  PHE A   5      15.117  20.454 -18.248  1.00 55.36           C  
ATOM     36  N   SER A   6      17.849  18.752 -25.144  1.00 53.79           N  
ATOM     37  CA  SER A   6      18.027  18.200 -26.483  1.00 53.79           C  
ATOM     38  C   SER A   6      16.736  17.576 -27.001  1.00 53.79           C  
ATOM     39  CB  SER A   6      19.145  17.155 -26.488  1.00 53.79           C  
ATOM     40  O   SER A   6      16.118  16.757 -26.317  1.00 53.79           O  
ATOM     41  OG  SER A   6      20.404  17.767 -26.709  1.00 53.79           O  
ATOM     42  N   GLN A   7      15.986  18.392 -27.662  1.00 54.22           N  
ATOM     43  CA  GLN A   7      15.306  18.646 -28.928  1.00 54.22           C  
ATOM     44  C   GLN A   7      15.284  17.395 -29.802  1.00 54.22           C  
ATOM     45  CB  GLN A   7      15.978  19.798 -29.677  1.00 54.22           C  
ATOM     46  O   GLN A   7      16.320  16.978 -30.323  1.00 54.22           O  
ATOM     47  CG  GLN A   7      15.423  21.170 -29.319  1.00 54.22           C  
ATOM     48  CD  GLN A   7      15.916  22.263 -30.249  1.00 54.22           C  
ATOM     49  NE2 GLN A   7      16.623  23.241 -29.692  1.00 54.22           N  
ATOM     50  OE1 GLN A   7      15.665  22.229 -31.457  1.00 54.22           O  
ATOM     51  N   ASN A   8      15.003  16.145 -29.254  1.00 56.90           N  
ATOM     52  CA  ASN A   8      14.549  15.060 -30.117  1.00 56.90           C  
ATOM     53  C   ASN A   8      13.546  14.158 -29.404  1.00 56.90           C  
ATOM     54  CB  ASN A   8      15.738  14.239 -30.619  1.00 56.90           C  
ATOM     55  O   ASN A   8      13.908  13.432 -28.476  1.00 56.90           O  
ATOM     56  CG  ASN A   8      15.879  14.277 -32.128  1.00 56.90           C  
ATOM     57  ND2 ASN A   8      16.532  13.265 -32.688  1.00 56.90           N  
ATOM     58  OD1 ASN A   8      15.407  15.209 -32.785  1.00 56.90           O  
ATOM     59  N   SER A   9      12.331  14.677 -29.192  1.00 53.76           N  
ATOM     60  CA  SER A   9      10.917  14.319 -29.232  1.00 53.76           C  
ATOM     61  C   SER A   9      10.728  12.806 -29.202  1.00 53.76           C  
ATOM     62  CB  SER A   9      10.251  14.900 -30.480  1.00 53.76           C  
ATOM     63  O   SER A   9      10.630  12.167 -30.251  1.00 53.76           O  
ATOM     64  OG  SER A   9      10.242  13.951 -31.533  1.00 53.76           O  
ATOM     65  N   SER A  10      11.276  12.042 -28.266  1.00 57.07           N  
ATOM     66  CA  SER A  10      10.765  10.704 -27.991  1.00 57.07           C  
ATOM     67  C   SER A  10      10.093  10.639 -26.623  1.00 57.07           C  
ATOM     68  CB  SER A  10      11.892   9.673 -28.063  1.00 57.07           C  
ATOM     69  O   SER A  10      10.693  11.011 -25.613  1.00 57.07           O  
ATOM     70  OG  SER A  10      11.434   8.466 -28.646  1.00 57.07           O  
ATOM     71  N   LYS A  11       8.976  11.304 -26.473  1.00 60.74           N  
ATOM     72  CA  LYS A  11       7.897  11.151 -25.502  1.00 60.74           C  
ATOM     73  C   LYS A  11       8.273  10.149 -24.414  1.00 60.74           C  
ATOM     74  CB  LYS A  11       6.608  10.711 -26.197  1.00 60.74           C  
ATOM     75  O   LYS A  11       8.182   8.937 -24.621  1.00 60.74           O  
ATOM     76  CG  LYS A  11       5.999  11.772 -27.102  1.00 60.74           C  
ATOM     77  CD  LYS A  11       4.555  11.442 -27.457  1.00 60.74           C  
ATOM     78  CE  LYS A  11       3.991  12.423 -28.476  1.00 60.74           C  
ATOM     79  NZ  LYS A  11       2.639  12.008 -28.955  1.00 60.74           N  
ATOM     80  N   ARG A  12       9.411  10.279 -23.827  1.00 65.86           N  
ATOM     81  CA  ARG A  12       9.801   9.381 -22.745  1.00 65.86           C  
ATOM     82  C   ARG A  12       9.031   9.696 -21.467  1.00 65.86           C  
ATOM     83  CB  ARG A  12      11.306   9.473 -22.485  1.00 65.86           C  
ATOM     84  O   ARG A  12       9.135  10.801 -20.929  1.00 65.86           O  
ATOM     85  CG  ARG A  12      12.077   8.222 -22.878  1.00 65.86           C  
ATOM     86  CD  ARG A  12      13.555   8.339 -22.535  1.00 65.86           C  
ATOM     87  NE  ARG A  12      14.336   7.267 -23.143  1.00 65.86           N  
ATOM     88  NH1 ARG A  12      15.572   6.810 -21.246  1.00 65.86           N  
ATOM     89  NH2 ARG A  12      15.927   5.610 -23.166  1.00 65.86           N  
ATOM     90  CZ  ARG A  12      15.277   6.564 -22.517  1.00 65.86           C  
ATOM     91  N   ARG A  13       7.703   9.519 -21.511  1.00 69.23           N  
ATOM     92  CA  ARG A  13       6.756   9.550 -20.401  1.00 69.23           C  
ATOM     93  C   ARG A  13       7.363   8.933 -19.146  1.00 69.23           C  
ATOM     94  CB  ARG A  13       5.465   8.818 -20.774  1.00 69.23           C  
ATOM     95  O   ARG A  13       7.881   7.815 -19.186  1.00 69.23           O  
ATOM     96  CG  ARG A  13       4.427   9.702 -21.446  1.00 69.23           C  
ATOM     97  CD  ARG A  13       3.176   8.919 -21.818  1.00 69.23           C  
ATOM     98  NE  ARG A  13       2.012   9.792 -21.946  1.00 69.23           N  
ATOM     99  NH1 ARG A  13       0.526   8.087 -22.417  1.00 69.23           N  
ATOM    100  NH2 ARG A  13      -0.205  10.257 -22.321  1.00 69.23           N  
ATOM    101  CZ  ARG A  13       0.780   9.377 -22.228  1.00 69.23           C  
ATOM    102  N   ALA A  14       7.944   9.693 -18.328  1.00 68.22           N  
ATOM    103  CA  ALA A  14       8.425   9.355 -16.991  1.00 68.22           C  
ATOM    104  C   ALA A  14       7.336   8.667 -16.174  1.00 68.22           C  
ATOM    105  CB  ALA A  14       8.916  10.608 -16.269  1.00 68.22           C  
ATOM    106  O   ALA A  14       6.184   9.108 -16.167  1.00 68.22           O  
ATOM    107  N   VAL A  15       7.202   7.222 -16.128  1.00 71.04           N  
ATOM    108  CA  VAL A  15       6.286   6.446 -15.299  1.00 71.04           C  
ATOM    109  C   VAL A  15       6.759   6.467 -13.847  1.00 71.04           C  
ATOM    110  CB  VAL A  15       6.164   4.989 -15.798  1.00 71.04           C  
ATOM    111  O   VAL A  15       7.936   6.229 -13.567  1.00 71.04           O  
ATOM    112  CG1 VAL A  15       5.211   4.191 -14.909  1.00 71.04           C  
ATOM    113  CG2 VAL A  15       5.694   4.961 -17.251  1.00 71.04           C  
ATOM    114  N   LEU A  16       5.954   7.162 -13.022  1.00 69.58           N  
ATOM    115  CA  LEU A  16       6.260   7.165 -11.596  1.00 69.58           C  
ATOM    116  C   LEU A  16       6.063   5.777 -10.995  1.00 69.58           C  
ATOM    117  CB  LEU A  16       5.383   8.182 -10.861  1.00 69.58           C  
ATOM    118  O   LEU A  16       5.173   5.035 -11.416  1.00 69.58           O  
ATOM    119  CG  LEU A  16       5.634   9.655 -11.187  1.00 69.58           C  
ATOM    120  CD1 LEU A  16       4.508  10.520 -10.632  1.00 69.58           C  
ATOM    121  CD2 LEU A  16       6.983  10.103 -10.632  1.00 69.58           C  
ATOM    122  N   PRO A  17       7.093   5.274 -10.198  1.00 70.22           N  
ATOM    123  CA  PRO A  17       7.019   3.994  -9.490  1.00 70.22           C  
ATOM    124  C   PRO A  17       5.736   3.842  -8.677  1.00 70.22           C  
ATOM    125  CB  PRO A  17       8.246   4.027  -8.575  1.00 70.22           C  
ATOM    126  O   PRO A  17       5.222   4.826  -8.138  1.00 70.22           O  
ATOM    127  CG  PRO A  17       8.693   5.453  -8.586  1.00 70.22           C  
ATOM    128  CD  PRO A  17       7.979   6.168  -9.697  1.00 70.22           C  
ATOM    129  N   ARG A  18       4.879   2.937  -9.040  1.00 67.44           N  
ATOM    130  CA  ARG A  18       3.628   2.482  -8.443  1.00 67.44           C  
ATOM    131  C   ARG A  18       3.813   2.157  -6.964  1.00 67.44           C  
ATOM    132  CB  ARG A  18       3.090   1.257  -9.186  1.00 67.44           C  
ATOM    133  O   ARG A  18       2.891   1.662  -6.312  1.00 67.44           O  
ATOM    134  CG  ARG A  18       2.386   1.588 -10.491  1.00 67.44           C  
ATOM    135  CD  ARG A  18       1.824   0.342 -11.161  1.00 67.44           C  
ATOM    136  NE  ARG A  18       0.903   0.680 -12.242  1.00 67.44           N  
ATOM    137  NH1 ARG A  18       1.751  -0.872 -13.729  1.00 67.44           N  
ATOM    138  NH2 ARG A  18       0.007   0.481 -14.348  1.00 67.44           N  
ATOM    139  CZ  ARG A  18       0.889   0.096 -13.437  1.00 67.44           C  
ATOM    140  N   SER A  19       4.939   2.736  -6.347  1.00 60.18           N  
ATOM    141  CA  SER A  19       5.069   2.268  -4.971  1.00 60.18           C  
ATOM    142  C   SER A  19       4.953   3.423  -3.981  1.00 60.18           C  
ATOM    143  CB  SER A  19       6.403   1.548  -4.773  1.00 60.18           C  
ATOM    144  O   SER A  19       5.877   4.229  -3.849  1.00 60.18           O  
ATOM    145  OG  SER A  19       7.489   2.428  -5.005  1.00 60.18           O  
ATOM    146  N   HIS A  20       3.851   4.174  -3.978  1.00 58.92           N  
ATOM    147  CA  HIS A  20       3.493   4.969  -2.809  1.00 58.92           C  
ATOM    148  C   HIS A  20       2.298   4.366  -2.077  1.00 58.92           C  
ATOM    149  CB  HIS A  20       3.186   6.412  -3.216  1.00 58.92           C  
ATOM    150  O   HIS A  20       1.168   4.434  -2.565  1.00 58.92           O  
ATOM    151  CG  HIS A  20       4.395   7.291  -3.268  1.00 58.92           C  
ATOM    152  CD2 HIS A  20       4.779   8.220  -4.174  1.00 58.92           C  
ATOM    153  ND1 HIS A  20       5.377   7.263  -2.302  1.00 58.92           N  
ATOM    154  CE1 HIS A  20       6.316   8.141  -2.612  1.00 58.92           C  
ATOM    155  NE2 HIS A  20       5.977   8.735  -3.744  1.00 58.92           N  
ATOM    156  N   ARG A  21       2.157   3.021  -2.009  1.00 59.23           N  
ATOM    157  CA  ARG A  21       1.194   2.606  -0.994  1.00 59.23           C  
ATOM    158  C   ARG A  21       1.423   3.353   0.316  1.00 59.23           C  
ATOM    159  CB  ARG A  21       1.278   1.097  -0.758  1.00 59.23           C  
ATOM    160  O   ARG A  21       2.543   3.385   0.830  1.00 59.23           O  
ATOM    161  CG  ARG A  21       0.656   0.265  -1.868  1.00 59.23           C  
ATOM    162  CD  ARG A  21       0.638  -1.217  -1.519  1.00 59.23           C  
ATOM    163  NE  ARG A  21      -0.081  -1.998  -2.522  1.00 59.23           N  
ATOM    164  NH1 ARG A  21       1.265  -3.866  -2.333  1.00 59.23           N  
ATOM    165  NH2 ARG A  21      -0.490  -3.856  -3.808  1.00 59.23           N  
ATOM    166  CZ  ARG A  21       0.233  -3.238  -2.885  1.00 59.23           C  
ATOM    167  N   VAL A  22       1.472   4.748   0.279  1.00 58.19           N  
ATOM    168  CA  VAL A  22       1.362   5.497   1.527  1.00 58.19           C  
ATOM    169  C   VAL A  22       1.473   4.542   2.714  1.00 58.19           C  
ATOM    170  CB  VAL A  22       0.036   6.287   1.600  1.00 58.19           C  
ATOM    171  O   VAL A  22       0.715   3.575   2.813  1.00 58.19           O  
ATOM    172  CG1 VAL A  22      -0.016   7.137   2.868  1.00 58.19           C  
ATOM    173  CG2 VAL A  22      -0.132   7.161   0.359  1.00 58.19           C  
ATOM    174  N   ALA A  23       2.637   3.925   3.001  1.00 59.36           N  
ATOM    175  CA  ALA A  23       2.921   3.498   4.368  1.00 59.36           C  
ATOM    176  C   ALA A  23       2.032   4.231   5.368  1.00 59.36           C  
ATOM    177  CB  ALA A  23       4.393   3.726   4.702  1.00 59.36           C  
ATOM    178  O   ALA A  23       2.041   5.463   5.429  1.00 59.36           O  
ATOM    179  N   GLY A  24       0.658   4.170   5.147  1.00 59.43           N  
ATOM    180  CA  GLY A  24      -0.030   4.717   6.305  1.00 59.43           C  
ATOM    181  C   GLY A  24      -1.376   5.330   5.966  1.00 59.43           C  
ATOM    182  O   GLY A  24      -1.468   6.187   5.084  1.00 59.43           O  
ATOM    183  N   ARG A  25      -2.410   4.512   5.614  1.00 52.30           N  
ATOM    184  CA  ARG A  25      -3.708   4.912   6.145  1.00 52.30           C  
ATOM    185  C   ARG A  25      -4.841   4.421   5.251  1.00 52.30           C  
ATOM    186  CB  ARG A  25      -3.782   6.433   6.296  1.00 52.30           C  
ATOM    187  O   ARG A  25      -4.989   4.882   4.117  1.00 52.30           O  
ATOM    188  CG  ARG A  25      -4.166   6.897   7.692  1.00 52.30           C  
ATOM    189  CD  ARG A  25      -4.188   8.415   7.796  1.00 52.30           C  
ATOM    190  NE  ARG A  25      -4.391   8.858   9.173  1.00 52.30           N  
ATOM    191  NH1 ARG A  25      -4.466  11.108   8.656  1.00 52.30           N  
ATOM    192  NH2 ARG A  25      -4.701  10.418  10.830  1.00 52.30           N  
ATOM    193  CZ  ARG A  25      -4.519  10.127   9.550  1.00 52.30           C  
ATOM    194  N   GLY A  26      -4.931   3.218   5.028  1.00 61.54           N  
ATOM    195  CA  GLY A  26      -6.089   2.460   4.582  1.00 61.54           C  
ATOM    196  C   GLY A  26      -7.359   2.813   5.333  1.00 61.54           C  
ATOM    197  O   GLY A  26      -7.318   3.550   6.320  1.00 61.54           O  
ATOM    198  N   PRO A  27      -8.534   2.957   4.629  1.00 57.73           N  
ATOM    199  CA  PRO A  27      -9.797   3.385   5.233  1.00 57.73           C  
ATOM    200  C   PRO A  27      -9.907   3.000   6.707  1.00 57.73           C  
ATOM    201  CB  PRO A  27     -10.853   2.655   4.399  1.00 57.73           C  
ATOM    202  O   PRO A  27     -10.825   3.447   7.399  1.00 57.73           O  
ATOM    203  CG  PRO A  27     -10.074   1.716   3.536  1.00 57.73           C  
ATOM    204  CD  PRO A  27      -8.610   1.944   3.782  1.00 57.73           C  
ATOM    205  N   ALA A  28      -8.942   2.230   7.081  1.00 60.38           N  
ATOM    206  CA  ALA A  28      -8.986   1.735   8.455  1.00 60.38           C  
ATOM    207  C   ALA A  28      -8.442   2.776   9.430  1.00 60.38           C  
ATOM    208  CB  ALA A  28      -8.199   0.433   8.577  1.00 60.38           C  
ATOM    209  O   ALA A  28      -8.869   2.835  10.586  1.00 60.38           O  
ATOM    210  N   GLU A  29      -7.809   3.967   8.996  1.00 60.56           N  
ATOM    211  CA  GLU A  29      -7.139   4.993   9.789  1.00 60.56           C  
ATOM    212  C   GLU A  29      -7.729   6.374   9.516  1.00 60.56           C  
ATOM    213  CB  GLU A  29      -5.635   4.998   9.501  1.00 60.56           C  
ATOM    214  O   GLU A  29      -7.347   7.356  10.156  1.00 60.56           O  
ATOM    215  CG  GLU A  29      -4.857   3.950  10.283  1.00 60.56           C  
ATOM    216  CD  GLU A  29      -3.381   4.286  10.432  1.00 60.56           C  
ATOM    217  OE1 GLU A  29      -2.696   3.653  11.267  1.00 60.56           O  
ATOM    218  OE2 GLU A  29      -2.907   5.190   9.708  1.00 60.56           O  
ATOM    219  N   ALA A  30      -8.892   6.491   8.514  1.00 61.36           N  
ATOM    220  CA  ALA A  30      -9.642   7.718   8.258  1.00 61.36           C  
ATOM    221  C   ALA A  30     -10.780   7.885   9.261  1.00 61.36           C  
ATOM    222  CB  ALA A  30     -10.188   7.720   6.832  1.00 61.36           C  
ATOM    223  O   ALA A  30     -11.643   7.012   9.380  1.00 61.36           O  
ATOM    224  N   GLY A  31     -10.588   7.637  10.668  1.00 61.84           N  
ATOM    225  CA  GLY A  31     -11.346   8.307  11.713  1.00 61.84           C  
ATOM    226  C   GLY A  31     -12.520   9.106  11.180  1.00 61.84           C  
ATOM    227  O   GLY A  31     -12.332  10.142  10.537  1.00 61.84           O  
ATOM    228  N   CYS A  32     -13.688   8.386  10.808  1.00 56.45           N  
ATOM    229  CA  CYS A  32     -14.956   9.065  11.053  1.00 56.45           C  
ATOM    230  C   CYS A  32     -16.134   8.159  10.714  1.00 56.45           C  
ATOM    231  CB  CYS A  32     -15.041  10.354  10.236  1.00 56.45           C  
ATOM    232  O   CYS A  32     -17.064   8.577  10.022  1.00 56.45           O  
ATOM    233  SG  CYS A  32     -13.792  11.581  10.681  1.00 56.45           S  
ATOM    234  N   LEU A  33     -16.153   6.736  11.042  1.00 63.40           N  
ATOM    235  CA  LEU A  33     -17.556   6.344  10.971  1.00 63.40           C  
ATOM    236  C   LEU A  33     -18.034   5.788  12.308  1.00 63.40           C  
ATOM    237  CB  LEU A  33     -17.767   5.303   9.868  1.00 63.40           C  
ATOM    238  O   LEU A  33     -17.387   4.912  12.888  1.00 63.40           O  
ATOM    239  CG  LEU A  33     -17.471   5.761   8.439  1.00 63.40           C  
ATOM    240  CD1 LEU A  33     -17.626   4.596   7.466  1.00 63.40           C  
ATOM    241  CD2 LEU A  33     -18.385   6.917   8.047  1.00 63.40           C  
ATOM    242  N   PRO A  34     -18.826   6.508  13.088  1.00 57.23           N  
ATOM    243  CA  PRO A  34     -19.396   5.900  14.293  1.00 57.23           C  
ATOM    244  C   PRO A  34     -20.461   4.853  13.978  1.00 57.23           C  
ATOM    245  CB  PRO A  34     -20.005   7.093  15.035  1.00 57.23           C  
ATOM    246  O   PRO A  34     -21.282   5.052  13.078  1.00 57.23           O  
ATOM    247  CG  PRO A  34     -20.477   8.013  13.956  1.00 57.23           C  
ATOM    248  CD  PRO A  34     -20.049   7.454  12.630  1.00 57.23           C  
ATOM    249  N   GLY A  35     -20.168   3.469  13.867  1.00 57.23           N  
ATOM    250  CA  GLY A  35     -21.424   2.755  14.027  1.00 57.23           C  
ATOM    251  C   GLY A  35     -21.249   1.250  14.109  1.00 57.23           C  
ATOM    252  O   GLY A  35     -20.690   0.635  13.198  1.00 57.23           O  
ATOM    253  N   ALA A  36     -21.085   0.722  15.278  1.00 59.76           N  
ATOM    254  CA  ALA A  36     -22.058   0.081  16.159  1.00 59.76           C  
ATOM    255  C   ALA A  36     -21.484  -1.192  16.775  1.00 59.76           C  
ATOM    256  CB  ALA A  36     -23.342  -0.234  15.395  1.00 59.76           C  
ATOM    257  O   ALA A  36     -20.792  -1.958  16.101  1.00 59.76           O  
ATOM    258  N   PRO A  37     -21.542  -1.284  18.172  1.00 54.10           N  
ATOM    259  CA  PRO A  37     -21.108  -2.315  19.118  1.00 54.10           C  
ATOM    260  C   PRO A  37     -21.705  -3.686  18.812  1.00 54.10           C  
ATOM    261  CB  PRO A  37     -21.610  -1.790  20.466  1.00 54.10           C  
ATOM    262  O   PRO A  37     -22.755  -3.777  18.169  1.00 54.10           O  
ATOM    263  CG  PRO A  37     -22.858  -1.035  20.141  1.00 54.10           C  
ATOM    264  CD  PRO A  37     -23.025  -1.009  18.649  1.00 54.10           C  
ATOM    265  N   ALA A  38     -20.950  -4.820  18.776  1.00 54.11           N  
ATOM    266  CA  ALA A  38     -20.770  -6.210  19.187  1.00 54.11           C  
ATOM    267  C   ALA A  38     -22.096  -6.964  19.165  1.00 54.11           C  
ATOM    268  CB  ALA A  38     -20.147  -6.276  20.579  1.00 54.11           C  
ATOM    269  O   ALA A  38     -23.094  -6.495  19.718  1.00 54.11           O  
ATOM    270  N   GLY A  39     -22.437  -7.921  18.217  1.00 50.72           N  
ATOM    271  CA  GLY A  39     -22.918  -9.225  18.645  1.00 50.72           C  
ATOM    272  C   GLY A  39     -24.142  -9.690  17.879  1.00 50.72           C  
ATOM    273  O   GLY A  39     -25.049  -8.900  17.608  1.00 50.72           O  
ATOM    274  N   SER A  40     -24.027 -10.775  17.128  1.00 43.55           N  
ATOM    275  CA  SER A  40     -24.883 -11.953  17.219  1.00 43.55           C  
ATOM    276  C   SER A  40     -24.073 -13.237  17.070  1.00 43.55           C  
ATOM    277  CB  SER A  40     -25.978 -11.905  16.152  1.00 43.55           C  
ATOM    278  O   SER A  40     -23.096 -13.277  16.320  1.00 43.55           O  
ATOM    279  OG  SER A  40     -25.436 -12.140  14.864  1.00 43.55           O  
TER     280      SER A  40
ENDMDL
END
