# Supplementary material for: An integrative multitiered computational analysis for better understanding the structure and function of 85 miniproteins
Source: NAR Genom Bioinform. 2025 Dec 3;7(4):lqaf178. doi: 10.1093/nargab/lqaf178 (PMC12673850; doi:10.1093/nargab/lqaf178)
Supplement: lqaf178_Supplemental_Files [file lqaf178_supplemental_files.zip › F86JP/F86JP_AF4.pdb]

MODEL     1
ATOM      1  N   MET A   1     -26.375   3.403  32.250  1.00 49.09           N  
ATOM      2  CA  MET A   1     -25.411   4.292  31.608  1.00 49.09           C  
ATOM      3  C   MET A   1     -24.440   3.503  30.736  1.00 49.09           C  
ATOM      4  CB  MET A   1     -24.639   5.096  32.655  1.00 49.09           C  
ATOM      5  O   MET A   1     -23.660   2.696  31.242  1.00 49.09           O  
ATOM      6  CG  MET A   1     -25.490   6.113  33.397  1.00 49.09           C  
ATOM      7  SD  MET A   1     -25.596   7.719  32.514  1.00 49.09           S  
ATOM      8  CE  MET A   1     -26.772   8.595  33.584  1.00 49.09           C  
ATOM      9  N   PRO A   2     -24.859   2.914  29.558  1.00 49.63           N  
ATOM     10  CA  PRO A   2     -23.842   2.084  28.908  1.00 49.63           C  
ATOM     11  C   PRO A   2     -22.738   2.910  28.252  1.00 49.63           C  
ATOM     12  CB  PRO A   2     -24.640   1.307  27.858  1.00 49.63           C  
ATOM     13  O   PRO A   2     -23.021   3.915  27.596  1.00 49.63           O  
ATOM     14  CG  PRO A   2     -25.868   2.127  27.628  1.00 49.63           C  
ATOM     15  CD  PRO A   2     -25.782   3.364  28.475  1.00 49.63           C  
ATOM     16  N   GLY A   3     -21.672   3.218  28.991  1.00 52.27           N  
ATOM     17  CA  GLY A   3     -20.270   2.854  28.866  1.00 52.27           C  
ATOM     18  C   GLY A   3     -19.748   2.967  27.446  1.00 52.27           C  
ATOM     19  O   GLY A   3     -19.364   1.965  26.839  1.00 52.27           O  
ATOM     20  N   ALA A   4     -20.105   4.055  26.864  1.00 57.95           N  
ATOM     21  CA  ALA A   4     -19.630   4.421  25.532  1.00 57.95           C  
ATOM     22  C   ALA A   4     -18.105   4.475  25.489  1.00 57.95           C  
ATOM     23  CB  ALA A   4     -20.219   5.764  25.107  1.00 57.95           C  
ATOM     24  O   ALA A   4     -17.493   5.374  26.071  1.00 57.95           O  
ATOM     25  N   PHE A   5     -17.470   3.481  26.229  1.00 57.64           N  
ATOM     26  CA  PHE A   5     -16.105   3.154  25.832  1.00 57.64           C  
ATOM     27  C   PHE A   5     -15.840   3.591  24.396  1.00 57.64           C  
ATOM     28  CB  PHE A   5     -15.847   1.651  25.979  1.00 57.64           C  
ATOM     29  O   PHE A   5     -15.732   2.755  23.497  1.00 57.64           O  
ATOM     30  CG  PHE A   5     -15.894   1.164  27.402  1.00 57.64           C  
ATOM     31  CD1 PHE A   5     -14.804   1.337  28.247  1.00 57.64           C  
ATOM     32  CD2 PHE A   5     -17.028   0.532  27.895  1.00 57.64           C  
ATOM     33  CE1 PHE A   5     -14.845   0.887  29.565  1.00 57.64           C  
ATOM     34  CE2 PHE A   5     -17.076   0.080  29.211  1.00 57.64           C  
ATOM     35  CZ  PHE A   5     -15.983   0.257  30.043  1.00 57.64           C  
ATOM     36  N   SER A   6     -16.408   4.817  24.077  1.00 57.41           N  
ATOM     37  CA  SER A   6     -15.936   5.377  22.815  1.00 57.41           C  
ATOM     38  C   SER A   6     -14.430   5.618  22.847  1.00 57.41           C  
ATOM     39  CB  SER A   6     -16.663   6.686  22.503  1.00 57.41           C  
ATOM     40  O   SER A   6     -13.944   6.612  22.303  1.00 57.41           O  
ATOM     41  OG  SER A   6     -18.004   6.436  22.119  1.00 57.41           O  
ATOM     42  N   GLN A   7     -13.798   4.806  23.773  1.00 58.60           N  
ATOM     43  CA  GLN A   7     -12.359   5.049  23.748  1.00 58.60           C  
ATOM     44  C   GLN A   7     -11.671   4.170  22.707  1.00 58.60           C  
ATOM     45  CB  GLN A   7     -11.749   4.803  25.129  1.00 58.60           C  
ATOM     46  O   GLN A   7     -10.485   3.859  22.836  1.00 58.60           O  
ATOM     47  CG  GLN A   7     -11.923   5.968  26.094  1.00 58.60           C  
ATOM     48  CD  GLN A   7     -11.122   5.797  27.371  1.00 58.60           C  
ATOM     49  NE2 GLN A   7     -10.846   6.904  28.050  1.00 58.60           N  
ATOM     50  OE1 GLN A   7     -10.754   4.678  27.743  1.00 58.60           O  
ATOM     51  N   ASN A   8     -12.364   3.914  21.585  1.00 58.71           N  
ATOM     52  CA  ASN A   8     -11.466   3.133  20.741  1.00 58.71           C  
ATOM     53  C   ASN A   8     -11.337   3.741  19.348  1.00 58.71           C  
ATOM     54  CB  ASN A   8     -11.945   1.683  20.645  1.00 58.71           C  
ATOM     55  O   ASN A   8     -11.146   3.021  18.367  1.00 58.71           O  
ATOM     56  CG  ASN A   8     -10.889   0.689  21.088  1.00 58.71           C  
ATOM     57  ND2 ASN A   8     -10.750  -0.400  20.341  1.00 58.71           N  
ATOM     58  OD1 ASN A   8     -10.205   0.898  22.093  1.00 58.71           O  
ATOM     59  N   SER A   9     -11.433   5.063  19.275  1.00 60.03           N  
ATOM     60  CA  SER A   9     -11.192   5.172  17.840  1.00 60.03           C  
ATOM     61  C   SER A   9      -9.786   5.687  17.553  1.00 60.03           C  
ATOM     62  CB  SER A   9     -12.225   6.096  17.192  1.00 60.03           C  
ATOM     63  O   SER A   9      -9.544   6.896  17.581  1.00 60.03           O  
ATOM     64  OG  SER A   9     -11.678   7.384  16.970  1.00 60.03           O  
ATOM     65  N   SER A  10      -8.779   5.371  18.588  1.00 60.89           N  
ATOM     66  CA  SER A  10      -7.373   5.527  18.229  1.00 60.89           C  
ATOM     67  C   SER A  10      -7.130   5.151  16.771  1.00 60.89           C  
ATOM     68  CB  SER A  10      -6.490   4.673  19.139  1.00 60.89           C  
ATOM     69  O   SER A  10      -7.229   3.978  16.402  1.00 60.89           O  
ATOM     70  OG  SER A  10      -5.361   5.409  19.578  1.00 60.89           O  
ATOM     71  N   LYS A  11      -8.124   5.615  15.922  1.00 63.22           N  
ATOM     72  CA  LYS A  11      -7.890   5.639  14.481  1.00 63.22           C  
ATOM     73  C   LYS A  11      -6.398   5.708  14.167  1.00 63.22           C  
ATOM     74  CB  LYS A  11      -8.616   6.822  13.839  1.00 63.22           C  
ATOM     75  O   LYS A  11      -5.789   6.776  14.252  1.00 63.22           O  
ATOM     76  CG  LYS A  11     -10.132   6.749  13.943  1.00 63.22           C  
ATOM     77  CD  LYS A  11     -10.802   7.846  13.126  1.00 63.22           C  
ATOM     78  CE  LYS A  11     -12.319   7.788  13.248  1.00 63.22           C  
ATOM     79  NZ  LYS A  11     -12.945   9.124  13.013  1.00 63.22           N  
ATOM     80  N   ARG A  12      -5.611   4.915  15.034  1.00 65.75           N  
ATOM     81  CA  ARG A  12      -4.228   4.745  14.599  1.00 65.75           C  
ATOM     82  C   ARG A  12      -4.149   4.562  13.087  1.00 65.75           C  
ATOM     83  CB  ARG A  12      -3.584   3.551  15.306  1.00 65.75           C  
ATOM     84  O   ARG A  12      -4.650   3.572  12.549  1.00 65.75           O  
ATOM     85  CG  ARG A  12      -3.058   3.869  16.697  1.00 65.75           C  
ATOM     86  CD  ARG A  12      -2.259   2.710  17.276  1.00 65.75           C  
ATOM     87  NE  ARG A  12      -2.498   2.552  18.707  1.00 65.75           N  
ATOM     88  NH1 ARG A  12      -0.754   1.076  19.047  1.00 65.75           N  
ATOM     89  NH2 ARG A  12      -2.084   1.709  20.803  1.00 65.75           N  
ATOM     90  CZ  ARG A  12      -1.778   1.779  19.516  1.00 65.75           C  
ATOM     91  N   ARG A  13      -4.771   5.465  12.446  1.00 66.86           N  
ATOM     92  CA  ARG A  13      -4.573   5.574  11.004  1.00 66.86           C  
ATOM     93  C   ARG A  13      -3.242   4.960  10.586  1.00 66.86           C  
ATOM     94  CB  ARG A  13      -4.637   7.037  10.562  1.00 66.86           C  
ATOM     95  O   ARG A  13      -2.194   5.301  11.139  1.00 66.86           O  
ATOM     96  CG  ARG A  13      -4.816   7.221   9.064  1.00 66.86           C  
ATOM     97  CD  ARG A  13      -5.131   8.667   8.706  1.00 66.86           C  
ATOM     98  NE  ARG A  13      -5.333   8.835   7.270  1.00 66.86           N  
ATOM     99  NH1 ARG A  13      -4.354  10.925   7.168  1.00 66.86           N  
ATOM    100  NH2 ARG A  13      -5.191   9.953   5.268  1.00 66.86           N  
ATOM    101  CZ  ARG A  13      -4.959   9.904   6.572  1.00 66.86           C  
ATOM    102  N   ALA A  14      -3.231   3.635  10.583  1.00 68.15           N  
ATOM    103  CA  ALA A  14      -2.130   2.916   9.948  1.00 68.15           C  
ATOM    104  C   ALA A  14      -1.596   3.685   8.742  1.00 68.15           C  
ATOM    105  CB  ALA A  14      -2.578   1.519   9.528  1.00 68.15           C  
ATOM    106  O   ALA A  14      -2.365   4.095   7.870  1.00 68.15           O  
ATOM    107  N   VAL A  15      -0.892   4.822   9.015  1.00 70.18           N  
ATOM    108  CA  VAL A  15      -0.247   5.459   7.872  1.00 70.18           C  
ATOM    109  C   VAL A  15       0.626   4.443   7.139  1.00 70.18           C  
ATOM    110  CB  VAL A  15       0.600   6.677   8.304  1.00 70.18           C  
ATOM    111  O   VAL A  15       1.412   3.726   7.763  1.00 70.18           O  
ATOM    112  CG1 VAL A  15       1.214   7.367   7.087  1.00 70.18           C  
ATOM    113  CG2 VAL A  15      -0.250   7.659   9.108  1.00 70.18           C  
ATOM    114  N   LEU A  16       0.085   3.851   6.107  1.00 70.05           N  
ATOM    115  CA  LEU A  16       0.813   2.997   5.175  1.00 70.05           C  
ATOM    116  C   LEU A  16       2.168   3.604   4.826  1.00 70.05           C  
ATOM    117  CB  LEU A  16      -0.005   2.778   3.899  1.00 70.05           C  
ATOM    118  O   LEU A  16       2.280   4.818   4.642  1.00 70.05           O  
ATOM    119  CG  LEU A  16      -1.278   1.943   4.045  1.00 70.05           C  
ATOM    120  CD1 LEU A  16      -2.166   2.111   2.817  1.00 70.05           C  
ATOM    121  CD2 LEU A  16      -0.932   0.474   4.264  1.00 70.05           C  
ATOM    122  N   PRO A  17       3.230   2.997   5.293  1.00 65.18           N  
ATOM    123  CA  PRO A  17       4.563   3.456   4.898  1.00 65.18           C  
ATOM    124  C   PRO A  17       4.650   3.814   3.416  1.00 65.18           C  
ATOM    125  CB  PRO A  17       5.459   2.258   5.224  1.00 65.18           C  
ATOM    126  O   PRO A  17       3.969   3.203   2.589  1.00 65.18           O  
ATOM    127  CG  PRO A  17       4.519   1.105   5.362  1.00 65.18           C  
ATOM    128  CD  PRO A  17       3.127   1.641   5.536  1.00 65.18           C  
ATOM    129  N   ARG A  18       4.557   5.066   3.155  1.00 68.27           N  
ATOM    130  CA  ARG A  18       4.873   5.590   1.830  1.00 68.27           C  
ATOM    131  C   ARG A  18       5.774   4.630   1.062  1.00 68.27           C  
ATOM    132  CB  ARG A  18       5.541   6.963   1.939  1.00 68.27           C  
ATOM    133  O   ARG A  18       6.750   4.113   1.610  1.00 68.27           O  
ATOM    134  CG  ARG A  18       4.576   8.093   2.260  1.00 68.27           C  
ATOM    135  CD  ARG A  18       5.277   9.445   2.275  1.00 68.27           C  
ATOM    136  NE  ARG A  18       4.366  10.520   2.657  1.00 68.27           N  
ATOM    137  NH1 ARG A  18       5.889  11.611   4.008  1.00 68.27           N  
ATOM    138  NH2 ARG A  18       3.771  12.450   3.751  1.00 68.27           N  
ATOM    139  CZ  ARG A  18       4.677  11.524   3.471  1.00 68.27           C  
ATOM    140  N   SER A  19       5.347   3.360   0.854  1.00 62.89           N  
ATOM    141  CA  SER A  19       6.027   2.575  -0.171  1.00 62.89           C  
ATOM    142  C   SER A  19       7.314   3.255  -0.626  1.00 62.89           C  
ATOM    143  CB  SER A  19       5.107   2.351  -1.373  1.00 62.89           C  
ATOM    144  O   SER A  19       7.343   4.471  -0.825  1.00 62.89           O  
ATOM    145  OG  SER A  19       5.077   3.499  -2.204  1.00 62.89           O  
ATOM    146  N   HIS A  20       8.248   3.464   0.315  1.00 62.21           N  
ATOM    147  CA  HIS A  20       9.649   3.551  -0.080  1.00 62.21           C  
ATOM    148  C   HIS A  20       9.799   3.499  -1.597  1.00 62.21           C  
ATOM    149  CB  HIS A  20      10.459   2.425   0.566  1.00 62.21           C  
ATOM    150  O   HIS A  20       9.126   2.711  -2.264  1.00 62.21           O  
ATOM    151  CG  HIS A  20      11.661   2.905   1.316  1.00 62.21           C  
ATOM    152  CD2 HIS A  20      11.886   3.038   2.644  1.00 62.21           C  
ATOM    153  ND1 HIS A  20      12.815   3.319   0.686  1.00 62.21           N  
ATOM    154  CE1 HIS A  20      13.700   3.686   1.597  1.00 62.21           C  
ATOM    155  NE2 HIS A  20      13.161   3.525   2.794  1.00 62.21           N  
ATOM    156  N   ARG A  21       9.185   4.426  -2.263  1.00 58.38           N  
ATOM    157  CA  ARG A  21       9.712   4.545  -3.619  1.00 58.38           C  
ATOM    158  C   ARG A  21      10.652   3.389  -3.944  1.00 58.38           C  
ATOM    159  CB  ARG A  21      10.439   5.879  -3.799  1.00 58.38           C  
ATOM    160  O   ARG A  21      11.583   3.108  -3.186  1.00 58.38           O  
ATOM    161  CG  ARG A  21       9.512   7.058  -4.046  1.00 58.38           C  
ATOM    162  CD  ARG A  21      10.288   8.341  -4.306  1.00 58.38           C  
ATOM    163  NE  ARG A  21       9.397   9.484  -4.482  1.00 58.38           N  
ATOM    164  NH1 ARG A  21      11.049  11.077  -4.215  1.00 58.38           N  
ATOM    165  NH2 ARG A  21       8.884  11.719  -4.608  1.00 58.38           N  
ATOM    166  CZ  ARG A  21       9.779  10.757  -4.434  1.00 58.38           C  
ATOM    167  N   VAL A  22      10.248   2.141  -3.895  1.00 57.55           N  
ATOM    168  CA  VAL A  22      11.021   1.216  -4.718  1.00 57.55           C  
ATOM    169  C   VAL A  22      12.033   1.993  -5.557  1.00 57.55           C  
ATOM    170  CB  VAL A  22      10.106   0.372  -5.634  1.00 57.55           C  
ATOM    171  O   VAL A  22      11.688   2.994  -6.188  1.00 57.55           O  
ATOM    172  CG1 VAL A  22      10.936  -0.578  -6.497  1.00 57.55           C  
ATOM    173  CG2 VAL A  22       9.091  -0.408  -4.801  1.00 57.55           C  
ATOM    174  N   ALA A  23      13.107   2.438  -4.827  1.00 59.01           N  
ATOM    175  CA  ALA A  23      14.269   2.657  -5.685  1.00 59.01           C  
ATOM    176  C   ALA A  23      13.983   2.217  -7.118  1.00 59.01           C  
ATOM    177  CB  ALA A  23      15.483   1.913  -5.135  1.00 59.01           C  
ATOM    178  O   ALA A  23      14.906   2.059  -7.921  1.00 59.01           O  
ATOM    179  N   GLY A  24      12.729   2.308  -7.477  1.00 58.07           N  
ATOM    180  CA  GLY A  24      12.843   2.098  -8.912  1.00 58.07           C  
ATOM    181  C   GLY A  24      11.827   2.891  -9.713  1.00 58.07           C  
ATOM    182  O   GLY A  24      11.936   2.990 -10.937  1.00 58.07           O  
ATOM    183  N   ARG A  25      11.583   4.140  -9.387  1.00 54.67           N  
ATOM    184  CA  ARG A  25      11.040   4.905 -10.505  1.00 54.67           C  
ATOM    185  C   ARG A  25      10.134   6.028 -10.012  1.00 54.67           C  
ATOM    186  CB  ARG A  25      10.267   3.990 -11.458  1.00 54.67           C  
ATOM    187  O   ARG A  25       9.009   5.779  -9.574  1.00 54.67           O  
ATOM    188  CG  ARG A  25      10.911   3.843 -12.828  1.00 54.67           C  
ATOM    189  CD  ARG A  25      10.057   3.000 -13.765  1.00 54.67           C  
ATOM    190  NE  ARG A  25      10.866   2.050 -14.523  1.00 54.67           N  
ATOM    191  NH1 ARG A  25       9.119   1.292 -15.832  1.00 54.67           N  
ATOM    192  NH2 ARG A  25      11.226   0.433 -16.114  1.00 54.67           N  
ATOM    193  CZ  ARG A  25      10.402   1.261 -15.488  1.00 54.67           C  
ATOM    194  N   GLY A  26      10.364   6.723  -8.761  1.00 52.08           N  
ATOM    195  CA  GLY A  26       9.886   8.073  -8.511  1.00 52.08           C  
ATOM    196  C   GLY A  26       9.313   8.742  -9.746  1.00 52.08           C  
ATOM    197  O   GLY A  26       9.462   8.234 -10.859  1.00 52.08           O  
ATOM    198  N   PRO A  27       8.065   9.309  -9.642  1.00 53.43           N  
ATOM    199  CA  PRO A  27       7.578  10.075 -10.791  1.00 53.43           C  
ATOM    200  C   PRO A  27       8.709  10.691 -11.612  1.00 53.43           C  
ATOM    201  CB  PRO A  27       6.714  11.164 -10.149  1.00 53.43           C  
ATOM    202  O   PRO A  27       8.461  11.283 -12.666  1.00 53.43           O  
ATOM    203  CG  PRO A  27       7.073  11.130  -8.699  1.00 53.43           C  
ATOM    204  CD  PRO A  27       7.923   9.918  -8.446  1.00 53.43           C  
ATOM    205  N   ALA A  28       9.900  10.607 -11.021  1.00 55.43           N  
ATOM    206  CA  ALA A  28      11.018  11.033 -11.858  1.00 55.43           C  
ATOM    207  C   ALA A  28      11.229  10.071 -13.024  1.00 55.43           C  
ATOM    208  CB  ALA A  28      12.294  11.144 -11.026  1.00 55.43           C  
ATOM    209  O   ALA A  28      11.683  10.476 -14.096  1.00 55.43           O  
ATOM    210  N   GLU A  29      10.687   8.820 -12.866  1.00 51.79           N  
ATOM    211  CA  GLU A  29      10.502   7.993 -14.054  1.00 51.79           C  
ATOM    212  C   GLU A  29       9.146   8.256 -14.704  1.00 51.79           C  
ATOM    213  CB  GLU A  29      10.638   6.509 -13.704  1.00 51.79           C  
ATOM    214  O   GLU A  29       9.004   8.147 -15.924  1.00 51.79           O  
ATOM    215  CG  GLU A  29      12.070   5.997 -13.744  1.00 51.79           C  
ATOM    216  CD  GLU A  29      12.208   4.655 -14.447  1.00 51.79           C  
ATOM    217  OE1 GLU A  29      13.341   4.283 -14.827  1.00 51.79           O  
ATOM    218  OE2 GLU A  29      11.174   3.972 -14.620  1.00 51.79           O  
ATOM    219  N   ALA A  30       8.098   8.707 -13.789  1.00 54.39           N  
ATOM    220  CA  ALA A  30       6.821   8.955 -14.453  1.00 54.39           C  
ATOM    221  C   ALA A  30       6.797  10.337 -15.100  1.00 54.39           C  
ATOM    222  CB  ALA A  30       5.669   8.815 -13.461  1.00 54.39           C  
ATOM    223  O   ALA A  30       6.178  10.528 -16.149  1.00 54.39           O  
ATOM    224  N   GLY A  31       7.829  11.147 -14.743  1.00 55.47           N  
ATOM    225  CA  GLY A  31       7.820  12.498 -15.282  1.00 55.47           C  
ATOM    226  C   GLY A  31       9.156  12.915 -15.868  1.00 55.47           C  
ATOM    227  O   GLY A  31       9.353  14.084 -16.208  1.00 55.47           O  
ATOM    228  N   CYS A  32      10.124  11.957 -16.132  1.00 55.92           N  
ATOM    229  CA  CYS A  32      11.275  12.569 -16.787  1.00 55.92           C  
ATOM    230  C   CYS A  32      11.122  12.535 -18.303  1.00 55.92           C  
ATOM    231  CB  CYS A  32      12.565  11.858 -16.379  1.00 55.92           C  
ATOM    232  O   CYS A  32      10.747  11.508 -18.870  1.00 55.92           O  
ATOM    233  SG  CYS A  32      13.013  12.101 -14.646  1.00 55.92           S  
ATOM    234  N   LEU A  33      10.220  13.162 -18.864  1.00 55.82           N  
ATOM    235  CA  LEU A  33      10.412  13.737 -20.191  1.00 55.82           C  
ATOM    236  C   LEU A  33      11.475  12.968 -20.968  1.00 55.82           C  
ATOM    237  CB  LEU A  33      10.809  15.212 -20.085  1.00 55.82           C  
ATOM    238  O   LEU A  33      12.523  12.620 -20.418  1.00 55.82           O  
ATOM    239  CG  LEU A  33       9.790  16.142 -19.422  1.00 55.82           C  
ATOM    240  CD1 LEU A  33      10.350  17.557 -19.325  1.00 55.82           C  
ATOM    241  CD2 LEU A  33       8.476  16.133 -20.196  1.00 55.82           C  
ATOM    242  N   PRO A  34      10.985  12.029 -21.922  1.00 58.49           N  
ATOM    243  CA  PRO A  34      12.087  11.389 -22.644  1.00 58.49           C  
ATOM    244  C   PRO A  34      13.180  12.377 -23.048  1.00 58.49           C  
ATOM    245  CB  PRO A  34      11.403  10.797 -23.879  1.00 58.49           C  
ATOM    246  O   PRO A  34      12.902  13.364 -23.735  1.00 58.49           O  
ATOM    247  CG  PRO A  34      10.033  11.395 -23.880  1.00 58.49           C  
ATOM    248  CD  PRO A  34       9.891  12.264 -22.663  1.00 58.49           C  
ATOM    249  N   GLY A  35      13.821  13.111 -22.057  1.00 50.82           N  
ATOM    250  CA  GLY A  35      14.901  13.999 -22.456  1.00 50.82           C  
ATOM    251  C   GLY A  35      16.170  13.261 -22.838  1.00 50.82           C  
ATOM    252  O   GLY A  35      16.662  12.426 -22.076  1.00 50.82           O  
ATOM    253  N   ALA A  36      16.227  12.605 -23.984  1.00 55.90           N  
ATOM    254  CA  ALA A  36      17.242  12.715 -25.027  1.00 55.90           C  
ATOM    255  C   ALA A  36      17.994  11.399 -25.203  1.00 55.90           C  
ATOM    256  CB  ALA A  36      18.219  13.843 -24.702  1.00 55.90           C  
ATOM    257  O   ALA A  36      18.345  10.742 -24.220  1.00 55.90           O  
ATOM    258  N   PRO A  37      17.741  10.689 -26.354  1.00 53.51           N  
ATOM    259  CA  PRO A  37      18.533   9.529 -26.768  1.00 53.51           C  
ATOM    260  C   PRO A  37      20.025   9.708 -26.499  1.00 53.51           C  
ATOM    261  CB  PRO A  37      18.257   9.433 -28.271  1.00 53.51           C  
ATOM    262  O   PRO A  37      20.544  10.824 -26.587  1.00 53.51           O  
ATOM    263  CG  PRO A  37      17.662  10.754 -28.636  1.00 53.51           C  
ATOM    264  CD  PRO A  37      17.244  11.454 -27.374  1.00 53.51           C  
ATOM    265  N   ALA A  38      20.562   9.265 -25.459  1.00 62.56           N  
ATOM    266  CA  ALA A  38      21.990   9.001 -25.302  1.00 62.56           C  
ATOM    267  C   ALA A  38      22.703   9.017 -26.651  1.00 62.56           C  
ATOM    268  CB  ALA A  38      22.209   7.660 -24.604  1.00 62.56           C  
ATOM    269  O   ALA A  38      22.253   8.378 -27.606  1.00 62.56           O  
ATOM    270  N   GLY A  39      22.643  10.103 -27.448  1.00 51.71           N  
ATOM    271  CA  GLY A  39      23.644  10.567 -28.397  1.00 51.71           C  
ATOM    272  C   GLY A  39      24.724   9.539 -28.674  1.00 51.71           C  
ATOM    273  O   GLY A  39      25.041   8.716 -27.813  1.00 51.71           O  
ATOM    274  N   SER A  40      24.607   8.792 -29.789  1.00 47.71           N  
ATOM    275  CA  SER A  40      25.574   8.336 -30.783  1.00 47.71           C  
ATOM    276  C   SER A  40      26.835   7.793 -30.120  1.00 47.71           C  
ATOM    277  CB  SER A  40      25.939   9.474 -31.737  1.00 47.71           C  
ATOM    278  O   SER A  40      27.320   8.361 -29.139  1.00 47.71           O  
ATOM    279  OG  SER A  40      26.413  10.600 -31.018  1.00 47.71           O  
TER     280      SER A  40
ENDMDL
END
