# Supplementary material for: An integrative multitiered computational analysis for better understanding the structure and function of 85 miniproteins
Source: NAR Genom Bioinform. 2025 Dec 3;7(4):lqaf178. doi: 10.1093/nargab/lqaf178 (PMC12673850; doi:10.1093/nargab/lqaf178)
Supplement: lqaf178_Supplemental_Files [file lqaf178_supplemental_files.zip › F86JP/F86JP_AF5.pdb]

MODEL     1
ATOM      1  N   MET A   1     -37.616  -0.252  14.719  1.00 47.18           N  
ATOM      2  CA  MET A   1     -36.301  -0.217  15.354  1.00 47.18           C  
ATOM      3  C   MET A   1     -35.198  -0.056  14.314  1.00 47.18           C  
ATOM      4  CB  MET A   1     -36.066  -1.488  16.173  1.00 47.18           C  
ATOM      5  O   MET A   1     -34.948  -0.966  13.522  1.00 47.18           O  
ATOM      6  CG  MET A   1     -37.054  -1.675  17.313  1.00 47.18           C  
ATOM      7  SD  MET A   1     -36.573  -0.746  18.820  1.00 47.18           S  
ATOM      8  CE  MET A   1     -38.108   0.167  19.138  1.00 47.18           C  
ATOM      9  N   PRO A   2     -34.929   1.128  13.739  1.00 48.83           N  
ATOM     10  CA  PRO A   2     -33.809   1.171  12.796  1.00 48.83           C  
ATOM     11  C   PRO A   2     -32.476   1.473  13.476  1.00 48.83           C  
ATOM     12  CB  PRO A   2     -34.200   2.299  11.837  1.00 48.83           C  
ATOM     13  O   PRO A   2     -32.371   2.438  14.238  1.00 48.83           O  
ATOM     14  CG  PRO A   2     -35.226   3.092  12.578  1.00 48.83           C  
ATOM     15  CD  PRO A   2     -35.408   2.485  13.939  1.00 48.83           C  
ATOM     16  N   GLY A   3     -31.810   0.474  14.043  1.00 49.69           N  
ATOM     17  CA  GLY A   3     -30.528  -0.212  14.061  1.00 49.69           C  
ATOM     18  C   GLY A   3     -29.369   0.681  13.661  1.00 49.69           C  
ATOM     19  O   GLY A   3     -29.370   1.259  12.572  1.00 49.69           O  
ATOM     20  N   ALA A   4     -29.212   1.743  14.425  1.00 56.45           N  
ATOM     21  CA  ALA A   4     -27.883   2.194  14.832  1.00 56.45           C  
ATOM     22  C   ALA A   4     -26.799   1.553  13.971  1.00 56.45           C  
ATOM     23  CB  ALA A   4     -27.643   1.879  16.307  1.00 56.45           C  
ATOM     24  O   ALA A   4     -26.600   0.337  14.016  1.00 56.45           O  
ATOM     25  N   PHE A   5     -26.989   1.577  12.639  1.00 56.46           N  
ATOM     26  CA  PHE A   5     -25.813   1.523  11.779  1.00 56.46           C  
ATOM     27  C   PHE A   5     -24.546   1.813  12.575  1.00 56.46           C  
ATOM     28  CB  PHE A   5     -25.945   2.518  10.622  1.00 56.46           C  
ATOM     29  O   PHE A   5     -24.458   2.831  13.264  1.00 56.46           O  
ATOM     30  CG  PHE A   5     -26.909   2.081   9.552  1.00 56.46           C  
ATOM     31  CD1 PHE A   5     -26.520   1.171   8.576  1.00 56.46           C  
ATOM     32  CD2 PHE A   5     -28.205   2.580   9.523  1.00 56.46           C  
ATOM     33  CE1 PHE A   5     -27.411   0.765   7.585  1.00 56.46           C  
ATOM     34  CE2 PHE A   5     -29.100   2.179   8.535  1.00 56.46           C  
ATOM     35  CZ  PHE A   5     -28.701   1.272   7.567  1.00 56.46           C  
ATOM     36  N   SER A   6     -24.333   1.034  13.619  1.00 53.30           N  
ATOM     37  CA  SER A   6     -23.002   0.667  14.090  1.00 53.30           C  
ATOM     38  C   SER A   6     -21.917   1.399  13.307  1.00 53.30           C  
ATOM     39  CB  SER A   6     -22.791  -0.843  13.979  1.00 53.30           C  
ATOM     40  O   SER A   6     -21.676   1.095  12.137  1.00 53.30           O  
ATOM     41  OG  SER A   6     -22.292  -1.373  15.195  1.00 53.30           O  
ATOM     42  N   GLN A   7     -22.106   2.716  13.095  1.00 59.19           N  
ATOM     43  CA  GLN A   7     -21.105   3.633  12.560  1.00 59.19           C  
ATOM     44  C   GLN A   7     -19.785   3.507  13.314  1.00 59.19           C  
ATOM     45  CB  GLN A   7     -21.610   5.075  12.623  1.00 59.19           C  
ATOM     46  O   GLN A   7     -19.269   4.493  13.844  1.00 59.19           O  
ATOM     47  CG  GLN A   7     -21.164   5.934  11.447  1.00 59.19           C  
ATOM     48  CD  GLN A   7     -21.842   7.292  11.422  1.00 59.19           C  
ATOM     49  NE2 GLN A   7     -21.804   7.952  10.270  1.00 59.19           N  
ATOM     50  OE1 GLN A   7     -22.395   7.743  12.430  1.00 59.19           O  
ATOM     51  N   ASN A   8     -19.625   2.374  13.982  1.00 58.57           N  
ATOM     52  CA  ASN A   8     -18.297   2.419  14.586  1.00 58.57           C  
ATOM     53  C   ASN A   8     -17.312   1.522  13.842  1.00 58.57           C  
ATOM     54  CB  ASN A   8     -18.365   2.022  16.062  1.00 58.57           C  
ATOM     55  O   ASN A   8     -16.529   0.803  14.464  1.00 58.57           O  
ATOM     56  CG  ASN A   8     -18.410   3.222  16.987  1.00 58.57           C  
ATOM     57  ND2 ASN A   8     -17.527   3.240  17.979  1.00 58.57           N  
ATOM     58  OD1 ASN A   8     -19.231   4.126  16.813  1.00 58.57           O  
ATOM     59  N   SER A   9     -17.541   1.300  12.567  1.00 58.06           N  
ATOM     60  CA  SER A   9     -16.609   0.513  11.765  1.00 58.06           C  
ATOM     61  C   SER A   9     -15.196   1.080  11.846  1.00 58.06           C  
ATOM     62  CB  SER A   9     -17.065   0.465  10.306  1.00 58.06           C  
ATOM     63  O   SER A   9     -14.956   2.223  11.451  1.00 58.06           O  
ATOM     64  OG  SER A   9     -18.424   0.072  10.216  1.00 58.06           O  
ATOM     65  N   SER A  10     -14.718   1.398  12.997  1.00 54.64           N  
ATOM     66  CA  SER A  10     -13.351   1.102  13.414  1.00 54.64           C  
ATOM     67  C   SER A  10     -12.406   1.054  12.218  1.00 54.64           C  
ATOM     68  CB  SER A  10     -13.297  -0.226  14.170  1.00 54.64           C  
ATOM     69  O   SER A  10     -12.442   0.107  11.430  1.00 54.64           O  
ATOM     70  OG  SER A  10     -13.581  -0.034  15.545  1.00 54.64           O  
ATOM     71  N   LYS A  11     -12.467   2.058  11.416  1.00 62.31           N  
ATOM     72  CA  LYS A  11     -11.382   2.510  10.550  1.00 62.31           C  
ATOM     73  C   LYS A  11     -10.026   2.064  11.089  1.00 62.31           C  
ATOM     74  CB  LYS A  11     -11.412   4.032  10.400  1.00 62.31           C  
ATOM     75  O   LYS A  11      -9.506   2.653  12.039  1.00 62.31           O  
ATOM     76  CG  LYS A  11     -12.617   4.555   9.632  1.00 62.31           C  
ATOM     77  CD  LYS A  11     -12.592   6.074   9.519  1.00 62.31           C  
ATOM     78  CE  LYS A  11     -13.866   6.609   8.881  1.00 62.31           C  
ATOM     79  NZ  LYS A  11     -13.914   8.101   8.907  1.00 62.31           N  
ATOM     80  N   ARG A  12     -10.007   0.896  11.603  1.00 68.20           N  
ATOM     81  CA  ARG A  12      -8.709   0.339  11.970  1.00 68.20           C  
ATOM     82  C   ARG A  12      -7.736   0.401  10.797  1.00 68.20           C  
ATOM     83  CB  ARG A  12      -8.860  -1.106  12.450  1.00 68.20           C  
ATOM     84  O   ARG A  12      -7.992  -0.180   9.740  1.00 68.20           O  
ATOM     85  CG  ARG A  12      -9.329  -1.231  13.891  1.00 68.20           C  
ATOM     86  CD  ARG A  12      -9.186  -2.655  14.409  1.00 68.20           C  
ATOM     87  NE  ARG A  12     -10.475  -3.337  14.473  1.00 68.20           N  
ATOM     88  NH1 ARG A  12      -9.643  -5.257  15.453  1.00 68.20           N  
ATOM     89  NH2 ARG A  12     -11.879  -5.083  14.977  1.00 68.20           N  
ATOM     90  CZ  ARG A  12     -10.663  -4.558  14.968  1.00 68.20           C  
ATOM     91  N   ARG A  13      -7.414   1.514  10.312  1.00 69.58           N  
ATOM     92  CA  ARG A  13      -6.370   1.761   9.324  1.00 69.58           C  
ATOM     93  C   ARG A  13      -5.058   1.102   9.736  1.00 69.58           C  
ATOM     94  CB  ARG A  13      -6.162   3.264   9.126  1.00 69.58           C  
ATOM     95  O   ARG A  13      -4.629   1.228  10.885  1.00 69.58           O  
ATOM     96  CG  ARG A  13      -7.074   3.880   8.076  1.00 69.58           C  
ATOM     97  CD  ARG A  13      -6.795   5.364   7.888  1.00 69.58           C  
ATOM     98  NE  ARG A  13      -7.644   5.944   6.851  1.00 69.58           N  
ATOM     99  NH1 ARG A  13      -6.397   7.875   6.620  1.00 69.58           N  
ATOM    100  NH2 ARG A  13      -8.271   7.556   5.340  1.00 69.58           N  
ATOM    101  CZ  ARG A  13      -7.436   7.124   6.273  1.00 69.58           C  
ATOM    102  N   ALA A  14      -4.805  -0.039   9.226  1.00 70.26           N  
ATOM    103  CA  ALA A  14      -3.518  -0.704   9.408  1.00 70.26           C  
ATOM    104  C   ALA A  14      -2.366   0.204   8.987  1.00 70.26           C  
ATOM    105  CB  ALA A  14      -3.477  -2.010   8.617  1.00 70.26           C  
ATOM    106  O   ALA A  14      -2.431   0.856   7.942  1.00 70.26           O  
ATOM    107  N   VAL A  15      -1.700   0.789   9.975  1.00 74.28           N  
ATOM    108  CA  VAL A  15      -0.489   1.543   9.667  1.00 74.28           C  
ATOM    109  C   VAL A  15       0.664   0.580   9.395  1.00 74.28           C  
ATOM    110  CB  VAL A  15      -0.117   2.512  10.811  1.00 74.28           C  
ATOM    111  O   VAL A  15       0.935  -0.316  10.199  1.00 74.28           O  
ATOM    112  CG1 VAL A  15       1.129   3.319  10.451  1.00 74.28           C  
ATOM    113  CG2 VAL A  15      -1.287   3.442  11.124  1.00 74.28           C  
ATOM    114  N   LEU A  16       1.174   0.488   8.140  1.00 69.76           N  
ATOM    115  CA  LEU A  16       2.350  -0.323   7.844  1.00 69.76           C  
ATOM    116  C   LEU A  16       3.631   0.432   8.181  1.00 69.76           C  
ATOM    117  CB  LEU A  16       2.359  -0.734   6.369  1.00 69.76           C  
ATOM    118  O   LEU A  16       3.657   1.665   8.146  1.00 69.76           O  
ATOM    119  CG  LEU A  16       1.194  -1.609   5.902  1.00 69.76           C  
ATOM    120  CD1 LEU A  16       1.198  -1.729   4.381  1.00 69.76           C  
ATOM    121  CD2 LEU A  16       1.264  -2.986   6.552  1.00 69.76           C  
ATOM    122  N   PRO A  17       4.500  -0.347   8.799  1.00 72.82           N  
ATOM    123  CA  PRO A  17       5.805   0.244   9.105  1.00 72.82           C  
ATOM    124  C   PRO A  17       6.470   0.872   7.883  1.00 72.82           C  
ATOM    125  CB  PRO A  17       6.619  -0.947   9.619  1.00 72.82           C  
ATOM    126  O   PRO A  17       6.227   0.440   6.753  1.00 72.82           O  
ATOM    127  CG  PRO A  17       5.771  -2.143   9.330  1.00 72.82           C  
ATOM    128  CD  PRO A  17       4.430  -1.671   8.846  1.00 72.82           C  
ATOM    129  N   ARG A  18       6.965   2.065   8.072  1.00 67.50           N  
ATOM    130  CA  ARG A  18       7.639   2.857   7.048  1.00 67.50           C  
ATOM    131  C   ARG A  18       8.685   2.025   6.313  1.00 67.50           C  
ATOM    132  CB  ARG A  18       8.293   4.093   7.668  1.00 67.50           C  
ATOM    133  O   ARG A  18       9.128   2.397   5.225  1.00 67.50           O  
ATOM    134  CG  ARG A  18       7.312   5.202   8.014  1.00 67.50           C  
ATOM    135  CD  ARG A  18       8.027   6.464   8.474  1.00 67.50           C  
ATOM    136  NE  ARG A  18       7.083   7.492   8.903  1.00 67.50           N  
ATOM    137  NH1 ARG A  18       8.702   8.955   9.663  1.00 67.50           N  
ATOM    138  NH2 ARG A  18       6.485   9.515   9.810  1.00 67.50           N  
ATOM    139  CZ  ARG A  18       7.426   8.652   9.458  1.00 67.50           C  
ATOM    140  N   SER A  19       9.121   0.975   7.017  1.00 66.53           N  
ATOM    141  CA  SER A  19      10.203   0.213   6.401  1.00 66.53           C  
ATOM    142  C   SER A  19       9.665  -0.791   5.387  1.00 66.53           C  
ATOM    143  CB  SER A  19      11.019  -0.517   7.469  1.00 66.53           C  
ATOM    144  O   SER A  19      10.421  -1.597   4.842  1.00 66.53           O  
ATOM    145  OG  SER A  19      11.096   0.252   8.657  1.00 66.53           O  
ATOM    146  N   HIS A  20       8.292  -0.844   5.247  1.00 62.01           N  
ATOM    147  CA  HIS A  20       7.744  -1.766   4.258  1.00 62.01           C  
ATOM    148  C   HIS A  20       8.156  -1.366   2.845  1.00 62.01           C  
ATOM    149  CB  HIS A  20       6.219  -1.822   4.365  1.00 62.01           C  
ATOM    150  O   HIS A  20       7.919  -0.232   2.423  1.00 62.01           O  
ATOM    151  CG  HIS A  20       5.584  -2.753   3.382  1.00 62.01           C  
ATOM    152  CD2 HIS A  20       4.287  -3.090   3.188  1.00 62.01           C  
ATOM    153  ND1 HIS A  20       6.311  -3.465   2.453  1.00 62.01           N  
ATOM    154  CE1 HIS A  20       5.487  -4.201   1.727  1.00 62.01           C  
ATOM    155  NE2 HIS A  20       4.253  -3.992   2.152  1.00 62.01           N  
ATOM    156  N   ARG A  21       9.322  -1.518   2.444  1.00 59.46           N  
ATOM    157  CA  ARG A  21       9.720  -1.415   1.044  1.00 59.46           C  
ATOM    158  C   ARG A  21       8.790  -2.227   0.149  1.00 59.46           C  
ATOM    159  CB  ARG A  21      11.165  -1.884   0.860  1.00 59.46           C  
ATOM    160  O   ARG A  21       8.439  -3.362   0.476  1.00 59.46           O  
ATOM    161  CG  ARG A  21      12.199  -0.937   1.448  1.00 59.46           C  
ATOM    162  CD  ARG A  21      13.614  -1.321   1.038  1.00 59.46           C  
ATOM    163  NE  ARG A  21      14.597  -0.359   1.526  1.00 59.46           N  
ATOM    164  NH1 ARG A  21      16.316  -1.892   1.706  1.00 59.46           N  
ATOM    165  NH2 ARG A  21      16.668   0.302   2.268  1.00 59.46           N  
ATOM    166  CZ  ARG A  21      15.858  -0.652   1.832  1.00 59.46           C  
ATOM    167  N   VAL A  22       7.656  -1.812  -0.281  1.00 59.09           N  
ATOM    168  CA  VAL A  22       6.892  -2.485  -1.326  1.00 59.09           C  
ATOM    169  C   VAL A  22       7.782  -3.494  -2.048  1.00 59.09           C  
ATOM    170  CB  VAL A  22       6.301  -1.476  -2.336  1.00 59.09           C  
ATOM    171  O   VAL A  22       8.906  -3.171  -2.439  1.00 59.09           O  
ATOM    172  CG1 VAL A  22       5.535  -2.203  -3.440  1.00 59.09           C  
ATOM    173  CG2 VAL A  22       5.394  -0.476  -1.622  1.00 59.09           C  
ATOM    174  N   ALA A  23       7.989  -4.640  -1.392  1.00 59.59           N  
ATOM    175  CA  ALA A  23       8.615  -5.766  -2.082  1.00 59.59           C  
ATOM    176  C   ALA A  23       8.549  -5.586  -3.596  1.00 59.59           C  
ATOM    177  CB  ALA A  23       7.946  -7.077  -1.675  1.00 59.59           C  
ATOM    178  O   ALA A  23       7.495  -5.254  -4.143  1.00 59.59           O  
ATOM    179  N   GLY A  24       9.312  -4.726  -4.197  1.00 56.29           N  
ATOM    180  CA  GLY A  24       9.496  -5.009  -5.611  1.00 56.29           C  
ATOM    181  C   GLY A  24       9.514  -3.760  -6.472  1.00 56.29           C  
ATOM    182  O   GLY A  24       9.453  -3.846  -7.700  1.00 56.29           O  
ATOM    183  N   ARG A  25       9.802  -2.558  -5.872  1.00 54.75           N  
ATOM    184  CA  ARG A  25       9.925  -1.475  -6.842  1.00 54.75           C  
ATOM    185  C   ARG A  25      11.349  -0.929  -6.876  1.00 54.75           C  
ATOM    186  CB  ARG A  25       8.941  -0.349  -6.518  1.00 54.75           C  
ATOM    187  O   ARG A  25      11.754  -0.180  -5.985  1.00 54.75           O  
ATOM    188  CG  ARG A  25       7.657  -0.400  -7.332  1.00 54.75           C  
ATOM    189  CD  ARG A  25       7.250   0.980  -7.830  1.00 54.75           C  
ATOM    190  NE  ARG A  25       6.010   1.434  -7.207  1.00 54.75           N  
ATOM    191  NH1 ARG A  25       5.967   3.471  -8.296  1.00 54.75           N  
ATOM    192  NH2 ARG A  25       4.301   2.919  -6.821  1.00 54.75           N  
ATOM    193  CZ  ARG A  25       5.429   2.607  -7.443  1.00 54.75           C  
ATOM    194  N   GLY A  26      12.290  -1.717  -6.617  1.00 53.91           N  
ATOM    195  CA  GLY A  26      13.694  -1.368  -6.760  1.00 53.91           C  
ATOM    196  C   GLY A  26      14.110  -1.145  -8.201  1.00 53.91           C  
ATOM    197  O   GLY A  26      13.316  -1.352  -9.121  1.00 53.91           O  
ATOM    198  N   PRO A  27      14.822  -0.090  -8.568  1.00 56.57           N  
ATOM    199  CA  PRO A  27      15.317   0.228  -9.909  1.00 56.57           C  
ATOM    200  C   PRO A  27      15.635  -1.019 -10.731  1.00 56.57           C  
ATOM    201  CB  PRO A  27      16.586   1.038  -9.633  1.00 56.57           C  
ATOM    202  O   PRO A  27      15.784  -0.935 -11.953  1.00 56.57           O  
ATOM    203  CG  PRO A  27      16.637   1.173  -8.146  1.00 56.57           C  
ATOM    204  CD  PRO A  27      15.525   0.356  -7.554  1.00 56.57           C  
ATOM    205  N   ALA A  28      15.756  -2.104 -10.035  1.00 54.74           N  
ATOM    206  CA  ALA A  28      16.073  -3.281 -10.840  1.00 54.74           C  
ATOM    207  C   ALA A  28      14.834  -3.798 -11.566  1.00 54.74           C  
ATOM    208  CB  ALA A  28      16.670  -4.380  -9.964  1.00 54.74           C  
ATOM    209  O   ALA A  28      14.938  -4.372 -12.652  1.00 54.74           O  
ATOM    210  N   GLU A  29      13.625  -3.476 -11.140  1.00 51.22           N  
ATOM    211  CA  GLU A  29      12.457  -3.857 -11.928  1.00 51.22           C  
ATOM    212  C   GLU A  29      12.041  -2.736 -12.875  1.00 51.22           C  
ATOM    213  CB  GLU A  29      11.289  -4.233 -11.013  1.00 51.22           C  
ATOM    214  O   GLU A  29      11.136  -2.911 -13.694  1.00 51.22           O  
ATOM    215  CG  GLU A  29      11.496  -5.537 -10.256  1.00 51.22           C  
ATOM    216  CD  GLU A  29      10.204  -6.129  -9.716  1.00 51.22           C  
ATOM    217  OE1 GLU A  29      10.222  -7.280  -9.224  1.00 51.22           O  
ATOM    218  OE2 GLU A  29       9.164  -5.436  -9.786  1.00 51.22           O  
ATOM    219  N   ALA A  30      12.582  -1.448 -12.674  1.00 53.44           N  
ATOM    220  CA  ALA A  30      12.388  -0.496 -13.765  1.00 53.44           C  
ATOM    221  C   ALA A  30      13.065  -0.982 -15.044  1.00 53.44           C  
ATOM    222  CB  ALA A  30      12.924   0.879 -13.373  1.00 53.44           C  
ATOM    223  O   ALA A  30      12.679  -0.587 -16.146  1.00 53.44           O  
ATOM    224  N   GLY A  31      13.897  -1.996 -14.922  1.00 54.15           N  
ATOM    225  CA  GLY A  31      14.419  -2.496 -16.184  1.00 54.15           C  
ATOM    226  C   GLY A  31      13.737  -3.768 -16.650  1.00 54.15           C  
ATOM    227  O   GLY A  31      14.042  -4.283 -17.728  1.00 54.15           O  
ATOM    228  N   CYS A  32      12.702  -4.252 -15.948  1.00 55.69           N  
ATOM    229  CA  CYS A  32      12.087  -5.478 -16.442  1.00 55.69           C  
ATOM    230  C   CYS A  32      10.658  -5.223 -16.907  1.00 55.69           C  
ATOM    231  CB  CYS A  32      12.096  -6.557 -15.359  1.00 55.69           C  
ATOM    232  O   CYS A  32       9.766  -6.036 -16.659  1.00 55.69           O  
ATOM    233  SG  CYS A  32      13.705  -7.344 -15.129  1.00 55.69           S  
ATOM    234  N   LEU A  33      10.227  -3.940 -17.148  1.00 58.11           N  
ATOM    235  CA  LEU A  33       8.935  -3.778 -17.805  1.00 58.11           C  
ATOM    236  C   LEU A  33       8.887  -4.563 -19.112  1.00 58.11           C  
ATOM    237  CB  LEU A  33       8.653  -2.297 -18.076  1.00 58.11           C  
ATOM    238  O   LEU A  33       9.887  -4.643 -19.829  1.00 58.11           O  
ATOM    239  CG  LEU A  33       8.535  -1.394 -16.847  1.00 58.11           C  
ATOM    240  CD1 LEU A  33       8.237   0.040 -17.270  1.00 58.11           C  
ATOM    241  CD2 LEU A  33       7.455  -1.914 -15.903  1.00 58.11           C  
ATOM    242  N   PRO A  34       8.070  -5.708 -19.190  1.00 56.13           N  
ATOM    243  CA  PRO A  34       7.786  -6.437 -20.429  1.00 56.13           C  
ATOM    244  C   PRO A  34       7.647  -5.514 -21.638  1.00 56.13           C  
ATOM    245  CB  PRO A  34       6.462  -7.143 -20.126  1.00 56.13           C  
ATOM    246  O   PRO A  34       7.009  -4.462 -21.546  1.00 56.13           O  
ATOM    247  CG  PRO A  34       6.062  -6.643 -18.776  1.00 56.13           C  
ATOM    248  CD  PRO A  34       7.011  -5.552 -18.371  1.00 56.13           C  
ATOM    249  N   GLY A  35       8.752  -5.198 -22.293  1.00 47.79           N  
ATOM    250  CA  GLY A  35       8.915  -5.109 -23.735  1.00 47.79           C  
ATOM    251  C   GLY A  35       8.299  -3.856 -24.329  1.00 47.79           C  
ATOM    252  O   GLY A  35       7.076  -3.696 -24.323  1.00 47.79           O  
ATOM    253  N   ALA A  36       8.631  -2.665 -23.984  1.00 52.10           N  
ATOM    254  CA  ALA A  36       8.294  -1.545 -24.859  1.00 52.10           C  
ATOM    255  C   ALA A  36       8.682  -1.844 -26.305  1.00 52.10           C  
ATOM    256  CB  ALA A  36       8.981  -0.269 -24.380  1.00 52.10           C  
ATOM    257  O   ALA A  36       9.719  -2.461 -26.561  1.00 52.10           O  
ATOM    258  N   PRO A  37       7.694  -2.161 -27.265  1.00 47.35           N  
ATOM    259  CA  PRO A  37       7.953  -2.602 -28.637  1.00 47.35           C  
ATOM    260  C   PRO A  37       9.050  -1.789 -29.321  1.00 47.35           C  
ATOM    261  CB  PRO A  37       6.605  -2.395 -29.334  1.00 47.35           C  
ATOM    262  O   PRO A  37       9.147  -0.577 -29.113  1.00 47.35           O  
ATOM    263  CG  PRO A  37       5.814  -1.546 -28.393  1.00 47.35           C  
ATOM    264  CD  PRO A  37       6.599  -1.383 -27.123  1.00 47.35           C  
ATOM    265  N   ALA A  38      10.225  -2.191 -29.366  1.00 58.83           N  
ATOM    266  CA  ALA A  38      11.290  -1.875 -30.314  1.00 58.83           C  
ATOM    267  C   ALA A  38      10.724  -1.260 -31.591  1.00 58.83           C  
ATOM    268  CB  ALA A  38      12.098  -3.128 -30.644  1.00 58.83           C  
ATOM    269  O   ALA A  38       9.865  -1.855 -32.246  1.00 58.83           O  
ATOM    270  N   GLY A  39      10.061  -0.187 -31.538  1.00 44.67           N  
ATOM    271  CA  GLY A  39       9.687   0.715 -32.615  1.00 44.67           C  
ATOM    272  C   GLY A  39      10.663   0.694 -33.777  1.00 44.67           C  
ATOM    273  O   GLY A  39      11.871   0.558 -33.577  1.00 44.67           O  
ATOM    274  N   SER A  40      10.371  -0.172 -34.796  1.00 44.82           N  
ATOM    275  CA  SER A  40      10.474  -0.055 -36.247  1.00 44.82           C  
ATOM    276  C   SER A  40      11.588   0.907 -36.647  1.00 44.82           C  
ATOM    277  CB  SER A  40       9.146   0.415 -36.843  1.00 44.82           C  
ATOM    278  O   SER A  40      11.733   1.978 -36.054  1.00 44.82           O  
ATOM    279  OG  SER A  40       9.006  -0.038 -38.179  1.00 44.82           O  
TER     280      SER A  40
ENDMDL
END
