# Supplementary material for: An integrative multitiered computational analysis for better understanding the structure and function of 85 miniproteins
Source: NAR Genom Bioinform. 2025 Dec 3;7(4):lqaf178. doi: 10.1093/nargab/lqaf178 (PMC12673850; doi:10.1093/nargab/lqaf178)
Supplement: lqaf178_Supplemental_Files [file lqaf178_supplemental_files.zip › F86JP/rank_4_model_3_ptm_seed_0.raw.txt]

i	j	aa_i	aa_j	p(cbcb<8)	maxdistbin
0	1	M	P	0.999	5.75
0	2	M	G	0.987	6.69
0	3	M	A	0.429	10.12
0	4	M	F	0.176	12.31
0	5	M	S	0.069	14.19
0	6	M	Q	0.039	15.75
0	7	M	N	0.023	>21.69
0	8	M	S	0.017	>21.69
0	9	M	S	0.013	>21.69
0	10	M	K	0.007	>21.69
0	11	M	R	0.006	>21.69
0	12	M	R	0.005	>21.69
0	13	M	A	0.005	>21.69
0	14	M	V	0.004	>21.69
0	15	M	L	0.002	>21.69
0	16	M	P	0.002	>21.69
0	17	M	R	0.001	>21.69
0	34	M	G	0.001	>21.69
0	35	M	A	0.001	>21.69
0	36	M	P	0.002	>21.69
0	37	M	A	0.002	>21.69
0	38	M	G	0.003	>21.69
0	39	M	S	0.002	>21.69
1	2	P	G	1.000	4.50
1	3	P	A	0.802	7.31
1	4	P	F	0.349	9.81
1	5	P	S	0.219	12.94
1	6	P	Q	0.071	14.19
1	7	P	N	0.037	17.31
1	8	P	S	0.024	>21.69
1	9	P	S	0.015	>21.69
1	10	P	K	0.010	>21.69
1	11	P	R	0.007	>21.69
1	12	P	R	0.006	>21.69
1	13	P	A	0.007	>21.69
1	14	P	V	0.007	>21.69
1	15	P	L	0.004	>21.69
1	16	P	P	0.002	>21.69
1	17	P	R	0.002	>21.69
1	18	P	S	0.001	>21.69
1	28	P	E	0.001	>21.69
1	29	P	A	0.001	>21.69
1	30	P	G	0.001	>21.69
1	31	P	C	0.001	>21.69
1	32	P	L	0.001	>21.69
1	33	P	P	0.001	>21.69
1	34	P	G	0.001	>21.69
1	35	P	A	0.002	>21.69
1	36	P	P	0.003	>21.69
1	37	P	A	0.003	>21.69
1	38	P	G	0.004	>21.69
1	39	P	S	0.003	>21.69
2	3	G	A	1.000	4.50
2	4	G	F	0.989	6.69
2	5	G	S	0.454	9.81
2	6	G	Q	0.215	12.00
2	7	G	N	0.048	14.19
2	8	G	S	0.024	15.75
2	9	G	S	0.015	>21.69
2	10	G	K	0.013	>21.69
2	11	G	R	0.007	>21.69
2	12	G	R	0.008	>21.69
2	13	G	A	0.008	>21.69
2	14	G	V	0.006	>21.69
2	15	G	L	0.004	>21.69
2	16	G	P	0.002	>21.69
2	17	G	R	0.002	>21.69
2	18	G	S	0.001	>21.69
2	28	G	E	0.001	>21.69
2	29	G	A	0.001	>21.69
2	30	G	G	0.001	>21.69
2	31	G	C	0.002	>21.69
2	32	G	L	0.002	>21.69
2	33	G	P	0.002	>21.69
2	34	G	G	0.002	>21.69
2	35	G	A	0.003	>21.69
2	36	G	P	0.003	>21.69
2	37	G	A	0.004	>21.69
2	38	G	G	0.004	>21.69
2	39	G	S	0.002	>21.69
3	4	A	F	1.000	5.44
3	5	A	S	0.860	7.31
3	6	A	Q	0.342	10.44
3	7	A	N	0.169	12.94
3	8	A	S	0.045	15.75
3	9	A	S	0.020	17.31
3	10	A	K	0.015	>21.69
3	11	A	R	0.010	>21.69
3	12	A	R	0.010	>21.69
3	13	A	A	0.008	>21.69
3	14	A	V	0.008	>21.69
3	15	A	L	0.003	>21.69
3	16	A	P	0.002	>21.69
3	17	A	R	0.002	>21.69
3	18	A	S	0.001	>21.69
3	19	A	H	0.001	>21.69
3	26	A	P	0.001	>21.69
3	29	A	A	0.001	>21.69
3	30	A	G	0.001	>21.69
3	31	A	C	0.001	>21.69
3	32	A	L	0.001	>21.69
3	33	A	P	0.002	>21.69
3	34	A	G	0.002	>21.69
3	35	A	A	0.002	>21.69
3	36	A	P	0.003	>21.69
3	37	A	A	0.003	>21.69
3	38	A	G	0.003	>21.69
3	39	A	S	0.002	>21.69
4	5	F	S	1.000	5.44
4	6	F	Q	0.842	7.31
4	7	F	N	0.254	10.12
4	8	F	S	0.157	13.25
4	9	F	S	0.042	14.81
4	10	F	K	0.025	17.31
4	11	F	R	0.019	>21.69
4	12	F	R	0.014	>21.69
4	13	F	A	0.012	>21.69
4	14	F	V	0.008	>21.69
4	15	F	L	0.003	>21.69
4	16	F	P	0.002	>21.69
4	17	F	R	0.001	>21.69
4	26	F	P	0.001	>21.69
4	28	F	E	0.001	>21.69
4	29	F	A	0.001	>21.69
4	30	F	G	0.001	>21.69
4	31	F	C	0.002	>21.69
4	32	F	L	0.003	>21.69
4	33	F	P	0.003	>21.69
4	34	F	G	0.002	>21.69
4	35	F	A	0.003	>21.69
4	36	F	P	0.004	>21.69
4	37	F	A	0.004	>21.69
4	38	F	G	0.003	>21.69
4	39	F	S	0.003	>21.69
5	6	S	Q	1.000	5.44
5	7	S	N	0.844	7.31
5	8	S	S	0.348	10.12
5	9	S	S	0.156	12.94
5	10	S	K	0.055	14.19
5	11	S	R	0.029	17.31
5	12	S	R	0.020	>21.69
5	13	S	A	0.011	>21.69
5	14	S	V	0.008	>21.69
5	15	S	L	0.003	>21.69
5	16	S	P	0.002	>21.69
5	17	S	R	0.002	>21.69
5	18	S	S	0.001	>21.69
5	27	S	A	0.001	>21.69
5	28	S	E	0.001	>21.69
5	29	S	A	0.001	>21.69
5	30	S	G	0.001	>21.69
5	31	S	C	0.002	>21.69
5	32	S	L	0.002	>21.69
5	33	S	P	0.002	>21.69
5	34	S	G	0.002	>21.69
5	35	S	A	0.003	>21.69
5	36	S	P	0.003	>21.69
5	37	S	A	0.004	>21.69
5	38	S	G	0.003	>21.69
5	39	S	S	0.003	>21.69
6	7	Q	N	1.000	5.44
6	8	Q	S	0.848	7.00
6	9	Q	S	0.303	10.12
6	10	Q	K	0.140	12.00
6	11	Q	R	0.048	15.75
6	12	Q	R	0.024	17.31
6	13	Q	A	0.011	>21.69
6	14	Q	V	0.005	>21.69
6	15	Q	L	0.002	>21.69
6	16	Q	P	0.001	>21.69
6	17	Q	R	0.001	>21.69
6	18	Q	S	0.001	>21.69
6	27	Q	A	0.001	>21.69
6	28	Q	E	0.001	>21.69
6	29	Q	A	0.002	>21.69
6	30	Q	G	0.001	>21.69
6	31	Q	C	0.002	>21.69
6	32	Q	L	0.002	>21.69
6	33	Q	P	0.002	>21.69
6	34	Q	G	0.002	>21.69
6	35	Q	A	0.003	>21.69
6	36	Q	P	0.004	>21.69
6	37	Q	A	0.005	>21.69
6	38	Q	G	0.004	>21.69
6	39	Q	S	0.003	>21.69
7	8	N	S	1.000	5.44
7	9	N	S	0.823	7.00
7	10	N	K	0.285	10.12
7	11	N	R	0.117	13.25
7	12	N	R	0.042	15.75
7	13	N	A	0.016	17.62
7	14	N	V	0.007	>21.69
7	15	N	L	0.002	>21.69
7	16	N	P	0.002	>21.69
7	17	N	R	0.002	>21.69
7	18	N	S	0.001	>21.69
7	27	N	A	0.001	>21.69
7	28	N	E	0.001	>21.69
7	29	N	A	0.001	>21.69
7	30	N	G	0.001	>21.69
7	31	N	C	0.002	>21.69
7	32	N	L	0.002	>21.69
7	33	N	P	0.002	>21.69
7	34	N	G	0.003	>21.69
7	35	N	A	0.003	>21.69
7	36	N	P	0.003	>21.69
7	37	N	A	0.004	>21.69
7	38	N	G	0.004	>21.69
7	39	N	S	0.003	>21.69
8	9	S	S	1.000	5.44
8	10	S	K	0.842	7.31
8	11	S	R	0.315	10.12
8	12	S	R	0.135	12.94
8	13	S	A	0.032	15.75
8	14	S	V	0.011	17.62
8	15	S	L	0.004	>21.69
8	16	S	P	0.004	>21.69
8	17	S	R	0.002	>21.69
8	18	S	S	0.001	>21.69
8	19	S	H	0.001	>21.69
8	24	S	R	0.001	>21.69
8	26	S	P	0.001	>21.69
8	27	S	A	0.001	>21.69
8	28	S	E	0.001	>21.69
8	29	S	A	0.001	>21.69
8	30	S	G	0.002	>21.69
8	31	S	C	0.002	>21.69
8	32	S	L	0.003	>21.69
8	33	S	P	0.004	>21.69
8	34	S	G	0.004	>21.69
8	35	S	A	0.004	>21.69
8	36	S	P	0.004	>21.69
8	37	S	A	0.004	>21.69
8	38	S	G	0.005	>21.69
8	39	S	S	0.004	>21.69
9	10	S	K	1.000	5.44
9	11	S	R	0.838	7.31
9	12	S	R	0.303	10.44
9	13	S	A	0.099	13.56
9	14	S	V	0.021	15.75
9	15	S	L	0.007	19.19
9	16	S	P	0.004	>21.69
9	17	S	R	0.002	>21.69
9	18	S	S	0.002	>21.69
9	20	S	R	0.001	>21.69
9	22	S	A	0.001	>21.69
9	23	S	G	0.001	>21.69
9	24	S	R	0.001	>21.69
9	25	S	G	0.001	>21.69
9	26	S	P	0.002	>21.69
9	27	S	A	0.001	>21.69
9	28	S	E	0.002	>21.69
9	29	S	A	0.002	>21.69
9	30	S	G	0.002	>21.69
9	31	S	C	0.003	>21.69
9	32	S	L	0.004	>21.69
9	33	S	P	0.004	>21.69
9	34	S	G	0.004	>21.69
9	35	S	A	0.006	>21.69
9	36	S	P	0.006	>21.69
9	37	S	A	0.006	>21.69
9	38	S	G	0.006	>21.69
9	39	S	S	0.004	>21.69
10	11	K	R	1.000	5.44
10	12	K	R	0.845	7.00
10	13	K	A	0.179	11.06
10	14	K	V	0.060	13.56
10	15	K	L	0.007	16.69
10	16	K	P	0.004	19.19
10	17	K	R	0.002	>21.69
10	18	K	S	0.002	>21.69
10	19	K	H	0.001	>21.69
10	20	K	R	0.001	>21.69
10	22	K	A	0.002	>21.69
10	23	K	G	0.001	>21.69
10	24	K	R	0.002	>21.69
10	25	K	G	0.001	>21.69
10	26	K	P	0.002	>21.69
10	27	K	A	0.002	>21.69
10	28	K	E	0.002	>21.69
10	29	K	A	0.003	>21.69
10	30	K	G	0.004	>21.69
10	31	K	C	0.003	>21.69
10	32	K	L	0.004	>21.69
10	33	K	P	0.006	>21.69
10	34	K	G	0.006	>21.69
10	35	K	A	0.008	>21.69
10	36	K	P	0.006	>21.69
10	37	K	A	0.008	>21.69
10	38	K	G	0.007	>21.69
10	39	K	S	0.005	>21.69
11	12	R	R	1.000	5.44
11	13	R	A	0.811	7.31
11	14	R	V	0.182	10.75
11	15	R	L	0.044	13.56
11	16	R	P	0.010	16.38
11	17	R	R	0.005	19.19
11	18	R	S	0.004	>21.69
11	19	R	H	0.002	>21.69
11	20	R	R	0.002	>21.69
11	21	R	V	0.002	>21.69
11	22	R	A	0.002	>21.69
11	23	R	G	0.002	>21.69
11	24	R	R	0.002	>21.69
11	25	R	G	0.002	>21.69
11	26	R	P	0.003	>21.69
11	27	R	A	0.003	>21.69
11	28	R	E	0.004	>21.69
11	29	R	A	0.005	>21.69
11	30	R	G	0.004	>21.69
11	31	R	C	0.006	>21.69
11	32	R	L	0.006	>21.69
11	33	R	P	0.006	>21.69
11	34	R	G	0.007	>21.69
11	35	R	A	0.009	>21.69
11	36	R	P	0.008	>21.69
11	37	R	A	0.008	>21.69
11	38	R	G	0.006	>21.69
11	39	R	S	0.006	>21.69
12	13	R	A	1.000	5.44
12	14	R	V	0.905	7.00
12	15	R	L	0.112	10.44
12	16	R	P	0.043	13.56
12	17	R	R	0.015	15.75
12	18	R	S	0.009	18.88
12	19	R	H	0.004	>21.69
12	20	R	R	0.004	>21.69
12	21	R	V	0.003	>21.69
12	22	R	A	0.003	>21.69
12	23	R	G	0.002	>21.69
12	24	R	R	0.003	>21.69
12	25	R	G	0.002	>21.69
12	26	R	P	0.004	>21.69
12	27	R	A	0.003	>21.69
12	28	R	E	0.003	>21.69
12	29	R	A	0.004	>21.69
12	30	R	G	0.006	>21.69
12	31	R	C	0.008	>21.69
12	32	R	L	0.008	>21.69
12	33	R	P	0.009	>21.69
12	34	R	G	0.008	>21.69
12	35	R	A	0.007	>21.69
12	36	R	P	0.008	>21.69
12	37	R	A	0.008	>21.69
12	38	R	G	0.006	>21.69
12	39	R	S	0.008	>21.69
13	14	A	V	1.000	5.75
13	15	A	L	0.892	7.00
13	16	A	P	0.060	10.44
13	17	A	R	0.022	13.56
13	18	A	S	0.007	15.75
13	19	A	H	0.006	19.19
13	20	A	R	0.005	>21.69
13	21	A	V	0.005	>21.69
13	22	A	A	0.005	>21.69
13	23	A	G	0.003	>21.69
13	24	A	R	0.005	>21.69
13	25	A	G	0.003	>21.69
13	26	A	P	0.007	>21.69
13	27	A	A	0.004	>21.69
13	28	A	E	0.004	>21.69
13	29	A	A	0.006	>21.69
13	30	A	G	0.009	>21.69
13	31	A	C	0.007	>21.69
13	32	A	L	0.012	>21.69
13	33	A	P	0.014	>21.69
13	34	A	G	0.008	>21.69
13	35	A	A	0.010	>21.69
13	36	A	P	0.012	>21.69
13	37	A	A	0.010	>21.69
13	38	A	G	0.010	>21.69
13	39	A	S	0.009	>21.69
14	15	V	L	1.000	5.75
14	16	V	P	0.802	7.62
14	17	V	R	0.117	10.12
14	18	V	S	0.038	12.94
14	19	V	H	0.025	15.75
14	20	V	R	0.012	18.56
14	21	V	V	0.008	>21.69
14	22	V	A	0.006	>21.69
14	23	V	G	0.003	>21.69
14	24	V	R	0.004	>21.69
14	25	V	G	0.003	>21.69
14	26	V	P	0.006	>21.69
14	27	V	A	0.005	>21.69
14	28	V	E	0.004	>21.69
14	29	V	A	0.007	>21.69
14	30	V	G	0.007	>21.69
14	31	V	C	0.008	>21.69
14	32	V	L	0.009	>21.69
14	33	V	P	0.009	>21.69
14	34	V	G	0.007	>21.69
14	35	V	A	0.011	>21.69
14	36	V	P	0.010	>21.69
14	37	V	A	0.010	>21.69
14	38	V	G	0.010	>21.69
14	39	V	S	0.012	>21.69
15	16	L	P	1.000	5.44
15	17	L	R	0.889	7.62
15	18	L	S	0.211	9.19
15	19	L	H	0.173	13.25
15	20	L	R	0.046	15.75
15	21	L	V	0.023	17.31
15	22	L	A	0.012	>21.69
15	23	L	G	0.005	>21.69
15	24	L	R	0.008	>21.69
15	25	L	G	0.005	>21.69
15	26	L	P	0.010	>21.69
15	27	L	A	0.007	>21.69
15	28	L	E	0.006	>21.69
15	29	L	A	0.010	>21.69
15	30	L	G	0.010	>21.69
15	31	L	C	0.010	>21.69
15	32	L	L	0.011	>21.69
15	33	L	P	0.012	>21.69
15	34	L	G	0.009	>21.69
15	35	L	A	0.014	>21.69
15	36	L	P	0.018	>21.69
15	37	L	A	0.015	>21.69
15	38	L	G	0.015	>21.69
15	39	L	S	0.020	>21.69
16	17	P	R	1.000	5.44
16	18	P	S	0.880	7.31
16	19	P	H	0.366	10.12
16	20	P	R	0.125	13.25
16	21	P	V	0.046	14.81
16	22	P	A	0.015	17.31
16	23	P	G	0.011	>21.69
16	24	P	R	0.018	>21.69
16	25	P	G	0.013	>21.69
16	26	P	P	0.014	>21.69
16	27	P	A	0.010	>21.69
16	28	P	E	0.009	>21.69
16	29	P	A	0.011	>21.69
16	30	P	G	0.009	>21.69
16	31	P	C	0.007	>21.69
16	32	P	L	0.011	>21.69
16	33	P	P	0.013	>21.69
16	34	P	G	0.011	>21.69
16	35	P	A	0.016	>21.69
16	36	P	P	0.021	>21.69
16	37	P	A	0.015	>21.69
16	38	P	G	0.018	>21.69
16	39	P	S	0.019	>21.69
17	18	R	S	1.000	5.44
17	19	R	H	0.861	7.00
17	20	R	R	0.256	10.44
17	21	R	V	0.124	13.25
17	22	R	A	0.032	15.75
17	23	R	G	0.025	17.31
17	24	R	R	0.038	>21.69
17	25	R	G	0.030	>21.69
17	26	R	P	0.026	>21.69
17	27	R	A	0.024	>21.69
17	28	R	E	0.017	>21.69
17	29	R	A	0.015	>21.69
17	30	R	G	0.012	>21.69
17	31	R	C	0.014	>21.69
17	32	R	L	0.012	>21.69
17	33	R	P	0.013	>21.69
17	34	R	G	0.014	>21.69
17	35	R	A	0.021	>21.69
17	36	R	P	0.025	>21.69
17	37	R	A	0.021	>21.69
17	38	R	G	0.022	>21.69
17	39	R	S	0.034	>21.69
18	19	S	H	1.000	5.44
18	20	S	R	0.832	7.31
18	21	S	V	0.253	10.12
18	22	S	A	0.115	13.56
18	23	S	G	0.058	14.81
18	24	S	R	0.082	17.31
18	25	S	G	0.052	>21.69
18	26	S	P	0.039	>21.69
18	27	S	A	0.036	>21.69
18	28	S	E	0.024	>21.69
18	29	S	A	0.026	>21.69
18	30	S	G	0.020	>21.69
18	31	S	C	0.019	>21.69
18	32	S	L	0.016	>21.69
18	33	S	P	0.014	>21.69
18	34	S	G	0.020	>21.69
18	35	S	A	0.028	>21.69
18	36	S	P	0.029	>21.69
18	37	S	A	0.025	>21.69
18	38	S	G	0.029	>21.69
18	39	S	S	0.030	>21.69
19	20	H	R	1.000	5.44
19	21	H	V	0.879	7.00
19	22	H	A	0.203	10.44
19	23	H	G	0.168	12.00
19	24	H	R	0.104	9.50
19	25	H	G	0.084	13.88
19	26	H	P	0.050	>21.69
19	27	H	A	0.051	>21.69
19	28	H	E	0.036	>21.69
19	29	H	A	0.041	>21.69
19	30	H	G	0.032	>21.69
19	31	H	C	0.031	>21.69
19	32	H	L	0.027	>21.69
19	33	H	P	0.021	>21.69
19	34	H	G	0.030	>21.69
19	35	H	A	0.039	>21.69
19	36	H	P	0.030	>21.69
19	37	H	A	0.031	>21.69
19	38	H	G	0.038	>21.69
19	39	H	S	0.045	>21.69
20	21	R	V	1.000	5.75
20	22	R	A	0.828	7.31
20	23	R	G	0.339	9.19
20	24	R	R	0.263	11.06
20	25	R	G	0.171	10.75
20	26	R	P	0.098	13.88
20	27	R	A	0.085	11.38
20	28	R	E	0.059	>21.69
20	29	R	A	0.059	>21.69
20	30	R	G	0.039	>21.69
20	31	R	C	0.041	>21.69
20	32	R	L	0.036	>21.69
20	33	R	P	0.029	>21.69
20	34	R	G	0.032	>21.69
20	35	R	A	0.048	>21.69
20	36	R	P	0.048	>21.69
20	37	R	A	0.045	>21.69
20	38	R	G	0.043	>21.69
20	39	R	S	0.045	>21.69
21	22	V	A	1.000	5.44
21	23	V	G	0.988	6.69
21	24	V	R	0.438	9.19
21	25	V	G	0.234	9.81
21	26	V	P	0.095	14.19
21	27	V	A	0.094	10.44
21	28	V	E	0.096	10.44
21	29	V	A	0.086	>21.69
21	30	V	G	0.050	>21.69
21	31	V	C	0.058	>21.69
21	32	V	L	0.060	>21.69
21	33	V	P	0.034	>21.69
21	34	V	G	0.049	>21.69
21	35	V	A	0.056	>21.69
21	36	V	P	0.044	>21.69
21	37	V	A	0.048	>21.69
21	38	V	G	0.048	>21.69
21	39	V	S	0.044	>21.69
22	23	A	G	1.000	4.50
22	24	A	R	0.730	7.31
22	25	A	G	0.274	9.19
22	26	A	P	0.152	13.25
22	27	A	A	0.155	11.06
22	28	A	E	0.124	10.12
22	29	A	A	0.101	13.88
22	30	A	G	0.070	>21.69
22	31	A	C	0.070	>21.69
22	32	A	L	0.063	>21.69
22	33	A	P	0.048	>21.69
22	34	A	G	0.058	>21.69
22	35	A	A	0.061	>21.69
22	36	A	P	0.057	>21.69
22	37	A	A	0.057	>21.69
22	38	A	G	0.057	>21.69
22	39	A	S	0.040	>21.69
23	24	G	R	1.000	4.50
23	25	G	G	0.999	6.69
23	26	G	P	0.198	9.81
23	27	G	A	0.313	11.38
23	28	G	E	0.263	9.19
23	29	G	A	0.148	10.12
23	30	G	G	0.086	12.31
23	31	G	C	0.116	>21.69
23	32	G	L	0.084	>21.69
23	33	G	P	0.063	>21.69
23	34	G	G	0.082	>21.69
23	35	G	A	0.077	>21.69
23	36	G	P	0.073	>21.69
23	37	G	A	0.072	>21.69
23	38	G	G	0.060	>21.69
23	39	G	S	0.047	>21.69
24	25	R	G	1.000	4.50
24	26	R	P	0.492	8.25
24	27	R	A	0.400	9.19
24	28	R	E	0.404	9.50
24	29	R	A	0.271	9.50
24	30	R	G	0.094	9.81
24	31	R	C	0.118	10.44
24	32	R	L	0.102	>21.69
24	33	R	P	0.078	>21.69
24	34	R	G	0.082	>21.69
24	35	R	A	0.095	>21.69
24	36	R	P	0.073	>21.69
24	37	R	A	0.071	>21.69
24	38	R	G	0.057	>21.69
24	39	R	S	0.053	>21.69
25	26	G	P	1.000	4.50
25	27	G	A	0.995	6.69
25	28	G	E	0.638	4.50
25	29	G	A	0.449	6.06
25	30	G	G	0.155	9.19
25	31	G	C	0.175	10.44
25	32	G	L	0.128	11.06
25	33	G	P	0.088	>21.69
25	34	G	G	0.098	>21.69
25	35	G	A	0.092	>21.69
25	36	G	P	0.085	>21.69
25	37	G	A	0.070	>21.69
25	38	G	G	0.063	>21.69
25	39	G	S	0.046	>21.69
26	27	P	A	1.000	5.12
26	28	P	E	0.924	7.31
26	29	P	A	0.611	5.44
26	30	P	G	0.404	9.19
26	31	P	C	0.283	9.50
26	32	P	L	0.193	10.44
26	33	P	P	0.125	15.12
26	34	P	G	0.118	>21.69
26	35	P	A	0.119	>21.69
26	36	P	P	0.082	>21.69
26	37	P	A	0.073	>21.69
26	38	P	G	0.052	>21.69
26	39	P	S	0.040	>21.69
27	28	A	E	1.000	5.12
27	29	A	A	0.890	7.31
27	30	A	G	0.494	9.19
27	31	A	C	0.351	8.88
27	32	A	L	0.231	10.75
27	33	A	P	0.135	11.06
27	34	A	G	0.141	10.12
27	35	A	A	0.127	>21.69
27	36	A	P	0.088	>21.69
27	37	A	A	0.082	>21.69
27	38	A	G	0.059	>21.69
27	39	A	S	0.044	>21.69
28	29	E	A	1.000	5.44
28	30	E	G	0.990	6.69
28	31	E	C	0.469	9.19
28	32	E	L	0.281	11.06
28	33	E	P	0.141	10.44
28	34	E	G	0.129	11.06
28	35	E	A	0.117	11.06
28	36	E	P	0.088	>21.69
28	37	E	A	0.089	>21.69
28	38	E	G	0.057	>21.69
28	39	E	S	0.044	>21.69
29	30	A	G	1.000	4.50
29	31	A	C	0.816	7.00
29	32	A	L	0.346	10.12
29	33	A	P	0.182	13.25
29	34	A	G	0.137	9.50
29	35	A	A	0.120	11.06
29	36	A	P	0.085	>21.69
29	37	A	A	0.078	>21.69
29	38	A	G	0.054	>21.69
29	39	A	S	0.041	>21.69
30	31	G	C	1.000	4.50
30	32	G	L	0.985	6.69
30	33	G	P	0.226	9.81
30	34	G	G	0.200	11.69
30	35	G	A	0.175	9.50
30	36	G	P	0.105	11.06
30	37	G	A	0.122	>21.69
30	38	G	G	0.073	>21.69
30	39	G	S	0.053	>21.69
31	32	C	L	1.000	5.44
31	33	C	P	0.758	7.62
31	34	C	G	0.319	9.19
31	35	C	A	0.261	13.56
31	36	C	P	0.140	12.00
31	37	C	A	0.126	15.75
31	38	C	G	0.098	>21.69
31	39	C	S	0.061	>21.69
32	33	L	P	1.000	5.44
32	34	L	G	0.995	6.69
32	35	L	A	0.467	9.19
32	36	L	P	0.197	11.69
32	37	L	A	0.159	11.06
32	38	L	G	0.078	15.12
32	39	L	S	0.065	>21.69
33	34	P	G	1.000	4.50
33	35	P	A	0.778	7.31
33	36	P	P	0.252	10.44
33	37	P	A	0.210	11.69
33	38	P	G	0.083	14.19
33	39	P	S	0.076	17.31
34	35	G	A	1.000	4.50
34	36	G	P	0.962	7.62
34	37	G	A	0.277	9.19
34	38	G	G	0.112	11.69
34	39	G	S	0.085	14.81
35	36	A	P	1.000	5.44
35	37	A	A	0.870	7.62
35	38	A	G	0.383	8.88
35	39	A	S	0.222	12.31
36	37	P	A	1.000	5.44
36	38	P	G	0.989	6.69
36	39	P	S	0.436	9.19
37	38	A	G	1.000	4.50
37	39	A	S	0.716	7.31
38	39	G	S	1.000	4.50
