# Supplementary material for: An integrative multitiered computational analysis for better understanding the structure and function of 85 miniproteins
Source: NAR Genom Bioinform. 2025 Dec 3;7(4):lqaf178. doi: 10.1093/nargab/lqaf178 (PMC12673850; doi:10.1093/nargab/lqaf178)
Supplement: lqaf178_Supplemental_Files [file lqaf178_supplemental_files.zip › F86JP/rank_5_model_5_ptm_seed_0.raw.txt]

i	j	aa_i	aa_j	p(cbcb<8)	maxdistbin
0	1	M	P	0.999	5.75
0	2	M	G	0.991	6.38
0	3	M	A	0.430	9.50
0	4	M	F	0.201	12.31
0	5	M	S	0.102	14.50
0	6	M	Q	0.060	15.75
0	7	M	N	0.029	>21.69
0	8	M	S	0.019	>21.69
0	9	M	S	0.015	>21.69
0	10	M	K	0.008	>21.69
0	11	M	R	0.007	>21.69
0	12	M	R	0.005	>21.69
0	13	M	A	0.006	>21.69
0	14	M	V	0.005	>21.69
0	15	M	L	0.003	>21.69
0	16	M	P	0.003	>21.69
0	17	M	R	0.001	>21.69
0	18	M	S	0.001	>21.69
0	19	M	H	0.001	>21.69
0	33	M	P	0.002	>21.69
0	34	M	G	0.001	>21.69
0	35	M	A	0.002	>21.69
0	36	M	P	0.003	>21.69
0	37	M	A	0.003	>21.69
0	38	M	G	0.004	>21.69
0	39	M	S	0.005	>21.69
1	2	P	G	1.000	4.50
1	3	P	A	0.786	7.31
1	4	P	F	0.313	10.12
1	5	P	S	0.208	12.94
1	6	P	Q	0.061	14.50
1	7	P	N	0.033	17.31
1	8	P	S	0.025	>21.69
1	9	P	S	0.015	>21.69
1	10	P	K	0.006	>21.69
1	11	P	R	0.004	>21.69
1	12	P	R	0.003	>21.69
1	13	P	A	0.005	>21.69
1	14	P	V	0.005	>21.69
1	15	P	L	0.004	>21.69
1	16	P	P	0.003	>21.69
1	17	P	R	0.001	>21.69
1	18	P	S	0.001	>21.69
1	29	P	A	0.001	>21.69
1	31	P	C	0.002	>21.69
1	32	P	L	0.001	>21.69
1	33	P	P	0.002	>21.69
1	34	P	G	0.001	>21.69
1	35	P	A	0.002	>21.69
1	36	P	P	0.003	>21.69
1	37	P	A	0.004	>21.69
1	38	P	G	0.003	>21.69
1	39	P	S	0.004	>21.69
2	3	G	A	1.000	4.50
2	4	G	F	0.984	6.69
2	5	G	S	0.400	9.50
2	6	G	Q	0.204	12.31
2	7	G	N	0.032	14.50
2	8	G	S	0.017	17.62
2	9	G	S	0.013	>21.69
2	10	G	K	0.010	>21.69
2	11	G	R	0.007	>21.69
2	12	G	R	0.007	>21.69
2	13	G	A	0.012	>21.69
2	14	G	V	0.010	>21.69
2	15	G	L	0.005	>21.69
2	16	G	P	0.003	>21.69
2	17	G	R	0.001	>21.69
2	27	G	A	0.001	>21.69
2	29	G	A	0.001	>21.69
2	30	G	G	0.001	>21.69
2	31	G	C	0.002	>21.69
2	32	G	L	0.002	>21.69
2	33	G	P	0.003	>21.69
2	34	G	G	0.002	>21.69
2	35	G	A	0.003	>21.69
2	36	G	P	0.004	>21.69
2	37	G	A	0.004	>21.69
2	38	G	G	0.004	>21.69
2	39	G	S	0.003	>21.69
3	4	A	F	1.000	5.44
3	5	A	S	0.847	7.31
3	6	A	Q	0.288	10.44
3	7	A	N	0.126	13.25
3	8	A	S	0.041	16.06
3	9	A	S	0.018	17.62
3	10	A	K	0.012	>21.69
3	11	A	R	0.011	>21.69
3	12	A	R	0.010	>21.69
3	13	A	A	0.016	>21.69
3	14	A	V	0.014	>21.69
3	15	A	L	0.005	>21.69
3	16	A	P	0.003	>21.69
3	17	A	R	0.002	>21.69
3	19	A	H	0.001	>21.69
3	20	A	R	0.001	>21.69
3	22	A	A	0.001	>21.69
3	27	A	A	0.001	>21.69
3	30	A	G	0.001	>21.69
3	31	A	C	0.001	>21.69
3	32	A	L	0.002	>21.69
3	33	A	P	0.003	>21.69
3	34	A	G	0.002	>21.69
3	35	A	A	0.002	>21.69
3	36	A	P	0.003	>21.69
3	37	A	A	0.003	>21.69
3	38	A	G	0.003	>21.69
3	39	A	S	0.002	>21.69
4	5	F	S	1.000	5.44
4	6	F	Q	0.837	7.00
4	7	F	N	0.170	10.12
4	8	F	S	0.173	13.25
4	9	F	S	0.044	15.12
4	10	F	K	0.023	16.69
4	11	F	R	0.026	>21.69
4	12	F	R	0.017	>21.69
4	13	F	A	0.019	>21.69
4	14	F	V	0.009	>21.69
4	15	F	L	0.003	>21.69
4	16	F	P	0.002	>21.69
4	31	F	C	0.002	>21.69
4	32	F	L	0.002	>21.69
4	33	F	P	0.004	>21.69
4	34	F	G	0.002	>21.69
4	35	F	A	0.003	>21.69
4	36	F	P	0.004	>21.69
4	37	F	A	0.003	>21.69
4	38	F	G	0.003	>21.69
4	39	F	S	0.002	>21.69
5	6	S	Q	1.000	5.44
5	7	S	N	0.865	7.31
5	8	S	S	0.362	10.12
5	9	S	S	0.153	13.25
5	10	S	K	0.064	14.19
5	11	S	R	0.043	17.62
5	12	S	R	0.033	>21.69
5	13	S	A	0.016	>21.69
5	14	S	V	0.013	>21.69
5	15	S	L	0.003	>21.69
5	16	S	P	0.002	>21.69
5	17	S	R	0.001	>21.69
5	18	S	S	0.001	>21.69
5	20	S	R	0.001	>21.69
5	26	S	P	0.001	>21.69
5	27	S	A	0.001	>21.69
5	29	S	A	0.001	>21.69
5	30	S	G	0.001	>21.69
5	31	S	C	0.001	>21.69
5	32	S	L	0.001	>21.69
5	33	S	P	0.002	>21.69
5	34	S	G	0.002	>21.69
5	35	S	A	0.003	>21.69
5	36	S	P	0.003	>21.69
5	37	S	A	0.003	>21.69
5	38	S	G	0.003	>21.69
5	39	S	S	0.003	>21.69
6	7	Q	N	1.000	5.44
6	8	Q	S	0.852	7.00
6	9	Q	S	0.256	10.44
6	10	Q	K	0.135	13.25
6	11	Q	R	0.063	15.12
6	12	Q	R	0.026	17.62
6	13	Q	A	0.012	>21.69
6	14	Q	V	0.006	>21.69
6	15	Q	L	0.002	>21.69
6	16	Q	P	0.001	>21.69
6	18	Q	S	0.001	>21.69
6	29	Q	A	0.001	>21.69
6	31	Q	C	0.001	>21.69
6	32	Q	L	0.001	>21.69
6	33	Q	P	0.002	>21.69
6	34	Q	G	0.002	>21.69
6	35	Q	A	0.002	>21.69
6	36	Q	P	0.003	>21.69
6	37	Q	A	0.002	>21.69
6	38	Q	G	0.002	>21.69
6	39	Q	S	0.003	>21.69
7	8	N	S	1.000	5.44
7	9	N	S	0.812	7.00
7	10	N	K	0.311	10.12
7	11	N	R	0.152	12.00
7	12	N	R	0.058	15.75
7	13	N	A	0.013	17.31
7	14	N	V	0.007	>21.69
7	15	N	L	0.002	>21.69
7	16	N	P	0.001	>21.69
7	17	N	R	0.001	>21.69
7	32	N	L	0.001	>21.69
7	33	N	P	0.001	>21.69
7	34	N	G	0.001	>21.69
7	35	N	A	0.002	>21.69
7	36	N	P	0.002	>21.69
7	37	N	A	0.002	>21.69
7	38	N	G	0.002	>21.69
7	39	N	S	0.003	>21.69
8	9	S	S	1.000	5.44
8	10	S	K	0.857	7.00
8	11	S	R	0.340	10.12
8	12	S	R	0.135	12.94
8	13	S	A	0.025	15.75
8	14	S	V	0.010	17.94
8	15	S	L	0.003	>21.69
8	16	S	P	0.002	>21.69
8	31	S	C	0.001	>21.69
8	32	S	L	0.001	>21.69
8	33	S	P	0.003	>21.69
8	34	S	G	0.002	>21.69
8	35	S	A	0.002	>21.69
8	36	S	P	0.003	>21.69
8	37	S	A	0.002	>21.69
8	38	S	G	0.002	>21.69
8	39	S	S	0.004	>21.69
9	10	S	K	1.000	5.44
9	11	S	R	0.852	7.31
9	12	S	R	0.282	10.44
9	13	S	A	0.083	13.56
9	14	S	V	0.024	16.06
9	15	S	L	0.006	19.19
9	16	S	P	0.002	>21.69
9	18	S	S	0.001	>21.69
9	20	S	R	0.001	>21.69
9	22	S	A	0.001	>21.69
9	26	S	P	0.001	>21.69
9	27	S	A	0.001	>21.69
9	29	S	A	0.001	>21.69
9	30	S	G	0.001	>21.69
9	31	S	C	0.001	>21.69
9	32	S	L	0.002	>21.69
9	33	S	P	0.003	>21.69
9	34	S	G	0.002	>21.69
9	35	S	A	0.002	>21.69
9	36	S	P	0.003	>21.69
9	37	S	A	0.003	>21.69
9	38	S	G	0.003	>21.69
9	39	S	S	0.003	>21.69
10	11	K	R	1.000	5.44
10	12	K	R	0.826	7.00
10	13	K	A	0.130	11.06
10	14	K	V	0.036	13.56
10	15	K	L	0.004	16.69
10	16	K	P	0.001	20.12
10	18	K	S	0.001	>21.69
10	22	K	A	0.001	>21.69
10	27	K	A	0.002	>21.69
10	29	K	A	0.001	>21.69
10	30	K	G	0.001	>21.69
10	31	K	C	0.002	>21.69
10	32	K	L	0.002	>21.69
10	33	K	P	0.003	>21.69
10	34	K	G	0.003	>21.69
10	35	K	A	0.004	>21.69
10	36	K	P	0.004	>21.69
10	37	K	A	0.004	>21.69
10	38	K	G	0.003	>21.69
10	39	K	S	0.004	>21.69
11	12	R	R	1.000	5.44
11	13	R	A	0.786	7.31
11	14	R	V	0.121	10.75
11	15	R	L	0.012	13.56
11	16	R	P	0.002	17.31
11	17	R	R	0.002	19.50
11	18	R	S	0.002	>21.69
11	19	R	H	0.002	>21.69
11	20	R	R	0.002	>21.69
11	21	R	V	0.001	>21.69
11	22	R	A	0.002	>21.69
11	25	R	G	0.001	>21.69
11	26	R	P	0.002	>21.69
11	27	R	A	0.003	>21.69
11	28	R	E	0.002	>21.69
11	29	R	A	0.003	>21.69
11	30	R	G	0.002	>21.69
11	31	R	C	0.003	>21.69
11	32	R	L	0.003	>21.69
11	33	R	P	0.006	>21.69
11	34	R	G	0.004	>21.69
11	35	R	A	0.004	>21.69
11	36	R	P	0.005	>21.69
11	37	R	A	0.005	>21.69
11	38	R	G	0.003	>21.69
11	39	R	S	0.005	>21.69
12	13	R	A	1.000	5.44
12	14	R	V	0.902	7.00
12	15	R	L	0.049	10.44
12	16	R	P	0.008	13.88
12	17	R	R	0.007	15.75
12	18	R	S	0.006	18.56
12	19	R	H	0.005	>21.69
12	20	R	R	0.005	>21.69
12	21	R	V	0.006	>21.69
12	22	R	A	0.004	>21.69
12	23	R	G	0.001	>21.69
12	24	R	R	0.001	>21.69
12	25	R	G	0.002	>21.69
12	26	R	P	0.003	>21.69
12	27	R	A	0.002	>21.69
12	28	R	E	0.002	>21.69
12	29	R	A	0.003	>21.69
12	30	R	G	0.003	>21.69
12	31	R	C	0.005	>21.69
12	32	R	L	0.004	>21.69
12	33	R	P	0.006	>21.69
12	34	R	G	0.004	>21.69
12	35	R	A	0.005	>21.69
12	36	R	P	0.006	>21.69
12	37	R	A	0.008	>21.69
12	38	R	G	0.005	>21.69
12	39	R	S	0.006	>21.69
13	14	A	V	1.000	5.75
13	15	A	L	0.932	6.69
13	16	A	P	0.021	10.44
13	17	A	R	0.011	13.56
13	18	A	S	0.007	15.12
13	19	A	H	0.010	10.75
13	20	A	R	0.009	>21.69
13	21	A	V	0.014	>21.69
13	22	A	A	0.005	>21.69
13	23	A	G	0.002	>21.69
13	24	A	R	0.003	>21.69
13	25	A	G	0.002	>21.69
13	26	A	P	0.004	>21.69
13	27	A	A	0.005	>21.69
13	28	A	E	0.003	>21.69
13	29	A	A	0.005	>21.69
13	30	A	G	0.007	>21.69
13	31	A	C	0.008	>21.69
13	32	A	L	0.007	>21.69
13	33	A	P	0.008	>21.69
13	34	A	G	0.007	>21.69
13	35	A	A	0.009	>21.69
13	36	A	P	0.008	>21.69
13	37	A	A	0.009	>21.69
13	38	A	G	0.010	>21.69
13	39	A	S	0.007	>21.69
14	15	V	L	1.000	5.75
14	16	V	P	0.703	7.94
14	17	V	R	0.077	9.81
14	18	V	S	0.027	12.62
14	19	V	H	0.029	9.50
14	20	V	R	0.014	15.12
14	21	V	V	0.008	18.56
14	22	V	A	0.005	>21.69
14	23	V	G	0.002	>21.69
14	24	V	R	0.002	>21.69
14	25	V	G	0.002	>21.69
14	26	V	P	0.004	>21.69
14	27	V	A	0.004	>21.69
14	28	V	E	0.001	>21.69
14	29	V	A	0.003	>21.69
14	30	V	G	0.004	>21.69
14	31	V	C	0.005	>21.69
14	32	V	L	0.003	>21.69
14	33	V	P	0.005	>21.69
14	34	V	G	0.004	>21.69
14	35	V	A	0.005	>21.69
14	36	V	P	0.004	>21.69
14	37	V	A	0.006	>21.69
14	38	V	G	0.006	>21.69
14	39	V	S	0.007	>21.69
15	16	L	P	1.000	5.12
15	17	L	R	0.859	7.94
15	18	L	S	0.188	9.19
15	19	L	H	0.490	4.19
15	20	L	R	0.113	9.19
15	21	L	V	0.107	15.44
15	22	L	A	0.020	>21.69
15	23	L	G	0.005	>21.69
15	24	L	R	0.004	>21.69
15	25	L	G	0.004	>21.69
15	26	L	P	0.007	>21.69
15	27	L	A	0.005	>21.69
15	28	L	E	0.003	>21.69
15	29	L	A	0.004	>21.69
15	30	L	G	0.006	>21.69
15	31	L	C	0.007	>21.69
15	32	L	L	0.005	>21.69
15	33	L	P	0.010	>21.69
15	34	L	G	0.004	>21.69
15	35	L	A	0.006	>21.69
15	36	L	P	0.008	>21.69
15	37	L	A	0.009	>21.69
15	38	L	G	0.011	>21.69
15	39	L	S	0.016	>21.69
16	17	P	R	1.000	5.44
16	18	P	S	0.931	4.81
16	19	P	H	0.617	5.12
16	20	P	R	0.118	9.81
16	21	P	V	0.044	12.00
16	22	P	A	0.013	15.12
16	23	P	G	0.007	16.06
16	24	P	R	0.007	>21.69
16	25	P	G	0.006	>21.69
16	26	P	P	0.008	>21.69
16	27	P	A	0.005	>21.69
16	28	P	E	0.004	>21.69
16	29	P	A	0.004	>21.69
16	30	P	G	0.004	>21.69
16	31	P	C	0.005	>21.69
16	32	P	L	0.004	>21.69
16	33	P	P	0.007	>21.69
16	34	P	G	0.004	>21.69
16	35	P	A	0.006	>21.69
16	36	P	P	0.009	>21.69
16	37	P	A	0.008	>21.69
16	38	P	G	0.006	>21.69
16	39	P	S	0.010	>21.69
17	18	R	S	1.000	5.44
17	19	R	H	0.913	7.00
17	20	R	R	0.298	10.75
17	21	R	V	0.111	12.94
17	22	R	A	0.023	15.75
17	23	R	G	0.012	17.62
17	24	R	R	0.017	>21.69
17	25	R	G	0.014	>21.69
17	26	R	P	0.016	>21.69
17	27	R	A	0.009	>21.69
17	28	R	E	0.003	>21.69
17	29	R	A	0.007	>21.69
17	30	R	G	0.005	>21.69
17	31	R	C	0.004	>21.69
17	32	R	L	0.005	>21.69
17	33	R	P	0.010	>21.69
17	34	R	G	0.008	>21.69
17	35	R	A	0.009	>21.69
17	36	R	P	0.012	>21.69
17	37	R	A	0.012	>21.69
17	38	R	G	0.007	>21.69
17	39	R	S	0.015	>21.69
18	19	S	H	1.000	5.44
18	20	S	R	0.810	7.31
18	21	S	V	0.207	11.06
18	22	S	A	0.063	13.56
18	23	S	G	0.027	15.44
18	24	S	R	0.043	15.12
18	25	S	G	0.023	>21.69
18	26	S	P	0.019	>21.69
18	27	S	A	0.015	>21.69
18	28	S	E	0.005	>21.69
18	29	S	A	0.010	>21.69
18	30	S	G	0.007	>21.69
18	31	S	C	0.006	>21.69
18	32	S	L	0.006	>21.69
18	33	S	P	0.008	>21.69
18	34	S	G	0.010	>21.69
18	35	S	A	0.013	>21.69
18	36	S	P	0.012	>21.69
18	37	S	A	0.013	>21.69
18	38	S	G	0.011	>21.69
18	39	S	S	0.016	>21.69
19	20	H	R	1.000	5.44
19	21	H	V	0.879	7.31
19	22	H	A	0.165	10.12
19	23	H	G	0.136	12.62
19	24	H	R	0.051	14.50
19	25	H	G	0.041	16.06
19	26	H	P	0.024	>21.69
19	27	H	A	0.014	>21.69
19	28	H	E	0.011	>21.69
19	29	H	A	0.011	>21.69
19	30	H	G	0.008	>21.69
19	31	H	C	0.009	>21.69
19	32	H	L	0.010	>21.69
19	33	H	P	0.010	>21.69
19	34	H	G	0.010	>21.69
19	35	H	A	0.016	>21.69
19	36	H	P	0.014	>21.69
19	37	H	A	0.017	>21.69
19	38	H	G	0.015	>21.69
19	39	H	S	0.027	>21.69
20	21	R	V	1.000	5.44
20	22	R	A	0.837	7.31
20	23	R	G	0.387	9.19
20	24	R	R	0.248	10.44
20	25	R	G	0.145	13.56
20	26	R	P	0.058	15.12
20	27	R	A	0.046	15.12
20	28	R	E	0.026	>21.69
20	29	R	A	0.027	>21.69
20	30	R	G	0.017	>21.69
20	31	R	C	0.014	>21.69
20	32	R	L	0.015	>21.69
20	33	R	P	0.019	>21.69
20	34	R	G	0.019	>21.69
20	35	R	A	0.026	>21.69
20	36	R	P	0.028	>21.69
20	37	R	A	0.022	>21.69
20	38	R	G	0.029	>21.69
20	39	R	S	0.025	>21.69
21	22	V	A	1.000	5.44
21	23	V	G	0.989	6.69
21	24	V	R	0.408	10.12
21	25	V	G	0.186	10.44
21	26	V	P	0.048	13.88
21	27	V	A	0.037	13.88
21	28	V	E	0.063	11.38
21	29	V	A	0.049	>21.69
21	30	V	G	0.029	>21.69
21	31	V	C	0.031	>21.69
21	32	V	L	0.038	>21.69
21	33	V	P	0.025	>21.69
21	34	V	G	0.024	>21.69
21	35	V	A	0.031	>21.69
21	36	V	P	0.025	>21.69
21	37	V	A	0.026	>21.69
21	38	V	G	0.027	>21.69
21	39	V	S	0.028	>21.69
22	23	A	G	1.000	4.50
22	24	A	R	0.739	7.31
22	25	A	G	0.194	9.50
22	26	A	P	0.071	13.56
22	27	A	A	0.088	13.88
22	28	A	E	0.114	10.75
22	29	A	A	0.069	>21.69
22	30	A	G	0.047	>21.69
22	31	A	C	0.048	>21.69
22	32	A	L	0.049	>21.69
22	33	A	P	0.040	>21.69
22	34	A	G	0.039	>21.69
22	35	A	A	0.038	>21.69
22	36	A	P	0.035	>21.69
22	37	A	A	0.035	>21.69
22	38	A	G	0.042	>21.69
22	39	A	S	0.027	>21.69
23	24	G	R	1.000	4.50
23	25	G	G	0.999	6.69
23	26	G	P	0.146	10.44
23	27	G	A	0.277	10.12
23	28	G	E	0.304	9.19
23	29	G	A	0.144	9.81
23	30	G	G	0.080	12.00
23	31	G	C	0.073	>21.69
23	32	G	L	0.065	>21.69
23	33	G	P	0.057	>21.69
23	34	G	G	0.053	>21.69
23	35	G	A	0.054	>21.69
23	36	G	P	0.049	>21.69
23	37	G	A	0.051	>21.69
23	38	G	G	0.043	>21.69
23	39	G	S	0.038	>21.69
24	25	R	G	1.000	4.50
24	26	R	P	0.380	8.88
24	27	R	A	0.343	9.19
24	28	R	E	0.430	5.12
24	29	R	A	0.278	8.56
24	30	R	G	0.091	9.81
24	31	R	C	0.076	10.75
24	32	R	L	0.084	>21.69
24	33	R	P	0.060	>21.69
24	34	R	G	0.055	>21.69
24	35	R	A	0.058	>21.69
24	36	R	P	0.044	>21.69
24	37	R	A	0.050	>21.69
24	38	R	G	0.033	>21.69
24	39	R	S	0.040	>21.69
25	26	G	P	1.000	4.50
25	27	G	A	0.990	5.44
25	28	G	E	0.629	4.50
25	29	G	A	0.442	6.06
25	30	G	G	0.095	9.19
25	31	G	C	0.089	10.44
25	32	G	L	0.062	11.38
25	33	G	P	0.054	>21.69
25	34	G	G	0.062	>21.69
25	35	G	A	0.056	>21.69
25	36	G	P	0.051	>21.69
25	37	G	A	0.048	>21.69
25	38	G	G	0.047	>21.69
25	39	G	S	0.036	>21.69
26	27	P	A	1.000	5.12
26	28	P	E	0.896	7.31
26	29	P	A	0.606	5.44
26	30	P	G	0.331	9.19
26	31	P	C	0.164	10.75
26	32	P	L	0.119	13.56
26	33	P	P	0.079	15.12
26	34	P	G	0.078	>21.69
26	35	P	A	0.077	>21.69
26	36	P	P	0.053	>21.69
26	37	P	A	0.058	>21.69
26	38	P	G	0.048	>21.69
26	39	P	S	0.039	>21.69
27	28	A	E	1.000	5.12
27	29	A	A	0.867	7.00
27	30	A	G	0.404	9.50
27	31	A	C	0.320	8.56
27	32	A	L	0.174	11.06
27	33	A	P	0.091	13.88
27	34	A	G	0.110	13.56
27	35	A	A	0.093	>21.69
27	36	A	P	0.066	>21.69
27	37	A	A	0.058	>21.69
27	38	A	G	0.050	>21.69
27	39	A	S	0.049	>21.69
28	29	E	A	1.000	5.44
28	30	E	G	0.993	6.69
28	31	E	C	0.461	5.44
28	32	E	L	0.279	10.75
28	33	E	P	0.123	10.75
28	34	E	G	0.101	10.75
28	35	E	A	0.123	15.12
28	36	E	P	0.076	>21.69
28	37	E	A	0.062	>21.69
28	38	E	G	0.050	>21.69
28	39	E	S	0.044	>21.69
29	30	A	G	1.000	4.50
29	31	A	C	0.803	7.31
29	32	A	L	0.339	10.44
29	33	A	P	0.139	11.69
29	34	A	G	0.114	14.50
29	35	A	A	0.127	13.56
29	36	A	P	0.085	>21.69
29	37	A	A	0.087	>21.69
29	38	A	G	0.063	>21.69
29	39	A	S	0.051	>21.69
30	31	G	C	1.000	4.50
30	32	G	L	0.985	6.69
30	33	G	P	0.189	9.81
30	34	G	G	0.219	11.38
30	35	G	A	0.190	9.50
30	36	G	P	0.108	16.06
30	37	G	A	0.145	11.69
30	38	G	G	0.088	>21.69
30	39	G	S	0.073	>21.69
31	32	C	L	1.000	5.44
31	33	C	P	0.657	7.62
31	34	C	G	0.262	9.50
31	35	C	A	0.210	12.94
31	36	C	P	0.108	12.62
31	37	C	A	0.107	15.75
31	38	C	G	0.073	17.62
31	39	C	S	0.077	>21.69
32	33	L	P	1.000	5.44
32	34	L	G	0.992	6.69
32	35	L	A	0.401	10.12
32	36	L	P	0.167	10.12
32	37	L	A	0.122	13.88
32	38	L	G	0.076	16.06
32	39	L	S	0.069	>21.69
33	34	P	G	1.000	4.50
33	35	P	A	0.777	7.31
33	36	P	P	0.222	10.12
33	37	P	A	0.180	12.00
33	38	P	G	0.070	14.50
33	39	P	S	0.065	17.62
34	35	G	A	1.000	4.50
34	36	G	P	0.966	7.31
34	37	G	A	0.292	9.19
34	38	G	G	0.115	11.69
34	39	G	S	0.076	14.50
35	36	A	P	1.000	5.44
35	37	A	A	0.868	7.00
35	38	A	G	0.325	8.88
35	39	A	S	0.200	12.62
36	37	P	A	1.000	5.44
36	38	P	G	0.989	6.69
36	39	P	S	0.386	10.12
37	38	A	G	1.000	4.50
37	39	A	S	0.719	7.00
38	39	G	S	1.000	4.50
