# Supplementary material for: An integrative multitiered computational analysis for better understanding the structure and function of 85 miniproteins
Source: NAR Genom Bioinform. 2025 Dec 3;7(4):lqaf178. doi: 10.1093/nargab/lqaf178 (PMC12673850; doi:10.1093/nargab/lqaf178)
Supplement: lqaf178_Supplemental_Files [file lqaf178_supplemental_files.zip › FA66E/FA66E_AF1.pdb]

MODEL     1
ATOM      1  N   MET A   1     -11.713 -22.016 -28.137  1.00 48.20           N  
ATOM      2  CA  MET A   1     -10.289 -21.861 -27.852  1.00 48.20           C  
ATOM      3  C   MET A   1     -10.072 -20.969 -26.635  1.00 48.20           C  
ATOM      4  CB  MET A   1      -9.559 -21.280 -29.064  1.00 48.20           C  
ATOM      5  O   MET A   1     -10.376 -19.775 -26.673  1.00 48.20           O  
ATOM      6  CG  MET A   1      -8.571 -22.242 -29.704  1.00 48.20           C  
ATOM      7  SD  MET A   1      -8.113 -21.749 -31.411  1.00 48.20           S  
ATOM      8  CE  MET A   1      -8.090 -23.374 -32.218  1.00 48.20           C  
ATOM      9  N   LEU A   2     -10.561 -21.256 -25.402  1.00 56.21           N  
ATOM     10  CA  LEU A   2     -10.564 -20.630 -24.084  1.00 56.21           C  
ATOM     11  C   LEU A   2      -9.156 -20.204 -23.682  1.00 56.21           C  
ATOM     12  CB  LEU A   2     -11.139 -21.588 -23.037  1.00 56.21           C  
ATOM     13  O   LEU A   2      -8.298 -21.049 -23.421  1.00 56.21           O  
ATOM     14  CG  LEU A   2     -12.659 -21.758 -23.036  1.00 56.21           C  
ATOM     15  CD1 LEU A   2     -13.037 -23.132 -22.492  1.00 56.21           C  
ATOM     16  CD2 LEU A   2     -13.320 -20.653 -22.219  1.00 56.21           C  
ATOM     17  N   ALA A   3      -8.403 -19.631 -24.700  1.00 56.13           N  
ATOM     18  CA  ALA A   3      -7.135 -19.111 -24.196  1.00 56.13           C  
ATOM     19  C   ALA A   3      -7.277 -18.622 -22.757  1.00 56.13           C  
ATOM     20  CB  ALA A   3      -6.629 -17.983 -25.091  1.00 56.13           C  
ATOM     21  O   ALA A   3      -7.925 -17.604 -22.502  1.00 56.13           O  
ATOM     22  N   SER A   4      -7.966 -19.531 -21.907  1.00 58.23           N  
ATOM     23  CA  SER A   4      -8.190 -19.936 -20.523  1.00 58.23           C  
ATOM     24  C   SER A   4      -7.239 -19.213 -19.575  1.00 58.23           C  
ATOM     25  CB  SER A   4      -8.021 -21.448 -20.372  1.00 58.23           C  
ATOM     26  O   SER A   4      -6.035 -19.138 -19.832  1.00 58.23           O  
ATOM     27  OG  SER A   4      -8.038 -21.823 -19.006  1.00 58.23           O  
ATOM     28  N   GLY A   5      -7.402 -17.919 -19.399  1.00 60.74           N  
ATOM     29  CA  GLY A   5      -7.152 -17.355 -18.082  1.00 60.74           C  
ATOM     30  C   GLY A   5      -5.688 -17.390 -17.686  1.00 60.74           C  
ATOM     31  O   GLY A   5      -5.225 -16.536 -16.926  1.00 60.74           O  
ATOM     32  N   ALA A   6      -4.941 -18.352 -18.386  1.00 63.20           N  
ATOM     33  CA  ALA A   6      -3.534 -18.497 -18.021  1.00 63.20           C  
ATOM     34  C   ALA A   6      -2.696 -17.365 -18.608  1.00 63.20           C  
ATOM     35  CB  ALA A   6      -2.999 -19.848 -18.488  1.00 63.20           C  
ATOM     36  O   ALA A   6      -1.747 -16.894 -17.976  1.00 63.20           O  
ATOM     37  N   GLU A   7      -3.155 -16.826 -19.752  1.00 60.52           N  
ATOM     38  CA  GLU A   7      -2.398 -15.755 -20.392  1.00 60.52           C  
ATOM     39  C   GLU A   7      -2.629 -14.420 -19.689  1.00 60.52           C  
ATOM     40  CB  GLU A   7      -2.772 -15.642 -21.872  1.00 60.52           C  
ATOM     41  O   GLU A   7      -1.713 -13.603 -19.580  1.00 60.52           O  
ATOM     42  CG  GLU A   7      -2.187 -16.746 -22.740  1.00 60.52           C  
ATOM     43  CD  GLU A   7      -2.584 -16.634 -24.203  1.00 60.52           C  
ATOM     44  OE1 GLU A   7      -1.733 -16.245 -25.035  1.00 60.52           O  
ATOM     45  OE2 GLU A   7      -3.756 -16.935 -24.520  1.00 60.52           O  
ATOM     46  N   SER A   8      -3.872 -14.339 -19.179  1.00 66.80           N  
ATOM     47  CA  SER A   8      -4.264 -13.102 -18.512  1.00 66.80           C  
ATOM     48  C   SER A   8      -3.627 -12.993 -17.131  1.00 66.80           C  
ATOM     49  CB  SER A   8      -5.786 -13.018 -18.389  1.00 66.80           C  
ATOM     50  O   SER A   8      -3.221 -11.907 -16.712  1.00 66.80           O  
ATOM     51  OG  SER A   8      -6.227 -11.677 -18.516  1.00 66.80           O  
ATOM     52  N   GLN A   9      -3.367 -14.132 -16.539  1.00 65.21           N  
ATOM     53  CA  GLN A   9      -2.747 -14.192 -15.220  1.00 65.21           C  
ATOM     54  C   GLN A   9      -1.239 -13.970 -15.310  1.00 65.21           C  
ATOM     55  CB  GLN A   9      -3.040 -15.534 -14.548  1.00 65.21           C  
ATOM     56  O   GLN A   9      -0.650 -13.319 -14.445  1.00 65.21           O  
ATOM     57  CG  GLN A   9      -4.460 -15.656 -14.011  1.00 65.21           C  
ATOM     58  CD  GLN A   9      -4.666 -16.904 -13.174  1.00 65.21           C  
ATOM     59  NE2 GLN A   9      -5.292 -17.917 -13.764  1.00 65.21           N  
ATOM     60  OE1 GLN A   9      -4.265 -16.959 -12.007  1.00 65.21           O  
ATOM     61  N   ASP A  10      -0.655 -14.537 -16.408  1.00 68.90           N  
ATOM     62  CA  ASP A  10       0.774 -14.329 -16.617  1.00 68.90           C  
ATOM     63  C   ASP A  10       1.089 -12.849 -16.826  1.00 68.90           C  
ATOM     64  CB  ASP A  10       1.266 -15.145 -17.815  1.00 68.90           C  
ATOM     65  O   ASP A  10       2.145 -12.369 -16.407  1.00 68.90           O  
ATOM     66  CG  ASP A  10       1.157 -16.644 -17.596  1.00 68.90           C  
ATOM     67  OD1 ASP A  10       1.739 -17.161 -16.618  1.00 68.90           O  
ATOM     68  OD2 ASP A  10       0.486 -17.313 -18.410  1.00 68.90           O  
ATOM     69  N   ARG A  11       0.099 -12.195 -17.481  1.00 66.82           N  
ATOM     70  CA  ARG A  11       0.321 -10.783 -17.775  1.00 66.82           C  
ATOM     71  C   ARG A  11       0.221  -9.938 -16.510  1.00 66.82           C  
ATOM     72  CB  ARG A  11      -0.683 -10.286 -18.818  1.00 66.82           C  
ATOM     73  O   ARG A  11       0.980  -8.983 -16.333  1.00 66.82           O  
ATOM     74  CG  ARG A  11      -0.201 -10.426 -20.253  1.00 66.82           C  
ATOM     75  CD  ARG A  11      -1.073  -9.638 -21.220  1.00 66.82           C  
ATOM     76  NE  ARG A  11      -2.126 -10.469 -21.796  1.00 66.82           N  
ATOM     77  NH1 ARG A  11      -3.140  -8.745 -22.953  1.00 66.82           N  
ATOM     78  NH2 ARG A  11      -3.992 -10.870 -23.073  1.00 66.82           N  
ATOM     79  CZ  ARG A  11      -3.084 -10.026 -22.606  1.00 66.82           C  
ATOM     80  N   TYR A  12      -0.673 -10.354 -15.654  1.00 67.35           N  
ATOM     81  CA  TYR A  12      -0.838  -9.649 -14.388  1.00 67.35           C  
ATOM     82  C   TYR A  12       0.350  -9.898 -13.467  1.00 67.35           C  
ATOM     83  CB  TYR A  12      -2.134 -10.082 -13.696  1.00 67.35           C  
ATOM     84  O   TYR A  12       0.854  -8.971 -12.828  1.00 67.35           O  
ATOM     85  CG  TYR A  12      -2.333  -9.460 -12.335  1.00 67.35           C  
ATOM     86  CD1 TYR A  12      -2.170 -10.212 -11.174  1.00 67.35           C  
ATOM     87  CD2 TYR A  12      -2.683  -8.121 -12.207  1.00 67.35           C  
ATOM     88  CE1 TYR A  12      -2.354  -9.644  -9.917  1.00 67.35           C  
ATOM     89  CE2 TYR A  12      -2.870  -7.542 -10.956  1.00 67.35           C  
ATOM     90  OH  TYR A  12      -2.886  -7.743  -8.577  1.00 67.35           O  
ATOM     91  CZ  TYR A  12      -2.703  -8.311  -9.819  1.00 67.35           C  
ATOM     92  N   ARG A  13       0.810 -11.129 -13.616  1.00 72.79           N  
ATOM     93  CA  ARG A  13       1.956 -11.503 -12.793  1.00 72.79           C  
ATOM     94  C   ARG A  13       3.219 -10.781 -13.252  1.00 72.79           C  
ATOM     95  CB  ARG A  13       2.175 -13.017 -12.831  1.00 72.79           C  
ATOM     96  O   ARG A  13       4.053 -10.396 -12.431  1.00 72.79           O  
ATOM     97  CG  ARG A  13       2.573 -13.616 -11.492  1.00 72.79           C  
ATOM     98  CD  ARG A  13       2.802 -15.118 -11.591  1.00 72.79           C  
ATOM     99  NE  ARG A  13       3.345 -15.663 -10.351  1.00 72.79           N  
ATOM    100  NH1 ARG A  13       4.389 -17.462 -11.356  1.00 72.79           N  
ATOM    101  NH2 ARG A  13       4.529 -17.172  -9.087  1.00 72.79           N  
ATOM    102  CZ  ARG A  13       4.086 -16.765 -10.267  1.00 72.79           C  
ATOM    103  N   ASN A  14       3.186 -10.414 -14.590  1.00 71.00           N  
ATOM    104  CA  ASN A  14       4.466  -9.913 -15.078  1.00 71.00           C  
ATOM    105  C   ASN A  14       4.447  -8.397 -15.247  1.00 71.00           C  
ATOM    106  CB  ASN A  14       4.839 -10.590 -16.399  1.00 71.00           C  
ATOM    107  O   ASN A  14       5.327  -7.829 -15.897  1.00 71.00           O  
ATOM    108  CG  ASN A  14       5.008 -12.090 -16.260  1.00 71.00           C  
ATOM    109  ND2 ASN A  14       6.209 -12.520 -15.891  1.00 71.00           N  
ATOM    110  OD1 ASN A  14       4.067 -12.856 -16.483  1.00 71.00           O  
ATOM    111  N   THR A  15       3.204  -7.811 -14.841  1.00 71.90           N  
ATOM    112  CA  THR A  15       3.167  -6.360 -14.982  1.00 71.90           C  
ATOM    113  C   THR A  15       4.057  -5.692 -13.939  1.00 71.90           C  
ATOM    114  CB  THR A  15       1.729  -5.823 -14.853  1.00 71.90           C  
ATOM    115  O   THR A  15       3.871  -5.892 -12.736  1.00 71.90           O  
ATOM    116  CG2 THR A  15       1.661  -4.342 -15.211  1.00 71.90           C  
ATOM    117  OG1 THR A  15       0.871  -6.556 -15.736  1.00 71.90           O  
ATOM    118  N   PRO A  16       5.240  -5.366 -14.428  1.00 66.55           N  
ATOM    119  CA  PRO A  16       6.135  -4.648 -13.518  1.00 66.55           C  
ATOM    120  C   PRO A  16       5.435  -3.509 -12.779  1.00 66.55           C  
ATOM    121  CB  PRO A  16       7.224  -4.108 -14.447  1.00 66.55           C  
ATOM    122  O   PRO A  16       4.672  -2.752 -13.385  1.00 66.55           O  
ATOM    123  CG  PRO A  16       6.641  -4.209 -15.820  1.00 66.55           C  
ATOM    124  CD  PRO A  16       5.482  -5.164 -15.776  1.00 66.55           C  
ATOM    125  N   SER A  17       4.790  -3.757 -11.620  1.00 68.76           N  
ATOM    126  CA  SER A  17       4.219  -2.732 -10.752  1.00 68.76           C  
ATOM    127  C   SER A  17       5.235  -1.636 -10.450  1.00 68.76           C  
ATOM    128  CB  SER A  17       3.722  -3.352  -9.446  1.00 68.76           C  
ATOM    129  O   SER A  17       6.344  -1.919  -9.993  1.00 68.76           O  
ATOM    130  OG  SER A  17       3.200  -2.356  -8.583  1.00 68.76           O  
ATOM    131  N   SER A  18       5.290  -0.749 -11.353  1.00 68.88           N  
ATOM    132  CA  SER A  18       6.214   0.363 -11.158  1.00 68.88           C  
ATOM    133  C   SER A  18       5.785   1.240  -9.986  1.00 68.88           C  
ATOM    134  CB  SER A  18       6.312   1.208 -12.428  1.00 68.88           C  
ATOM    135  O   SER A  18       4.604   1.563  -9.845  1.00 68.88           O  
ATOM    136  OG  SER A  18       5.126   1.958 -12.626  1.00 68.88           O  
ATOM    137  N   ARG A  19       6.053   0.810  -8.689  1.00 64.36           N  
ATOM    138  CA  ARG A  19       5.850   1.707  -7.556  1.00 64.36           C  
ATOM    139  C   ARG A  19       6.463   3.077  -7.826  1.00 64.36           C  
ATOM    140  CB  ARG A  19       6.447   1.108  -6.281  1.00 64.36           C  
ATOM    141  O   ARG A  19       7.560   3.173  -8.381  1.00 64.36           O  
ATOM    142  CG  ARG A  19       5.744  -0.154  -5.806  1.00 64.36           C  
ATOM    143  CD  ARG A  19       6.262  -0.611  -4.450  1.00 64.36           C  
ATOM    144  NE  ARG A  19       5.625  -1.853  -4.020  1.00 64.36           N  
ATOM    145  NH1 ARG A  19       6.779  -1.997  -2.024  1.00 64.36           N  
ATOM    146  NH2 ARG A  19       5.247  -3.607  -2.586  1.00 64.36           N  
ATOM    147  CZ  ARG A  19       5.885  -2.483  -2.878  1.00 64.36           C  
ATOM    148  N   ILE A  20       5.799   3.948  -8.557  1.00 65.14           N  
ATOM    149  CA  ILE A  20       6.241   5.335  -8.650  1.00 65.14           C  
ATOM    150  C   ILE A  20       6.756   5.805  -7.292  1.00 65.14           C  
ATOM    151  CB  ILE A  20       5.103   6.259  -9.140  1.00 65.14           C  
ATOM    152  O   ILE A  20       6.033   5.753  -6.294  1.00 65.14           O  
ATOM    153  CG1 ILE A  20       4.518   5.733 -10.456  1.00 65.14           C  
ATOM    154  CG2 ILE A  20       5.606   7.697  -9.300  1.00 65.14           C  
ATOM    155  CD1 ILE A  20       3.345   6.549 -10.982  1.00 65.14           C  
ATOM    156  N   PHE A  21       8.013   5.450  -6.994  1.00 60.72           N  
ATOM    157  CA  PHE A  21       8.606   6.069  -5.814  1.00 60.72           C  
ATOM    158  C   PHE A  21       8.810   7.564  -6.031  1.00 60.72           C  
ATOM    159  CB  PHE A  21       9.941   5.402  -5.470  1.00 60.72           C  
ATOM    160  O   PHE A  21       9.286   7.984  -7.088  1.00 60.72           O  
ATOM    161  CG  PHE A  21       9.807   3.973  -5.015  1.00 60.72           C  
ATOM    162  CD1 PHE A  21       9.574   3.674  -3.678  1.00 60.72           C  
ATOM    163  CD2 PHE A  21       9.912   2.930  -5.925  1.00 60.72           C  
ATOM    164  CE1 PHE A  21       9.449   2.353  -3.255  1.00 60.72           C  
ATOM    165  CE2 PHE A  21       9.789   1.607  -5.509  1.00 60.72           C  
ATOM    166  CZ  PHE A  21       9.558   1.321  -4.174  1.00 60.72           C  
ATOM    167  N   THR A  22       7.884   8.460  -5.767  1.00 65.67           N  
ATOM    168  CA  THR A  22       8.239   9.874  -5.712  1.00 65.67           C  
ATOM    169  C   THR A  22       9.523  10.079  -4.914  1.00 65.67           C  
ATOM    170  CB  THR A  22       7.106  10.711  -5.090  1.00 65.67           C  
ATOM    171  O   THR A  22       9.600   9.700  -3.744  1.00 65.67           O  
ATOM    172  CG2 THR A  22       6.941  12.041  -5.819  1.00 65.67           C  
ATOM    173  OG1 THR A  22       5.877   9.978  -5.173  1.00 65.67           O  
ATOM    174  N   PRO A  23      10.727  10.220  -5.608  1.00 62.63           N  
ATOM    175  CA  PRO A  23      11.971  10.499  -4.887  1.00 62.63           C  
ATOM    176  C   PRO A  23      11.791  11.531  -3.775  1.00 62.63           C  
ATOM    177  CB  PRO A  23      12.900  11.032  -5.980  1.00 62.63           C  
ATOM    178  O   PRO A  23      11.100  12.535  -3.966  1.00 62.63           O  
ATOM    179  CG  PRO A  23      12.051  11.090  -7.209  1.00 62.63           C  
ATOM    180  CD  PRO A  23      10.675  10.599  -6.860  1.00 62.63           C  
ATOM    181  N   GLY A  24      11.758  11.106  -2.480  1.00 67.18           N  
ATOM    182  CA  GLY A  24      11.704  11.971  -1.312  1.00 67.18           C  
ATOM    183  C   GLY A  24      10.452  11.769  -0.479  1.00 67.18           C  
ATOM    184  O   GLY A  24      10.250  12.458   0.524  1.00 67.18           O  
ATOM    185  N   PHE A  25       9.566  10.878  -1.081  1.00 67.97           N  
ATOM    186  CA  PHE A  25       8.316  10.583  -0.391  1.00 67.97           C  
ATOM    187  C   PHE A  25       8.380   9.220   0.286  1.00 67.97           C  
ATOM    188  CB  PHE A  25       7.137  10.629  -1.368  1.00 67.97           C  
ATOM    189  O   PHE A  25       8.715   8.219  -0.351  1.00 67.97           O  
ATOM    190  CG  PHE A  25       5.791  10.589  -0.698  1.00 67.97           C  
ATOM    191  CD1 PHE A  25       5.069   9.403  -0.627  1.00 67.97           C  
ATOM    192  CD2 PHE A  25       5.246  11.737  -0.138  1.00 67.97           C  
ATOM    193  CE1 PHE A  25       3.823   9.363  -0.006  1.00 67.97           C  
ATOM    194  CE2 PHE A  25       4.001  11.705   0.484  1.00 67.97           C  
ATOM    195  CZ  PHE A  25       3.290  10.517   0.548  1.00 67.97           C  
ATOM    196  N   ARG A  26       8.910   9.176   1.513  1.00 66.28           N  
ATOM    197  CA  ARG A  26       8.810   7.949   2.298  1.00 66.28           C  
ATOM    198  C   ARG A  26       7.386   7.735   2.798  1.00 66.28           C  
ATOM    199  CB  ARG A  26       9.781   7.986   3.479  1.00 66.28           C  
ATOM    200  O   ARG A  26       6.909   8.471   3.664  1.00 66.28           O  
ATOM    201  CG  ARG A  26      10.933   7.000   3.361  1.00 66.28           C  
ATOM    202  CD  ARG A  26      11.927   7.155   4.504  1.00 66.28           C  
ATOM    203  NE  ARG A  26      13.160   6.416   4.249  1.00 66.28           N  
ATOM    204  NH1 ARG A  26      13.409   5.674   6.423  1.00 66.28           N  
ATOM    205  NH2 ARG A  26      14.947   5.094   4.825  1.00 66.28           N  
ATOM    206  CZ  ARG A  26      13.836   5.730   5.166  1.00 66.28           C  
ATOM    207  N   PRO A  27       6.510   7.089   1.938  1.00 61.84           N  
ATOM    208  CA  PRO A  27       5.208   6.871   2.572  1.00 61.84           C  
ATOM    209  C   PRO A  27       5.327   6.290   3.980  1.00 61.84           C  
ATOM    210  CB  PRO A  27       4.519   5.881   1.630  1.00 61.84           C  
ATOM    211  O   PRO A  27       6.255   5.527   4.260  1.00 61.84           O  
ATOM    212  CG  PRO A  27       5.595   5.428   0.697  1.00 61.84           C  
ATOM    213  CD  PRO A  27       6.806   6.291   0.911  1.00 61.84           C  
ATOM    214  N   THR A  28       5.182   7.111   5.045  1.00 68.09           N  
ATOM    215  CA  THR A  28       5.000   6.555   6.381  1.00 68.09           C  
ATOM    216  C   THR A  28       4.247   5.230   6.318  1.00 68.09           C  
ATOM    217  CB  THR A  28       4.243   7.536   7.296  1.00 68.09           C  
ATOM    218  O   THR A  28       3.211   5.129   5.658  1.00 68.09           O  
ATOM    219  CG2 THR A  28       4.395   7.149   8.763  1.00 68.09           C  
ATOM    220  OG1 THR A  28       4.764   8.857   7.106  1.00 68.09           O  
ATOM    221  N   PRO A  29       4.937   4.047   6.390  1.00 60.78           N  
ATOM    222  CA  PRO A  29       4.054   2.880   6.449  1.00 60.78           C  
ATOM    223  C   PRO A  29       2.681   3.208   7.033  1.00 60.78           C  
ATOM    224  CB  PRO A  29       4.814   1.908   7.355  1.00 60.78           C  
ATOM    225  O   PRO A  29       2.589   3.898   8.052  1.00 60.78           O  
ATOM    226  CG  PRO A  29       5.982   2.691   7.860  1.00 60.78           C  
ATOM    227  CD  PRO A  29       5.995   4.026   7.174  1.00 60.78           C  
ATOM    228  N   ALA A  30       1.750   3.812   6.188  1.00 64.56           N  
ATOM    229  CA  ALA A  30       0.411   3.896   6.767  1.00 64.56           C  
ATOM    230  C   ALA A  30       0.020   2.581   7.436  1.00 64.56           C  
ATOM    231  CB  ALA A  30      -0.610   4.268   5.695  1.00 64.56           C  
ATOM    232  O   ALA A  30       0.239   1.504   6.877  1.00 64.56           O  
ATOM    233  N   THR A  31       0.587   2.215   8.637  1.00 63.69           N  
ATOM    234  CA  THR A  31      -0.112   1.200   9.418  1.00 63.69           C  
ATOM    235  C   THR A  31      -1.540   1.017   8.912  1.00 63.69           C  
ATOM    236  CB  THR A  31      -0.137   1.564  10.913  1.00 63.69           C  
ATOM    237  O   THR A  31      -2.178   1.978   8.476  1.00 63.69           O  
ATOM    238  CG2 THR A  31       1.237   2.021  11.392  1.00 63.69           C  
ATOM    239  OG1 THR A  31      -1.081   2.622  11.126  1.00 63.69           O  
ATOM    240  N   THR A  32      -1.668   0.288   7.834  1.00 60.32           N  
ATOM    241  CA  THR A  32      -3.069  -0.041   7.594  1.00 60.32           C  
ATOM    242  C   THR A  32      -3.957   0.543   8.690  1.00 60.32           C  
ATOM    243  CB  THR A  32      -3.279  -1.564   7.517  1.00 60.32           C  
ATOM    244  O   THR A  32      -3.749   0.272   9.874  1.00 60.32           O  
ATOM    245  CG2 THR A  32      -4.712  -1.902   7.116  1.00 60.32           C  
ATOM    246  OG1 THR A  32      -2.381  -2.116   6.546  1.00 60.32           O  
ATOM    247  N   PRO A  33      -4.503   1.878   8.490  1.00 57.08           N  
ATOM    248  CA  PRO A  33      -5.498   2.153   9.530  1.00 57.08           C  
ATOM    249  C   PRO A  33      -6.479   0.999   9.727  1.00 57.08           C  
ATOM    250  CB  PRO A  33      -6.219   3.399   9.008  1.00 57.08           C  
ATOM    251  O   PRO A  33      -6.861   0.336   8.760  1.00 57.08           O  
ATOM    252  CG  PRO A  33      -5.886   3.450   7.552  1.00 57.08           C  
ATOM    253  CD  PRO A  33      -4.666   2.609   7.311  1.00 57.08           C  
ATOM    254  N   GLU A  34      -6.221  -0.107  10.545  1.00 60.11           N  
ATOM    255  CA  GLU A  34      -7.321  -1.037  10.785  1.00 60.11           C  
ATOM    256  C   GLU A  34      -8.666  -0.401  10.443  1.00 60.11           C  
ATOM    257  CB  GLU A  34      -7.318  -1.509  12.241  1.00 60.11           C  
ATOM    258  O   GLU A  34      -8.940   0.734  10.838  1.00 60.11           O  
ATOM    259  CG  GLU A  34      -6.154  -2.427  12.587  1.00 60.11           C  
ATOM    260  CD  GLU A  34      -6.554  -3.890  12.691  1.00 60.11           C  
ATOM    261  OE1 GLU A  34      -5.681  -4.771  12.520  1.00 60.11           O  
ATOM    262  OE2 GLU A  34      -7.749  -4.157  12.946  1.00 60.11           O  
ATOM    263  N   PRO A  35      -9.234  -0.626   9.180  1.00 55.10           N  
ATOM    264  CA  PRO A  35     -10.572  -0.126   8.855  1.00 55.10           C  
ATOM    265  C   PRO A  35     -11.560  -0.293  10.007  1.00 55.10           C  
ATOM    266  CB  PRO A  35     -10.985  -0.980   7.654  1.00 55.10           C  
ATOM    267  O   PRO A  35     -11.712  -1.395  10.540  1.00 55.10           O  
ATOM    268  CG  PRO A  35     -10.082  -2.170   7.702  1.00 55.10           C  
ATOM    269  CD  PRO A  35      -8.887  -1.828   8.545  1.00 55.10           C  
ATOM    270  N   GLY A  36     -11.542   0.432  11.167  1.00 58.23           N  
ATOM    271  CA  GLY A  36     -12.847   0.670  11.763  1.00 58.23           C  
ATOM    272  C   GLY A  36     -12.795   0.820  13.272  1.00 58.23           C  
ATOM    273  O   GLY A  36     -11.942   0.222  13.931  1.00 58.23           O  
ATOM    274  N   ILE A  37     -12.450   1.891  13.779  1.00 57.54           N  
ATOM    275  CA  ILE A  37     -12.838   2.253  15.138  1.00 57.54           C  
ATOM    276  C   ILE A  37     -13.586   1.092  15.788  1.00 57.54           C  
ATOM    277  CB  ILE A  37     -13.708   3.530  15.157  1.00 57.54           C  
ATOM    278  O   ILE A  37     -14.595   0.620  15.257  1.00 57.54           O  
ATOM    279  CG1 ILE A  37     -13.121   4.590  14.219  1.00 57.54           C  
ATOM    280  CG2 ILE A  37     -13.841   4.072  16.583  1.00 57.54           C  
ATOM    281  CD1 ILE A  37     -14.001   5.821  14.048  1.00 57.54           C  
ATOM    282  N   TYR A  38     -12.968  -0.045  16.013  1.00 62.67           N  
ATOM    283  CA  TYR A  38     -13.731  -0.922  16.894  1.00 62.67           C  
ATOM    284  C   TYR A  38     -14.254  -0.158  18.104  1.00 62.67           C  
ATOM    285  CB  TYR A  38     -12.870  -2.103  17.354  1.00 62.67           C  
ATOM    286  O   TYR A  38     -13.478   0.257  18.967  1.00 62.67           O  
ATOM    287  CG  TYR A  38     -12.404  -2.991  16.226  1.00 62.67           C  
ATOM    288  CD1 TYR A  38     -13.252  -3.947  15.671  1.00 62.67           C  
ATOM    289  CD2 TYR A  38     -11.117  -2.877  15.714  1.00 62.67           C  
ATOM    290  CE1 TYR A  38     -12.827  -4.769  14.632  1.00 62.67           C  
ATOM    291  CE2 TYR A  38     -10.681  -3.693  14.675  1.00 62.67           C  
ATOM    292  OH  TYR A  38     -11.115  -5.446  13.114  1.00 62.67           O  
ATOM    293  CZ  TYR A  38     -11.542  -4.635  14.142  1.00 62.67           C  
ATOM    294  N   MET A  39     -15.118   0.838  17.872  1.00 60.33           N  
ATOM    295  CA  MET A  39     -15.768   1.158  19.140  1.00 60.33           C  
ATOM    296  C   MET A  39     -16.672   0.016  19.592  1.00 60.33           C  
ATOM    297  CB  MET A  39     -16.578   2.450  19.018  1.00 60.33           C  
ATOM    298  O   MET A  39     -17.517  -0.452  18.827  1.00 60.33           O  
ATOM    299  CG  MET A  39     -15.728   3.685  18.764  1.00 60.33           C  
ATOM    300  SD  MET A  39     -16.740   5.197  18.525  1.00 60.33           S  
ATOM    301  CE  MET A  39     -17.073   5.636  20.254  1.00 60.33           C  
ATOM    302  N   PHE A  40     -16.233  -1.061  20.081  1.00 64.58           N  
ATOM    303  CA  PHE A  40     -17.182  -1.855  20.851  1.00 64.58           C  
ATOM    304  C   PHE A  40     -17.607  -1.116  22.115  1.00 64.58           C  
ATOM    305  CB  PHE A  40     -16.577  -3.214  21.217  1.00 64.58           C  
ATOM    306  O   PHE A  40     -16.790  -0.449  22.754  1.00 64.58           O  
ATOM    307  CG  PHE A  40     -16.117  -4.013  20.027  1.00 64.58           C  
ATOM    308  CD1 PHE A  40     -17.012  -4.795  19.308  1.00 64.58           C  
ATOM    309  CD2 PHE A  40     -14.787  -3.981  19.628  1.00 64.58           C  
ATOM    310  CE1 PHE A  40     -16.589  -5.535  18.207  1.00 64.58           C  
ATOM    311  CE2 PHE A  40     -14.356  -4.718  18.528  1.00 64.58           C  
ATOM    312  CZ  PHE A  40     -15.258  -5.495  17.820  1.00 64.58           C  
ATOM    313  N   ASN A  41     -18.529  -0.345  22.101  1.00 64.87           N  
ATOM    314  CA  ASN A  41     -19.357   0.008  23.249  1.00 64.87           C  
ATOM    315  C   ASN A  41     -18.987  -0.812  24.481  1.00 64.87           C  
ATOM    316  CB  ASN A  41     -20.840  -0.172  22.917  1.00 64.87           C  
ATOM    317  O   ASN A  41     -18.937  -2.042  24.421  1.00 64.87           O  
ATOM    318  CG  ASN A  41     -21.299   0.728  21.787  1.00 64.87           C  
ATOM    319  ND2 ASN A  41     -22.394   1.446  22.008  1.00 64.87           N  
ATOM    320  OD1 ASN A  41     -20.675   0.777  20.723  1.00 64.87           O  
ATOM    321  N   MET A  42     -17.959  -0.513  25.275  1.00 61.79           N  
ATOM    322  CA  MET A  42     -17.697  -1.044  26.610  1.00 61.79           C  
ATOM    323  C   MET A  42     -18.875  -0.781  27.541  1.00 61.79           C  
ATOM    324  CB  MET A  42     -16.422  -0.431  27.193  1.00 61.79           C  
ATOM    325  O   MET A  42     -18.796   0.078  28.421  1.00 61.79           O  
ATOM    326  CG  MET A  42     -15.148  -1.135  26.755  1.00 61.79           C  
ATOM    327  SD  MET A  42     -13.654  -0.098  26.996  1.00 61.79           S  
ATOM    328  CE  MET A  42     -12.411  -1.130  26.170  1.00 61.79           C  
ATOM    329  N   GLU A  43     -20.093  -1.076  27.061  1.00 73.03           N  
ATOM    330  CA  GLU A  43     -20.940  -1.046  28.250  1.00 73.03           C  
ATOM    331  C   GLU A  43     -20.784  -2.324  29.070  1.00 73.03           C  
ATOM    332  CB  GLU A  43     -22.407  -0.847  27.860  1.00 73.03           C  
ATOM    333  O   GLU A  43     -20.829  -3.428  28.523  1.00 73.03           O  
ATOM    334  CG  GLU A  43     -23.256  -0.226  28.960  1.00 73.03           C  
ATOM    335  CD  GLU A  43     -24.747  -0.453  28.766  1.00 73.03           C  
ATOM    336  OE1 GLU A  43     -25.522  -0.247  29.727  1.00 73.03           O  
ATOM    337  OE2 GLU A  43     -25.143  -0.840  27.644  1.00 73.03           O  
ATOM    338  N   PRO A  44     -20.076  -2.162  30.303  1.00 64.59           N  
ATOM    339  CA  PRO A  44     -19.889  -3.159  31.360  1.00 64.59           C  
ATOM    340  C   PRO A  44     -21.112  -4.053  31.551  1.00 64.59           C  
ATOM    341  CB  PRO A  44     -19.635  -2.307  32.606  1.00 64.59           C  
ATOM    342  O   PRO A  44     -22.248  -3.578  31.465  1.00 64.59           O  
ATOM    343  CG  PRO A  44     -20.044  -0.924  32.214  1.00 64.59           C  
ATOM    344  CD  PRO A  44     -20.260  -0.894  30.728  1.00 64.59           C  
ATOM    345  N   SER A  45     -21.082  -5.234  31.060  1.00 66.76           N  
ATOM    346  CA  SER A  45     -21.448  -6.581  31.486  1.00 66.76           C  
ATOM    347  C   SER A  45     -21.380  -6.719  33.004  1.00 66.76           C  
ATOM    348  CB  SER A  45     -20.536  -7.618  30.830  1.00 66.76           C  
ATOM    349  O   SER A  45     -20.393  -6.320  33.625  1.00 66.76           O  
ATOM    350  OG  SER A  45     -19.188  -7.423  31.225  1.00 66.76           O  
ATOM    351  N   GLN A  46     -22.446  -6.034  33.711  1.00 39.33           N  
ATOM    352  CA  GLN A  46     -23.033  -6.827  34.786  1.00 39.33           C  
ATOM    353  C   GLN A  46     -23.727  -5.935  35.812  1.00 39.33           C  
ATOM    354  CB  GLN A  46     -21.964  -7.680  35.471  1.00 39.33           C  
ATOM    355  O   GLN A  46     -23.282  -4.815  36.071  1.00 39.33           O  
ATOM    356  CG  GLN A  46     -21.458  -8.834  34.616  1.00 39.33           C  
ATOM    357  CD  GLN A  46     -21.140 -10.073  35.432  1.00 39.33           C  
ATOM    358  NE2 GLN A  46     -21.756 -11.194  35.073  1.00 39.33           N  
ATOM    359  OE1 GLN A  46     -20.346 -10.024  36.377  1.00 39.33           O  
ATOM    360  N   PRO A  47     -24.493  -6.885  36.647  1.00 52.23           N  
ATOM    361  CA  PRO A  47     -24.291  -8.314  36.399  1.00 52.23           C  
ATOM    362  C   PRO A  47     -25.529  -8.993  35.817  1.00 52.23           C  
ATOM    363  CB  PRO A  47     -23.966  -8.871  37.787  1.00 52.23           C  
ATOM    364  O   PRO A  47     -26.622  -8.421  35.845  1.00 52.23           O  
ATOM    365  CG  PRO A  47     -24.787  -8.051  38.730  1.00 52.23           C  
ATOM    366  CD  PRO A  47     -25.471  -6.967  37.947  1.00 52.23           C  
TER     367      PRO A  47
ENDMDL
END
