# Supplementary material for: An integrative multitiered computational analysis for better understanding the structure and function of 85 miniproteins
Source: NAR Genom Bioinform. 2025 Dec 3;7(4):lqaf178. doi: 10.1093/nargab/lqaf178 (PMC12673850; doi:10.1093/nargab/lqaf178)
Supplement: lqaf178_Supplemental_Files [file lqaf178_supplemental_files.zip › FA66E/FA66E_AF2.pdb]

MODEL     1
ATOM      1  N   MET A   1      22.153 -17.953 -25.457  1.00 47.96           N  
ATOM      2  CA  MET A   1      22.193 -16.499 -25.586  1.00 47.96           C  
ATOM      3  C   MET A   1      21.088 -15.849 -24.760  1.00 47.96           C  
ATOM      4  CB  MET A   1      22.062 -16.085 -27.053  1.00 47.96           C  
ATOM      5  O   MET A   1      19.906 -15.992 -25.076  1.00 47.96           O  
ATOM      6  CG  MET A   1      23.304 -15.413 -27.614  1.00 47.96           C  
ATOM      7  SD  MET A   1      23.122 -14.964 -29.384  1.00 47.96           S  
ATOM      8  CE  MET A   1      24.771 -15.409 -29.998  1.00 47.96           C  
ATOM      9  N   LEU A   2      21.076 -15.912 -23.299  1.00 55.20           N  
ATOM     10  CA  LEU A   2      20.163 -15.422 -22.272  1.00 55.20           C  
ATOM     11  C   LEU A   2      20.355 -13.927 -22.043  1.00 55.20           C  
ATOM     12  CB  LEU A   2      20.373 -16.183 -20.960  1.00 55.20           C  
ATOM     13  O   LEU A   2      21.334 -13.511 -21.418  1.00 55.20           O  
ATOM     14  CG  LEU A   2      19.194 -17.025 -20.469  1.00 55.20           C  
ATOM     15  CD1 LEU A   2      19.529 -18.510 -20.563  1.00 55.20           C  
ATOM     16  CD2 LEU A   2      18.824 -16.644 -19.040  1.00 55.20           C  
ATOM     17  N   ALA A   3      20.245 -13.190 -23.156  1.00 54.35           N  
ATOM     18  CA  ALA A   3      20.163 -11.764 -22.850  1.00 54.35           C  
ATOM     19  C   ALA A   3      18.710 -11.314 -22.718  1.00 54.35           C  
ATOM     20  CB  ALA A   3      20.873 -10.947 -23.927  1.00 54.35           C  
ATOM     21  O   ALA A   3      17.974 -11.273 -23.706  1.00 54.35           O  
ATOM     22  N   SER A   4      17.970 -11.838 -21.815  1.00 55.10           N  
ATOM     23  CA  SER A   4      16.713 -11.097 -21.785  1.00 55.10           C  
ATOM     24  C   SER A   4      16.189 -10.957 -20.360  1.00 55.10           C  
ATOM     25  CB  SER A   4      15.664 -11.785 -22.658  1.00 55.10           C  
ATOM     26  O   SER A   4      15.012 -11.215 -20.098  1.00 55.10           O  
ATOM     27  OG  SER A   4      15.957 -11.606 -24.033  1.00 55.10           O  
ATOM     28  N   GLY A   5      16.978 -10.844 -19.345  1.00 55.96           N  
ATOM     29  CA  GLY A   5      16.445 -10.495 -18.038  1.00 55.96           C  
ATOM     30  C   GLY A   5      17.071  -9.242 -17.454  1.00 55.96           C  
ATOM     31  O   GLY A   5      16.475  -8.585 -16.597  1.00 55.96           O  
ATOM     32  N   ALA A   6      18.164  -8.779 -17.955  1.00 56.58           N  
ATOM     33  CA  ALA A   6      18.860  -7.581 -17.493  1.00 56.58           C  
ATOM     34  C   ALA A   6      18.340  -6.335 -18.203  1.00 56.58           C  
ATOM     35  CB  ALA A   6      20.365  -7.723 -17.708  1.00 56.58           C  
ATOM     36  O   ALA A   6      18.339  -5.242 -17.633  1.00 56.58           O  
ATOM     37  N   GLU A   7      17.686  -6.463 -19.271  1.00 53.37           N  
ATOM     38  CA  GLU A   7      17.148  -5.332 -20.022  1.00 53.37           C  
ATOM     39  C   GLU A   7      15.746  -4.968 -19.542  1.00 53.37           C  
ATOM     40  CB  GLU A   7      17.128  -5.642 -21.521  1.00 53.37           C  
ATOM     41  O   GLU A   7      15.375  -3.793 -19.527  1.00 53.37           O  
ATOM     42  CG  GLU A   7      18.233  -4.953 -22.307  1.00 53.37           C  
ATOM     43  CD  GLU A   7      18.328  -5.425 -23.749  1.00 53.37           C  
ATOM     44  OE1 GLU A   7      17.709  -4.794 -24.636  1.00 53.37           O  
ATOM     45  OE2 GLU A   7      19.026  -6.434 -23.994  1.00 53.37           O  
ATOM     46  N   SER A   8      15.082  -5.888 -18.952  1.00 60.14           N  
ATOM     47  CA  SER A   8      13.715  -5.728 -18.466  1.00 60.14           C  
ATOM     48  C   SER A   8      13.694  -5.142 -17.058  1.00 60.14           C  
ATOM     49  CB  SER A   8      12.980  -7.068 -18.480  1.00 60.14           C  
ATOM     50  O   SER A   8      12.814  -4.345 -16.724  1.00 60.14           O  
ATOM     51  OG  SER A   8      12.249  -7.228 -19.684  1.00 60.14           O  
ATOM     52  N   GLN A   9      14.717  -5.372 -16.375  1.00 59.33           N  
ATOM     53  CA  GLN A   9      14.880  -4.823 -15.033  1.00 59.33           C  
ATOM     54  C   GLN A   9      15.398  -3.388 -15.086  1.00 59.33           C  
ATOM     55  CB  GLN A   9      15.829  -5.693 -14.208  1.00 59.33           C  
ATOM     56  O   GLN A   9      14.971  -2.539 -14.300  1.00 59.33           O  
ATOM     57  CG  GLN A   9      15.189  -6.970 -13.679  1.00 59.33           C  
ATOM     58  CD  GLN A   9      16.049  -7.673 -12.646  1.00 59.33           C  
ATOM     59  NE2 GLN A   9      15.530  -8.759 -12.083  1.00 59.33           N  
ATOM     60  OE1 GLN A   9      17.170  -7.244 -12.356  1.00 59.33           O  
ATOM     61  N   ASP A  10      16.297  -3.158 -16.018  1.00 59.77           N  
ATOM     62  CA  ASP A  10      16.808  -1.810 -16.245  1.00 59.77           C  
ATOM     63  C   ASP A  10      15.706  -0.883 -16.753  1.00 59.77           C  
ATOM     64  CB  ASP A  10      17.973  -1.836 -17.237  1.00 59.77           C  
ATOM     65  O   ASP A  10      15.679   0.302 -16.414  1.00 59.77           O  
ATOM     66  CG  ASP A  10      19.203  -2.537 -16.688  1.00 59.77           C  
ATOM     67  OD1 ASP A  10      19.858  -1.992 -15.773  1.00 59.77           O  
ATOM     68  OD2 ASP A  10      19.523  -3.642 -17.177  1.00 59.77           O  
ATOM     69  N   ARG A  11      14.854  -1.407 -17.507  1.00 56.94           N  
ATOM     70  CA  ARG A  11      13.706  -0.699 -18.064  1.00 56.94           C  
ATOM     71  C   ARG A  11      12.636  -0.472 -17.002  1.00 56.94           C  
ATOM     72  CB  ARG A  11      13.116  -1.474 -19.244  1.00 56.94           C  
ATOM     73  O   ARG A  11      12.019   0.595 -16.952  1.00 56.94           O  
ATOM     74  CG  ARG A  11      12.563  -0.588 -20.349  1.00 56.94           C  
ATOM     75  CD  ARG A  11      11.744  -1.384 -21.354  1.00 56.94           C  
ATOM     76  NE  ARG A  11      12.358  -1.374 -22.679  1.00 56.94           N  
ATOM     77  NH1 ARG A  11      10.813  -2.802 -23.633  1.00 56.94           N  
ATOM     78  NH2 ARG A  11      12.538  -1.968 -24.890  1.00 56.94           N  
ATOM     79  CZ  ARG A  11      11.902  -2.048 -23.731  1.00 56.94           C  
ATOM     80  N   TYR A  12      12.421  -1.406 -16.061  1.00 57.43           N  
ATOM     81  CA  TYR A  12      11.538  -1.271 -14.908  1.00 57.43           C  
ATOM     82  C   TYR A  12      12.069  -0.226 -13.934  1.00 57.43           C  
ATOM     83  CB  TYR A  12      11.376  -2.616 -14.193  1.00 57.43           C  
ATOM     84  O   TYR A  12      11.302   0.578 -13.397  1.00 57.43           O  
ATOM     85  CG  TYR A  12      10.448  -2.564 -13.004  1.00 57.43           C  
ATOM     86  CD1 TYR A  12      10.950  -2.563 -11.704  1.00 57.43           C  
ATOM     87  CD2 TYR A  12       9.069  -2.518 -13.177  1.00 57.43           C  
ATOM     88  CE1 TYR A  12      10.098  -2.517 -10.605  1.00 57.43           C  
ATOM     89  CE2 TYR A  12       8.209  -2.472 -12.085  1.00 57.43           C  
ATOM     90  OH  TYR A  12       7.884  -2.426  -9.721  1.00 57.43           O  
ATOM     91  CZ  TYR A  12       8.732  -2.471 -10.805  1.00 57.43           C  
ATOM     92  N   ARG A  13      13.339  -0.125 -13.815  1.00 60.84           N  
ATOM     93  CA  ARG A  13      13.982   0.884 -12.979  1.00 60.84           C  
ATOM     94  C   ARG A  13      13.971   2.248 -13.661  1.00 60.84           C  
ATOM     95  CB  ARG A  13      15.420   0.474 -12.651  1.00 60.84           C  
ATOM     96  O   ARG A  13      13.814   3.277 -13.001  1.00 60.84           O  
ATOM     97  CG  ARG A  13      15.588  -0.124 -11.263  1.00 60.84           C  
ATOM     98  CD  ARG A  13      16.793   0.461 -10.539  1.00 60.84           C  
ATOM     99  NE  ARG A  13      17.175  -0.350  -9.387  1.00 60.84           N  
ATOM    100  NH1 ARG A  13      19.154   0.775  -8.991  1.00 60.84           N  
ATOM    101  NH2 ARG A  13      18.538  -0.978  -7.648  1.00 60.84           N  
ATOM    102  CZ  ARG A  13      18.288  -0.182  -8.678  1.00 60.84           C  
ATOM    103  N   ASN A  14      13.885   2.245 -15.020  1.00 59.07           N  
ATOM    104  CA  ASN A  14      14.087   3.500 -15.737  1.00 59.07           C  
ATOM    105  C   ASN A  14      12.778   4.037 -16.307  1.00 59.07           C  
ATOM    106  CB  ASN A  14      15.118   3.320 -16.853  1.00 59.07           C  
ATOM    107  O   ASN A  14      12.783   4.961 -17.121  1.00 59.07           O  
ATOM    108  CG  ASN A  14      16.532   3.176 -16.325  1.00 59.07           C  
ATOM    109  ND2 ASN A  14      17.168   2.052 -16.632  1.00 59.07           N  
ATOM    110  OD1 ASN A  14      17.048   4.068 -15.646  1.00 59.07           O  
ATOM    111  N   THR A  15      11.587   3.253 -15.947  1.00 55.01           N  
ATOM    112  CA  THR A  15      10.291   3.797 -16.338  1.00 55.01           C  
ATOM    113  C   THR A  15       9.798   4.812 -15.310  1.00 55.01           C  
ATOM    114  CB  THR A  15       9.243   2.680 -16.502  1.00 55.01           C  
ATOM    115  O   THR A  15       9.868   4.566 -14.104  1.00 55.01           O  
ATOM    116  CG2 THR A  15       8.185   3.066 -17.531  1.00 55.01           C  
ATOM    117  OG1 THR A  15       9.897   1.480 -16.934  1.00 55.01           O  
ATOM    118  N   PRO A  16       9.874   6.056 -15.557  1.00 57.00           N  
ATOM    119  CA  PRO A  16       9.534   7.188 -14.691  1.00 57.00           C  
ATOM    120  C   PRO A  16       8.282   6.936 -13.855  1.00 57.00           C  
ATOM    121  CB  PRO A  16       9.308   8.333 -15.681  1.00 57.00           C  
ATOM    122  O   PRO A  16       7.986   7.701 -12.933  1.00 57.00           O  
ATOM    123  CG  PRO A  16       9.470   7.710 -17.030  1.00 57.00           C  
ATOM    124  CD  PRO A  16       9.755   6.247 -16.848  1.00 57.00           C  
ATOM    125  N   SER A  17       7.590   5.699 -13.903  1.00 55.59           N  
ATOM    126  CA  SER A  17       6.334   5.414 -13.216  1.00 55.59           C  
ATOM    127  C   SER A  17       6.546   4.443 -12.059  1.00 55.59           C  
ATOM    128  CB  SER A  17       5.307   4.840 -14.192  1.00 55.59           C  
ATOM    129  O   SER A  17       5.703   3.581 -11.803  1.00 55.59           O  
ATOM    130  OG  SER A  17       4.008   5.327 -13.899  1.00 55.59           O  
ATOM    131  N   SER A  18       7.710   4.118 -11.653  1.00 57.44           N  
ATOM    132  CA  SER A  18       7.808   3.032 -10.682  1.00 57.44           C  
ATOM    133  C   SER A  18       8.193   3.556  -9.303  1.00 57.44           C  
ATOM    134  CB  SER A  18       8.827   1.990 -11.144  1.00 57.44           C  
ATOM    135  O   SER A  18       7.949   2.895  -8.292  1.00 57.44           O  
ATOM    136  OG  SER A  18       8.771   0.834 -10.326  1.00 57.44           O  
ATOM    137  N   ARG A  19       8.010   4.686  -8.925  1.00 60.27           N  
ATOM    138  CA  ARG A  19       8.000   5.089  -7.522  1.00 60.27           C  
ATOM    139  C   ARG A  19       7.180   6.360  -7.324  1.00 60.27           C  
ATOM    140  CB  ARG A  19       9.427   5.302  -7.013  1.00 60.27           C  
ATOM    141  O   ARG A  19       7.567   7.434  -7.789  1.00 60.27           O  
ATOM    142  CG  ARG A  19      10.173   4.011  -6.716  1.00 60.27           C  
ATOM    143  CD  ARG A  19      11.587   4.279  -6.218  1.00 60.27           C  
ATOM    144  NE  ARG A  19      11.635   4.392  -4.763  1.00 60.27           N  
ATOM    145  NH1 ARG A  19      13.923   4.118  -4.610  1.00 60.27           N  
ATOM    146  NH2 ARG A  19      12.672   4.429  -2.715  1.00 60.27           N  
ATOM    147  CZ  ARG A  19      12.743   4.313  -4.033  1.00 60.27           C  
ATOM    148  N   ILE A  20       5.966   6.405  -7.776  1.00 60.23           N  
ATOM    149  CA  ILE A  20       5.126   7.572  -7.533  1.00 60.23           C  
ATOM    150  C   ILE A  20       5.106   7.892  -6.040  1.00 60.23           C  
ATOM    151  CB  ILE A  20       3.688   7.352  -8.054  1.00 60.23           C  
ATOM    152  O   ILE A  20       4.721   7.051  -5.224  1.00 60.23           O  
ATOM    153  CG1 ILE A  20       3.716   6.846  -9.500  1.00 60.23           C  
ATOM    154  CG2 ILE A  20       2.870   8.642  -7.940  1.00 60.23           C  
ATOM    155  CD1 ILE A  20       2.341   6.522 -10.069  1.00 60.23           C  
ATOM    156  N   PHE A  21       6.113   8.517  -5.559  1.00 58.21           N  
ATOM    157  CA  PHE A  21       6.087   9.217  -4.280  1.00 58.21           C  
ATOM    158  C   PHE A  21       5.038  10.322  -4.290  1.00 58.21           C  
ATOM    159  CB  PHE A  21       7.465   9.803  -3.958  1.00 58.21           C  
ATOM    160  O   PHE A  21       5.054  11.193  -5.162  1.00 58.21           O  
ATOM    161  CG  PHE A  21       7.561  10.407  -2.583  1.00 58.21           C  
ATOM    162  CD1 PHE A  21       7.362  11.769  -2.390  1.00 58.21           C  
ATOM    163  CD2 PHE A  21       7.850   9.612  -1.481  1.00 58.21           C  
ATOM    164  CE1 PHE A  21       7.451  12.330  -1.119  1.00 58.21           C  
ATOM    165  CE2 PHE A  21       7.940  10.165  -0.207  1.00 58.21           C  
ATOM    166  CZ  PHE A  21       7.741  11.525  -0.028  1.00 58.21           C  
ATOM    167  N   THR A  22       3.805  10.112  -4.020  1.00 58.08           N  
ATOM    168  CA  THR A  22       2.857  11.205  -3.836  1.00 58.08           C  
ATOM    169  C   THR A  22       3.187  12.000  -2.576  1.00 58.08           C  
ATOM    170  CB  THR A  22       1.411  10.683  -3.753  1.00 58.08           C  
ATOM    171  O   THR A  22       3.163  11.457  -1.469  1.00 58.08           O  
ATOM    172  CG2 THR A  22       0.410  11.774  -4.122  1.00 58.08           C  
ATOM    173  OG1 THR A  22       1.254   9.581  -4.656  1.00 58.08           O  
ATOM    174  N   PRO A  23       4.076  13.070  -2.656  1.00 51.34           N  
ATOM    175  CA  PRO A  23       4.346  13.897  -1.477  1.00 51.34           C  
ATOM    176  C   PRO A  23       3.071  14.374  -0.786  1.00 51.34           C  
ATOM    177  CB  PRO A  23       5.132  15.079  -2.049  1.00 51.34           C  
ATOM    178  O   PRO A  23       2.092  14.713  -1.454  1.00 51.34           O  
ATOM    179  CG  PRO A  23       5.130  14.860  -3.528  1.00 51.34           C  
ATOM    180  CD  PRO A  23       4.361  13.605  -3.823  1.00 51.34           C  
ATOM    181  N   GLY A  24       2.652  13.620   0.338  1.00 58.29           N  
ATOM    182  CA  GLY A  24       1.523  13.975   1.183  1.00 58.29           C  
ATOM    183  C   GLY A  24       0.603  12.805   1.473  1.00 58.29           C  
ATOM    184  O   GLY A  24      -0.477  12.983   2.040  1.00 58.29           O  
ATOM    185  N   PHE A  25       1.012  11.650   0.849  1.00 64.04           N  
ATOM    186  CA  PHE A  25       0.297  10.409   1.118  1.00 64.04           C  
ATOM    187  C   PHE A  25       0.944   9.651   2.272  1.00 64.04           C  
ATOM    188  CB  PHE A  25       0.259   9.526  -0.133  1.00 64.04           C  
ATOM    189  O   PHE A  25       2.128   9.313   2.213  1.00 64.04           O  
ATOM    190  CG  PHE A  25      -0.603   8.301   0.014  1.00 64.04           C  
ATOM    191  CD1 PHE A  25      -0.032   7.057   0.247  1.00 64.04           C  
ATOM    192  CD2 PHE A  25      -1.985   8.395  -0.082  1.00 64.04           C  
ATOM    193  CE1 PHE A  25      -0.827   5.921   0.384  1.00 64.04           C  
ATOM    194  CE2 PHE A  25      -2.786   7.265   0.053  1.00 64.04           C  
ATOM    195  CZ  PHE A  25      -2.205   6.029   0.285  1.00 64.04           C  
ATOM    196  N   ARG A  26       0.512   9.884   3.449  1.00 62.31           N  
ATOM    197  CA  ARG A  26       0.916   9.103   4.614  1.00 62.31           C  
ATOM    198  C   ARG A  26       0.045   7.861   4.770  1.00 62.31           C  
ATOM    199  CB  ARG A  26       0.845   9.956   5.883  1.00 62.31           C  
ATOM    200  O   ARG A  26      -1.166   7.967   4.973  1.00 62.31           O  
ATOM    201  CG  ARG A  26       1.858  11.089   5.921  1.00 62.31           C  
ATOM    202  CD  ARG A  26       1.754  11.895   7.209  1.00 62.31           C  
ATOM    203  NE  ARG A  26       2.632  13.061   7.187  1.00 62.31           N  
ATOM    204  NH1 ARG A  26       2.941  13.130   9.475  1.00 62.31           N  
ATOM    205  NH2 ARG A  26       3.961  14.680   8.130  1.00 62.31           N  
ATOM    206  CZ  ARG A  26       3.176  13.621   8.264  1.00 62.31           C  
ATOM    207  N   PRO A  27       0.570   6.678   4.170  1.00 60.63           N  
ATOM    208  CA  PRO A  27      -0.263   5.497   4.409  1.00 60.63           C  
ATOM    209  C   PRO A  27      -0.721   5.381   5.861  1.00 60.63           C  
ATOM    210  CB  PRO A  27       0.659   4.334   4.033  1.00 60.63           C  
ATOM    211  O   PRO A  27      -0.011   5.815   6.772  1.00 60.63           O  
ATOM    212  CG  PRO A  27       2.036   4.913   4.061  1.00 60.63           C  
ATOM    213  CD  PRO A  27       1.927   6.408   3.969  1.00 60.63           C  
ATOM    214  N   THR A  28      -1.981   5.732   6.222  1.00 68.71           N  
ATOM    215  CA  THR A  28      -2.519   5.446   7.548  1.00 68.71           C  
ATOM    216  C   THR A  28      -1.988   4.114   8.070  1.00 68.71           C  
ATOM    217  CB  THR A  28      -4.058   5.417   7.532  1.00 68.71           C  
ATOM    218  O   THR A  28      -1.972   3.118   7.344  1.00 68.71           O  
ATOM    219  CG2 THR A  28      -4.630   5.826   8.886  1.00 68.71           C  
ATOM    220  OG1 THR A  28      -4.537   6.323   6.531  1.00 68.71           O  
ATOM    221  N   PRO A  29      -1.023   4.137   9.005  1.00 64.13           N  
ATOM    222  CA  PRO A  29      -0.661   2.828   9.554  1.00 64.13           C  
ATOM    223  C   PRO A  29      -1.864   1.900   9.709  1.00 64.13           C  
ATOM    224  CB  PRO A  29      -0.057   3.173  10.918  1.00 64.13           C  
ATOM    225  O   PRO A  29      -2.968   2.360  10.012  1.00 64.13           O  
ATOM    226  CG  PRO A  29      -0.274   4.644  11.071  1.00 64.13           C  
ATOM    227  CD  PRO A  29      -0.890   5.169   9.807  1.00 64.13           C  
ATOM    228  N   ALA A  30      -2.076   0.976   8.802  1.00 67.68           N  
ATOM    229  CA  ALA A  30      -3.002  -0.140   8.969  1.00 67.68           C  
ATOM    230  C   ALA A  30      -3.157  -0.509  10.442  1.00 67.68           C  
ATOM    231  CB  ALA A  30      -2.528  -1.350   8.168  1.00 67.68           C  
ATOM    232  O   ALA A  30      -2.173  -0.551  11.184  1.00 67.68           O  
ATOM    233  N   THR A  31      -4.117   0.094  11.177  1.00 65.21           N  
ATOM    234  CA  THR A  31      -4.545  -0.269  12.523  1.00 65.21           C  
ATOM    235  C   THR A  31      -4.456  -1.778  12.730  1.00 65.21           C  
ATOM    236  CB  THR A  31      -5.984   0.205  12.799  1.00 65.21           C  
ATOM    237  O   THR A  31      -4.989  -2.553  11.932  1.00 65.21           O  
ATOM    238  CG2 THR A  31      -6.311   0.134  14.286  1.00 65.21           C  
ATOM    239  OG1 THR A  31      -6.128   1.559  12.353  1.00 65.21           O  
ATOM    240  N   THR A  32      -3.223  -2.297  12.790  1.00 65.12           N  
ATOM    241  CA  THR A  32      -3.130  -3.666  13.286  1.00 65.12           C  
ATOM    242  C   THR A  32      -4.298  -3.984  14.215  1.00 65.12           C  
ATOM    243  CB  THR A  32      -1.802  -3.903  14.027  1.00 65.12           C  
ATOM    244  O   THR A  32      -4.575  -3.233  15.152  1.00 65.12           O  
ATOM    245  CG2 THR A  32      -1.614  -5.379  14.362  1.00 65.12           C  
ATOM    246  OG1 THR A  32      -0.715  -3.470  13.199  1.00 65.12           O  
ATOM    247  N   PRO A  33      -5.382  -4.720  13.707  1.00 62.26           N  
ATOM    248  CA  PRO A  33      -6.370  -5.122  14.711  1.00 62.26           C  
ATOM    249  C   PRO A  33      -5.728  -5.675  15.982  1.00 62.26           C  
ATOM    250  CB  PRO A  33      -7.181  -6.204  13.994  1.00 62.26           C  
ATOM    251  O   PRO A  33      -4.667  -6.301  15.919  1.00 62.26           O  
ATOM    252  CG  PRO A  33      -6.325  -6.624  12.843  1.00 62.26           C  
ATOM    253  CD  PRO A  33      -5.309  -5.548  12.587  1.00 62.26           C  
ATOM    254  N   GLU A  34      -5.660  -5.040  17.167  1.00 66.42           N  
ATOM    255  CA  GLU A  34      -5.287  -5.517  18.496  1.00 66.42           C  
ATOM    256  C   GLU A  34      -5.584  -7.006  18.650  1.00 66.42           C  
ATOM    257  CB  GLU A  34      -6.020  -4.720  19.578  1.00 66.42           C  
ATOM    258  O   GLU A  34      -6.613  -7.492  18.178  1.00 66.42           O  
ATOM    259  CG  GLU A  34      -5.497  -3.302  19.757  1.00 66.42           C  
ATOM    260  CD  GLU A  34      -6.038  -2.616  21.002  1.00 66.42           C  
ATOM    261  OE1 GLU A  34      -5.418  -2.743  22.083  1.00 66.42           O  
ATOM    262  OE2 GLU A  34      -7.090  -1.947  20.897  1.00 66.42           O  
ATOM    263  N   PRO A  35      -4.508  -7.839  18.654  1.00 63.32           N  
ATOM    264  CA  PRO A  35      -4.841  -9.234  18.951  1.00 63.32           C  
ATOM    265  C   PRO A  35      -5.973  -9.366  19.967  1.00 63.32           C  
ATOM    266  CB  PRO A  35      -3.534  -9.798  19.512  1.00 63.32           C  
ATOM    267  O   PRO A  35      -6.003  -8.637  20.962  1.00 63.32           O  
ATOM    268  CG  PRO A  35      -2.724  -8.595  19.875  1.00 63.32           C  
ATOM    269  CD  PRO A  35      -3.312  -7.398  19.185  1.00 63.32           C  
ATOM    270  N   GLY A  36      -7.319  -9.140  19.605  1.00 57.44           N  
ATOM    271  CA  GLY A  36      -8.598  -9.622  20.103  1.00 57.44           C  
ATOM    272  C   GLY A  36      -8.479 -10.402  21.398  1.00 57.44           C  
ATOM    273  O   GLY A  36      -7.508 -11.135  21.600  1.00 57.44           O  
ATOM    274  N   ILE A  37      -8.278  -9.813  22.585  1.00 63.87           N  
ATOM    275  CA  ILE A  37      -8.450 -10.398  23.910  1.00 63.87           C  
ATOM    276  C   ILE A  37      -9.426 -11.569  23.835  1.00 63.87           C  
ATOM    277  CB  ILE A  37      -8.948  -9.349  24.930  1.00 63.87           C  
ATOM    278  O   ILE A  37     -10.508 -11.448  23.255  1.00 63.87           O  
ATOM    279  CG1 ILE A  37      -8.168  -8.039  24.774  1.00 63.87           C  
ATOM    280  CG2 ILE A  37      -8.833  -9.889  26.359  1.00 63.87           C  
ATOM    281  CD1 ILE A  37      -8.798  -6.854  25.493  1.00 63.87           C  
ATOM    282  N   TYR A  38      -9.008 -12.841  23.541  1.00 66.27           N  
ATOM    283  CA  TYR A  38      -9.852 -14.005  23.785  1.00 66.27           C  
ATOM    284  C   TYR A  38     -10.450 -13.960  25.186  1.00 66.27           C  
ATOM    285  CB  TYR A  38      -9.052 -15.298  23.600  1.00 66.27           C  
ATOM    286  O   TYR A  38      -9.724 -13.834  26.174  1.00 66.27           O  
ATOM    287  CG  TYR A  38      -8.513 -15.484  22.203  1.00 66.27           C  
ATOM    288  CD1 TYR A  38      -9.320 -15.987  21.185  1.00 66.27           C  
ATOM    289  CD2 TYR A  38      -7.196 -15.157  21.897  1.00 66.27           C  
ATOM    290  CE1 TYR A  38      -8.827 -16.162  19.896  1.00 66.27           C  
ATOM    291  CE2 TYR A  38      -6.692 -15.328  20.612  1.00 66.27           C  
ATOM    292  OH  TYR A  38      -7.020 -16.000  18.346  1.00 66.27           O  
ATOM    293  CZ  TYR A  38      -7.514 -15.829  19.620  1.00 66.27           C  
ATOM    294  N   MET A  39     -11.560 -13.214  25.459  1.00 67.52           N  
ATOM    295  CA  MET A  39     -12.216 -13.203  26.764  1.00 67.52           C  
ATOM    296  C   MET A  39     -12.644 -14.609  27.169  1.00 67.52           C  
ATOM    297  CB  MET A  39     -13.429 -12.271  26.748  1.00 67.52           C  
ATOM    298  O   MET A  39     -13.166 -15.365  26.347  1.00 67.52           O  
ATOM    299  CG  MET A  39     -13.076 -10.809  26.529  1.00 67.52           C  
ATOM    300  SD  MET A  39     -14.558  -9.727  26.480  1.00 67.52           S  
ATOM    301  CE  MET A  39     -14.961  -9.817  24.713  1.00 67.52           C  
ATOM    302  N   PHE A  40     -11.843 -15.474  27.829  1.00 66.75           N  
ATOM    303  CA  PHE A  40     -12.347 -16.654  28.522  1.00 66.75           C  
ATOM    304  C   PHE A  40     -13.582 -16.312  29.347  1.00 66.75           C  
ATOM    305  CB  PHE A  40     -11.263 -17.253  29.423  1.00 66.75           C  
ATOM    306  O   PHE A  40     -13.621 -15.277  30.016  1.00 66.75           O  
ATOM    307  CG  PHE A  40     -10.088 -17.814  28.669  1.00 66.75           C  
ATOM    308  CD1 PHE A  40     -10.133 -19.098  28.139  1.00 66.75           C  
ATOM    309  CD2 PHE A  40      -8.937 -17.057  28.490  1.00 66.75           C  
ATOM    310  CE1 PHE A  40      -9.047 -19.619  27.440  1.00 66.75           C  
ATOM    311  CE2 PHE A  40      -7.848 -17.572  27.792  1.00 66.75           C  
ATOM    312  CZ  PHE A  40      -7.905 -18.853  27.269  1.00 66.75           C  
ATOM    313  N   ASN A  41     -14.764 -16.576  28.828  1.00 64.00           N  
ATOM    314  CA  ASN A  41     -16.016 -16.584  29.576  1.00 64.00           C  
ATOM    315  C   ASN A  41     -15.883 -17.355  30.886  1.00 64.00           C  
ATOM    316  CB  ASN A  41     -17.145 -17.171  28.727  1.00 64.00           C  
ATOM    317  O   ASN A  41     -15.391 -18.485  30.898  1.00 64.00           O  
ATOM    318  CG  ASN A  41     -17.463 -16.323  27.511  1.00 64.00           C  
ATOM    319  ND2 ASN A  41     -18.744 -16.043  27.301  1.00 64.00           N  
ATOM    320  OD1 ASN A  41     -16.565 -15.924  26.765  1.00 64.00           O  
ATOM    321  N   MET A  42     -15.487 -16.800  32.081  1.00 63.54           N  
ATOM    322  CA  MET A  42     -15.619 -17.448  33.382  1.00 63.54           C  
ATOM    323  C   MET A  42     -17.085 -17.559  33.788  1.00 63.54           C  
ATOM    324  CB  MET A  42     -14.838 -16.679  34.449  1.00 63.54           C  
ATOM    325  O   MET A  42     -17.820 -16.571  33.751  1.00 63.54           O  
ATOM    326  CG  MET A  42     -13.353 -17.006  34.475  1.00 63.54           C  
ATOM    327  SD  MET A  42     -12.502 -16.292  35.936  1.00 63.54           S  
ATOM    328  CE  MET A  42     -10.973 -15.701  35.158  1.00 63.54           C  
ATOM    329  N   GLU A  43     -17.772 -18.508  33.177  1.00 77.88           N  
ATOM    330  CA  GLU A  43     -19.090 -18.914  33.657  1.00 77.88           C  
ATOM    331  C   GLU A  43     -19.266 -18.578  35.135  1.00 77.88           C  
ATOM    332  CB  GLU A  43     -19.308 -20.412  33.428  1.00 77.88           C  
ATOM    333  O   GLU A  43     -18.349 -18.772  35.935  1.00 77.88           O  
ATOM    334  CG  GLU A  43     -20.773 -20.822  33.398  1.00 77.88           C  
ATOM    335  CD  GLU A  43     -20.972 -22.325  33.277  1.00 77.88           C  
ATOM    336  OE1 GLU A  43     -21.113 -23.004  34.319  1.00 77.88           O  
ATOM    337  OE2 GLU A  43     -20.987 -22.827  32.131  1.00 77.88           O  
ATOM    338  N   PRO A  44     -20.238 -17.749  35.495  1.00 63.16           N  
ATOM    339  CA  PRO A  44     -20.478 -17.458  36.910  1.00 63.16           C  
ATOM    340  C   PRO A  44     -20.773 -18.712  37.729  1.00 63.16           C  
ATOM    341  CB  PRO A  44     -21.694 -16.528  36.878  1.00 63.16           C  
ATOM    342  O   PRO A  44     -21.409 -19.644  37.230  1.00 63.16           O  
ATOM    343  CG  PRO A  44     -22.296 -16.734  35.525  1.00 63.16           C  
ATOM    344  CD  PRO A  44     -21.340 -17.543  34.696  1.00 63.16           C  
ATOM    345  N   SER A  45     -19.821 -19.192  38.571  1.00 69.04           N  
ATOM    346  CA  SER A  45     -20.181 -20.259  39.499  1.00 69.04           C  
ATOM    347  C   SER A  45     -21.243 -19.795  40.489  1.00 69.04           C  
ATOM    348  CB  SER A  45     -18.946 -20.751  40.255  1.00 69.04           C  
ATOM    349  O   SER A  45     -21.085 -18.759  41.137  1.00 69.04           O  
ATOM    350  OG  SER A  45     -18.287 -19.673  40.897  1.00 69.04           O  
ATOM    351  N   GLN A  46     -22.536 -19.494  39.950  1.00 59.53           N  
ATOM    352  CA  GLN A  46     -23.695 -19.216  40.793  1.00 59.53           C  
ATOM    353  C   GLN A  46     -23.736 -20.152  41.997  1.00 59.53           C  
ATOM    354  CB  GLN A  46     -24.988 -19.341  39.986  1.00 59.53           C  
ATOM    355  O   GLN A  46     -23.441 -21.343  41.875  1.00 59.53           O  
ATOM    356  CG  GLN A  46     -25.381 -18.066  39.252  1.00 59.53           C  
ATOM    357  CD  GLN A  46     -26.681 -18.207  38.484  1.00 59.53           C  
ATOM    358  NE2 GLN A  46     -27.467 -17.136  38.445  1.00 59.53           N  
ATOM    359  OE1 GLN A  46     -26.977 -19.270  37.929  1.00 59.53           O  
ATOM    360  N   PRO A  47     -24.313 -19.563  43.144  1.00 64.10           N  
ATOM    361  CA  PRO A  47     -24.370 -18.549  44.200  1.00 64.10           C  
ATOM    362  C   PRO A  47     -23.332 -18.781  45.297  1.00 64.10           C  
ATOM    363  CB  PRO A  47     -25.790 -18.695  44.753  1.00 64.10           C  
ATOM    364  O   PRO A  47     -22.951 -19.924  45.560  1.00 64.10           O  
ATOM    365  CG  PRO A  47     -26.262 -20.020  44.249  1.00 64.10           C  
ATOM    366  CD  PRO A  47     -25.313 -20.491  43.184  1.00 64.10           C  
TER     367      PRO A  47
ENDMDL
END
