# Supplementary material for: An integrative multitiered computational analysis for better understanding the structure and function of 85 miniproteins
Source: NAR Genom Bioinform. 2025 Dec 3;7(4):lqaf178. doi: 10.1093/nargab/lqaf178 (PMC12673850; doi:10.1093/nargab/lqaf178)
Supplement: lqaf178_Supplemental_Files [file lqaf178_supplemental_files.zip › FA66E/FA66E_AF3.pdb]

MODEL     1
ATOM      1  N   MET A   1     -11.552  11.948 -33.260  1.00 48.90           N  
ATOM      2  CA  MET A   1     -11.355  12.483 -31.915  1.00 48.90           C  
ATOM      3  C   MET A   1     -11.477  11.381 -30.868  1.00 48.90           C  
ATOM      4  CB  MET A   1     -12.366  13.594 -31.625  1.00 48.90           C  
ATOM      5  O   MET A   1     -12.568  10.860 -30.633  1.00 48.90           O  
ATOM      6  CG  MET A   1     -11.853  14.988 -31.945  1.00 48.90           C  
ATOM      7  SD  MET A   1     -12.994  16.306 -31.370  1.00 48.90           S  
ATOM      8  CE  MET A   1     -13.469  17.034 -32.963  1.00 48.90           C  
ATOM      9  N   LEU A   2     -10.181  10.612 -30.448  1.00 52.73           N  
ATOM     10  CA  LEU A   2      -9.680  10.023 -29.211  1.00 52.73           C  
ATOM     11  C   LEU A   2      -8.184   9.746 -29.307  1.00 52.73           C  
ATOM     12  CB  LEU A   2     -10.431   8.727 -28.892  1.00 52.73           C  
ATOM     13  O   LEU A   2      -7.762   8.829 -30.016  1.00 52.73           O  
ATOM     14  CG  LEU A   2     -11.880   8.879 -28.428  1.00 52.73           C  
ATOM     15  CD1 LEU A   2     -12.657   7.593 -28.685  1.00 52.73           C  
ATOM     16  CD2 LEU A   2     -11.932   9.255 -26.951  1.00 52.73           C  
ATOM     17  N   ALA A   3      -7.448  10.797 -29.810  1.00 50.12           N  
ATOM     18  CA  ALA A   3      -6.041  10.974 -29.461  1.00 50.12           C  
ATOM     19  C   ALA A   3      -5.832  10.869 -27.953  1.00 50.12           C  
ATOM     20  CB  ALA A   3      -5.531  12.319 -29.974  1.00 50.12           C  
ATOM     21  O   ALA A   3      -5.230  11.755 -27.341  1.00 50.12           O  
ATOM     22  N   SER A   4      -6.456   9.839 -27.261  1.00 53.52           N  
ATOM     23  CA  SER A   4      -6.320   9.783 -25.809  1.00 53.52           C  
ATOM     24  C   SER A   4      -5.910   8.388 -25.346  1.00 53.52           C  
ATOM     25  CB  SER A   4      -7.630  10.189 -25.132  1.00 53.52           C  
ATOM     26  O   SER A   4      -6.052   8.053 -24.168  1.00 53.52           O  
ATOM     27  OG  SER A   4      -7.592  11.551 -24.741  1.00 53.52           O  
ATOM     28  N   GLY A   5      -5.163   7.670 -26.234  1.00 53.21           N  
ATOM     29  CA  GLY A   5      -4.644   6.427 -25.687  1.00 53.21           C  
ATOM     30  C   GLY A   5      -3.161   6.235 -25.943  1.00 53.21           C  
ATOM     31  O   GLY A   5      -2.533   5.352 -25.355  1.00 53.21           O  
ATOM     32  N   ALA A   6      -2.470   7.164 -26.625  1.00 52.99           N  
ATOM     33  CA  ALA A   6      -1.046   7.129 -26.948  1.00 52.99           C  
ATOM     34  C   ALA A   6      -0.285   8.215 -26.193  1.00 52.99           C  
ATOM     35  CB  ALA A   6      -0.838   7.286 -28.453  1.00 52.99           C  
ATOM     36  O   ALA A   6       0.948   8.219 -26.175  1.00 52.99           O  
ATOM     37  N   GLU A   7      -1.059   9.042 -25.385  1.00 53.51           N  
ATOM     38  CA  GLU A   7      -0.479  10.156 -24.641  1.00 53.51           C  
ATOM     39  C   GLU A   7      -0.345   9.821 -23.159  1.00 53.51           C  
ATOM     40  CB  GLU A   7      -1.324  11.420 -24.820  1.00 53.51           C  
ATOM     41  O   GLU A   7       0.266  10.575 -22.399  1.00 53.51           O  
ATOM     42  CG  GLU A   7      -0.554  12.713 -24.588  1.00 53.51           C  
ATOM     43  CD  GLU A   7      -1.398  13.960 -24.798  1.00 53.51           C  
ATOM     44  OE1 GLU A   7      -1.953  14.490 -23.809  1.00 53.51           O  
ATOM     45  OE2 GLU A   7      -1.506  14.409 -25.960  1.00 53.51           O  
ATOM     46  N   SER A   8      -0.512   8.641 -22.900  1.00 57.16           N  
ATOM     47  CA  SER A   8      -0.462   8.210 -21.507  1.00 57.16           C  
ATOM     48  C   SER A   8       0.608   7.145 -21.295  1.00 57.16           C  
ATOM     49  CB  SER A   8      -1.823   7.673 -21.062  1.00 57.16           C  
ATOM     50  O   SER A   8       0.873   6.740 -20.161  1.00 57.16           O  
ATOM     51  OG  SER A   8      -2.800   8.700 -21.082  1.00 57.16           O  
ATOM     52  N   GLN A   9       1.270   6.776 -22.382  1.00 52.91           N  
ATOM     53  CA  GLN A   9       2.326   5.771 -22.335  1.00 52.91           C  
ATOM     54  C   GLN A   9       3.706   6.420 -22.396  1.00 52.91           C  
ATOM     55  CB  GLN A   9       2.166   4.768 -23.479  1.00 52.91           C  
ATOM     56  O   GLN A   9       4.673   5.887 -21.848  1.00 52.91           O  
ATOM     57  CG  GLN A   9       1.097   3.714 -23.227  1.00 52.91           C  
ATOM     58  CD  GLN A   9       1.209   2.528 -24.167  1.00 52.91           C  
ATOM     59  NE2 GLN A   9       0.118   1.785 -24.317  1.00 52.91           N  
ATOM     60  OE1 GLN A   9       2.267   2.283 -24.754  1.00 52.91           O  
ATOM     61  N   ASP A  10       3.824   7.721 -22.969  1.00 55.81           N  
ATOM     62  CA  ASP A  10       5.070   8.480 -23.019  1.00 55.81           C  
ATOM     63  C   ASP A  10       5.347   9.170 -21.685  1.00 55.81           C  
ATOM     64  CB  ASP A  10       5.023   9.514 -24.146  1.00 55.81           C  
ATOM     65  O   ASP A  10       6.503   9.426 -21.341  1.00 55.81           O  
ATOM     66  CG  ASP A  10       4.781   8.894 -25.511  1.00 55.81           C  
ATOM     67  OD1 ASP A  10       5.646   8.134 -25.997  1.00 55.81           O  
ATOM     68  OD2 ASP A  10       3.718   9.170 -26.107  1.00 55.81           O  
ATOM     69  N   ARG A  11       4.195   9.441 -20.993  1.00 49.99           N  
ATOM     70  CA  ARG A  11       4.202  10.107 -19.694  1.00 49.99           C  
ATOM     71  C   ARG A  11       4.608   9.141 -18.586  1.00 49.99           C  
ATOM     72  CB  ARG A  11       2.827  10.706 -19.389  1.00 49.99           C  
ATOM     73  O   ARG A  11       5.288   9.531 -17.634  1.00 49.99           O  
ATOM     74  CG  ARG A  11       2.828  11.693 -18.232  1.00 49.99           C  
ATOM     75  CD  ARG A  11       1.447  12.289 -17.998  1.00 49.99           C  
ATOM     76  NE  ARG A  11       1.190  13.418 -18.887  1.00 49.99           N  
ATOM     77  NH1 ARG A  11      -0.971  13.772 -18.151  1.00 49.99           N  
ATOM     78  NH2 ARG A  11      -0.079  15.108 -19.786  1.00 49.99           N  
ATOM     79  CZ  ARG A  11       0.047  14.097 -18.939  1.00 49.99           C  
ATOM     80  N   TYR A  12       4.431   7.851 -18.830  1.00 54.38           N  
ATOM     81  CA  TYR A  12       4.819   6.801 -17.896  1.00 54.38           C  
ATOM     82  C   TYR A  12       6.222   6.290 -18.201  1.00 54.38           C  
ATOM     83  CB  TYR A  12       3.819   5.641 -17.946  1.00 54.38           C  
ATOM     84  O   TYR A  12       6.914   5.789 -17.312  1.00 54.38           O  
ATOM     85  CG  TYR A  12       2.859   5.617 -16.781  1.00 54.38           C  
ATOM     86  CD1 TYR A  12       3.198   4.985 -15.587  1.00 54.38           C  
ATOM     87  CD2 TYR A  12       1.612   6.224 -16.873  1.00 54.38           C  
ATOM     88  CE1 TYR A  12       2.316   4.959 -14.512  1.00 54.38           C  
ATOM     89  CE2 TYR A  12       0.721   6.204 -15.805  1.00 54.38           C  
ATOM     90  OH  TYR A  12       0.205   5.547 -13.569  1.00 54.38           O  
ATOM     91  CZ  TYR A  12       1.082   5.570 -14.630  1.00 54.38           C  
ATOM     92  N   ARG A  13       6.714   6.520 -19.509  1.00 53.45           N  
ATOM     93  CA  ARG A  13       8.055   6.200 -19.987  1.00 53.45           C  
ATOM     94  C   ARG A  13       9.044   7.302 -19.623  1.00 53.45           C  
ATOM     95  CB  ARG A  13       8.048   5.982 -21.502  1.00 53.45           C  
ATOM     96  O   ARG A  13      10.209   7.025 -19.328  1.00 53.45           O  
ATOM     97  CG  ARG A  13       8.416   4.567 -21.922  1.00 53.45           C  
ATOM     98  CD  ARG A  13       9.233   4.555 -23.207  1.00 53.45           C  
ATOM     99  NE  ARG A  13      10.024   3.334 -23.331  1.00 53.45           N  
ATOM    100  NH1 ARG A  13      10.221   3.449 -25.629  1.00 53.45           N  
ATOM    101  NH2 ARG A  13      11.187   1.719 -24.477  1.00 53.45           N  
ATOM    102  CZ  ARG A  13      10.475   2.837 -24.479  1.00 53.45           C  
ATOM    103  N   ASN A  14       8.648   8.629 -19.353  1.00 56.33           N  
ATOM    104  CA  ASN A  14       9.474   9.814 -19.147  1.00 56.33           C  
ATOM    105  C   ASN A  14       9.378  10.320 -17.710  1.00 56.33           C  
ATOM    106  CB  ASN A  14       9.079  10.920 -20.127  1.00 56.33           C  
ATOM    107  O   ASN A  14       9.827  11.427 -17.407  1.00 56.33           O  
ATOM    108  CG  ASN A  14       9.419  10.576 -21.564  1.00 56.33           C  
ATOM    109  ND2 ASN A  14       8.944  11.393 -22.497  1.00 56.33           N  
ATOM    110  OD1 ASN A  14      10.102   9.584 -21.833  1.00 56.33           O  
ATOM    111  N   THR A  15       8.630   9.438 -16.844  1.00 54.14           N  
ATOM    112  CA  THR A  15       8.637   9.783 -15.427  1.00 54.14           C  
ATOM    113  C   THR A  15       9.787   9.085 -14.706  1.00 54.14           C  
ATOM    114  CB  THR A  15       7.304   9.408 -14.754  1.00 54.14           C  
ATOM    115  O   THR A  15       9.975   7.875 -14.852  1.00 54.14           O  
ATOM    116  CG2 THR A  15       6.862  10.486 -13.770  1.00 54.14           C  
ATOM    117  OG1 THR A  15       6.295   9.252 -15.760  1.00 54.14           O  
ATOM    118  N   PRO A  16      10.942   9.752 -14.472  1.00 55.26           N  
ATOM    119  CA  PRO A  16      12.012   9.011 -13.799  1.00 55.26           C  
ATOM    120  C   PRO A  16      11.499   8.154 -12.644  1.00 55.26           C  
ATOM    121  CB  PRO A  16      12.940  10.116 -13.289  1.00 55.26           C  
ATOM    122  O   PRO A  16      10.791   8.654 -11.766  1.00 55.26           O  
ATOM    123  CG  PRO A  16      12.126  11.367 -13.371  1.00 55.26           C  
ATOM    124  CD  PRO A  16      10.800  11.033 -13.992  1.00 55.26           C  
ATOM    125  N   SER A  17      10.697   6.985 -12.928  1.00 50.99           N  
ATOM    126  CA  SER A  17      10.417   6.010 -11.879  1.00 50.99           C  
ATOM    127  C   SER A  17      11.660   5.727 -11.041  1.00 50.99           C  
ATOM    128  CB  SER A  17       9.892   4.707 -12.483  1.00 50.99           C  
ATOM    129  O   SER A  17      12.710   5.371 -11.580  1.00 50.99           O  
ATOM    130  OG  SER A  17       9.472   3.814 -11.465  1.00 50.99           O  
ATOM    131  N   SER A  18      11.966   6.468 -10.093  1.00 55.36           N  
ATOM    132  CA  SER A  18      12.840   6.282  -8.939  1.00 55.36           C  
ATOM    133  C   SER A  18      12.732   4.865  -8.387  1.00 55.36           C  
ATOM    134  CB  SER A  18      12.502   7.293  -7.842  1.00 55.36           C  
ATOM    135  O   SER A  18      12.605   4.673  -7.176  1.00 55.36           O  
ATOM    136  OG  SER A  18      11.169   7.122  -7.394  1.00 55.36           O  
ATOM    137  N   ARG A  19      12.389   3.834  -9.375  1.00 57.88           N  
ATOM    138  CA  ARG A  19      12.462   2.524  -8.735  1.00 57.88           C  
ATOM    139  C   ARG A  19      13.900   2.172  -8.370  1.00 57.88           C  
ATOM    140  CB  ARG A  19      11.873   1.446  -9.647  1.00 57.88           C  
ATOM    141  O   ARG A  19      14.778   2.150  -9.236  1.00 57.88           O  
ATOM    142  CG  ARG A  19      10.424   1.103  -9.340  1.00 57.88           C  
ATOM    143  CD  ARG A  19       9.900   0.001 -10.250  1.00 57.88           C  
ATOM    144  NE  ARG A  19       9.616   0.501 -11.593  1.00 57.88           N  
ATOM    145  NH1 ARG A  19       9.846  -1.551 -12.629  1.00 57.88           N  
ATOM    146  NH2 ARG A  19       9.326   0.309 -13.863  1.00 57.88           N  
ATOM    147  CZ  ARG A  19       9.597  -0.248 -12.692  1.00 57.88           C  
ATOM    148  N   ILE A  20      14.673   3.027  -7.692  1.00 53.80           N  
ATOM    149  CA  ILE A  20      15.956   2.740  -7.059  1.00 53.80           C  
ATOM    150  C   ILE A  20      16.129   1.231  -6.904  1.00 53.80           C  
ATOM    151  CB  ILE A  20      16.078   3.438  -5.686  1.00 53.80           C  
ATOM    152  O   ILE A  20      15.313   0.570  -6.257  1.00 53.80           O  
ATOM    153  CG1 ILE A  20      15.635   4.902  -5.790  1.00 53.80           C  
ATOM    154  CG2 ILE A  20      17.511   3.336  -5.154  1.00 53.80           C  
ATOM    155  CD1 ILE A  20      15.583   5.629  -4.453  1.00 53.80           C  
ATOM    156  N   PHE A  21      16.636   0.493  -7.957  1.00 55.94           N  
ATOM    157  CA  PHE A  21      17.141  -0.875  -7.919  1.00 55.94           C  
ATOM    158  C   PHE A  21      18.238  -1.018  -6.871  1.00 55.94           C  
ATOM    159  CB  PHE A  21      17.670  -1.292  -9.295  1.00 55.94           C  
ATOM    160  O   PHE A  21      19.317  -0.439  -7.012  1.00 55.94           O  
ATOM    161  CG  PHE A  21      17.232  -2.667  -9.722  1.00 55.94           C  
ATOM    162  CD1 PHE A  21      18.021  -3.778  -9.453  1.00 55.94           C  
ATOM    163  CD2 PHE A  21      16.029  -2.848 -10.393  1.00 55.94           C  
ATOM    164  CE1 PHE A  21      17.618  -5.052  -9.848  1.00 55.94           C  
ATOM    165  CE2 PHE A  21      15.620  -4.117 -10.790  1.00 55.94           C  
ATOM    166  CZ  PHE A  21      16.416  -5.218 -10.517  1.00 55.94           C  
ATOM    167  N   THR A  22      18.140  -0.829  -5.593  1.00 58.48           N  
ATOM    168  CA  THR A  22      19.161  -1.268  -4.649  1.00 58.48           C  
ATOM    169  C   THR A  22      19.354  -2.780  -4.726  1.00 58.48           C  
ATOM    170  CB  THR A  22      18.799  -0.867  -3.207  1.00 58.48           C  
ATOM    171  O   THR A  22      18.419  -3.544  -4.479  1.00 58.48           O  
ATOM    172  CG2 THR A  22      20.051  -0.591  -2.382  1.00 58.48           C  
ATOM    173  OG1 THR A  22      17.989   0.315  -3.236  1.00 58.48           O  
ATOM    174  N   PRO A  23      20.367  -3.297  -5.702  1.00 48.63           N  
ATOM    175  CA  PRO A  23      20.664  -4.731  -5.688  1.00 48.63           C  
ATOM    176  C   PRO A  23      20.792  -5.294  -4.274  1.00 48.63           C  
ATOM    177  CB  PRO A  23      21.997  -4.823  -6.435  1.00 48.63           C  
ATOM    178  O   PRO A  23      21.399  -4.661  -3.407  1.00 48.63           O  
ATOM    179  CG  PRO A  23      22.339  -3.409  -6.781  1.00 48.63           C  
ATOM    180  CD  PRO A  23      21.343  -2.502  -6.118  1.00 48.63           C  
ATOM    181  N   GLY A  24      19.603  -5.609  -3.679  1.00 59.25           N  
ATOM    182  CA  GLY A  24      19.570  -6.174  -2.340  1.00 59.25           C  
ATOM    183  C   GLY A  24      18.454  -5.608  -1.482  1.00 59.25           C  
ATOM    184  O   GLY A  24      18.300  -5.993  -0.320  1.00 59.25           O  
ATOM    185  N   PHE A  25      17.700  -4.691  -2.060  1.00 66.44           N  
ATOM    186  CA  PHE A  25      16.542  -4.075  -1.423  1.00 66.44           C  
ATOM    187  C   PHE A  25      15.246  -4.614  -2.017  1.00 66.44           C  
ATOM    188  CB  PHE A  25      16.594  -2.551  -1.569  1.00 66.44           C  
ATOM    189  O   PHE A  25      15.023  -4.515  -3.225  1.00 66.44           O  
ATOM    190  CG  PHE A  25      15.496  -1.833  -0.832  1.00 66.44           C  
ATOM    191  CD1 PHE A  25      14.391  -1.337  -1.514  1.00 66.44           C  
ATOM    192  CD2 PHE A  25      15.569  -1.653   0.543  1.00 66.44           C  
ATOM    193  CE1 PHE A  25      13.373  -0.672  -0.834  1.00 66.44           C  
ATOM    194  CE2 PHE A  25      14.555  -0.990   1.229  1.00 66.44           C  
ATOM    195  CZ  PHE A  25      13.459  -0.499   0.538  1.00 66.44           C  
ATOM    196  N   ARG A  26      14.612  -5.590  -1.382  1.00 62.86           N  
ATOM    197  CA  ARG A  26      13.313  -6.169  -1.707  1.00 62.86           C  
ATOM    198  C   ARG A  26      12.209  -5.550  -0.855  1.00 62.86           C  
ATOM    199  CB  ARG A  26      13.337  -7.687  -1.511  1.00 62.86           C  
ATOM    200  O   ARG A  26      12.137  -5.795   0.351  1.00 62.86           O  
ATOM    201  CG  ARG A  26      14.269  -8.416  -2.465  1.00 62.86           C  
ATOM    202  CD  ARG A  26      14.107  -9.927  -2.367  1.00 62.86           C  
ATOM    203  NE  ARG A  26      15.035 -10.627  -3.250  1.00 62.86           N  
ATOM    204  NH1 ARG A  26      13.395 -11.497  -4.625  1.00 62.86           N  
ATOM    205  NH2 ARG A  26      15.604 -11.951  -5.038  1.00 62.86           N  
ATOM    206  CZ  ARG A  26      14.676 -11.357  -4.302  1.00 62.86           C  
ATOM    207  N   PRO A  27      11.507  -4.403  -1.377  1.00 63.99           N  
ATOM    208  CA  PRO A  27      10.414  -3.871  -0.560  1.00 63.99           C  
ATOM    209  C   PRO A  27       9.473  -4.960  -0.050  1.00 63.99           C  
ATOM    210  CB  PRO A  27       9.685  -2.926  -1.520  1.00 63.99           C  
ATOM    211  O   PRO A  27       9.262  -5.967  -0.731  1.00 63.99           O  
ATOM    212  CG  PRO A  27      10.081  -3.388  -2.885  1.00 63.99           C  
ATOM    213  CD  PRO A  27      11.377  -4.140  -2.777  1.00 63.99           C  
ATOM    214  N   THR A  28       9.564  -5.378   1.192  1.00 70.85           N  
ATOM    215  CA  THR A  28       8.547  -6.267   1.742  1.00 70.85           C  
ATOM    216  C   THR A  28       7.152  -5.826   1.309  1.00 70.85           C  
ATOM    217  CB  THR A  28       8.619  -6.314   3.280  1.00 70.85           C  
ATOM    218  O   THR A  28       6.792  -4.656   1.453  1.00 70.85           O  
ATOM    219  CG2 THR A  28       7.782  -7.462   3.834  1.00 70.85           C  
ATOM    220  OG1 THR A  28       9.982  -6.493   3.683  1.00 70.85           O  
ATOM    221  N   PRO A  29       6.477  -6.678   0.384  1.00 62.77           N  
ATOM    222  CA  PRO A  29       5.104  -6.290   0.053  1.00 62.77           C  
ATOM    223  C   PRO A  29       4.294  -5.881   1.281  1.00 62.77           C  
ATOM    224  CB  PRO A  29       4.525  -7.555  -0.586  1.00 62.77           C  
ATOM    225  O   PRO A  29       4.470  -6.453   2.360  1.00 62.77           O  
ATOM    226  CG  PRO A  29       5.562  -8.607  -0.359  1.00 62.77           C  
ATOM    227  CD  PRO A  29       6.761  -7.965   0.279  1.00 62.77           C  
ATOM    228  N   ALA A  30       4.138  -4.657   1.526  1.00 70.23           N  
ATOM    229  CA  ALA A  30       3.178  -4.138   2.497  1.00 70.23           C  
ATOM    230  C   ALA A  30       2.041  -5.129   2.727  1.00 70.23           C  
ATOM    231  CB  ALA A  30       2.623  -2.794   2.032  1.00 70.23           C  
ATOM    232  O   ALA A  30       1.565  -5.768   1.785  1.00 70.23           O  
ATOM    233  N   THR A  31       2.160  -5.988   3.801  1.00 66.90           N  
ATOM    234  CA  THR A  31       1.089  -6.836   4.314  1.00 66.90           C  
ATOM    235  C   THR A  31      -0.270  -6.176   4.107  1.00 66.90           C  
ATOM    236  CB  THR A  31       1.290  -7.146   5.810  1.00 66.90           C  
ATOM    237  O   THR A  31      -0.441  -4.989   4.396  1.00 66.90           O  
ATOM    238  CG2 THR A  31       2.570  -7.942   6.040  1.00 66.90           C  
ATOM    239  OG1 THR A  31       1.368  -5.915   6.540  1.00 66.90           O  
ATOM    240  N   THR A  32      -0.773  -6.284   2.817  1.00 66.82           N  
ATOM    241  CA  THR A  32      -2.176  -5.923   2.647  1.00 66.82           C  
ATOM    242  C   THR A  32      -2.921  -6.011   3.976  1.00 66.82           C  
ATOM    243  CB  THR A  32      -2.864  -6.829   1.609  1.00 66.82           C  
ATOM    244  O   THR A  32      -2.909  -7.054   4.633  1.00 66.82           O  
ATOM    245  CG2 THR A  32      -4.279  -6.344   1.309  1.00 66.82           C  
ATOM    246  OG1 THR A  32      -2.101  -6.820   0.396  1.00 66.82           O  
ATOM    247  N   PRO A  33      -3.166  -4.782   4.707  1.00 61.61           N  
ATOM    248  CA  PRO A  33      -3.999  -4.929   5.903  1.00 61.61           C  
ATOM    249  C   PRO A  33      -5.242  -5.780   5.655  1.00 61.61           C  
ATOM    250  CB  PRO A  33      -4.383  -3.487   6.245  1.00 61.61           C  
ATOM    251  O   PRO A  33      -5.767  -5.801   4.538  1.00 61.61           O  
ATOM    252  CG  PRO A  33      -4.156  -2.722   4.981  1.00 61.61           C  
ATOM    253  CD  PRO A  33      -3.209  -3.501   4.115  1.00 61.61           C  
ATOM    254  N   GLU A  34      -5.340  -7.090   6.087  1.00 65.54           N  
ATOM    255  CA  GLU A  34      -6.561  -7.891   6.099  1.00 65.54           C  
ATOM    256  C   GLU A  34      -7.803  -7.005   6.066  1.00 65.54           C  
ATOM    257  CB  GLU A  34      -6.596  -8.800   7.330  1.00 65.54           C  
ATOM    258  O   GLU A  34      -7.843  -5.959   6.717  1.00 65.54           O  
ATOM    259  CG  GLU A  34      -5.581  -9.933   7.288  1.00 65.54           C  
ATOM    260  CD  GLU A  34      -6.203 -11.304   7.497  1.00 65.54           C  
ATOM    261  OE1 GLU A  34      -6.225 -12.113   6.541  1.00 65.54           O  
ATOM    262  OE2 GLU A  34      -6.673 -11.572   8.625  1.00 65.54           O  
ATOM    263  N   PRO A  35      -8.583  -6.988   4.839  1.00 62.49           N  
ATOM    264  CA  PRO A  35      -9.798  -6.174   4.926  1.00 62.49           C  
ATOM    265  C   PRO A  35     -10.466  -6.256   6.297  1.00 62.49           C  
ATOM    266  CB  PRO A  35     -10.700  -6.769   3.842  1.00 62.49           C  
ATOM    267  O   PRO A  35     -10.737  -7.354   6.790  1.00 62.49           O  
ATOM    268  CG  PRO A  35     -10.098  -8.101   3.533  1.00 62.49           C  
ATOM    269  CD  PRO A  35      -8.707  -8.139   4.098  1.00 62.49           C  
ATOM    270  N   GLY A  36      -9.819  -5.848   7.417  1.00 64.70           N  
ATOM    271  CA  GLY A  36     -10.414  -5.801   8.743  1.00 64.70           C  
ATOM    272  C   GLY A  36     -11.865  -5.356   8.731  1.00 64.70           C  
ATOM    273  O   GLY A  36     -12.309  -4.696   7.789  1.00 64.70           O  
ATOM    274  N   ILE A  37     -12.818  -6.297   8.950  1.00 66.86           N  
ATOM    275  CA  ILE A  37     -14.232  -6.059   9.220  1.00 66.86           C  
ATOM    276  C   ILE A  37     -14.385  -4.868  10.162  1.00 66.86           C  
ATOM    277  CB  ILE A  37     -14.911  -7.310   9.822  1.00 66.86           C  
ATOM    278  O   ILE A  37     -13.683  -4.773  11.172  1.00 66.86           O  
ATOM    279  CG1 ILE A  37     -14.684  -8.528   8.919  1.00 66.86           C  
ATOM    280  CG2 ILE A  37     -16.406  -7.061  10.041  1.00 66.86           C  
ATOM    281  CD1 ILE A  37     -15.032  -9.858   9.574  1.00 66.86           C  
ATOM    282  N   TYR A  38     -14.680  -3.566   9.619  1.00 69.91           N  
ATOM    283  CA  TYR A  38     -15.076  -2.435  10.450  1.00 69.91           C  
ATOM    284  C   TYR A  38     -16.222  -2.816  11.380  1.00 69.91           C  
ATOM    285  CB  TYR A  38     -15.485  -1.244   9.578  1.00 69.91           C  
ATOM    286  O   TYR A  38     -17.235  -3.361  10.936  1.00 69.91           O  
ATOM    287  CG  TYR A  38     -14.358  -0.688   8.742  1.00 69.91           C  
ATOM    288  CD1 TYR A  38     -13.449   0.220   9.279  1.00 69.91           C  
ATOM    289  CD2 TYR A  38     -14.201  -1.069   7.413  1.00 69.91           C  
ATOM    290  CE1 TYR A  38     -12.410   0.736   8.512  1.00 69.91           C  
ATOM    291  CE2 TYR A  38     -13.166  -0.559   6.637  1.00 69.91           C  
ATOM    292  OH  TYR A  38     -11.249   0.850   6.431  1.00 69.91           O  
ATOM    293  CZ  TYR A  38     -12.276   0.342   7.194  1.00 69.91           C  
ATOM    294  N   MET A  39     -15.982  -3.363  12.555  1.00 71.58           N  
ATOM    295  CA  MET A  39     -17.049  -3.598  13.523  1.00 71.58           C  
ATOM    296  C   MET A  39     -17.688  -2.284  13.959  1.00 71.58           C  
ATOM    297  CB  MET A  39     -16.513  -4.349  14.743  1.00 71.58           C  
ATOM    298  O   MET A  39     -16.986  -1.327  14.290  1.00 71.58           O  
ATOM    299  CG  MET A  39     -17.387  -5.513  15.180  1.00 71.58           C  
ATOM    300  SD  MET A  39     -16.540  -7.132  15.010  1.00 71.58           S  
ATOM    301  CE  MET A  39     -15.394  -7.043  16.414  1.00 71.58           C  
ATOM    302  N   PHE A  40     -18.863  -1.838  13.396  1.00 72.59           N  
ATOM    303  CA  PHE A  40     -19.669  -0.745  13.928  1.00 72.59           C  
ATOM    304  C   PHE A  40     -19.949  -0.951  15.411  1.00 72.59           C  
ATOM    305  CB  PHE A  40     -20.987  -0.622  13.157  1.00 72.59           C  
ATOM    306  O   PHE A  40     -20.269  -2.062  15.839  1.00 72.59           O  
ATOM    307  CG  PHE A  40     -20.813  -0.220  11.717  1.00 72.59           C  
ATOM    308  CD1 PHE A  40     -20.583   1.107  11.374  1.00 72.59           C  
ATOM    309  CD2 PHE A  40     -20.879  -1.170  10.706  1.00 72.59           C  
ATOM    310  CE1 PHE A  40     -20.421   1.482  10.042  1.00 72.59           C  
ATOM    311  CE2 PHE A  40     -20.719  -0.802   9.373  1.00 72.59           C  
ATOM    312  CZ  PHE A  40     -20.491   0.524   9.043  1.00 72.59           C  
ATOM    313  N   ASN A  41     -19.080  -0.410  16.256  1.00 71.26           N  
ATOM    314  CA  ASN A  41     -19.401  -0.325  17.676  1.00 71.26           C  
ATOM    315  C   ASN A  41     -20.848   0.105  17.899  1.00 71.26           C  
ATOM    316  CB  ASN A  41     -18.446   0.637  18.386  1.00 71.26           C  
ATOM    317  O   ASN A  41     -21.295   1.108  17.339  1.00 71.26           O  
ATOM    318  CG  ASN A  41     -17.004   0.172  18.336  1.00 71.26           C  
ATOM    319  ND2 ASN A  41     -16.078   1.076  18.633  1.00 71.26           N  
ATOM    320  OD1 ASN A  41     -16.725  -0.991  18.032  1.00 71.26           O  
ATOM    321  N   MET A  42     -21.876  -0.766  17.882  1.00 67.77           N  
ATOM    322  CA  MET A  42     -23.197  -0.439  18.412  1.00 67.77           C  
ATOM    323  C   MET A  42     -23.090   0.147  19.816  1.00 67.77           C  
ATOM    324  CB  MET A  42     -24.093  -1.678  18.429  1.00 67.77           C  
ATOM    325  O   MET A  42     -22.385  -0.397  20.668  1.00 67.77           O  
ATOM    326  CG  MET A  42     -24.480  -2.173  17.045  1.00 67.77           C  
ATOM    327  SD  MET A  42     -25.737  -3.509  17.102  1.00 67.77           S  
ATOM    328  CE  MET A  42     -24.697  -4.905  17.612  1.00 67.77           C  
ATOM    329  N   GLU A  43     -22.731   1.423  19.879  1.00 75.32           N  
ATOM    330  CA  GLU A  43     -22.756   2.145  21.147  1.00 75.32           C  
ATOM    331  C   GLU A  43     -23.632   1.431  22.172  1.00 75.32           C  
ATOM    332  CB  GLU A  43     -23.250   3.579  20.940  1.00 75.32           C  
ATOM    333  O   GLU A  43     -24.747   1.010  21.857  1.00 75.32           O  
ATOM    334  CG  GLU A  43     -22.462   4.620  21.722  1.00 75.32           C  
ATOM    335  CD  GLU A  43     -23.295   5.341  22.770  1.00 75.32           C  
ATOM    336  OE1 GLU A  43     -23.068   5.122  23.981  1.00 75.32           O  
ATOM    337  OE2 GLU A  43     -24.183   6.130  22.376  1.00 75.32           O  
ATOM    338  N   PRO A  44     -23.113   1.012  23.233  1.00 66.08           N  
ATOM    339  CA  PRO A  44     -23.774   0.332  24.349  1.00 66.08           C  
ATOM    340  C   PRO A  44     -25.119   0.960  24.709  1.00 66.08           C  
ATOM    341  CB  PRO A  44     -22.775   0.487  25.498  1.00 66.08           C  
ATOM    342  O   PRO A  44     -25.293   2.174  24.575  1.00 66.08           O  
ATOM    343  CG  PRO A  44     -21.881   1.610  25.079  1.00 66.08           C  
ATOM    344  CD  PRO A  44     -22.059   1.835  23.605  1.00 66.08           C  
ATOM    345  N   SER A  45     -26.269   0.232  24.449  1.00 65.49           N  
ATOM    346  CA  SER A  45     -27.587   0.646  24.918  1.00 65.49           C  
ATOM    347  C   SER A  45     -27.539   1.099  26.374  1.00 65.49           C  
ATOM    348  CB  SER A  45     -28.595  -0.493  24.763  1.00 65.49           C  
ATOM    349  O   SER A  45     -26.870   0.476  27.201  1.00 65.49           O  
ATOM    350  OG  SER A  45     -28.055  -1.712  25.246  1.00 65.49           O  
ATOM    351  N   GLN A  46     -26.802   2.198  26.701  1.00 71.88           N  
ATOM    352  CA  GLN A  46     -26.771   2.774  28.041  1.00 71.88           C  
ATOM    353  C   GLN A  46     -27.455   1.856  29.050  1.00 71.88           C  
ATOM    354  CB  GLN A  46     -27.434   4.152  28.050  1.00 71.88           C  
ATOM    355  O   GLN A  46     -28.447   1.199  28.726  1.00 71.88           O  
ATOM    356  CG  GLN A  46     -26.716   5.185  27.193  1.00 71.88           C  
ATOM    357  CD  GLN A  46     -26.131   6.322  28.010  1.00 71.88           C  
ATOM    358  NE2 GLN A  46     -25.014   6.871  27.547  1.00 71.88           N  
ATOM    359  OE1 GLN A  46     -26.680   6.703  29.049  1.00 71.88           O  
ATOM    360  N   PRO A  47     -26.815   1.557  30.305  1.00 60.86           N  
ATOM    361  CA  PRO A  47     -27.090   0.515  31.297  1.00 60.86           C  
ATOM    362  C   PRO A  47     -28.545   0.049  31.276  1.00 60.86           C  
ATOM    363  CB  PRO A  47     -26.754   1.196  32.626  1.00 60.86           C  
ATOM    364  O   PRO A  47     -29.439   0.823  30.925  1.00 60.86           O  
ATOM    365  CG  PRO A  47     -26.724   2.656  32.310  1.00 60.86           C  
ATOM    366  CD  PRO A  47     -26.612   2.820  30.821  1.00 60.86           C  
TER     367      PRO A  47
ENDMDL
END
