# Supplementary material for: An integrative multitiered computational analysis for better understanding the structure and function of 85 miniproteins
Source: NAR Genom Bioinform. 2025 Dec 3;7(4):lqaf178. doi: 10.1093/nargab/lqaf178 (PMC12673850; doi:10.1093/nargab/lqaf178)
Supplement: lqaf178_Supplemental_Files [file lqaf178_supplemental_files.zip › FA66E/FA66E_AF4.pdb]

MODEL     1
ATOM      1  N   MET A   1      29.273  14.434 -10.608  1.00 48.47           N  
ATOM      2  CA  MET A   1      28.106  14.152  -9.776  1.00 48.47           C  
ATOM      3  C   MET A   1      26.866  13.929 -10.636  1.00 48.47           C  
ATOM      4  CB  MET A   1      27.860  15.293  -8.789  1.00 48.47           C  
ATOM      5  O   MET A   1      25.805  14.490 -10.359  1.00 48.47           O  
ATOM      6  CG  MET A   1      28.924  15.411  -7.709  1.00 48.47           C  
ATOM      7  SD  MET A   1      28.500  16.664  -6.437  1.00 48.47           S  
ATOM      8  CE  MET A   1      30.064  16.732  -5.521  1.00 48.47           C  
ATOM      9  N   LEU A   2      26.747  12.989 -11.661  1.00 60.26           N  
ATOM     10  CA  LEU A   2      25.452  12.663 -12.249  1.00 60.26           C  
ATOM     11  C   LEU A   2      25.434  11.227 -12.762  1.00 60.26           C  
ATOM     12  CB  LEU A   2      25.122  13.630 -13.389  1.00 60.26           C  
ATOM     13  O   LEU A   2      24.446  10.788 -13.355  1.00 60.26           O  
ATOM     14  CG  LEU A   2      24.989  15.105 -13.011  1.00 60.26           C  
ATOM     15  CD1 LEU A   2      25.062  15.981 -14.257  1.00 60.26           C  
ATOM     16  CD2 LEU A   2      23.686  15.349 -12.255  1.00 60.26           C  
ATOM     17  N   ALA A   3      26.537  10.469 -12.453  1.00 52.80           N  
ATOM     18  CA  ALA A   3      26.514   9.154 -13.088  1.00 52.80           C  
ATOM     19  C   ALA A   3      25.999   8.089 -12.124  1.00 52.80           C  
ATOM     20  CB  ALA A   3      27.907   8.782 -13.592  1.00 52.80           C  
ATOM     21  O   ALA A   3      25.624   6.992 -12.545  1.00 52.80           O  
ATOM     22  N   SER A   4      25.613   8.600 -10.863  1.00 56.65           N  
ATOM     23  CA  SER A   4      25.179   7.623  -9.870  1.00 56.65           C  
ATOM     24  C   SER A   4      23.661   7.471  -9.871  1.00 56.65           C  
ATOM     25  CB  SER A   4      25.658   8.027  -8.475  1.00 56.65           C  
ATOM     26  O   SER A   4      23.134   6.452  -9.419  1.00 56.65           O  
ATOM     27  OG  SER A   4      27.071   7.952  -8.387  1.00 56.65           O  
ATOM     28  N   GLY A   5      22.989   8.249 -10.696  1.00 56.01           N  
ATOM     29  CA  GLY A   5      21.540   8.137 -10.624  1.00 56.01           C  
ATOM     30  C   GLY A   5      20.944   7.355 -11.778  1.00 56.01           C  
ATOM     31  O   GLY A   5      19.960   6.634 -11.604  1.00 56.01           O  
ATOM     32  N   ALA A   6      21.718   7.379 -12.978  1.00 57.93           N  
ATOM     33  CA  ALA A   6      21.194   6.622 -14.111  1.00 57.93           C  
ATOM     34  C   ALA A   6      21.411   5.124 -13.917  1.00 57.93           C  
ATOM     35  CB  ALA A   6      21.846   7.087 -15.410  1.00 57.93           C  
ATOM     36  O   ALA A   6      20.564   4.313 -14.300  1.00 57.93           O  
ATOM     37  N   GLU A   7      22.376   4.757 -13.144  1.00 56.24           N  
ATOM     38  CA  GLU A   7      22.635   3.338 -12.919  1.00 56.24           C  
ATOM     39  C   GLU A   7      21.706   2.771 -11.849  1.00 56.24           C  
ATOM     40  CB  GLU A   7      24.095   3.114 -12.519  1.00 56.24           C  
ATOM     41  O   GLU A   7      21.328   1.599 -11.906  1.00 56.24           O  
ATOM     42  CG  GLU A   7      24.724   1.881 -13.151  1.00 56.24           C  
ATOM     43  CD  GLU A   7      26.190   2.071 -13.509  1.00 56.24           C  
ATOM     44  OE1 GLU A   7      27.055   1.937 -12.614  1.00 56.24           O  
ATOM     45  OE2 GLU A   7      26.475   2.358 -14.693  1.00 56.24           O  
ATOM     46  N   SER A   8      21.373   3.701 -10.937  1.00 60.91           N  
ATOM     47  CA  SER A   8      20.548   3.291  -9.805  1.00 60.91           C  
ATOM     48  C   SER A   8      19.103   3.051 -10.231  1.00 60.91           C  
ATOM     49  CB  SER A   8      20.594   4.346  -8.699  1.00 60.91           C  
ATOM     50  O   SER A   8      18.419   2.194  -9.669  1.00 60.91           O  
ATOM     51  OG  SER A   8      21.851   4.334  -8.045  1.00 60.91           O  
ATOM     52  N   GLN A   9      18.794   3.723 -11.364  1.00 58.02           N  
ATOM     53  CA  GLN A   9      17.423   3.654 -11.859  1.00 58.02           C  
ATOM     54  C   GLN A   9      17.198   2.388 -12.681  1.00 58.02           C  
ATOM     55  CB  GLN A   9      17.093   4.890 -12.698  1.00 58.02           C  
ATOM     56  O   GLN A   9      16.166   1.728 -12.544  1.00 58.02           O  
ATOM     57  CG  GLN A   9      15.643   4.950 -13.160  1.00 58.02           C  
ATOM     58  CD  GLN A   9      15.385   6.078 -14.141  1.00 58.02           C  
ATOM     59  NE2 GLN A   9      14.468   6.972 -13.790  1.00 58.02           N  
ATOM     60  OE1 GLN A   9      16.006   6.145 -15.207  1.00 58.02           O  
ATOM     61  N   ASP A  10      18.273   1.965 -13.479  1.00 62.18           N  
ATOM     62  CA  ASP A  10      18.214   0.733 -14.261  1.00 62.18           C  
ATOM     63  C   ASP A  10      18.160  -0.492 -13.352  1.00 62.18           C  
ATOM     64  CB  ASP A  10      19.417   0.637 -15.202  1.00 62.18           C  
ATOM     65  O   ASP A  10      17.473  -1.469 -13.657  1.00 62.18           O  
ATOM     66  CG  ASP A  10      19.359  -0.574 -16.117  1.00 62.18           C  
ATOM     67  OD1 ASP A  10      19.979  -1.611 -15.796  1.00 62.18           O  
ATOM     68  OD2 ASP A  10      18.689  -0.490 -17.169  1.00 62.18           O  
ATOM     69  N   ARG A  11      18.824  -0.408 -12.240  1.00 58.79           N  
ATOM     70  CA  ARG A  11      18.858  -1.550 -11.332  1.00 58.79           C  
ATOM     71  C   ARG A  11      17.541  -1.686 -10.574  1.00 58.79           C  
ATOM     72  CB  ARG A  11      20.019  -1.418 -10.345  1.00 58.79           C  
ATOM     73  O   ARG A  11      17.080  -2.800 -10.317  1.00 58.79           O  
ATOM     74  CG  ARG A  11      20.633  -2.747  -9.934  1.00 58.79           C  
ATOM     75  CD  ARG A  11      21.670  -2.573  -8.834  1.00 58.79           C  
ATOM     76  NE  ARG A  11      22.944  -2.097  -9.365  1.00 58.79           N  
ATOM     77  NH1 ARG A  11      23.745  -1.341  -7.334  1.00 58.79           N  
ATOM     78  NH2 ARG A  11      25.021  -1.126  -9.226  1.00 58.79           N  
ATOM     79  CZ  ARG A  11      23.900  -1.522  -8.640  1.00 58.79           C  
ATOM     80  N   TYR A  12      16.938  -0.571 -10.244  1.00 59.54           N  
ATOM     81  CA  TYR A  12      15.677  -0.646  -9.515  1.00 59.54           C  
ATOM     82  C   TYR A  12      14.557  -1.155 -10.415  1.00 59.54           C  
ATOM     83  CB  TYR A  12      15.305   0.725  -8.943  1.00 59.54           C  
ATOM     84  O   TYR A  12      13.688  -1.909  -9.969  1.00 59.54           O  
ATOM     85  CG  TYR A  12      14.064   0.708  -8.084  1.00 59.54           C  
ATOM     86  CD1 TYR A  12      12.847   1.177  -8.574  1.00 59.54           C  
ATOM     87  CD2 TYR A  12      14.106   0.224  -6.781  1.00 59.54           C  
ATOM     88  CE1 TYR A  12      11.701   1.165  -7.785  1.00 59.54           C  
ATOM     89  CE2 TYR A  12      12.967   0.207  -5.983  1.00 59.54           C  
ATOM     90  OH  TYR A  12      10.640   0.664  -5.707  1.00 59.54           O  
ATOM     91  CZ  TYR A  12      11.771   0.678  -6.493  1.00 59.54           C  
ATOM     92  N   ARG A  13      14.661  -0.831 -11.686  1.00 60.44           N  
ATOM     93  CA  ARG A  13      13.654  -1.297 -12.633  1.00 60.44           C  
ATOM     94  C   ARG A  13      13.770  -2.801 -12.860  1.00 60.44           C  
ATOM     95  CB  ARG A  13      13.783  -0.555 -13.965  1.00 60.44           C  
ATOM     96  O   ARG A  13      12.759  -3.491 -13.009  1.00 60.44           O  
ATOM     97  CG  ARG A  13      12.564  -0.685 -14.864  1.00 60.44           C  
ATOM     98  CD  ARG A  13      12.833  -0.141 -16.261  1.00 60.44           C  
ATOM     99  NE  ARG A  13      11.623  -0.134 -17.078  1.00 60.44           N  
ATOM    100  NH1 ARG A  13      12.659   0.686 -18.973  1.00 60.44           N  
ATOM    101  NH2 ARG A  13      10.414   0.223 -18.998  1.00 60.44           N  
ATOM    102  CZ  ARG A  13      11.568   0.258 -18.348  1.00 60.44           C  
ATOM    103  N   ASN A  14      15.074  -3.283 -12.522  1.00 59.23           N  
ATOM    104  CA  ASN A  14      15.218  -4.700 -12.839  1.00 59.23           C  
ATOM    105  C   ASN A  14      15.201  -5.560 -11.579  1.00 59.23           C  
ATOM    106  CB  ASN A  14      16.504  -4.944 -13.631  1.00 59.23           C  
ATOM    107  O   ASN A  14      15.580  -6.732 -11.617  1.00 59.23           O  
ATOM    108  CG  ASN A  14      16.431  -4.401 -15.045  1.00 59.23           C  
ATOM    109  ND2 ASN A  14      17.211  -3.362 -15.321  1.00 59.23           N  
ATOM    110  OD1 ASN A  14      15.681  -4.910 -15.881  1.00 59.23           O  
ATOM    111  N   THR A  15      14.952  -4.908 -10.391  1.00 53.44           N  
ATOM    112  CA  THR A  15      14.863  -5.782  -9.227  1.00 53.44           C  
ATOM    113  C   THR A  15      13.532  -6.528  -9.212  1.00 53.44           C  
ATOM    114  CB  THR A  15      15.024  -4.988  -7.918  1.00 53.44           C  
ATOM    115  O   THR A  15      12.494  -5.965  -9.568  1.00 53.44           O  
ATOM    116  CG2 THR A  15      16.497  -4.790  -7.573  1.00 53.44           C  
ATOM    117  OG1 THR A  15      14.402  -3.706  -8.064  1.00 53.44           O  
ATOM    118  N   PRO A  16      13.565  -7.756  -9.299  1.00 54.63           N  
ATOM    119  CA  PRO A  16      12.385  -8.623  -9.254  1.00 54.63           C  
ATOM    120  C   PRO A  16      11.323  -8.124  -8.277  1.00 54.63           C  
ATOM    121  CB  PRO A  16      12.955  -9.970  -8.801  1.00 54.63           C  
ATOM    122  O   PRO A  16      10.172  -8.564  -8.333  1.00 54.63           O  
ATOM    123  CG  PRO A  16      14.335  -9.659  -8.320  1.00 54.63           C  
ATOM    124  CD  PRO A  16      14.708  -8.284  -8.797  1.00 54.63           C  
ATOM    125  N   SER A  17      11.746  -7.207  -7.257  1.00 56.18           N  
ATOM    126  CA  SER A  17      10.770  -6.686  -6.304  1.00 56.18           C  
ATOM    127  C   SER A  17       9.851  -5.660  -6.959  1.00 56.18           C  
ATOM    128  CB  SER A  17      11.477  -6.056  -5.103  1.00 56.18           C  
ATOM    129  O   SER A  17       8.708  -5.482  -6.534  1.00 56.18           O  
ATOM    130  OG  SER A  17      10.589  -5.932  -4.005  1.00 56.18           O  
ATOM    131  N   SER A  18      10.224  -5.031  -8.075  1.00 56.92           N  
ATOM    132  CA  SER A  18       9.371  -4.028  -8.705  1.00 56.92           C  
ATOM    133  C   SER A  18       8.385  -4.671  -9.675  1.00 56.92           C  
ATOM    134  CB  SER A  18      10.219  -2.990  -9.442  1.00 56.92           C  
ATOM    135  O   SER A  18       7.348  -4.086  -9.992  1.00 56.92           O  
ATOM    136  OG  SER A  18       9.761  -2.818 -10.772  1.00 56.92           O  
ATOM    137  N   ARG A  19       8.558  -5.966 -10.085  1.00 52.25           N  
ATOM    138  CA  ARG A  19       7.583  -6.488 -11.036  1.00 52.25           C  
ATOM    139  C   ARG A  19       6.735  -7.587 -10.404  1.00 52.25           C  
ATOM    140  CB  ARG A  19       8.284  -7.022 -12.287  1.00 52.25           C  
ATOM    141  O   ARG A  19       6.678  -8.707 -10.917  1.00 52.25           O  
ATOM    142  CG  ARG A  19       8.741  -5.935 -13.248  1.00 52.25           C  
ATOM    143  CD  ARG A  19       9.245  -6.519 -14.561  1.00 52.25           C  
ATOM    144  NE  ARG A  19      10.695  -6.401 -14.682  1.00 52.25           N  
ATOM    145  NH1 ARG A  19      10.919  -8.151 -16.173  1.00 52.25           N  
ATOM    146  NH2 ARG A  19      12.767  -6.985 -15.481  1.00 52.25           N  
ATOM    147  CZ  ARG A  19      11.457  -7.180 -15.445  1.00 52.25           C  
ATOM    148  N   ILE A  20       6.280  -7.454  -9.110  1.00 56.69           N  
ATOM    149  CA  ILE A  20       5.375  -8.510  -8.669  1.00 56.69           C  
ATOM    150  C   ILE A  20       4.065  -8.428  -9.450  1.00 56.69           C  
ATOM    151  CB  ILE A  20       5.101  -8.422  -7.151  1.00 56.69           C  
ATOM    152  O   ILE A  20       3.359  -7.419  -9.384  1.00 56.69           O  
ATOM    153  CG1 ILE A  20       6.031  -7.393  -6.499  1.00 56.69           C  
ATOM    154  CG2 ILE A  20       5.257  -9.796  -6.493  1.00 56.69           C  
ATOM    155  CD1 ILE A  20       5.551  -6.897  -5.142  1.00 56.69           C  
ATOM    156  N   PHE A  21       4.043  -8.434 -10.722  1.00 52.73           N  
ATOM    157  CA  PHE A  21       2.848  -8.605 -11.539  1.00 52.73           C  
ATOM    158  C   PHE A  21       2.362 -10.049 -11.493  1.00 52.73           C  
ATOM    159  CB  PHE A  21       3.122  -8.190 -12.988  1.00 52.73           C  
ATOM    160  O   PHE A  21       3.098 -10.969 -11.855  1.00 52.73           O  
ATOM    161  CG  PHE A  21       2.815  -6.745 -13.274  1.00 52.73           C  
ATOM    162  CD1 PHE A  21       1.551  -6.359 -13.705  1.00 52.73           C  
ATOM    163  CD2 PHE A  21       3.791  -5.770 -13.111  1.00 52.73           C  
ATOM    164  CE1 PHE A  21       1.265  -5.022 -13.969  1.00 52.73           C  
ATOM    165  CE2 PHE A  21       3.512  -4.432 -13.373  1.00 52.73           C  
ATOM    166  CZ  PHE A  21       2.249  -4.060 -13.804  1.00 52.73           C  
ATOM    167  N   THR A  22       1.842 -10.720 -10.531  1.00 53.01           N  
ATOM    168  CA  THR A  22       1.107 -11.963 -10.738  1.00 53.01           C  
ATOM    169  C   THR A  22       0.016 -11.779 -11.789  1.00 53.01           C  
ATOM    170  CB  THR A  22       0.479 -12.465  -9.424  1.00 53.01           C  
ATOM    171  O   THR A  22      -0.808 -10.869 -11.682  1.00 53.01           O  
ATOM    172  CG2 THR A  22       0.099 -13.939  -9.524  1.00 53.01           C  
ATOM    173  OG1 THR A  22       1.420 -12.297  -8.357  1.00 53.01           O  
ATOM    174  N   PRO A  23       0.249 -12.158 -13.044  1.00 53.04           N  
ATOM    175  CA  PRO A  23      -0.861 -12.184 -13.999  1.00 53.04           C  
ATOM    176  C   PRO A  23      -2.162 -12.685 -13.377  1.00 53.04           C  
ATOM    177  CB  PRO A  23      -0.369 -13.145 -15.085  1.00 53.04           C  
ATOM    178  O   PRO A  23      -2.154 -13.659 -12.619  1.00 53.04           O  
ATOM    179  CG  PRO A  23       0.805 -13.841 -14.477  1.00 53.04           C  
ATOM    180  CD  PRO A  23       1.233 -13.076 -13.257  1.00 53.04           C  
ATOM    181  N   GLY A  24      -3.162 -11.733 -13.130  1.00 58.25           N  
ATOM    182  CA  GLY A  24      -4.504 -12.075 -12.686  1.00 58.25           C  
ATOM    183  C   GLY A  24      -4.825 -11.554 -11.298  1.00 58.25           C  
ATOM    184  O   GLY A  24      -5.884 -11.858 -10.744  1.00 58.25           O  
ATOM    185  N   PHE A  25      -3.875 -10.861 -10.629  1.00 52.09           N  
ATOM    186  CA  PHE A  25      -4.116 -10.319  -9.298  1.00 52.09           C  
ATOM    187  C   PHE A  25      -4.094  -8.795  -9.321  1.00 52.09           C  
ATOM    188  CB  PHE A  25      -3.074 -10.844  -8.305  1.00 52.09           C  
ATOM    189  O   PHE A  25      -3.186  -8.191  -9.897  1.00 52.09           O  
ATOM    190  CG  PHE A  25      -3.624 -11.835  -7.315  1.00 52.09           C  
ATOM    191  CD1 PHE A  25      -3.980 -11.433  -6.033  1.00 52.09           C  
ATOM    192  CD2 PHE A  25      -3.785 -13.169  -7.667  1.00 52.09           C  
ATOM    193  CE1 PHE A  25      -4.489 -12.348  -5.115  1.00 52.09           C  
ATOM    194  CE2 PHE A  25      -4.293 -14.089  -6.754  1.00 52.09           C  
ATOM    195  CZ  PHE A  25      -4.643 -13.677  -5.479  1.00 52.09           C  
ATOM    196  N   ARG A  26      -5.243  -8.143  -9.346  1.00 50.98           N  
ATOM    197  CA  ARG A  26      -5.375  -6.701  -9.169  1.00 50.98           C  
ATOM    198  C   ARG A  26      -4.758  -6.252  -7.849  1.00 50.98           C  
ATOM    199  CB  ARG A  26      -6.845  -6.283  -9.229  1.00 50.98           C  
ATOM    200  O   ARG A  26      -4.977  -6.880  -6.810  1.00 50.98           O  
ATOM    201  CG  ARG A  26      -7.820  -7.420  -8.966  1.00 50.98           C  
ATOM    202  CD  ARG A  26      -9.249  -7.032  -9.321  1.00 50.98           C  
ATOM    203  NE  ARG A  26     -10.203  -8.061  -8.918  1.00 50.98           N  
ATOM    204  NH1 ARG A  26     -11.160  -8.283 -11.009  1.00 50.98           N  
ATOM    205  NH2 ARG A  26     -11.910  -9.559  -9.258  1.00 50.98           N  
ATOM    206  CZ  ARG A  26     -11.089  -8.632  -9.729  1.00 50.98           C  
ATOM    207  N   PRO A  27      -3.669  -5.370  -7.879  1.00 54.15           N  
ATOM    208  CA  PRO A  27      -3.275  -4.790  -6.593  1.00 54.15           C  
ATOM    209  C   PRO A  27      -4.470  -4.328  -5.763  1.00 54.15           C  
ATOM    210  CB  PRO A  27      -2.397  -3.603  -6.996  1.00 54.15           C  
ATOM    211  O   PRO A  27      -5.448  -3.815  -6.314  1.00 54.15           O  
ATOM    212  CG  PRO A  27      -2.614  -3.449  -8.467  1.00 54.15           C  
ATOM    213  CD  PRO A  27      -3.353  -4.656  -8.969  1.00 54.15           C  
ATOM    214  N   THR A  28      -4.990  -5.098  -4.856  1.00 54.01           N  
ATOM    215  CA  THR A  28      -5.908  -4.555  -3.861  1.00 54.01           C  
ATOM    216  C   THR A  28      -5.407  -3.212  -3.339  1.00 54.01           C  
ATOM    217  CB  THR A  28      -6.095  -5.530  -2.684  1.00 54.01           C  
ATOM    218  O   THR A  28      -4.254  -3.094  -2.919  1.00 54.01           O  
ATOM    219  CG2 THR A  28      -7.298  -5.139  -1.832  1.00 54.01           C  
ATOM    220  OG1 THR A  28      -6.295  -6.854  -3.194  1.00 54.01           O  
ATOM    221  N   PRO A  29      -5.927  -2.089  -3.737  1.00 53.41           N  
ATOM    222  CA  PRO A  29      -5.498  -0.898  -3.000  1.00 53.41           C  
ATOM    223  C   PRO A  29      -5.423  -1.132  -1.493  1.00 53.41           C  
ATOM    224  CB  PRO A  29      -6.576   0.134  -3.339  1.00 53.41           C  
ATOM    225  O   PRO A  29      -6.305  -1.779  -0.920  1.00 53.41           O  
ATOM    226  CG  PRO A  29      -7.645  -0.644  -4.035  1.00 53.41           C  
ATOM    227  CD  PRO A  29      -7.121  -2.022  -4.324  1.00 53.41           C  
ATOM    228  N   ALA A  30      -4.293  -1.610  -1.037  1.00 61.00           N  
ATOM    229  CA  ALA A  30      -4.081  -1.541   0.407  1.00 61.00           C  
ATOM    230  C   ALA A  30      -4.657  -0.251   0.984  1.00 61.00           C  
ATOM    231  CB  ALA A  30      -2.593  -1.648   0.732  1.00 61.00           C  
ATOM    232  O   ALA A  30      -4.390   0.839   0.473  1.00 61.00           O  
ATOM    233  N   THR A  31      -5.913  -0.120   0.965  1.00 55.00           N  
ATOM    234  CA  THR A  31      -6.555   0.917   1.764  1.00 55.00           C  
ATOM    235  C   THR A  31      -5.583   1.487   2.794  1.00 55.00           C  
ATOM    236  CB  THR A  31      -7.807   0.376   2.480  1.00 55.00           C  
ATOM    237  O   THR A  31      -4.941   0.735   3.531  1.00 55.00           O  
ATOM    238  CG2 THR A  31      -7.434  -0.340   3.774  1.00 55.00           C  
ATOM    239  OG1 THR A  31      -8.684   1.467   2.786  1.00 55.00           O  
ATOM    240  N   THR A  32      -4.568   2.159   2.398  1.00 52.38           N  
ATOM    241  CA  THR A  32      -3.770   2.902   3.366  1.00 52.38           C  
ATOM    242  C   THR A  32      -4.619   3.313   4.565  1.00 52.38           C  
ATOM    243  CB  THR A  32      -3.139   4.153   2.727  1.00 52.38           C  
ATOM    244  O   THR A  32      -5.603   4.041   4.415  1.00 52.38           O  
ATOM    245  CG2 THR A  32      -2.179   4.839   3.694  1.00 52.38           C  
ATOM    246  OG1 THR A  32      -2.419   3.769   1.549  1.00 52.38           O  
ATOM    247  N   PRO A  33      -4.780   2.471   5.642  1.00 57.65           N  
ATOM    248  CA  PRO A  33      -5.364   3.175   6.786  1.00 57.65           C  
ATOM    249  C   PRO A  33      -4.512   4.354   7.250  1.00 57.65           C  
ATOM    250  CB  PRO A  33      -5.433   2.093   7.867  1.00 57.65           C  
ATOM    251  O   PRO A  33      -3.284   4.316   7.136  1.00 57.65           O  
ATOM    252  CG  PRO A  33      -4.467   1.044   7.421  1.00 57.65           C  
ATOM    253  CD  PRO A  33      -4.231   1.209   5.947  1.00 57.65           C  
ATOM    254  N   GLU A  34      -4.667   5.631   6.758  1.00 55.52           N  
ATOM    255  CA  GLU A  34      -4.112   6.841   7.358  1.00 55.52           C  
ATOM    256  C   GLU A  34      -3.558   6.562   8.752  1.00 55.52           C  
ATOM    257  CB  GLU A  34      -5.173   7.943   7.425  1.00 55.52           C  
ATOM    258  O   GLU A  34      -4.234   5.955   9.585  1.00 55.52           O  
ATOM    259  CG  GLU A  34      -5.493   8.571   6.076  1.00 55.52           C  
ATOM    260  CD  GLU A  34      -6.160   9.932   6.191  1.00 55.52           C  
ATOM    261  OE1 GLU A  34      -5.443  10.948   6.340  1.00 55.52           O  
ATOM    262  OE2 GLU A  34      -7.409   9.984   6.133  1.00 55.52           O  
ATOM    263  N   PRO A  35      -2.268   6.402   8.902  1.00 54.22           N  
ATOM    264  CA  PRO A  35      -1.564   6.222  10.174  1.00 54.22           C  
ATOM    265  C   PRO A  35      -1.949   7.270  11.216  1.00 54.22           C  
ATOM    266  CB  PRO A  35      -0.090   6.355   9.783  1.00 54.22           C  
ATOM    267  O   PRO A  35      -2.063   8.455  10.891  1.00 54.22           O  
ATOM    268  CG  PRO A  35      -0.112   6.914   8.397  1.00 54.22           C  
ATOM    269  CD  PRO A  35      -1.510   6.803   7.860  1.00 54.22           C  
ATOM    270  N   GLY A  36      -3.121   7.214  11.932  1.00 57.95           N  
ATOM    271  CA  GLY A  36      -2.913   7.944  13.172  1.00 57.95           C  
ATOM    272  C   GLY A  36      -4.205   8.424  13.807  1.00 57.95           C  
ATOM    273  O   GLY A  36      -4.185   9.079  14.851  1.00 57.95           O  
ATOM    274  N   ILE A  37      -5.365   7.847  13.472  1.00 62.94           N  
ATOM    275  CA  ILE A  37      -6.343   8.308  14.451  1.00 62.94           C  
ATOM    276  C   ILE A  37      -7.299   7.170  14.800  1.00 62.94           C  
ATOM    277  CB  ILE A  37      -7.132   9.531  13.930  1.00 62.94           C  
ATOM    278  O   ILE A  37      -7.995   6.646  13.927  1.00 62.94           O  
ATOM    279  CG1 ILE A  37      -6.186  10.524  13.246  1.00 62.94           C  
ATOM    280  CG2 ILE A  37      -7.901  10.203  15.070  1.00 62.94           C  
ATOM    281  CD1 ILE A  37      -6.858  11.818  12.807  1.00 62.94           C  
ATOM    282  N   TYR A  38      -6.914   6.243  15.602  1.00 68.12           N  
ATOM    283  CA  TYR A  38      -7.918   5.358  16.183  1.00 68.12           C  
ATOM    284  C   TYR A  38      -8.650   6.043  17.330  1.00 68.12           C  
ATOM    285  CB  TYR A  38      -7.269   4.061  16.678  1.00 68.12           C  
ATOM    286  O   TYR A  38      -8.021   6.573  18.249  1.00 68.12           O  
ATOM    287  CG  TYR A  38      -6.589   3.268  15.588  1.00 68.12           C  
ATOM    288  CD1 TYR A  38      -7.324   2.448  14.735  1.00 68.12           C  
ATOM    289  CD2 TYR A  38      -5.212   3.337  15.410  1.00 68.12           C  
ATOM    290  CE1 TYR A  38      -6.701   1.714  13.730  1.00 68.12           C  
ATOM    291  CE2 TYR A  38      -4.578   2.608  14.409  1.00 68.12           C  
ATOM    292  OH  TYR A  38      -4.709   1.076  12.583  1.00 68.12           O  
ATOM    293  CZ  TYR A  38      -5.330   1.801  13.575  1.00 68.12           C  
ATOM    294  N   MET A  39      -9.601   6.723  16.957  1.00 66.67           N  
ATOM    295  CA  MET A  39     -10.488   7.200  18.014  1.00 66.67           C  
ATOM    296  C   MET A  39     -11.244   6.041  18.654  1.00 66.67           C  
ATOM    297  CB  MET A  39     -11.477   8.229  17.464  1.00 66.67           C  
ATOM    298  O   MET A  39     -11.836   5.218  17.953  1.00 66.67           O  
ATOM    299  CG  MET A  39     -10.813   9.461  16.871  1.00 66.67           C  
ATOM    300  SD  MET A  39     -12.026  10.633  16.146  1.00 66.67           S  
ATOM    301  CE  MET A  39     -10.907  11.949  15.591  1.00 66.67           C  
ATOM    302  N   PHE A  40     -10.779   5.441  19.613  1.00 74.58           N  
ATOM    303  CA  PHE A  40     -11.646   4.561  20.387  1.00 74.58           C  
ATOM    304  C   PHE A  40     -12.759   5.353  21.062  1.00 74.58           C  
ATOM    305  CB  PHE A  40     -10.836   3.794  21.437  1.00 74.58           C  
ATOM    306  O   PHE A  40     -12.518   6.436  21.600  1.00 74.58           O  
ATOM    307  CG  PHE A  40      -9.665   3.040  20.868  1.00 74.58           C  
ATOM    308  CD1 PHE A  40      -9.835   1.777  20.315  1.00 74.58           C  
ATOM    309  CD2 PHE A  40      -8.392   3.595  20.887  1.00 74.58           C  
ATOM    310  CE1 PHE A  40      -8.753   1.077  19.788  1.00 74.58           C  
ATOM    311  CE2 PHE A  40      -7.305   2.901  20.362  1.00 74.58           C  
ATOM    312  CZ  PHE A  40      -7.487   1.642  19.814  1.00 74.58           C  
ATOM    313  N   ASN A  41     -13.909   5.209  20.522  1.00 71.46           N  
ATOM    314  CA  ASN A  41     -15.101   5.648  21.240  1.00 71.46           C  
ATOM    315  C   ASN A  41     -15.286   4.877  22.544  1.00 71.46           C  
ATOM    316  CB  ASN A  41     -16.342   5.505  20.357  1.00 71.46           C  
ATOM    317  O   ASN A  41     -15.300   3.644  22.544  1.00 71.46           O  
ATOM    318  CG  ASN A  41     -16.291   6.392  19.129  1.00 71.46           C  
ATOM    319  ND2 ASN A  41     -16.522   7.686  19.322  1.00 71.46           N  
ATOM    320  OD1 ASN A  41     -16.047   5.920  18.016  1.00 71.46           O  
ATOM    321  N   MET A  42     -14.767   5.349  23.618  1.00 71.38           N  
ATOM    322  CA  MET A  42     -15.124   4.868  24.949  1.00 71.38           C  
ATOM    323  C   MET A  42     -16.629   4.960  25.175  1.00 71.38           C  
ATOM    324  CB  MET A  42     -14.384   5.664  26.026  1.00 71.38           C  
ATOM    325  O   MET A  42     -17.231   6.013  24.958  1.00 71.38           O  
ATOM    326  CG  MET A  42     -12.872   5.516  25.967  1.00 71.38           C  
ATOM    327  SD  MET A  42     -12.239   4.288  27.175  1.00 71.38           S  
ATOM    328  CE  MET A  42     -11.940   5.368  28.602  1.00 71.38           C  
ATOM    329  N   GLU A  43     -17.313   3.904  24.719  1.00 69.93           N  
ATOM    330  CA  GLU A  43     -18.719   3.829  25.106  1.00 69.93           C  
ATOM    331  C   GLU A  43     -18.886   3.989  26.615  1.00 69.93           C  
ATOM    332  CB  GLU A  43     -19.333   2.504  24.646  1.00 69.93           C  
ATOM    333  O   GLU A  43     -18.164   3.363  27.394  1.00 69.93           O  
ATOM    334  CG  GLU A  43     -20.805   2.352  25.002  1.00 69.93           C  
ATOM    335  CD  GLU A  43     -21.396   1.024  24.556  1.00 69.93           C  
ATOM    336  OE1 GLU A  43     -21.351   0.047  25.338  1.00 69.93           O  
ATOM    337  OE2 GLU A  43     -21.907   0.960  23.416  1.00 69.93           O  
ATOM    338  N   PRO A  44     -19.421   5.101  27.076  1.00 65.68           N  
ATOM    339  CA  PRO A  44     -19.742   5.124  28.505  1.00 65.68           C  
ATOM    340  C   PRO A  44     -20.391   3.828  28.985  1.00 65.68           C  
ATOM    341  CB  PRO A  44     -20.714   6.300  28.630  1.00 65.68           C  
ATOM    342  O   PRO A  44     -21.236   3.261  28.286  1.00 65.68           O  
ATOM    343  CG  PRO A  44     -21.145   6.590  27.228  1.00 65.68           C  
ATOM    344  CD  PRO A  44     -20.201   5.897  26.286  1.00 65.68           C  
ATOM    345  N   SER A  45     -19.586   2.915  29.561  1.00 70.42           N  
ATOM    346  CA  SER A  45     -20.154   1.814  30.332  1.00 70.42           C  
ATOM    347  C   SER A  45     -21.103   2.326  31.411  1.00 70.42           C  
ATOM    348  CB  SER A  45     -19.043   0.980  30.973  1.00 70.42           C  
ATOM    349  O   SER A  45     -20.878   3.392  31.987  1.00 70.42           O  
ATOM    350  OG  SER A  45     -18.117   1.811  31.651  1.00 70.42           O  
ATOM    351  N   GLN A  46     -22.363   2.605  30.969  1.00 57.28           N  
ATOM    352  CA  GLN A  46     -23.552   2.697  31.808  1.00 57.28           C  
ATOM    353  C   GLN A  46     -23.250   3.432  33.111  1.00 57.28           C  
ATOM    354  CB  GLN A  46     -24.108   1.304  32.108  1.00 57.28           C  
ATOM    355  O   GLN A  46     -22.174   3.264  33.689  1.00 57.28           O  
ATOM    356  CG  GLN A  46     -24.508   0.521  30.865  1.00 57.28           C  
ATOM    357  CD  GLN A  46     -25.503  -0.585  31.162  1.00 57.28           C  
ATOM    358  NE2 GLN A  46     -26.673  -0.514  30.537  1.00 57.28           N  
ATOM    359  OE1 GLN A  46     -25.222  -1.496  31.947  1.00 57.28           O  
ATOM    360  N   PRO A  47     -24.007   4.620  33.409  1.00 61.20           N  
ATOM    361  CA  PRO A  47     -23.795   5.364  34.653  1.00 61.20           C  
ATOM    362  C   PRO A  47     -23.360   4.468  35.810  1.00 61.20           C  
ATOM    363  CB  PRO A  47     -25.167   5.986  34.930  1.00 61.20           C  
ATOM    364  O   PRO A  47     -23.701   3.282  35.839  1.00 61.20           O  
ATOM    365  CG  PRO A  47     -26.112   5.230  34.053  1.00 61.20           C  
ATOM    366  CD  PRO A  47     -25.317   4.518  32.997  1.00 61.20           C  
TER     367      PRO A  47
ENDMDL
END
