# Supplementary material for: An integrative multitiered computational analysis for better understanding the structure and function of 85 miniproteins
Source: NAR Genom Bioinform. 2025 Dec 3;7(4):lqaf178. doi: 10.1093/nargab/lqaf178 (PMC12673850; doi:10.1093/nargab/lqaf178)
Supplement: lqaf178_Supplemental_Files [file lqaf178_supplemental_files.zip › FA66E/FA66E_AF5.pdb]

MODEL     1
ATOM      1  N   MET A   1      34.670  -4.591 -11.098  1.00 46.44           N  
ATOM      2  CA  MET A   1      33.564  -4.503 -12.047  1.00 46.44           C  
ATOM      3  C   MET A   1      32.248  -4.901 -11.387  1.00 46.44           C  
ATOM      4  CB  MET A   1      33.828  -5.389 -13.265  1.00 46.44           C  
ATOM      5  O   MET A   1      32.048  -6.068 -11.046  1.00 46.44           O  
ATOM      6  CG  MET A   1      33.092  -4.942 -14.519  1.00 46.44           C  
ATOM      7  SD  MET A   1      33.861  -5.592 -16.053  1.00 46.44           S  
ATOM      8  CE  MET A   1      33.736  -4.128 -17.118  1.00 46.44           C  
ATOM      9  N   LEU A   2      31.791  -4.245 -10.275  1.00 52.12           N  
ATOM     10  CA  LEU A   2      30.664  -4.429  -9.366  1.00 52.12           C  
ATOM     11  C   LEU A   2      29.340  -4.216 -10.092  1.00 52.12           C  
ATOM     12  CB  LEU A   2      30.770  -3.467  -8.180  1.00 52.12           C  
ATOM     13  O   LEU A   2      28.957  -3.078 -10.372  1.00 52.12           O  
ATOM     14  CG  LEU A   2      31.933  -3.706  -7.215  1.00 52.12           C  
ATOM     15  CD1 LEU A   2      32.321  -2.404  -6.522  1.00 52.12           C  
ATOM     16  CD2 LEU A   2      31.568  -4.775  -6.191  1.00 52.12           C  
ATOM     17  N   ALA A   3      29.135  -4.841 -11.263  1.00 49.31           N  
ATOM     18  CA  ALA A   3      27.839  -4.792 -11.936  1.00 49.31           C  
ATOM     19  C   ALA A   3      26.791  -5.591 -11.167  1.00 49.31           C  
ATOM     20  CB  ALA A   3      27.962  -5.317 -13.364  1.00 49.31           C  
ATOM     21  O   ALA A   3      26.786  -6.824 -11.211  1.00 49.31           O  
ATOM     22  N   SER A   4      26.663  -5.407  -9.811  1.00 50.63           N  
ATOM     23  CA  SER A   4      25.588  -6.298  -9.388  1.00 50.63           C  
ATOM     24  C   SER A   4      24.677  -5.620  -8.370  1.00 50.63           C  
ATOM     25  CB  SER A   4      26.160  -7.586  -8.795  1.00 50.63           C  
ATOM     26  O   SER A   4      24.023  -6.292  -7.569  1.00 50.63           O  
ATOM     27  OG  SER A   4      25.625  -8.722  -9.451  1.00 50.63           O  
ATOM     28  N   GLY A   5      24.438  -4.328  -8.485  1.00 55.01           N  
ATOM     29  CA  GLY A   5      23.384  -3.847  -7.605  1.00 55.01           C  
ATOM     30  C   GLY A   5      22.296  -3.085  -8.337  1.00 55.01           C  
ATOM     31  O   GLY A   5      21.160  -3.008  -7.865  1.00 55.01           O  
ATOM     32  N   ALA A   6      22.590  -2.747  -9.604  1.00 55.09           N  
ATOM     33  CA  ALA A   6      21.589  -1.952 -10.310  1.00 55.09           C  
ATOM     34  C   ALA A   6      20.589  -2.848 -11.035  1.00 55.09           C  
ATOM     35  CB  ALA A   6      22.263  -1.004 -11.298  1.00 55.09           C  
ATOM     36  O   ALA A   6      19.411  -2.504 -11.154  1.00 55.09           O  
ATOM     37  N   GLU A   7      20.977  -4.109 -11.209  1.00 53.53           N  
ATOM     38  CA  GLU A   7      20.058  -4.993 -11.921  1.00 53.53           C  
ATOM     39  C   GLU A   7      19.032  -5.603 -10.970  1.00 53.53           C  
ATOM     40  CB  GLU A   7      20.829  -6.101 -12.643  1.00 53.53           C  
ATOM     41  O   GLU A   7      17.921  -5.944 -11.383  1.00 53.53           O  
ATOM     42  CG  GLU A   7      20.116  -6.645 -13.872  1.00 53.53           C  
ATOM     43  CD  GLU A   7      21.049  -7.347 -14.846  1.00 53.53           C  
ATOM     44  OE1 GLU A   7      21.275  -8.569 -14.697  1.00 53.53           O  
ATOM     45  OE2 GLU A   7      21.559  -6.669 -15.766  1.00 53.53           O  
ATOM     46  N   SER A   8      19.381  -5.615  -9.781  1.00 57.61           N  
ATOM     47  CA  SER A   8      18.486  -6.221  -8.800  1.00 57.61           C  
ATOM     48  C   SER A   8      17.440  -5.223  -8.316  1.00 57.61           C  
ATOM     49  CB  SER A   8      19.281  -6.757  -7.608  1.00 57.61           C  
ATOM     50  O   SER A   8      16.291  -5.593  -8.066  1.00 57.61           O  
ATOM     51  OG  SER A   8      19.995  -7.928  -7.966  1.00 57.61           O  
ATOM     52  N   GLN A   9      17.792  -3.997  -8.481  1.00 56.67           N  
ATOM     53  CA  GLN A   9      16.863  -2.943  -8.087  1.00 56.67           C  
ATOM     54  C   GLN A   9      15.817  -2.698  -9.171  1.00 56.67           C  
ATOM     55  CB  GLN A   9      17.617  -1.648  -7.782  1.00 56.67           C  
ATOM     56  O   GLN A   9      14.657  -2.411  -8.869  1.00 56.67           O  
ATOM     57  CG  GLN A   9      18.450  -1.706  -6.509  1.00 56.67           C  
ATOM     58  CD  GLN A   9      18.837  -0.331  -5.997  1.00 56.67           C  
ATOM     59  NE2 GLN A   9      20.133  -0.042  -5.996  1.00 56.67           N  
ATOM     60  OE1 GLN A   9      17.977   0.464  -5.606  1.00 56.67           O  
ATOM     61  N   ASP A  10      16.302  -2.878 -10.491  1.00 58.03           N  
ATOM     62  CA  ASP A  10      15.327  -2.696 -11.563  1.00 58.03           C  
ATOM     63  C   ASP A  10      14.261  -3.788 -11.527  1.00 58.03           C  
ATOM     64  CB  ASP A  10      16.024  -2.685 -12.925  1.00 58.03           C  
ATOM     65  O   ASP A  10      13.098  -3.539 -11.850  1.00 58.03           O  
ATOM     66  CG  ASP A  10      16.559  -1.316 -13.307  1.00 58.03           C  
ATOM     67  OD1 ASP A  10      15.788  -0.485 -13.834  1.00 58.03           O  
ATOM     68  OD2 ASP A  10      17.763  -1.067 -13.081  1.00 58.03           O  
ATOM     69  N   ARG A  11      14.725  -4.926 -11.140  1.00 56.63           N  
ATOM     70  CA  ARG A  11      13.777  -6.035 -11.114  1.00 56.63           C  
ATOM     71  C   ARG A  11      12.806  -5.899  -9.946  1.00 56.63           C  
ATOM     72  CB  ARG A  11      14.515  -7.372 -11.029  1.00 56.63           C  
ATOM     73  O   ARG A  11      11.616  -6.192 -10.083  1.00 56.63           O  
ATOM     74  CG  ARG A  11      13.646  -8.578 -11.348  1.00 56.63           C  
ATOM     75  CD  ARG A  11      14.413  -9.884 -11.193  1.00 56.63           C  
ATOM     76  NE  ARG A  11      14.994 -10.321 -12.459  1.00 56.63           N  
ATOM     77  NH1 ARG A  11      16.235 -12.036 -11.535  1.00 56.63           N  
ATOM     78  NH2 ARG A  11      16.314 -11.646 -13.792  1.00 56.63           N  
ATOM     79  CZ  ARG A  11      15.847 -11.333 -12.592  1.00 56.63           C  
ATOM     80  N   TYR A  12      13.203  -5.250  -8.922  1.00 56.53           N  
ATOM     81  CA  TYR A  12      12.314  -5.053  -7.782  1.00 56.53           C  
ATOM     82  C   TYR A  12      11.362  -3.888  -8.028  1.00 56.53           C  
ATOM     83  CB  TYR A  12      13.123  -4.805  -6.506  1.00 56.53           C  
ATOM     84  O   TYR A  12      10.206  -3.922  -7.599  1.00 56.53           O  
ATOM     85  CG  TYR A  12      12.271  -4.630  -5.272  1.00 56.53           C  
ATOM     86  CD1 TYR A  12      12.052  -3.367  -4.726  1.00 56.53           C  
ATOM     87  CD2 TYR A  12      11.683  -5.727  -4.650  1.00 56.53           C  
ATOM     88  CE1 TYR A  12      11.270  -3.201  -3.588  1.00 56.53           C  
ATOM     89  CE2 TYR A  12      10.899  -5.572  -3.511  1.00 56.53           C  
ATOM     90  OH  TYR A  12       9.922  -4.150  -1.862  1.00 56.53           O  
ATOM     91  CZ  TYR A  12      10.698  -4.308  -2.989  1.00 56.53           C  
ATOM     92  N   ARG A  13      11.872  -3.013  -8.859  1.00 60.03           N  
ATOM     93  CA  ARG A  13      11.013  -1.872  -9.157  1.00 60.03           C  
ATOM     94  C   ARG A  13       9.903  -2.261 -10.128  1.00 60.03           C  
ATOM     95  CB  ARG A  13      11.833  -0.716  -9.734  1.00 60.03           C  
ATOM     96  O   ARG A  13       8.798  -1.719 -10.065  1.00 60.03           O  
ATOM     97  CG  ARG A  13      12.443   0.193  -8.679  1.00 60.03           C  
ATOM     98  CD  ARG A  13      12.847   1.540  -9.261  1.00 60.03           C  
ATOM     99  NE  ARG A  13      13.553   2.361  -8.282  1.00 60.03           N  
ATOM    100  NH1 ARG A  13      13.244   4.349  -9.417  1.00 60.03           N  
ATOM    101  NH2 ARG A  13      14.386   4.324  -7.429  1.00 60.03           N  
ATOM    102  CZ  ARG A  13      13.726   3.676  -8.378  1.00 60.03           C  
ATOM    103  N   ASN A  14      10.114  -3.399 -10.866  1.00 58.16           N  
ATOM    104  CA  ASN A  14       9.114  -3.649 -11.899  1.00 58.16           C  
ATOM    105  C   ASN A  14       8.196  -4.808 -11.522  1.00 58.16           C  
ATOM    106  CB  ASN A  14       9.789  -3.923 -13.245  1.00 58.16           C  
ATOM    107  O   ASN A  14       7.515  -5.371 -12.381  1.00 58.16           O  
ATOM    108  CG  ASN A  14      10.577  -2.733 -13.756  1.00 58.16           C  
ATOM    109  ND2 ASN A  14      11.748  -2.997 -14.325  1.00 58.16           N  
ATOM    110  OD1 ASN A  14      10.138  -1.586 -13.639  1.00 58.16           O  
ATOM    111  N   THR A  15       8.260  -5.249 -10.208  1.00 56.10           N  
ATOM    112  CA  THR A  15       7.265  -6.256  -9.855  1.00 56.10           C  
ATOM    113  C   THR A  15       5.914  -5.605  -9.573  1.00 56.10           C  
ATOM    114  CB  THR A  15       7.710  -7.075  -8.629  1.00 56.10           C  
ATOM    115  O   THR A  15       5.807  -4.736  -8.705  1.00 56.10           O  
ATOM    116  CG2 THR A  15       6.821  -8.298  -8.433  1.00 56.10           C  
ATOM    117  OG1 THR A  15       9.063  -7.506  -8.815  1.00 56.10           O  
ATOM    118  N   PRO A  16       5.025  -5.663 -10.485  1.00 59.78           N  
ATOM    119  CA  PRO A  16       3.688  -5.137 -10.200  1.00 59.78           C  
ATOM    120  C   PRO A  16       3.056  -5.771  -8.963  1.00 59.78           C  
ATOM    121  CB  PRO A  16       2.895  -5.489 -11.461  1.00 59.78           C  
ATOM    122  O   PRO A  16       3.118  -6.990  -8.790  1.00 59.78           O  
ATOM    123  CG  PRO A  16       3.755  -6.468 -12.193  1.00 59.78           C  
ATOM    124  CD  PRO A  16       5.126  -6.449 -11.581  1.00 59.78           C  
ATOM    125  N   SER A  17       3.254  -5.231  -7.670  1.00 56.30           N  
ATOM    126  CA  SER A  17       2.548  -5.605  -6.449  1.00 56.30           C  
ATOM    127  C   SER A  17       1.047  -5.722  -6.692  1.00 56.30           C  
ATOM    128  CB  SER A  17       2.816  -4.587  -5.341  1.00 56.30           C  
ATOM    129  O   SER A  17       0.442  -4.840  -7.306  1.00 56.30           O  
ATOM    130  OG  SER A  17       2.781  -5.209  -4.068  1.00 56.30           O  
ATOM    131  N   SER A  18       0.604  -6.758  -7.219  1.00 59.65           N  
ATOM    132  CA  SER A  18      -0.789  -7.167  -7.361  1.00 59.65           C  
ATOM    133  C   SER A  18      -1.619  -6.731  -6.158  1.00 59.65           C  
ATOM    134  CB  SER A  18      -0.888  -8.683  -7.536  1.00 59.65           C  
ATOM    135  O   SER A  18      -1.257  -7.009  -5.013  1.00 59.65           O  
ATOM    136  OG  SER A  18      -0.514  -9.063  -8.849  1.00 59.65           O  
ATOM    137  N   ARG A  19      -1.925  -5.440  -5.968  1.00 59.20           N  
ATOM    138  CA  ARG A  19      -2.826  -4.958  -4.926  1.00 59.20           C  
ATOM    139  C   ARG A  19      -4.190  -5.633  -5.027  1.00 59.20           C  
ATOM    140  CB  ARG A  19      -2.986  -3.439  -5.013  1.00 59.20           C  
ATOM    141  O   ARG A  19      -4.742  -5.771  -6.121  1.00 59.20           O  
ATOM    142  CG  ARG A  19      -1.803  -2.662  -4.459  1.00 59.20           C  
ATOM    143  CD  ARG A  19      -2.089  -1.169  -4.392  1.00 59.20           C  
ATOM    144  NE  ARG A  19      -1.238  -0.415  -5.309  1.00 59.20           N  
ATOM    145  NH1 ARG A  19      -2.026   1.658  -4.664  1.00 59.20           N  
ATOM    146  NH2 ARG A  19      -0.413   1.493  -6.284  1.00 59.20           N  
ATOM    147  CZ  ARG A  19      -1.228   0.910  -5.417  1.00 59.20           C  
ATOM    148  N   ILE A  20      -4.469  -6.800  -4.434  1.00 61.02           N  
ATOM    149  CA  ILE A  20      -5.769  -7.445  -4.287  1.00 61.02           C  
ATOM    150  C   ILE A  20      -6.779  -6.449  -3.721  1.00 61.02           C  
ATOM    151  CB  ILE A  20      -5.681  -8.693  -3.379  1.00 61.02           C  
ATOM    152  O   ILE A  20      -6.540  -5.839  -2.677  1.00 61.02           O  
ATOM    153  CG1 ILE A  20      -4.610  -9.658  -3.901  1.00 61.02           C  
ATOM    154  CG2 ILE A  20      -7.043  -9.387  -3.282  1.00 61.02           C  
ATOM    155  CD1 ILE A  20      -4.163 -10.696  -2.881  1.00 61.02           C  
ATOM    156  N   PHE A  21      -7.489  -5.714  -4.602  1.00 55.62           N  
ATOM    157  CA  PHE A  21      -8.621  -4.875  -4.228  1.00 55.62           C  
ATOM    158  C   PHE A  21      -9.766  -5.723  -3.685  1.00 55.62           C  
ATOM    159  CB  PHE A  21      -9.101  -4.051  -5.427  1.00 55.62           C  
ATOM    160  O   PHE A  21     -10.238  -6.642  -4.358  1.00 55.62           O  
ATOM    161  CG  PHE A  21      -8.670  -2.610  -5.383  1.00 55.62           C  
ATOM    162  CD1 PHE A  21      -9.445  -1.658  -4.731  1.00 55.62           C  
ATOM    163  CD2 PHE A  21      -7.491  -2.206  -5.995  1.00 55.62           C  
ATOM    164  CE1 PHE A  21      -9.049  -0.323  -4.689  1.00 55.62           C  
ATOM    165  CE2 PHE A  21      -7.089  -0.874  -5.958  1.00 55.62           C  
ATOM    166  CZ  PHE A  21      -7.869   0.066  -5.305  1.00 55.62           C  
ATOM    167  N   THR A  22      -9.822  -6.134  -2.432  1.00 59.47           N  
ATOM    168  CA  THR A  22     -11.040  -6.702  -1.867  1.00 59.47           C  
ATOM    169  C   THR A  22     -12.081  -5.613  -1.621  1.00 59.47           C  
ATOM    170  CB  THR A  22     -10.751  -7.446  -0.550  1.00 59.47           C  
ATOM    171  O   THR A  22     -11.824  -4.655  -0.889  1.00 59.47           O  
ATOM    172  CG2 THR A  22     -11.380  -8.836  -0.554  1.00 59.47           C  
ATOM    173  OG1 THR A  22      -9.334  -7.575  -0.382  1.00 59.47           O  
ATOM    174  N   PRO A  23     -13.088  -5.473  -2.481  1.00 49.77           N  
ATOM    175  CA  PRO A  23     -14.212  -4.553  -2.289  1.00 49.77           C  
ATOM    176  C   PRO A  23     -14.887  -4.722  -0.929  1.00 49.77           C  
ATOM    177  CB  PRO A  23     -15.170  -4.924  -3.424  1.00 49.77           C  
ATOM    178  O   PRO A  23     -15.067  -5.850  -0.461  1.00 49.77           O  
ATOM    179  CG  PRO A  23     -14.604  -6.179  -4.006  1.00 49.77           C  
ATOM    180  CD  PRO A  23     -13.260  -6.429  -3.385  1.00 49.77           C  
ATOM    181  N   GLY A  24     -14.644  -3.807   0.018  1.00 56.62           N  
ATOM    182  CA  GLY A  24     -15.224  -3.722   1.348  1.00 56.62           C  
ATOM    183  C   GLY A  24     -14.184  -3.693   2.452  1.00 56.62           C  
ATOM    184  O   GLY A  24     -14.528  -3.691   3.636  1.00 56.62           O  
ATOM    185  N   PHE A  25     -12.864  -3.807   1.974  1.00 57.96           N  
ATOM    186  CA  PHE A  25     -11.778  -3.780   2.946  1.00 57.96           C  
ATOM    187  C   PHE A  25     -10.919  -2.535   2.763  1.00 57.96           C  
ATOM    188  CB  PHE A  25     -10.912  -5.038   2.823  1.00 57.96           C  
ATOM    189  O   PHE A  25     -10.478  -2.236   1.651  1.00 57.96           O  
ATOM    190  CG  PHE A  25     -10.545  -5.654   4.146  1.00 57.96           C  
ATOM    191  CD1 PHE A  25      -9.299  -5.424   4.714  1.00 57.96           C  
ATOM    192  CD2 PHE A  25     -11.449  -6.465   4.822  1.00 57.96           C  
ATOM    193  CE1 PHE A  25      -8.956  -5.993   5.939  1.00 57.96           C  
ATOM    194  CE2 PHE A  25     -11.114  -7.037   6.046  1.00 57.96           C  
ATOM    195  CZ  PHE A  25      -9.867  -6.801   6.602  1.00 57.96           C  
ATOM    196  N   ARG A  26     -11.290  -1.453   3.268  1.00 56.48           N  
ATOM    197  CA  ARG A  26     -10.431  -0.275   3.225  1.00 56.48           C  
ATOM    198  C   ARG A  26      -9.083  -0.556   3.881  1.00 56.48           C  
ATOM    199  CB  ARG A  26     -11.111   0.912   3.911  1.00 56.48           C  
ATOM    200  O   ARG A  26      -9.021  -0.888   5.066  1.00 56.48           O  
ATOM    201  CG  ARG A  26     -11.410   0.684   5.384  1.00 56.48           C  
ATOM    202  CD  ARG A  26     -12.107   1.883   6.010  1.00 56.48           C  
ATOM    203  NE  ARG A  26     -12.514   1.612   7.386  1.00 56.48           N  
ATOM    204  NH1 ARG A  26     -14.264   3.120   7.384  1.00 56.48           N  
ATOM    205  NH2 ARG A  26     -13.812   1.884   9.261  1.00 56.48           N  
ATOM    206  CZ  ARG A  26     -13.529   2.206   8.007  1.00 56.48           C  
ATOM    207  N   PRO A  27      -8.020  -1.019   3.161  1.00 55.12           N  
ATOM    208  CA  PRO A  27      -6.751  -1.193   3.871  1.00 55.12           C  
ATOM    209  C   PRO A  27      -6.402  -0.000   4.758  1.00 55.12           C  
ATOM    210  CB  PRO A  27      -5.732  -1.348   2.739  1.00 55.12           C  
ATOM    211  O   PRO A  27      -6.626   1.149   4.369  1.00 55.12           O  
ATOM    212  CG  PRO A  27      -6.475  -0.962   1.501  1.00 55.12           C  
ATOM    213  CD  PRO A  27      -7.934  -0.842   1.838  1.00 55.12           C  
ATOM    214  N   THR A  28      -6.807  -0.003   6.043  1.00 59.25           N  
ATOM    215  CA  THR A  28      -6.231   0.968   6.967  1.00 59.25           C  
ATOM    216  C   THR A  28      -4.718   1.053   6.789  1.00 59.25           C  
ATOM    217  CB  THR A  28      -6.559   0.610   8.429  1.00 59.25           C  
ATOM    218  O   THR A  28      -4.045   0.029   6.655  1.00 59.25           O  
ATOM    219  CG2 THR A  28      -7.798   1.356   8.913  1.00 59.25           C  
ATOM    220  OG1 THR A  28      -6.795  -0.800   8.528  1.00 59.25           O  
ATOM    221  N   PRO A  29      -4.089   2.134   6.177  1.00 56.27           N  
ATOM    222  CA  PRO A  29      -2.629   2.249   6.139  1.00 56.27           C  
ATOM    223  C   PRO A  29      -1.960   1.691   7.393  1.00 56.27           C  
ATOM    224  CB  PRO A  29      -2.397   3.758   6.021  1.00 56.27           C  
ATOM    225  O   PRO A  29      -2.367   2.017   8.511  1.00 56.27           O  
ATOM    226  CG  PRO A  29      -3.755   4.366   6.169  1.00 56.27           C  
ATOM    227  CD  PRO A  29      -4.767   3.259   6.248  1.00 56.27           C  
ATOM    228  N   ALA A  30      -1.843   0.379   7.492  1.00 62.02           N  
ATOM    229  CA  ALA A  30      -0.951  -0.174   8.509  1.00 62.02           C  
ATOM    230  C   ALA A  30       0.252   0.736   8.737  1.00 62.02           C  
ATOM    231  CB  ALA A  30      -0.488  -1.572   8.106  1.00 62.02           C  
ATOM    232  O   ALA A  30       0.813   1.284   7.785  1.00 62.02           O  
ATOM    233  N   THR A  31       0.154   1.924   9.359  1.00 55.91           N  
ATOM    234  CA  THR A  31       1.356   2.603   9.832  1.00 55.91           C  
ATOM    235  C   THR A  31       2.610   1.896   9.326  1.00 55.91           C  
ATOM    236  CB  THR A  31       1.388   2.675  11.370  1.00 55.91           C  
ATOM    237  O   THR A  31       2.688   0.666   9.350  1.00 55.91           O  
ATOM    238  CG2 THR A  31       0.509   3.809  11.886  1.00 55.91           C  
ATOM    239  OG1 THR A  31       0.916   1.435  11.910  1.00 55.91           O  
ATOM    240  N   THR A  32       2.920   2.085   8.156  1.00 55.51           N  
ATOM    241  CA  THR A  32       4.246   1.686   7.698  1.00 55.51           C  
ATOM    242  C   THR A  32       5.072   1.128   8.853  1.00 55.51           C  
ATOM    243  CB  THR A  32       4.993   2.867   7.052  1.00 55.51           C  
ATOM    244  O   THR A  32       5.306   1.820   9.846  1.00 55.51           O  
ATOM    245  CG2 THR A  32       6.308   2.412   6.428  1.00 55.51           C  
ATOM    246  OG1 THR A  32       4.169   3.447   6.033  1.00 55.51           O  
ATOM    247  N   PRO A  33       4.986  -0.177   9.202  1.00 53.18           N  
ATOM    248  CA  PRO A  33       5.864  -0.578  10.304  1.00 53.18           C  
ATOM    249  C   PRO A  33       7.335  -0.276  10.026  1.00 53.18           C  
ATOM    250  CB  PRO A  33       5.628  -2.087  10.412  1.00 53.18           C  
ATOM    251  O   PRO A  33       7.790  -0.400   8.885  1.00 53.18           O  
ATOM    252  CG  PRO A  33       4.993  -2.468   9.114  1.00 53.18           C  
ATOM    253  CD  PRO A  33       4.520  -1.218   8.429  1.00 53.18           C  
ATOM    254  N   GLU A  34       7.978   0.946  10.380  1.00 52.43           N  
ATOM    255  CA  GLU A  34       9.435   1.025  10.443  1.00 52.43           C  
ATOM    256  C   GLU A  34      10.063  -0.366  10.471  1.00 52.43           C  
ATOM    257  CB  GLU A  34       9.878   1.828  11.669  1.00 52.43           C  
ATOM    258  O   GLU A  34       9.556  -1.267  11.142  1.00 52.43           O  
ATOM    259  CG  GLU A  34       9.678   3.329  11.526  1.00 52.43           C  
ATOM    260  CD  GLU A  34      10.424   4.137  12.576  1.00 52.43           C  
ATOM    261  OE1 GLU A  34      11.591   4.518  12.332  1.00 52.43           O  
ATOM    262  OE2 GLU A  34       9.837   4.389  13.652  1.00 52.43           O  
ATOM    263  N   PRO A  35      10.538  -0.885   9.321  1.00 52.80           N  
ATOM    264  CA  PRO A  35      11.224  -2.179   9.309  1.00 52.80           C  
ATOM    265  C   PRO A  35      11.896  -2.504  10.641  1.00 52.80           C  
ATOM    266  CB  PRO A  35      12.266  -2.015   8.199  1.00 52.80           C  
ATOM    267  O   PRO A  35      12.554  -1.643  11.231  1.00 52.80           O  
ATOM    268  CG  PRO A  35      12.227  -0.562   7.850  1.00 52.80           C  
ATOM    269  CD  PRO A  35      11.079   0.073   8.581  1.00 52.80           C  
ATOM    270  N   GLY A  36      11.137  -2.913  11.717  1.00 50.99           N  
ATOM    271  CA  GLY A  36      11.722  -3.513  12.906  1.00 50.99           C  
ATOM    272  C   GLY A  36      10.956  -3.191  14.175  1.00 50.99           C  
ATOM    273  O   GLY A  36      11.395  -3.534  15.275  1.00 50.99           O  
ATOM    274  N   ILE A  37       9.780  -2.705  13.958  1.00 58.02           N  
ATOM    275  CA  ILE A  37       9.186  -2.539  15.280  1.00 58.02           C  
ATOM    276  C   ILE A  37       7.815  -3.210  15.318  1.00 58.02           C  
ATOM    277  CB  ILE A  37       9.063  -1.046  15.661  1.00 58.02           C  
ATOM    278  O   ILE A  37       6.948  -2.911  14.494  1.00 58.02           O  
ATOM    279  CG1 ILE A  37      10.424  -0.351  15.541  1.00 58.02           C  
ATOM    280  CG2 ILE A  37       8.493  -0.895  17.074  1.00 58.02           C  
ATOM    281  CD1 ILE A  37      10.380   1.147  15.813  1.00 58.02           C  
ATOM    282  N   TYR A  38       7.687  -4.466  15.591  1.00 64.12           N  
ATOM    283  CA  TYR A  38       6.541  -5.269  16.005  1.00 64.12           C  
ATOM    284  C   TYR A  38       5.825  -4.627  17.187  1.00 64.12           C  
ATOM    285  CB  TYR A  38       6.983  -6.689  16.371  1.00 64.12           C  
ATOM    286  O   TYR A  38       6.414  -4.447  18.255  1.00 64.12           O  
ATOM    287  CG  TYR A  38       7.636  -7.433  15.232  1.00 64.12           C  
ATOM    288  CD1 TYR A  38       6.869  -8.098  14.278  1.00 64.12           C  
ATOM    289  CD2 TYR A  38       9.021  -7.475  15.109  1.00 64.12           C  
ATOM    290  CE1 TYR A  38       7.467  -8.787  13.228  1.00 64.12           C  
ATOM    291  CE2 TYR A  38       9.629  -8.161  14.063  1.00 64.12           C  
ATOM    292  OH  TYR A  38       9.442  -9.493  12.091  1.00 64.12           O  
ATOM    293  CZ  TYR A  38       8.845  -8.813  13.128  1.00 64.12           C  
ATOM    294  N   MET A  39       5.079  -3.576  16.974  1.00 63.43           N  
ATOM    295  CA  MET A  39       4.360  -2.986  18.100  1.00 63.43           C  
ATOM    296  C   MET A  39       3.205  -3.881  18.537  1.00 63.43           C  
ATOM    297  CB  MET A  39       3.836  -1.596  17.736  1.00 63.43           C  
ATOM    298  O   MET A  39       2.492  -4.435  17.699  1.00 63.43           O  
ATOM    299  CG  MET A  39       4.930  -0.603  17.377  1.00 63.43           C  
ATOM    300  SD  MET A  39       4.259   1.013  16.826  1.00 63.43           S  
ATOM    301  CE  MET A  39       4.930   2.096  18.118  1.00 63.43           C  
ATOM    302  N   PHE A  40       3.377  -4.770  19.462  1.00 61.70           N  
ATOM    303  CA  PHE A  40       2.389  -5.494  20.253  1.00 61.70           C  
ATOM    304  C   PHE A  40       1.308  -4.549  20.765  1.00 61.70           C  
ATOM    305  CB  PHE A  40       3.060  -6.210  21.428  1.00 61.70           C  
ATOM    306  O   PHE A  40       1.610  -3.461  21.260  1.00 61.70           O  
ATOM    307  CG  PHE A  40       4.008  -7.302  21.012  1.00 61.70           C  
ATOM    308  CD1 PHE A  40       3.536  -8.572  20.705  1.00 61.70           C  
ATOM    309  CD2 PHE A  40       5.373  -7.058  20.929  1.00 61.70           C  
ATOM    310  CE1 PHE A  40       4.412  -9.585  20.320  1.00 61.70           C  
ATOM    311  CE2 PHE A  40       6.254  -8.064  20.545  1.00 61.70           C  
ATOM    312  CZ  PHE A  40       5.772  -9.327  20.241  1.00 61.70           C  
ATOM    313  N   ASN A  41       0.150  -4.449  20.058  1.00 65.83           N  
ATOM    314  CA  ASN A  41      -1.068  -3.797  20.527  1.00 65.83           C  
ATOM    315  C   ASN A  41      -1.542  -4.384  21.853  1.00 65.83           C  
ATOM    316  CB  ASN A  41      -2.173  -3.904  19.474  1.00 65.83           C  
ATOM    317  O   ASN A  41      -1.746  -5.594  21.965  1.00 65.83           O  
ATOM    318  CG  ASN A  41      -1.823  -3.187  18.185  1.00 65.83           C  
ATOM    319  ND2 ASN A  41      -2.675  -2.254  17.775  1.00 65.83           N  
ATOM    320  OD1 ASN A  41      -0.796  -3.469  17.562  1.00 65.83           O  
ATOM    321  N   MET A  42      -1.051  -3.880  22.922  1.00 65.77           N  
ATOM    322  CA  MET A  42      -1.646  -4.128  24.232  1.00 65.77           C  
ATOM    323  C   MET A  42      -3.075  -3.599  24.290  1.00 65.77           C  
ATOM    324  CB  MET A  42      -0.805  -3.483  25.336  1.00 65.77           C  
ATOM    325  O   MET A  42      -3.317  -2.421  24.021  1.00 65.77           O  
ATOM    326  CG  MET A  42       0.601  -4.052  25.446  1.00 65.77           C  
ATOM    327  SD  MET A  42       1.506  -3.408  26.907  1.00 65.77           S  
ATOM    328  CE  MET A  42       2.882  -2.560  26.081  1.00 65.77           C  
ATOM    329  N   GLU A  43      -3.974  -4.214  23.668  1.00 67.74           N  
ATOM    330  CA  GLU A  43      -5.395  -4.060  23.968  1.00 67.74           C  
ATOM    331  C   GLU A  43      -5.609  -3.610  25.410  1.00 67.74           C  
ATOM    332  CB  GLU A  43      -6.144  -5.369  23.708  1.00 67.74           C  
ATOM    333  O   GLU A  43      -5.053  -4.200  26.339  1.00 67.74           O  
ATOM    334  CG  GLU A  43      -7.640  -5.285  23.977  1.00 67.74           C  
ATOM    335  CD  GLU A  43      -8.253  -6.617  24.379  1.00 67.74           C  
ATOM    336  OE1 GLU A  43      -8.462  -6.848  25.592  1.00 67.74           O  
ATOM    337  OE2 GLU A  43      -8.524  -7.438  23.474  1.00 67.74           O  
ATOM    338  N   PRO A  44      -6.375  -2.579  25.639  1.00 53.25           N  
ATOM    339  CA  PRO A  44      -6.525  -1.643  26.756  1.00 53.25           C  
ATOM    340  C   PRO A  44      -7.197  -2.277  27.971  1.00 53.25           C  
ATOM    341  CB  PRO A  44      -7.397  -0.530  26.169  1.00 53.25           C  
ATOM    342  O   PRO A  44      -8.110  -3.094  27.821  1.00 53.25           O  
ATOM    343  CG  PRO A  44      -8.060  -1.151  24.981  1.00 53.25           C  
ATOM    344  CD  PRO A  44      -7.521  -2.542  24.807  1.00 53.25           C  
ATOM    345  N   SER A  45      -6.469  -2.236  29.140  1.00 64.30           N  
ATOM    346  CA  SER A  45      -6.987  -2.596  30.455  1.00 64.30           C  
ATOM    347  C   SER A  45      -8.109  -1.657  30.884  1.00 64.30           C  
ATOM    348  CB  SER A  45      -5.868  -2.575  31.497  1.00 64.30           C  
ATOM    349  O   SER A  45      -8.076  -0.462  30.581  1.00 64.30           O  
ATOM    350  OG  SER A  45      -5.259  -1.296  31.556  1.00 64.30           O  
ATOM    351  N   GLN A  46      -9.358  -1.789  30.476  1.00 50.00           N  
ATOM    352  CA  GLN A  46     -10.666  -1.513  31.059  1.00 50.00           C  
ATOM    353  C   GLN A  46     -10.782  -0.052  31.485  1.00 50.00           C  
ATOM    354  CB  GLN A  46     -10.926  -2.431  32.255  1.00 50.00           C  
ATOM    355  O   GLN A  46      -9.824   0.527  32.000  1.00 50.00           O  
ATOM    356  CG  GLN A  46     -11.223  -3.874  31.870  1.00 50.00           C  
ATOM    357  CD  GLN A  46     -11.680  -4.713  33.048  1.00 50.00           C  
ATOM    358  NE2 GLN A  46     -12.730  -5.502  32.843  1.00 50.00           N  
ATOM    359  OE1 GLN A  46     -11.094  -4.655  34.134  1.00 50.00           O  
ATOM    360  N   PRO A  47     -11.961   0.618  31.206  1.00 57.15           N  
ATOM    361  CA  PRO A  47     -12.190   2.051  31.008  1.00 57.15           C  
ATOM    362  C   PRO A  47     -11.523   2.909  32.081  1.00 57.15           C  
ATOM    363  CB  PRO A  47     -13.714   2.177  31.078  1.00 57.15           C  
ATOM    364  O   PRO A  47     -11.296   2.440  33.199  1.00 57.15           O  
ATOM    365  CG  PRO A  47     -14.172   0.915  31.736  1.00 57.15           C  
ATOM    366  CD  PRO A  47     -13.067  -0.097  31.647  1.00 57.15           C  
TER     367      PRO A  47
ENDMDL
END
