# Supplementary material for: An integrative multitiered computational analysis for better understanding the structure and function of 85 miniproteins
Source: NAR Genom Bioinform. 2025 Dec 3;7(4):lqaf178. doi: 10.1093/nargab/lqaf178 (PMC12673850; doi:10.1093/nargab/lqaf178)
Supplement: lqaf178_Supplemental_Files [file lqaf178_supplemental_files.zip › FA66E/rank_1_model_3_ptm_seed_0.raw.txt]

i	j	aa_i	aa_j	p(cbcb<8)	maxdistbin
0	1	M	L	1.000	5.75
0	2	M	A	0.774	7.31
0	3	M	S	0.203	10.44
0	4	M	G	0.133	12.00
0	5	M	A	0.089	11.69
0	6	M	E	0.109	13.56
0	7	M	S	0.056	14.81
0	8	M	Q	0.037	>21.69
0	9	M	D	0.039	>21.69
0	10	M	R	0.046	>21.69
0	11	M	Y	0.018	>21.69
0	12	M	R	0.024	>21.69
0	13	M	N	0.015	>21.69
0	14	M	T	0.009	>21.69
0	15	M	P	0.007	>21.69
0	16	M	S	0.008	>21.69
0	17	M	S	0.004	>21.69
0	18	M	R	0.002	>21.69
0	19	M	I	0.004	>21.69
0	20	M	F	0.002	>21.69
0	21	M	T	0.001	>21.69
0	22	M	P	0.002	>21.69
0	23	M	G	0.002	>21.69
0	29	M	A	0.002	>21.69
0	30	M	T	0.001	>21.69
0	31	M	T	0.001	>21.69
0	33	M	E	0.002	>21.69
0	34	M	P	0.001	>21.69
0	35	M	G	0.002	>21.69
0	36	M	I	0.002	>21.69
0	37	M	Y	0.002	>21.69
0	38	M	M	0.004	>21.69
0	39	M	F	0.003	>21.69
0	40	M	N	0.003	>21.69
0	41	M	M	0.005	>21.69
0	42	M	E	0.004	>21.69
0	43	M	P	0.002	>21.69
0	44	M	S	0.003	>21.69
0	45	M	Q	0.002	>21.69
0	46	M	P	0.003	>21.69
1	2	L	A	1.000	5.44
1	3	L	S	0.848	7.00
1	4	L	G	0.321	9.19
1	5	L	A	0.259	12.31
1	6	L	E	0.177	9.50
1	7	L	S	0.118	10.75
1	8	L	Q	0.051	13.25
1	9	L	D	0.044	14.19
1	10	L	R	0.041	>21.69
1	11	L	Y	0.019	>21.69
1	12	L	R	0.008	>21.69
1	13	L	N	0.006	>21.69
1	14	L	T	0.008	>21.69
1	15	L	P	0.004	>21.69
1	16	L	S	0.003	>21.69
1	17	L	S	0.003	>21.69
1	18	L	R	0.001	>21.69
1	19	L	I	0.001	>21.69
1	21	L	T	0.001	>21.69
1	22	L	P	0.002	>21.69
1	23	L	G	0.002	>21.69
1	27	L	T	0.001	>21.69
1	29	L	A	0.001	>21.69
1	31	L	T	0.001	>21.69
1	32	L	P	0.001	>21.69
1	33	L	E	0.002	>21.69
1	34	L	P	0.003	>21.69
1	35	L	G	0.003	>21.69
1	36	L	I	0.003	>21.69
1	37	L	Y	0.002	>21.69
1	38	L	M	0.003	>21.69
1	39	L	F	0.003	>21.69
1	40	L	N	0.002	>21.69
1	41	L	M	0.003	>21.69
1	42	L	E	0.003	>21.69
1	43	L	P	0.004	>21.69
1	44	L	S	0.003	>21.69
1	45	L	Q	0.002	>21.69
1	46	L	P	0.003	>21.69
2	3	A	S	1.000	5.44
2	4	A	G	0.965	6.69
2	5	A	A	0.438	9.19
2	6	A	E	0.450	6.06
2	7	A	S	0.238	9.50
2	8	A	Q	0.074	10.75
2	9	A	D	0.048	10.75
2	10	A	R	0.078	12.62
2	11	A	Y	0.022	>21.69
2	12	A	R	0.011	>21.69
2	13	A	N	0.011	>21.69
2	14	A	T	0.008	>21.69
2	15	A	P	0.004	>21.69
2	16	A	S	0.004	>21.69
2	17	A	S	0.002	>21.69
2	18	A	R	0.001	>21.69
2	19	A	I	0.002	>21.69
2	20	A	F	0.001	>21.69
2	21	A	T	0.002	>21.69
2	22	A	P	0.002	>21.69
2	23	A	G	0.003	>21.69
2	24	A	F	0.001	>21.69
2	25	A	R	0.001	>21.69
2	27	A	T	0.002	>21.69
2	28	A	P	0.002	>21.69
2	29	A	A	0.002	>21.69
2	30	A	T	0.002	>21.69
2	31	A	T	0.003	>21.69
2	32	A	P	0.003	>21.69
2	33	A	E	0.005	>21.69
2	34	A	P	0.004	>21.69
2	35	A	G	0.004	>21.69
2	36	A	I	0.005	>21.69
2	37	A	Y	0.003	>21.69
2	38	A	M	0.005	>21.69
2	39	A	F	0.004	>21.69
2	40	A	N	0.004	>21.69
2	41	A	M	0.005	>21.69
2	42	A	E	0.005	>21.69
2	43	A	P	0.004	>21.69
2	44	A	S	0.003	>21.69
2	45	A	Q	0.005	>21.69
2	46	A	P	0.004	>21.69
3	4	S	G	1.000	4.19
3	5	S	A	0.815	7.31
3	6	S	E	0.556	9.19
3	7	S	S	0.491	6.69
3	8	S	Q	0.147	9.19
3	9	S	D	0.055	10.44
3	10	S	R	0.040	11.06
3	11	S	Y	0.030	12.94
3	12	S	R	0.007	14.81
3	13	S	N	0.007	>21.69
3	14	S	T	0.006	>21.69
3	15	S	P	0.003	>21.69
3	16	S	S	0.003	>21.69
3	17	S	S	0.003	>21.69
3	18	S	R	0.001	>21.69
3	19	S	I	0.001	>21.69
3	20	S	F	0.001	>21.69
3	22	S	P	0.002	>21.69
3	23	S	G	0.002	>21.69
3	27	S	T	0.001	>21.69
3	29	S	A	0.001	>21.69
3	30	S	T	0.001	>21.69
3	31	S	T	0.001	>21.69
3	32	S	P	0.001	>21.69
3	33	S	E	0.003	>21.69
3	34	S	P	0.003	>21.69
3	35	S	G	0.004	>21.69
3	36	S	I	0.005	>21.69
3	37	S	Y	0.004	>21.69
3	38	S	M	0.005	>21.69
3	39	S	F	0.005	>21.69
3	40	S	N	0.005	>21.69
3	41	S	M	0.008	>21.69
3	42	S	E	0.007	>21.69
3	43	S	P	0.004	>21.69
3	44	S	S	0.003	>21.69
3	45	S	Q	0.004	>21.69
3	46	S	P	0.004	>21.69
4	5	G	A	1.000	4.81
4	6	G	E	0.987	5.75
4	7	G	S	0.761	4.50
4	8	G	Q	0.635	6.06
4	9	G	D	0.150	8.88
4	10	G	R	0.080	9.81
4	11	G	Y	0.048	10.12
4	12	G	R	0.013	11.69
4	13	G	N	0.004	>21.69
4	14	G	T	0.006	>21.69
4	15	G	P	0.003	>21.69
4	16	G	S	0.005	>21.69
4	17	G	S	0.003	>21.69
4	18	G	R	0.001	>21.69
4	19	G	I	0.002	>21.69
4	20	G	F	0.001	>21.69
4	21	G	T	0.002	>21.69
4	22	G	P	0.003	>21.69
4	23	G	G	0.002	>21.69
4	24	G	F	0.001	>21.69
4	26	G	P	0.001	>21.69
4	27	G	T	0.002	>21.69
4	28	G	P	0.001	>21.69
4	29	G	A	0.003	>21.69
4	30	G	T	0.002	>21.69
4	31	G	T	0.002	>21.69
4	32	G	P	0.003	>21.69
4	33	G	E	0.003	>21.69
4	34	G	P	0.005	>21.69
4	35	G	G	0.004	>21.69
4	36	G	I	0.005	>21.69
4	37	G	Y	0.006	>21.69
4	38	G	M	0.005	>21.69
4	39	G	F	0.006	>21.69
4	40	G	N	0.008	>21.69
4	41	G	M	0.008	>21.69
4	42	G	E	0.005	>21.69
4	43	G	P	0.005	>21.69
4	44	G	S	0.004	>21.69
4	45	G	Q	0.004	>21.69
4	46	G	P	0.004	>21.69
5	6	A	E	1.000	5.12
5	7	A	S	0.937	7.00
5	8	A	Q	0.672	5.75
5	9	A	D	0.616	6.06
5	10	A	R	0.088	9.81
5	11	A	Y	0.031	10.75
5	12	A	R	0.026	10.44
5	13	A	N	0.017	12.62
5	14	A	T	0.006	15.12
5	15	A	P	0.003	>21.69
5	16	A	S	0.003	>21.69
5	17	A	S	0.001	>21.69
5	18	A	R	0.001	>21.69
5	19	A	I	0.002	>21.69
5	21	A	T	0.002	>21.69
5	22	A	P	0.002	>21.69
5	23	A	G	0.002	>21.69
5	24	A	F	0.001	>21.69
5	26	A	P	0.001	>21.69
5	27	A	T	0.002	>21.69
5	28	A	P	0.002	>21.69
5	29	A	A	0.002	>21.69
5	30	A	T	0.002	>21.69
5	31	A	T	0.003	>21.69
5	32	A	P	0.002	>21.69
5	33	A	E	0.003	>21.69
5	34	A	P	0.004	>21.69
5	35	A	G	0.004	>21.69
5	36	A	I	0.004	>21.69
5	37	A	Y	0.003	>21.69
5	38	A	M	0.005	>21.69
5	39	A	F	0.004	>21.69
5	40	A	N	0.004	>21.69
5	41	A	M	0.008	>21.69
5	42	A	E	0.004	>21.69
5	43	A	P	0.007	>21.69
5	44	A	S	0.004	>21.69
5	45	A	Q	0.006	>21.69
5	46	A	P	0.006	>21.69
6	7	E	S	1.000	5.12
6	8	E	Q	0.914	7.31
6	9	E	D	0.727	5.44
6	10	E	R	0.727	6.69
6	11	E	Y	0.089	9.81
6	12	E	R	0.035	10.75
6	13	E	N	0.023	10.75
6	14	E	T	0.009	12.94
6	15	E	P	0.003	>21.69
6	16	E	S	0.003	>21.69
6	17	E	S	0.002	>21.69
6	19	E	I	0.001	>21.69
6	20	E	F	0.001	>21.69
6	21	E	T	0.002	>21.69
6	22	E	P	0.002	>21.69
6	23	E	G	0.001	>21.69
6	24	E	F	0.001	>21.69
6	27	E	T	0.002	>21.69
6	28	E	P	0.001	>21.69
6	29	E	A	0.002	>21.69
6	30	E	T	0.002	>21.69
6	31	E	T	0.002	>21.69
6	32	E	P	0.001	>21.69
6	33	E	E	0.003	>21.69
6	34	E	P	0.003	>21.69
6	35	E	G	0.005	>21.69
6	36	E	I	0.006	>21.69
6	37	E	Y	0.004	>21.69
6	38	E	M	0.005	>21.69
6	39	E	F	0.003	>21.69
6	40	E	N	0.006	>21.69
6	41	E	M	0.004	>21.69
6	42	E	E	0.006	>21.69
6	43	E	P	0.005	>21.69
6	44	E	S	0.005	>21.69
6	45	E	Q	0.006	>21.69
6	46	E	P	0.006	>21.69
7	8	S	Q	1.000	5.12
7	9	S	D	0.957	7.00
7	10	S	R	0.803	5.44
7	11	S	Y	0.652	6.38
7	12	S	R	0.059	9.50
7	13	S	N	0.016	11.06
7	14	S	T	0.011	10.75
7	15	S	P	0.004	16.06
7	16	S	S	0.009	>21.69
7	17	S	S	0.004	>21.69
7	18	S	R	0.002	>21.69
7	19	S	I	0.005	>21.69
7	20	S	F	0.002	>21.69
7	21	S	T	0.002	>21.69
7	22	S	P	0.003	>21.69
7	23	S	G	0.003	>21.69
7	24	S	F	0.003	>21.69
7	25	S	R	0.001	>21.69
7	26	S	P	0.003	>21.69
7	27	S	T	0.002	>21.69
7	28	S	P	0.002	>21.69
7	29	S	A	0.003	>21.69
7	30	S	T	0.003	>21.69
7	31	S	T	0.002	>21.69
7	32	S	P	0.004	>21.69
7	33	S	E	0.004	>21.69
7	34	S	P	0.005	>21.69
7	35	S	G	0.007	>21.69
7	36	S	I	0.009	>21.69
7	37	S	Y	0.006	>21.69
7	38	S	M	0.005	>21.69
7	39	S	F	0.006	>21.69
7	40	S	N	0.004	>21.69
7	41	S	M	0.006	>21.69
7	42	S	E	0.005	>21.69
7	43	S	P	0.005	>21.69
7	44	S	S	0.005	>21.69
7	45	S	Q	0.003	>21.69
7	46	S	P	0.004	>21.69
8	9	Q	D	1.000	5.12
8	10	Q	R	0.958	7.00
8	11	Q	Y	0.835	5.44
8	12	Q	R	0.831	6.06
8	13	Q	N	0.043	9.50
8	14	Q	T	0.013	11.06
8	15	Q	P	0.002	15.75
8	16	Q	S	0.009	16.38
8	17	Q	S	0.002	>21.69
8	18	Q	R	0.002	>21.69
8	19	Q	I	0.004	>21.69
8	20	Q	F	0.002	>21.69
8	21	Q	T	0.002	>21.69
8	22	Q	P	0.002	>21.69
8	23	Q	G	0.003	>21.69
8	24	Q	F	0.003	>21.69
8	25	Q	R	0.003	>21.69
8	26	Q	P	0.002	>21.69
8	27	Q	T	0.004	>21.69
8	28	Q	P	0.002	>21.69
8	29	Q	A	0.005	>21.69
8	30	Q	T	0.004	>21.69
8	31	Q	T	0.003	>21.69
8	32	Q	P	0.003	>21.69
8	33	Q	E	0.004	>21.69
8	34	Q	P	0.003	>21.69
8	35	Q	G	0.007	>21.69
8	36	Q	I	0.006	>21.69
8	37	Q	Y	0.004	>21.69
8	38	Q	M	0.004	>21.69
8	39	Q	F	0.005	>21.69
8	40	Q	N	0.005	>21.69
8	41	Q	M	0.005	>21.69
8	42	Q	E	0.008	>21.69
8	43	Q	P	0.006	>21.69
8	44	Q	S	0.007	>21.69
8	45	Q	Q	0.007	>21.69
8	46	Q	P	0.005	>21.69
9	10	D	R	1.000	5.12
9	11	D	Y	0.968	7.00
9	12	D	R	0.902	5.44
9	13	D	N	0.689	6.06
9	14	D	T	0.050	9.81
9	15	D	P	0.007	13.56
9	16	D	S	0.006	15.12
9	17	D	S	0.002	19.19
9	18	D	R	0.002	>21.69
9	19	D	I	0.002	>21.69
9	20	D	F	0.001	>21.69
9	23	D	G	0.002	>21.69
9	25	D	R	0.002	>21.69
9	26	D	P	0.001	>21.69
9	27	D	T	0.002	>21.69
9	28	D	P	0.002	>21.69
9	29	D	A	0.005	>21.69
9	30	D	T	0.004	>21.69
9	31	D	T	0.004	>21.69
9	32	D	P	0.002	>21.69
9	33	D	E	0.003	>21.69
9	34	D	P	0.003	>21.69
9	35	D	G	0.005	>21.69
9	36	D	I	0.003	>21.69
9	37	D	Y	0.003	>21.69
9	38	D	M	0.003	>21.69
9	39	D	F	0.002	>21.69
9	40	D	N	0.003	>21.69
9	41	D	M	0.005	>21.69
9	42	D	E	0.004	>21.69
9	43	D	P	0.005	>21.69
9	44	D	S	0.006	>21.69
9	45	D	Q	0.014	>21.69
9	46	D	P	0.006	>21.69
10	11	R	Y	1.000	5.12
10	12	R	R	0.963	7.31
10	13	R	N	0.754	5.75
10	14	R	T	0.649	6.06
10	15	R	P	0.022	11.06
10	16	R	S	0.023	12.94
10	17	R	S	0.006	16.06
10	18	R	R	0.005	>21.69
10	19	R	I	0.010	>21.69
10	20	R	F	0.003	>21.69
10	22	R	P	0.001	>21.69
10	23	R	G	0.003	>21.69
10	24	R	F	0.002	>21.69
10	25	R	R	0.003	>21.69
10	26	R	P	0.002	>21.69
10	27	R	T	0.003	>21.69
10	28	R	P	0.002	>21.69
10	29	R	A	0.005	>21.69
10	30	R	T	0.003	>21.69
10	31	R	T	0.002	>21.69
10	32	R	P	0.003	>21.69
10	33	R	E	0.002	>21.69
10	34	R	P	0.003	>21.69
10	35	R	G	0.007	>21.69
10	36	R	I	0.005	>21.69
10	37	R	Y	0.005	>21.69
10	38	R	M	0.004	>21.69
10	39	R	F	0.004	>21.69
10	40	R	N	0.004	>21.69
10	41	R	M	0.004	>21.69
10	42	R	E	0.005	>21.69
10	43	R	P	0.007	>21.69
10	44	R	S	0.007	>21.69
10	45	R	Q	0.006	>21.69
10	46	R	P	0.006	>21.69
11	12	Y	R	1.000	5.12
11	13	Y	N	0.905	7.62
11	14	Y	T	0.741	5.75
11	15	Y	P	0.047	11.06
11	16	Y	S	0.073	11.06
11	17	Y	S	0.019	15.12
11	18	Y	R	0.014	17.31
11	19	Y	I	0.016	>21.69
11	20	Y	F	0.010	>21.69
11	21	Y	T	0.003	>21.69
11	22	Y	P	0.003	>21.69
11	23	Y	G	0.005	>21.69
11	24	Y	F	0.007	>21.69
11	25	Y	R	0.005	>21.69
11	26	Y	P	0.007	>21.69
11	27	Y	T	0.005	>21.69
11	28	Y	P	0.005	>21.69
11	29	Y	A	0.006	>21.69
11	30	Y	T	0.005	>21.69
11	31	Y	T	0.002	>21.69
11	32	Y	P	0.006	>21.69
11	33	Y	E	0.006	>21.69
11	34	Y	P	0.006	>21.69
11	35	Y	G	0.007	>21.69
11	36	Y	I	0.007	>21.69
11	37	Y	Y	0.008	>21.69
11	38	Y	M	0.006	>21.69
11	39	Y	F	0.007	>21.69
11	40	Y	N	0.007	>21.69
11	41	Y	M	0.004	>21.69
11	42	Y	E	0.007	>21.69
11	43	Y	P	0.007	>21.69
11	44	Y	S	0.006	>21.69
11	45	Y	Q	0.006	>21.69
11	46	Y	P	0.004	>21.69
12	13	R	N	1.000	5.12
12	14	R	T	0.926	7.00
12	15	R	P	0.060	10.75
12	16	R	S	0.055	11.38
12	17	R	S	0.008	15.75
12	18	R	R	0.006	17.62
12	19	R	I	0.009	>21.69
12	20	R	F	0.002	>21.69
12	21	R	T	0.001	>21.69
12	22	R	P	0.002	>21.69
12	23	R	G	0.004	>21.69
12	24	R	F	0.002	>21.69
12	25	R	R	0.002	>21.69
12	26	R	P	0.003	>21.69
12	27	R	T	0.003	>21.69
12	28	R	P	0.002	>21.69
12	29	R	A	0.006	>21.69
12	30	R	T	0.003	>21.69
12	31	R	T	0.003	>21.69
12	32	R	P	0.004	>21.69
12	33	R	E	0.004	>21.69
12	34	R	P	0.005	>21.69
12	35	R	G	0.009	>21.69
12	36	R	I	0.005	>21.69
12	37	R	Y	0.008	>21.69
12	38	R	M	0.006	>21.69
12	39	R	F	0.005	>21.69
12	40	R	N	0.011	>21.69
12	41	R	M	0.007	>21.69
12	42	R	E	0.011	>21.69
12	43	R	P	0.009	>21.69
12	44	R	S	0.008	>21.69
12	45	R	Q	0.013	>21.69
12	46	R	P	0.006	>21.69
13	14	N	T	1.000	5.75
13	15	N	P	0.652	7.94
13	16	N	S	0.077	10.44
13	17	N	S	0.027	13.88
13	18	N	R	0.010	17.00
13	19	N	I	0.009	19.81
13	20	N	F	0.004	>21.69
13	21	N	T	0.002	>21.69
13	22	N	P	0.005	>21.69
13	23	N	G	0.004	>21.69
13	24	N	F	0.002	>21.69
13	25	N	R	0.002	>21.69
13	26	N	P	0.003	>21.69
13	27	N	T	0.004	>21.69
13	28	N	P	0.004	>21.69
13	29	N	A	0.008	>21.69
13	30	N	T	0.005	>21.69
13	31	N	T	0.003	>21.69
13	32	N	P	0.003	>21.69
13	33	N	E	0.005	>21.69
13	34	N	P	0.005	>21.69
13	35	N	G	0.007	>21.69
13	36	N	I	0.004	>21.69
13	37	N	Y	0.006	>21.69
13	38	N	M	0.005	>21.69
13	39	N	F	0.003	>21.69
13	40	N	N	0.006	>21.69
13	41	N	M	0.008	>21.69
13	42	N	E	0.011	>21.69
13	43	N	P	0.008	>21.69
13	44	N	S	0.006	>21.69
13	45	N	Q	0.013	>21.69
13	46	N	P	0.007	>21.69
14	15	T	P	1.000	5.44
14	16	T	S	0.938	6.69
14	17	T	S	0.120	10.12
14	18	T	R	0.039	13.25
14	19	T	I	0.028	15.75
14	20	T	F	0.009	19.19
14	21	T	T	0.003	>21.69
14	22	T	P	0.005	>21.69
14	23	T	G	0.008	>21.69
14	24	T	F	0.005	>21.69
14	25	T	R	0.004	>21.69
14	26	T	P	0.004	>21.69
14	27	T	T	0.004	>21.69
14	28	T	P	0.004	>21.69
14	29	T	A	0.009	>21.69
14	30	T	T	0.004	>21.69
14	31	T	T	0.004	>21.69
14	32	T	P	0.005	>21.69
14	33	T	E	0.006	>21.69
14	34	T	P	0.010	>21.69
14	35	T	G	0.013	>21.69
14	36	T	I	0.011	>21.69
14	37	T	Y	0.010	>21.69
14	38	T	M	0.013	>21.69
14	39	T	F	0.013	>21.69
14	40	T	N	0.019	>21.69
14	41	T	M	0.015	>21.69
14	42	T	E	0.012	>21.69
14	43	T	P	0.011	>21.69
14	44	T	S	0.008	>21.69
14	45	T	Q	0.006	>21.69
14	46	T	P	0.008	>21.69
15	16	P	S	1.000	5.75
15	17	P	S	0.886	7.00
15	18	P	R	0.139	10.75
15	19	P	I	0.063	13.56
15	20	P	F	0.022	15.75
15	21	P	T	0.010	19.19
15	22	P	P	0.018	>21.69
15	23	P	G	0.008	>21.69
15	24	P	F	0.005	>21.69
15	25	P	R	0.004	>21.69
15	26	P	P	0.007	>21.69
15	27	P	T	0.006	>21.69
15	28	P	P	0.009	>21.69
15	29	P	A	0.007	>21.69
15	30	P	T	0.006	>21.69
15	31	P	T	0.004	>21.69
15	32	P	P	0.005	>21.69
15	33	P	E	0.005	>21.69
15	34	P	P	0.009	>21.69
15	35	P	G	0.009	>21.69
15	36	P	I	0.010	>21.69
15	37	P	Y	0.011	>21.69
15	38	P	M	0.018	>21.69
15	39	P	F	0.015	>21.69
15	40	P	N	0.026	>21.69
15	41	P	M	0.020	>21.69
15	42	P	E	0.019	>21.69
15	43	P	P	0.014	>21.69
15	44	P	S	0.011	>21.69
15	45	P	Q	0.007	>21.69
15	46	P	P	0.007	>21.69
16	17	S	S	1.000	5.75
16	18	S	R	0.819	7.31
16	19	S	I	0.153	10.75
16	20	S	F	0.058	13.56
16	21	S	T	0.029	16.38
16	22	S	P	0.016	19.19
16	23	S	G	0.018	>21.69
16	24	S	F	0.014	>21.69
16	25	S	R	0.014	>21.69
16	26	S	P	0.018	>21.69
16	27	S	T	0.012	>21.69
16	28	S	P	0.011	>21.69
16	29	S	A	0.013	>21.69
16	30	S	T	0.007	>21.69
16	31	S	T	0.006	>21.69
16	32	S	P	0.007	>21.69
16	33	S	E	0.012	>21.69
16	34	S	P	0.013	>21.69
16	35	S	G	0.017	>21.69
16	36	S	I	0.017	>21.69
16	37	S	Y	0.017	>21.69
16	38	S	M	0.027	>21.69
16	39	S	F	0.023	>21.69
16	40	S	N	0.046	>21.69
16	41	S	M	0.022	>21.69
16	42	S	E	0.021	>21.69
16	43	S	P	0.014	>21.69
16	44	S	S	0.011	>21.69
16	45	S	Q	0.008	>21.69
16	46	S	P	0.006	>21.69
17	18	S	R	1.000	5.44
17	19	S	I	0.839	7.31
17	20	S	F	0.159	10.44
17	21	S	T	0.085	13.25
17	22	S	P	0.020	15.75
17	23	S	G	0.023	17.62
17	24	S	F	0.020	16.06
17	25	S	R	0.018	>21.69
17	26	S	P	0.027	>21.69
17	27	S	T	0.015	>21.69
17	28	S	P	0.015	>21.69
17	29	S	A	0.013	>21.69
17	30	S	T	0.008	>21.69
17	31	S	T	0.005	>21.69
17	32	S	P	0.008	>21.69
17	33	S	E	0.014	>21.69
17	34	S	P	0.013	>21.69
17	35	S	G	0.015	>21.69
17	36	S	I	0.022	>21.69
17	37	S	Y	0.018	>21.69
17	38	S	M	0.029	>21.69
17	39	S	F	0.036	>21.69
17	40	S	N	0.039	>21.69
17	41	S	M	0.023	>21.69
17	42	S	E	0.025	>21.69
17	43	S	P	0.013	>21.69
17	44	S	S	0.012	>21.69
17	45	S	Q	0.008	>21.69
17	46	S	P	0.006	>21.69
18	19	R	I	1.000	5.44
18	20	R	F	0.866	7.00
18	21	R	T	0.078	10.75
18	22	R	P	0.038	13.56
18	23	R	G	0.019	15.12
18	24	R	F	0.037	13.56
18	25	R	R	0.033	>21.69
18	26	R	P	0.064	>21.69
18	27	R	T	0.021	>21.69
18	28	R	P	0.020	>21.69
18	29	R	A	0.014	>21.69
18	30	R	T	0.006	>21.69
18	31	R	T	0.005	>21.69
18	32	R	P	0.008	>21.69
18	33	R	E	0.009	>21.69
18	34	R	P	0.013	>21.69
18	35	R	G	0.020	>21.69
18	36	R	I	0.027	>21.69
18	37	R	Y	0.039	>21.69
18	38	R	M	0.028	>21.69
18	39	R	F	0.037	>21.69
18	40	R	N	0.042	>21.69
18	41	R	M	0.017	>21.69
18	42	R	E	0.025	>21.69
18	43	R	P	0.012	>21.69
18	44	R	S	0.007	>21.69
18	45	R	Q	0.005	>21.69
18	46	R	P	0.005	>21.69
19	20	I	F	1.000	5.75
19	21	I	T	0.855	7.31
19	22	I	P	0.070	10.44
19	23	I	G	0.053	12.62
19	24	I	F	0.102	11.06
19	25	I	R	0.045	14.81
19	26	I	P	0.072	>21.69
19	27	I	T	0.034	>21.69
19	28	I	P	0.014	>21.69
19	29	I	A	0.014	>21.69
19	30	I	T	0.010	>21.69
19	31	I	T	0.005	>21.69
19	32	I	P	0.008	>21.69
19	33	I	E	0.010	>21.69
19	34	I	P	0.014	>21.69
19	35	I	G	0.018	>21.69
19	36	I	I	0.048	>21.69
19	37	I	Y	0.030	>21.69
19	38	I	M	0.040	>21.69
19	39	I	F	0.036	>21.69
19	40	I	N	0.023	>21.69
19	41	I	M	0.012	>21.69
19	42	I	E	0.010	>21.69
19	43	I	P	0.009	>21.69
19	44	I	S	0.007	>21.69
19	45	I	Q	0.006	>21.69
19	46	I	P	0.004	>21.69
20	21	F	T	1.000	5.75
20	22	F	P	0.883	7.00
20	23	F	G	0.165	8.88
20	24	F	F	0.414	7.94
20	25	F	R	0.143	9.50
20	26	F	P	0.134	12.31
20	27	F	T	0.030	>21.69
20	28	F	P	0.008	>21.69
20	29	F	A	0.008	>21.69
20	30	F	T	0.006	>21.69
20	31	F	T	0.003	>21.69
20	32	F	P	0.006	>21.69
20	33	F	E	0.006	>21.69
20	34	F	P	0.011	>21.69
20	35	F	G	0.018	>21.69
20	36	F	I	0.041	>21.69
20	37	F	Y	0.046	>21.69
20	38	F	M	0.041	>21.69
20	39	F	F	0.040	>21.69
20	40	F	N	0.022	>21.69
20	41	F	M	0.022	>21.69
20	42	F	E	0.015	>21.69
20	43	F	P	0.014	>21.69
20	44	F	S	0.010	>21.69
20	45	F	Q	0.008	>21.69
20	46	F	P	0.005	>21.69
21	22	T	P	1.000	5.75
21	23	T	G	0.998	6.38
21	24	T	F	0.721	3.88
21	25	T	R	0.164	9.50
21	26	T	P	0.089	9.50
21	27	T	T	0.023	13.56
21	28	T	P	0.009	15.75
21	29	T	A	0.006	>21.69
21	30	T	T	0.005	>21.69
21	31	T	T	0.002	>21.69
21	32	T	P	0.008	>21.69
21	33	T	E	0.011	>21.69
21	34	T	P	0.020	>21.69
21	35	T	G	0.024	>21.69
21	36	T	I	0.037	>21.69
21	37	T	Y	0.030	>21.69
21	38	T	M	0.030	>21.69
21	39	T	F	0.030	>21.69
21	40	T	N	0.020	>21.69
21	41	T	M	0.023	>21.69
21	42	T	E	0.013	>21.69
21	43	T	P	0.012	>21.69
21	44	T	S	0.008	>21.69
21	45	T	Q	0.007	>21.69
21	46	T	P	0.005	>21.69
22	23	P	G	1.000	4.50
22	24	P	F	0.872	7.00
22	25	P	R	0.112	10.44
22	26	P	P	0.030	12.94
22	27	P	T	0.012	16.06
22	28	P	P	0.007	19.19
22	29	P	A	0.006	>21.69
22	30	P	T	0.005	>21.69
22	31	P	T	0.005	>21.69
22	32	P	P	0.007	>21.69
22	33	P	E	0.011	>21.69
22	34	P	P	0.015	>21.69
22	35	P	G	0.012	>21.69
22	36	P	I	0.015	>21.69
22	37	P	Y	0.013	>21.69
22	38	P	M	0.018	>21.69
22	39	P	F	0.012	>21.69
22	40	P	N	0.016	>21.69
22	41	P	M	0.020	>21.69
22	42	P	E	0.016	>21.69
22	43	P	P	0.018	>21.69
22	44	P	S	0.015	>21.69
22	45	P	Q	0.012	>21.69
22	46	P	P	0.008	>21.69
23	24	G	F	1.000	4.50
23	25	G	R	0.992	6.69
23	26	G	P	0.053	10.12
23	27	G	T	0.053	13.25
23	28	G	P	0.007	15.44
23	29	G	A	0.007	18.25
23	30	G	T	0.012	>21.69
23	31	G	T	0.012	>21.69
23	32	G	P	0.010	>21.69
23	33	G	E	0.017	>21.69
23	34	G	P	0.018	>21.69
23	35	G	G	0.017	>21.69
23	36	G	I	0.020	>21.69
23	37	G	Y	0.018	>21.69
23	38	G	M	0.023	>21.69
23	39	G	F	0.017	>21.69
23	40	G	N	0.024	>21.69
23	41	G	M	0.026	>21.69
23	42	G	E	0.019	>21.69
23	43	G	P	0.017	>21.69
23	44	G	S	0.023	>21.69
23	45	G	Q	0.015	>21.69
23	46	G	P	0.008	>21.69
24	25	F	R	1.000	5.75
24	26	F	P	0.887	7.00
24	27	F	T	0.065	10.44
24	28	F	P	0.013	13.25
24	29	F	A	0.006	15.44
24	30	F	T	0.012	18.25
24	31	F	T	0.008	>21.69
24	32	F	P	0.012	>21.69
24	33	F	E	0.008	>21.69
24	34	F	P	0.013	>21.69
24	35	F	G	0.016	>21.69
24	36	F	I	0.030	>21.69
24	37	F	Y	0.035	>21.69
24	38	F	M	0.027	>21.69
24	39	F	F	0.023	>21.69
24	40	F	N	0.014	>21.69
24	41	F	M	0.022	>21.69
24	42	F	E	0.013	>21.69
24	43	F	P	0.017	>21.69
24	44	F	S	0.010	>21.69
24	45	F	Q	0.009	>21.69
24	46	F	P	0.005	>21.69
25	26	R	P	1.000	5.75
25	27	R	T	0.836	7.62
25	28	R	P	0.098	9.19
25	29	R	A	0.039	12.94
25	30	R	T	0.041	15.44
25	31	R	T	0.013	18.25
25	32	R	P	0.020	>21.69
25	33	R	E	0.017	>21.69
25	34	R	P	0.028	>21.69
25	35	R	G	0.024	>21.69
25	36	R	I	0.036	>21.69
25	37	R	Y	0.046	>21.69
25	38	R	M	0.047	>21.69
25	39	R	F	0.057	>21.69
25	40	R	N	0.024	>21.69
25	41	R	M	0.022	>21.69
25	42	R	E	0.019	>21.69
25	43	R	P	0.018	>21.69
25	44	R	S	0.020	>21.69
25	45	R	Q	0.010	>21.69
25	46	R	P	0.010	>21.69
26	27	P	T	1.000	5.44
26	28	P	P	0.897	7.31
26	29	P	A	0.196	8.88
26	30	P	T	0.140	12.62
26	31	P	T	0.046	15.75
26	32	P	P	0.048	17.31
26	33	P	E	0.035	>21.69
26	34	P	P	0.032	>21.69
26	35	P	G	0.024	>21.69
26	36	P	I	0.048	>21.69
26	37	P	Y	0.052	>21.69
26	38	P	M	0.054	>21.69
26	39	P	F	0.054	>21.69
26	40	P	N	0.027	>21.69
26	41	P	M	0.022	>21.69
26	42	P	E	0.018	>21.69
26	43	P	P	0.014	>21.69
26	44	P	S	0.010	>21.69
26	45	P	Q	0.007	>21.69
26	46	P	P	0.007	>21.69
27	28	T	P	1.000	5.44
27	29	T	A	0.876	7.31
27	30	T	T	0.249	9.19
27	31	T	T	0.104	12.62
27	32	T	P	0.058	14.81
27	33	T	E	0.031	17.31
27	34	T	P	0.028	>21.69
27	35	T	G	0.039	>21.69
27	36	T	I	0.048	>21.69
27	37	T	Y	0.038	>21.69
27	38	T	M	0.041	>21.69
27	39	T	F	0.047	>21.69
27	40	T	N	0.037	>21.69
27	41	T	M	0.020	>21.69
27	42	T	E	0.020	>21.69
27	43	T	P	0.016	>21.69
27	44	T	S	0.013	>21.69
27	45	T	Q	0.015	>21.69
27	46	T	P	0.009	>21.69
28	29	P	A	1.000	5.44
28	30	P	T	0.888	7.31
28	31	P	T	0.261	10.44
28	32	P	P	0.157	13.25
28	33	P	E	0.048	15.44
28	34	P	P	0.046	18.25
28	35	P	G	0.035	>21.69
28	36	P	I	0.054	>21.69
28	37	P	Y	0.048	>21.69
28	38	P	M	0.051	>21.69
28	39	P	F	0.041	>21.69
28	40	P	N	0.035	>21.69
28	41	P	M	0.016	>21.69
28	42	P	E	0.018	>21.69
28	43	P	P	0.014	>21.69
28	44	P	S	0.008	>21.69
28	45	P	Q	0.009	>21.69
28	46	P	P	0.011	>21.69
29	30	A	T	1.000	5.44
29	31	A	T	0.736	7.62
29	32	A	P	0.154	10.12
29	33	A	E	0.081	13.25
29	34	A	P	0.033	15.44
29	35	A	G	0.035	17.31
29	36	A	I	0.066	>21.69
29	37	A	Y	0.057	>21.69
29	38	A	M	0.069	>21.69
29	39	A	F	0.042	>21.69
29	40	A	N	0.043	>21.69
29	41	A	M	0.019	>21.69
29	42	A	E	0.017	>21.69
29	43	A	P	0.012	>21.69
29	44	A	S	0.010	>21.69
29	45	A	Q	0.016	>21.69
29	46	A	P	0.009	>21.69
30	31	T	T	1.000	5.44
30	32	T	P	0.821	7.62
30	33	T	E	0.115	10.44
30	34	T	P	0.040	13.25
30	35	T	G	0.028	14.81
30	36	T	I	0.055	17.62
30	37	T	Y	0.056	>21.69
30	38	T	M	0.058	>21.69
30	39	T	F	0.041	>21.69
30	40	T	N	0.035	>21.69
30	41	T	M	0.025	>21.69
30	42	T	E	0.017	>21.69
30	43	T	P	0.015	>21.69
30	44	T	S	0.010	>21.69
30	45	T	Q	0.019	>21.69
30	46	T	P	0.012	>21.69
31	32	T	P	1.000	5.44
31	33	T	E	0.813	7.31
31	34	T	P	0.191	9.19
31	35	T	G	0.107	12.00
31	36	T	I	0.072	15.44
31	37	T	Y	0.073	17.31
31	38	T	M	0.065	>21.69
31	39	T	F	0.041	>21.69
31	40	T	N	0.026	>21.69
31	41	T	M	0.020	>21.69
31	42	T	E	0.009	>21.69
31	43	T	P	0.008	>21.69
31	44	T	S	0.005	>21.69
31	45	T	Q	0.006	>21.69
31	46	T	P	0.008	>21.69
32	33	P	E	1.000	5.44
32	34	P	P	0.859	7.62
32	35	P	G	0.323	9.19
32	36	P	I	0.201	13.25
32	37	P	Y	0.178	12.94
32	38	P	M	0.103	10.75
32	39	P	F	0.080	>21.69
32	40	P	N	0.050	>21.69
32	41	P	M	0.028	>21.69
32	42	P	E	0.012	>21.69
32	43	P	P	0.009	>21.69
32	44	P	S	0.005	>21.69
32	45	P	Q	0.005	>21.69
32	46	P	P	0.006	>21.69
33	34	E	P	1.000	5.44
33	35	E	G	0.990	6.69
33	36	E	I	0.306	10.44
33	37	E	Y	0.146	11.38
33	38	E	M	0.063	14.19
33	39	E	F	0.028	17.31
33	40	E	N	0.024	>21.69
33	41	E	M	0.008	>21.69
33	42	E	E	0.006	>21.69
33	43	E	P	0.007	>21.69
33	44	E	S	0.008	>21.69
33	45	E	Q	0.006	>21.69
33	46	E	P	0.008	>21.69
34	35	P	G	1.000	4.50
34	36	P	I	0.695	7.31
34	37	P	Y	0.297	10.44
34	38	P	M	0.123	13.56
34	39	P	F	0.036	15.75
34	40	P	N	0.027	19.19
34	41	P	M	0.018	>21.69
34	42	P	E	0.010	>21.69
34	43	P	P	0.009	>21.69
34	44	P	S	0.006	>21.69
34	45	P	Q	0.009	>21.69
34	46	P	P	0.008	>21.69
35	36	G	I	1.000	4.50
35	37	G	Y	0.988	6.69
35	38	G	M	0.193	9.81
35	39	G	F	0.055	13.25
35	40	G	N	0.026	15.75
35	41	G	M	0.014	18.56
35	42	G	E	0.016	>21.69
35	43	G	P	0.007	>21.69
35	44	G	S	0.008	>21.69
35	45	G	Q	0.004	>21.69
35	46	G	P	0.008	>21.69
36	37	I	Y	1.000	5.75
36	38	I	M	0.900	7.00
36	39	I	F	0.120	10.75
36	40	I	N	0.058	13.88
36	41	I	M	0.018	16.06
36	42	I	E	0.011	19.19
36	43	I	P	0.010	>21.69
36	44	I	S	0.013	>21.69
36	45	I	Q	0.008	>21.69
36	46	I	P	0.004	>21.69
37	38	Y	M	1.000	5.75
37	39	Y	F	0.895	7.00
37	40	Y	N	0.121	10.75
37	41	Y	M	0.047	13.56
37	42	Y	E	0.022	15.75
37	43	Y	P	0.009	19.19
37	44	Y	S	0.019	>21.69
37	45	Y	Q	0.006	>21.69
37	46	Y	P	0.006	>21.69
38	39	M	F	1.000	5.44
38	40	M	N	0.874	7.31
38	41	M	M	0.251	10.75
38	42	M	E	0.113	13.56
38	43	M	P	0.023	15.75
38	44	M	S	0.025	17.62
38	45	M	Q	0.014	>21.69
38	46	M	P	0.009	>21.69
39	40	F	N	1.000	5.44
39	41	F	M	0.906	7.00
39	42	F	E	0.170	10.12
39	43	F	P	0.054	13.25
39	44	F	S	0.023	15.44
39	45	F	Q	0.014	17.62
39	46	F	P	0.014	>21.69
40	41	N	M	1.000	5.44
40	42	N	E	0.887	7.00
40	43	N	P	0.155	10.44
40	44	N	S	0.108	12.31
40	45	N	Q	0.035	15.75
40	46	N	P	0.030	18.25
41	42	M	E	1.000	5.44
41	43	M	P	0.758	7.62
41	44	M	S	0.187	10.44
41	45	M	Q	0.064	13.25
41	46	M	P	0.018	15.75
42	43	E	P	0.999	5.44
42	44	E	S	0.902	7.00
42	45	E	Q	0.181	10.12
42	46	E	P	0.049	13.25
43	44	P	S	1.000	5.44
43	45	P	Q	0.831	7.31
43	46	P	P	0.387	8.88
44	45	S	Q	1.000	5.44
44	46	S	P	0.540	8.25
45	46	Q	P	0.999	5.44
